# Supplementary material for: Transcriptomic Changes of Drought-Tolerant and Sensitive Banana Cultivars Exposed to Drought Stress
Source: Front Plant Sci. 2016 Nov 4;7:1609. doi: 10.3389/fpls.2016.01609 (PMC5095140; doi:10.3389/fpls.2016.01609)
Supplement: Supplementary file 4 [file Data_Sheet_1.XLSX]

## Sheet: CS vs. DS
Gene ID	Transcript ID	Cufflinks ID	Protein ID(Subject ID)	Protein Names	Gene Name	Organism Name	% Identity	Alignment length(aa)	Missmatches	Gaps	Q. start	Q. end	S. start	S. end	E-value	Status	Protein_Length	Gene Ontology (GO)	Gene Ontology IDs	Subcellular Location	Pathway	KEGG IDs
GSMUA_Achr1G06130_001	GSMUA_Achr1T06130_001	CUFF.726.1	tr|M7YMB5|M7YMB5_TRIUA	[Protein-PII] uridylyltransferase	TRIUR3_29530	Triticum urartu (Red wild einkorn) (Crithodium urartu)	74.19	31	8	0	3	95	287	317	2e-07	unreviewed	320	nucleotidyltransferase activity	GO:0016779	-	-	-
GSMUA_Achr1G14110_001	GSMUA_Achr1T14110_001	CUFF.1751.1	tr|M0RZR9|M0RZR9_MUSAM	1,2-dihydroxy-3-keto-5-methylthiopentene dioxygenase (EC 1.13.11.54) (Acireductone dioxygenase (Fe(2+)-requiring))	-	Musa acuminata subsp. malaccensis (Wild banana) (Musa malaccensis)	100	182	0	0	79	624	1	182	5e-132	unreviewed	182	L-methionine salvage from methylthioadenosine; acireductone dioxygenase [iron(II)-requiring] activity; cytoplasm; iron ion binding; nucleus	GO:0019509; GO:0010309; GO:0005737; GO:0005506; GO:0005634	Cytoplasm. Nucleus.	Amino-acid biosynthesis; L-methionine biosynthesis via salvage pathway; L-methionine from S-methyl-5-thio-alpha-D-ribose 1-phosphate: step 5/6.	-
GSMUA_Achr2G08880_001	GSMUA_Achr2T08880_001	CUFF.11655.1	tr|M0S6C9|M0S6C9_MUSAM	1,2-dihydroxy-3-keto-5-methylthiopentene dioxygenase (EC 1.13.11.54) (Acireductone dioxygenase (Fe(2+)-requiring))	-	Musa acuminata subsp. malaccensis (Wild banana) (Musa malaccensis)	100	199	0	0	52	648	1	199	5e-146	unreviewed	199	L-methionine salvage from methylthioadenosine; acireductone dioxygenase [iron(II)-requiring] activity; cytoplasm; iron ion binding; nucleus	GO:0019509; GO:0010309; GO:0005737; GO:0005506; GO:0005634	Cytoplasm. Nucleus.	Amino-acid biosynthesis; L-methionine biosynthesis via salvage pathway; L-methionine from S-methyl-5-thio-alpha-D-ribose 1-phosphate: step 5/6.	-
GSMUA_Achr4G10660_001	GSMUA_Achr4T10660_001	CUFF.18623.1	tr|M0SMT3|M0SMT3_MUSAM	1,2-dihydroxy-3-keto-5-methylthiopentene dioxygenase (EC 1.13.11.54) (Acireductone dioxygenase (Fe(2+)-requiring))	-	Musa acuminata subsp. malaccensis (Wild banana) (Musa malaccensis)	100	226	0	0	3	680	47	272	8e-166	unreviewed	272	L-methionine salvage from methylthioadenosine; acireductone dioxygenase [iron(II)-requiring] activity; cytoplasm; iron ion binding; nucleus	GO:0019509; GO:0010309; GO:0005737; GO:0005506; GO:0005634	Cytoplasm. Nucleus.	Amino-acid biosynthesis; L-methionine biosynthesis via salvage pathway; L-methionine from S-methyl-5-thio-alpha-D-ribose 1-phosphate: step 5/6.	-
GSMUA_Achr7G25660_001	GSMUA_Achr7T25660_001	CUFF.32802.1	tr|M0TKQ2|M0TKQ2_MUSAM	1,2-dihydroxy-3-keto-5-methylthiopentene dioxygenase (EC 1.13.11.54) (Acireductone dioxygenase (Fe(2+)-requiring))	-	Musa acuminata subsp. malaccensis (Wild banana) (Musa malaccensis)	100	181	0	0	29	571	1	181	9e-133	unreviewed	181	L-methionine salvage from methylthioadenosine; acireductone dioxygenase [iron(II)-requiring] activity; cytoplasm; iron ion binding; nucleus	GO:0019509; GO:0010309; GO:0005737; GO:0005506; GO:0005634	Cytoplasm. Nucleus.	Amino-acid biosynthesis; L-methionine biosynthesis via salvage pathway; L-methionine from S-methyl-5-thio-alpha-D-ribose 1-phosphate: step 5/6.	-
GSMUA_Achr3G02870_001	GSMUA_Achr3T02870_001	CUFF.13710.1	tr|Q9FR98|Q9FR98_MUSAC	1-aminocyclopropane-1-carboxylate oxidase	MAO1A	Musa acuminata AAA Group (dessert banana)	98.72	78	1	0	57	290	1	78	3e-48	unreviewed	306	oxidoreductase activity, acting on paired donors, with incorporation or reduction of molecular oxygen, 2-oxoglutarate as one donor, and incorporation of one atom each of oxygen into both donors	GO:0016706	-	-	-
GSMUA_Achr11G20890_001	GSMUA_Achr11T20890_001	CUFF.10255.2	tr|D7T674|D7T674_VITVI	1-Cys peroxiredoxin (EC 1.11.1.15)	VIT_05s0020g00600	Vitis vinifera (Grape)	83.75	160	26	0	7	486	59	218	3e-97	unreviewed	219	peroxidase activity; peroxiredoxin activity	GO:0004601; GO:0051920	-	-	vvi:100259564;
GSMUA_Achr4G17610_001	GSMUA_Achr4T17610_001	CUFF.20100.1	tr|Q85YZ7|Q85YZ7_BIXOR	1-deoxy-D-xylulose-5-phosphate synthase (Fragment)	dxs	Bixa orellana (Lipstick tree)	79.47	151	31	0	3	455	8	158	4e-82	unreviewed	212	1-deoxy-D-xylulose-5-phosphate synthase activity; plastid; terpenoid biosynthetic process	GO:0008661; GO:0009536; GO:0016114	-	-	-
GSMUA_Achr1G02660_001	GSMUA_Achr1T02660_001	CUFF.267.1	tr|M8A8A0|M8A8A0_TRIUA	24-methylenesterol C-methyltransferase 2	TRIUR3_18363	Triticum urartu (Red wild einkorn) (Crithodium urartu)	90	50	5	0	161	12	10	59	2e-25	unreviewed	271	methyltransferase activity	GO:0008168	-	-	-
GSMUA_Achr4G27230_001	GSMUA_Achr4T27230_001	CUFF.20730.1	tr|M0SSI5|M0SSI5_MUSAM	2-C-methyl-D-erythritol 2,4-cyclodiphosphate synthase (EC 4.6.1.12)	-	Musa acuminata subsp. malaccensis (Wild banana) (Musa malaccensis)	100	180	0	0	3	542	56	235	1e-99	unreviewed	235	2-C-methyl-D-erythritol 2,4-cyclodiphosphate synthase activity; terpenoid biosynthetic process	GO:0008685; GO:0016114	-	-	-
GSMUA_Achr5G03350_001	GSMUA_Achr5T03350_001	CUFF.21868.1	tr|M0SVB4|M0SVB4_MUSAM	2-C-methyl-D-erythritol 2,4-cyclodiphosphate synthase (EC 4.6.1.12)	-	Musa acuminata subsp. malaccensis (Wild banana) (Musa malaccensis)	100	121	0	0	468	830	110	230	3e-88	unreviewed	230	2-C-methyl-D-erythritol 2,4-cyclodiphosphate synthase activity; terpenoid biosynthetic process	GO:0008685; GO:0016114	-	-	-
GSMUA_Achr1G06990_001	GSMUA_Achr1T06990_001	CUFF.908.1	tr|N1R5R6|N1R5R6_AEGTA	2-succinylbenzoate--CoA ligase	F775_13813	Aegilops tauschii (Tausch's goatgrass) (Aegilops squarrosa)	80.61	98	18	1	817	524	66	162	6e-43	unreviewed	167	-	-	-	-	-
GSMUA_Achr10G08220_001	GSMUA_Achr10T08220_001	CUFF.4457.1	tr|H6WBV5|H6WBV5_9LILI	30S ribosomal protein S14, chloroplastic	rps14	Japonolirion osense	87.93	58	6	1	48	221	1	57	4e-24	unreviewed	100	chloroplast; rRNA binding; ribosome; structural constituent of ribosome; translation	GO:0009507; GO:0019843; GO:0005840; GO:0003735; GO:0006412	Plastid â chloroplast.	-	-
GSMUA_Achr8G31860_001	GSMUA_Achr8T31860_001	CUFF.37147.1	tr|Q6EMA7|Q6EMA7_9MAGN	30S ribosomal protein S7, chloroplastic	rps7	Berberis aquifolium	100	61	0	0	3	185	95	155	3e-36	unreviewed	155	chloroplast; rRNA binding; small ribosomal subunit; structural constituent of ribosome; translation	GO:0009507; GO:0019843; GO:0015935; GO:0003735; GO:0006412	Plastid â chloroplast.	-	-
GSMUA_Achr2G20910_001	GSMUA_Achr2T20910_001	CUFF.13094.1	tr|B9SQS5|B9SQS5_RICCO	3-isopropylmalate dehydratase, putative (EC 4.2.1.33)	RCOM_1217310	Ricinus communis (Castor bean)	87.29	472	60	0	153	1568	38	509	0	unreviewed	510	3-isopropylmalate dehydratase activity; 4 iron, 4 sulfur cluster binding; cellular amino acid biosynthetic process	GO:0003861; GO:0051539; GO:0008652	-	-	rcu:RCOM_1217310;
GSMUA_Achr6G19960_001	GSMUA_Achr6T19960_001	CUFF.27479.2	tr|M0T8J4|M0T8J4_MUSAM	3-isopropylmalate dehydrogenase (EC 1.1.1.85)	-	Musa acuminata subsp. malaccensis (Wild banana) (Musa malaccensis)	99.64	280	1	0	1	840	663	942	0	unreviewed	967	3-isopropylmalate dehydrogenase activity; NAD binding; cytoplasm; leucine biosynthetic process; magnesium ion binding	GO:0003862; GO:0051287; GO:0005737; GO:0009098; GO:0000287	-	Amino-acid biosynthesis; L-leucine biosynthesis; L-leucine from 3-methyl-2-oxobutanoate: step 3/4.	-
GSMUA_Achr10G17420_001	GSMUA_Achr10T17420_001	CUFF.5793.1	tr|M0T667|M0T667_MUSAM	3-ketoacyl-CoA synthase (EC 2.3.1.-)	-	Musa acuminata subsp. malaccensis (Wild banana) (Musa malaccensis)	72.09	258	52	1	1	774	249	486	5e-124	unreviewed	487	fatty acid biosynthetic process; membrane; transferase activity, transferring acyl groups other than amino-acyl groups	GO:0006633; GO:0016020; GO:0016747	-	Lipid metabolism; fatty acid biosynthesis.	-
GSMUA_Achr10G18000_001	GSMUA_Achr10T18000_001	CUFF.5689.1	tr|M0RJ75|M0RJ75_MUSAM	3-ketoacyl-CoA synthase (EC 2.3.1.-)	-	Musa acuminata subsp. malaccensis (Wild banana) (Musa malaccensis)	100	24	0	0	3	74	420	443	7e-10	unreviewed	443	fatty acid biosynthetic process; membrane; transferase activity, transferring acyl groups other than amino-acyl groups	GO:0006633; GO:0016020; GO:0016747	-	Lipid metabolism; fatty acid biosynthesis.	-
GSMUA_Achr1G02540_001	GSMUA_Achr1T02540_001	CUFF.254.1	tr|I1H7J6|I1H7J6_BRADI	3-ketoacyl-CoA synthase (EC 2.3.1.-)	BRADI1G68430	Brachypodium distachyon (Purple false brome) (Trachynia distachya)	78.5	214	46	0	3	644	99	312	2e-117	unreviewed	536	fatty acid biosynthetic process; membrane; transferase activity, transferring acyl groups other than amino-acyl groups	GO:0006633; GO:0016020; GO:0016747	-	Lipid metabolism; fatty acid biosynthesis.	-
GSMUA_Achr1G20430_001	GSMUA_Achr1T20430_001	CUFF.2602.1	tr|M0S1K1|M0S1K1_MUSAM	3-ketoacyl-CoA synthase (EC 2.3.1.-)	-	Musa acuminata subsp. malaccensis (Wild banana) (Musa malaccensis)	90.17	295	29	0	899	15	1	295	0	unreviewed	416	fatty acid biosynthetic process; membrane; transferase activity, transferring acyl groups other than amino-acyl groups	GO:0006633; GO:0016020; GO:0016747	-	Lipid metabolism; fatty acid biosynthesis.	-
GSMUA_Achr2G08980_001	GSMUA_Achr2T08980_001	CUFF.11663.1	tr|M0TY57|M0TY57_MUSAM	3-ketoacyl-CoA synthase (EC 2.3.1.-)	-	Musa acuminata subsp. malaccensis (Wild banana) (Musa malaccensis)	80.65	31	6	0	7	99	430	460	1e-08	unreviewed	471	fatty acid biosynthetic process; membrane; transferase activity, transferring acyl groups other than amino-acyl groups	GO:0006633; GO:0016020; GO:0016747	-	Lipid metabolism; fatty acid biosynthesis.	-
GSMUA_Achr3G02010_001	GSMUA_Achr3T02010_001	CUFF.13585.1	tr|M0SB19|M0SB19_MUSAM	3-ketoacyl-CoA synthase (EC 2.3.1.-)	-	Musa acuminata subsp. malaccensis (Wild banana) (Musa malaccensis)	90.14	142	14	0	1	426	70	211	8e-85	unreviewed	446	fatty acid biosynthetic process; membrane; transferase activity, transferring acyl groups other than amino-acyl groups	GO:0006633; GO:0016020; GO:0016747	-	Lipid metabolism; fatty acid biosynthesis.	-
GSMUA_Achr3G15310_001	GSMUA_Achr3T15310_001	CUFF.15189.1	tr|M0SEU7|M0SEU7_MUSAM	3-ketoacyl-CoA synthase (EC 2.3.1.-)	-	Musa acuminata subsp. malaccensis (Wild banana) (Musa malaccensis)	100	66	0	0	1	198	423	488	1e-41	unreviewed	488	fatty acid biosynthetic process; membrane; transferase activity, transferring acyl groups other than amino-acyl groups	GO:0006633; GO:0016020; GO:0016747	-	Lipid metabolism; fatty acid biosynthesis.	-
GSMUA_Achr4G08890_001	GSMUA_Achr4T08890_001	CUFF.19523.2	tr|M0SMA6|M0SMA6_MUSAM	3-ketoacyl-CoA synthase (EC 2.3.1.-)	-	Musa acuminata subsp. malaccensis (Wild banana) (Musa malaccensis)	100	35	0	0	106	2	44	78	8e-15	unreviewed	442	fatty acid biosynthetic process; membrane; transferase activity, transferring acyl groups other than amino-acyl groups	GO:0006633; GO:0016020; GO:0016747	-	Lipid metabolism; fatty acid biosynthesis.	-
GSMUA_Achr5G11300_001	GSMUA_Achr5T11300_001	CUFF.23519.1	tr|I1P9F1|I1P9F1_ORYGL	3-ketoacyl-CoA synthase (EC 2.3.1.-)	-	Oryza glaberrima (African rice)	73.92	487	108	3	1423	2	2	482	0	unreviewed	532	fatty acid biosynthetic process; membrane; transferase activity, transferring acyl groups other than amino-acyl groups	GO:0006633; GO:0016020; GO:0016747	-	Lipid metabolism; fatty acid biosynthesis.	-
GSMUA_Achr6G11690_001	GSMUA_Achr6T11690_001	CUFF.26520.1	tr|I1JU36|I1JU36_SOYBN	3-ketoacyl-CoA synthase (EC 2.3.1.-)	-	Glycine max (Soybean) (Glycine hispida)	70.97	93	27	0	447	725	344	436	4e-39	unreviewed	536	fatty acid biosynthetic process; membrane; transferase activity, transferring acyl groups other than amino-acyl groups	GO:0006633; GO:0016020; GO:0016747	-	Lipid metabolism; fatty acid biosynthesis.	gmx:100778487;
GSMUA_Achr6G27270_001	GSMUA_Achr6T27270_001	CUFF.28347.1	tr|M0TY57|M0TY57_MUSAM	3-ketoacyl-CoA synthase (EC 2.3.1.-)	-	Musa acuminata subsp. malaccensis (Wild banana) (Musa malaccensis)	96	25	1	0	146	72	23	47	3e-08	unreviewed	471	fatty acid biosynthetic process; membrane; transferase activity, transferring acyl groups other than amino-acyl groups	GO:0006633; GO:0016020; GO:0016747	-	Lipid metabolism; fatty acid biosynthesis.	-
GSMUA_Achr10G28420_001	GSMUA_Achr10T28420_001	CUFF.7010.1	tr|M9ZC02|M9ZC02_GOSRA	3-ketoacyl-CoA synthase 11	KCS11	Gossypium raimondii (New World cotton)	87.1	442	57	0	2	1327	69	510	0	unreviewed	510	-	-	-	-	-
GSMUA_Achr10G28430_001	GSMUA_Achr10T28430_001	CUFF.7151.1	tr|M9ZC02|M9ZC02_GOSRA	3-ketoacyl-CoA synthase 11	KCS11	Gossypium raimondii (New World cotton)	84.48	509	79	0	171	1697	2	510	0	unreviewed	510	-	-	-	-	-
GSMUA_Achr4G02990_001	GSMUA_Achr4T02990_001	CUFF.17722.1	tr|N1QYV6|N1QYV6_AEGTA	3-ketoacyl-CoA synthase 11	F775_28209	Aegilops tauschii (Tausch's goatgrass) (Aegilops squarrosa)	87.5	112	14	0	3	338	177	288	5e-67	unreviewed	518	-	-	-	-	-
GSMUA_Achr3G01950_001	GSMUA_Achr3T01950_001	CUFF.13619.2	tr|M0SB13|M0SB13_MUSAM	3-oxoacyl-[acyl-carrier-protein] synthase	-	Musa acuminata subsp. malaccensis (Wild banana) (Musa malaccensis)	100	434	0	0	4	1305	1	434	0	unreviewed	434	fatty acid biosynthetic process; transferase activity, transferring acyl groups other than amino-acyl groups	GO:0006633; GO:0016747	-	-	-
GSMUA_Achr5G22530_001	GSMUA_Achr5T22530_001	CUFF.24240.1	tr|M0T0S8|M0T0S8_MUSAM	3-oxoacyl-[acyl-carrier-protein] synthase	-	Musa acuminata subsp. malaccensis (Wild banana) (Musa malaccensis)	98.34	422	0	1	3	1268	42	456	0	unreviewed	456	fatty acid biosynthetic process; transferase activity, transferring acyl groups other than amino-acyl groups	GO:0006633; GO:0016747	-	-	-
GSMUA_Achr2G03220_001	GSMUA_Achr2T03220_001	CUFF.10996.1	tr|M0S4R3|M0S4R3_MUSAM	3-phosphoshikimate 1-carboxyvinyltransferase (EC 2.5.1.19)	-	Musa acuminata subsp. malaccensis (Wild banana) (Musa malaccensis)	100	202	0	0	3	608	317	518	4e-133	unreviewed	518	3-phosphoshikimate 1-carboxyvinyltransferase activity; aromatic amino acid family biosynthetic process	GO:0003866; GO:0009073	-	Metabolic intermediate biosynthesis; chorismate biosynthesis; chorismate from D-erythrose 4-phosphate and phosphoenolpyruvate: step 6/7.	-
GSMUA_Achr9G20730_001	GSMUA_Achr9T20730_001	CUFF.40016.1	tr|M0U232|M0U232_MUSAM	3-phosphoshikimate 1-carboxyvinyltransferase (EC 2.5.1.19)	-	Musa acuminata subsp. malaccensis (Wild banana) (Musa malaccensis)	100	166	0	0	57	554	353	518	9e-117	unreviewed	518	3-phosphoshikimate 1-carboxyvinyltransferase activity; aromatic amino acid family biosynthetic process	GO:0003866; GO:0009073	-	Metabolic intermediate biosynthesis; chorismate biosynthesis; chorismate from D-erythrose 4-phosphate and phosphoenolpyruvate: step 6/7.	-
GSMUA_Achr10G09940_001	GSMUA_Achr10T09940_001	CUFF.4651.1	tr|M0STS5|M0STS5_MUSAM	40S ribosomal protein S12	-	Musa acuminata subsp. malaccensis (Wild banana) (Musa malaccensis)	100	39	0	0	3	119	82	120	3e-18	unreviewed	120	ribosome; structural constituent of ribosome; translation	GO:0005840; GO:0003735; GO:0006412	-	-	-
GSMUA_Achr11G14510_001	GSMUA_Achr11T14510_001	CUFF.9116.1	tr|M0RZX4|M0RZX4_MUSAM	40S ribosomal protein S12	-	Musa acuminata subsp. malaccensis (Wild banana) (Musa malaccensis)	94.2	138	6	1	27	434	1	138	6e-76	unreviewed	138	ribosome; structural constituent of ribosome; translation	GO:0005840; GO:0003735; GO:0006412	-	-	-
GSMUA_Achr11G25760_001	GSMUA_Achr11T25760_001	CUFF.10835.1	tr|M0S475|M0S475_MUSAM	40S ribosomal protein S12	-	Musa acuminata subsp. malaccensis (Wild banana) (Musa malaccensis)	91.57	83	7	0	6	254	76	158	1e-36	unreviewed	207	ribosome; structural constituent of ribosome; translation	GO:0005840; GO:0003735; GO:0006412	-	-	-
GSMUA_Achr1G14660_001	GSMUA_Achr1T14660_001	CUFF.1825.1	tr|M0RZX4|M0RZX4_MUSAM	40S ribosomal protein S12	-	Musa acuminata subsp. malaccensis (Wild banana) (Musa malaccensis)	100	138	0	0	188	601	1	138	2e-82	unreviewed	138	ribosome; structural constituent of ribosome; translation	GO:0005840; GO:0003735; GO:0006412	-	-	-
GSMUA_Achr2G01340_001	GSMUA_Achr2T01340_001	CUFF.10753.1	tr|M0S475|M0S475_MUSAM	40S ribosomal protein S12	-	Musa acuminata subsp. malaccensis (Wild banana) (Musa malaccensis)	87.5	48	6	0	226	83	26	73	4e-24	unreviewed	207	ribosome; structural constituent of ribosome; translation	GO:0005840; GO:0003735; GO:0006412	-	-	-
GSMUA_Achr4G31630_001	GSMUA_Achr4T31630_001	CUFF.21194.1	tr|M0RZX4|M0RZX4_MUSAM	40S ribosomal protein S12	-	Musa acuminata subsp. malaccensis (Wild banana) (Musa malaccensis)	94.2	138	8	0	148	561	1	138	7e-77	unreviewed	138	ribosome; structural constituent of ribosome; translation	GO:0005840; GO:0003735; GO:0006412	-	-	-
GSMUA_Achr5G22230_001	GSMUA_Achr5T22230_001	CUFF.24216.1	tr|B3TLS1|B3TLS1_ELAGV	40S ribosomal protein S15	-	Elaeis guineensis var. tenera (Oil palm)	100	101	0	0	2	304	53	153	8e-66	unreviewed	153	RNA binding; small ribosomal subunit; structural constituent of ribosome; translation	GO:0003723; GO:0015935; GO:0003735; GO:0006412	-	-	-
GSMUA_Achr7G12100_001	GSMUA_Achr7T12100_001	CUFF.31156.1	tr|B3TLS1|B3TLS1_ELAGV	40S ribosomal protein S15	-	Elaeis guineensis var. tenera (Oil palm)	99.01	101	1	0	2	304	53	153	7e-66	unreviewed	153	RNA binding; small ribosomal subunit; structural constituent of ribosome; translation	GO:0003723; GO:0015935; GO:0003735; GO:0006412	-	-	-
GSMUA_Achr7G20730_001	GSMUA_Achr7T20730_001	CUFF.32135.1	tr|B3TLS1|B3TLS1_ELAGV	40S ribosomal protein S15	-	Elaeis guineensis var. tenera (Oil palm)	100	101	0	0	2	304	53	153	7e-66	unreviewed	153	RNA binding; small ribosomal subunit; structural constituent of ribosome; translation	GO:0003723; GO:0015935; GO:0003735; GO:0006412	-	-	-
GSMUA_Achr3G20160_001	GSMUA_Achr3T20160_001	CUFF.15776.1	tr|B6U773|B6U773_MAIZE	40S ribosomal protein S15a	-	Zea mays (Maize)	100	32	0	0	2	97	98	129	2e-15	unreviewed	129	ribosome; structural constituent of ribosome; translation	GO:0005840; GO:0003735; GO:0006412	-	-	dosa:Os02t0255200-01;zma:100285614;
GSMUA_Achr7G12110_001	GSMUA_Achr7T12110_001	CUFF.32157.1	tr|I3NML4|I3NML4_HEVBR	40S ribosomal protein S15D	RPS15D	Hevea brasiliensis (Para rubber tree) (Siphonia brasiliensis)	89.8	49	5	0	24	170	1	49	4e-23	unreviewed	151	RNA binding; small ribosomal subunit; structural constituent of ribosome; translation	GO:0003723; GO:0015935; GO:0003735; GO:0006412	-	-	-
GSMUA_Achr1G21580_001	GSMUA_Achr1T21580_001	CUFF.2748.1	sp|P16149|RS16_LUPPO	40S ribosomal protein S16	RPS16	Lupinus polyphyllus (Large-leaved lupin)	94.74	76	4	0	539	312	70	145	6e-43	reviewed	145	ribosome; structural constituent of ribosome; translation	GO:0005840; GO:0003735; GO:0006412	Cytoplasm.	-	-
GSMUA_Achr2G22080_001	GSMUA_Achr2T22080_001	CUFF.13208.1	sp|O22647|RS16_FRIAG	40S ribosomal protein S16	RPS16	Fritillaria agrestis (Stinkbells)	89.66	116	12	0	3	350	30	145	2e-58	reviewed	145	ribosome; structural constituent of ribosome; translation	GO:0005840; GO:0003735; GO:0006412	Cytoplasm.	-	-
GSMUA_Achr3G01630_001	GSMUA_Achr3T01630_001	CUFF.13537.1	tr|Q9M5L1|Q9M5L1_EUPES	40S ribosomal protein S16 (Fragment)	-	Euphorbia esula (Leafy spurge)	90.78	141	13	0	3	425	4	144	4e-77	unreviewed	144	ribosome; structural constituent of ribosome; translation	GO:0005840; GO:0003735; GO:0006412	-	-	-
GSMUA_Achr11G10780_001	GSMUA_Achr11T10780_001	CUFF.8963.1	tr|M7YGU5|M7YGU5_TRIUA	40S ribosomal protein S23	TRIUR3_13297	Triticum urartu (Red wild einkorn) (Crithodium urartu)	51.06	47	22	1	2363	2500	55	101	7e-09	unreviewed	172	ribosome	GO:0005840	-	-	-
GSMUA_Achr2G15660_001	GSMUA_Achr2T15660_001	CUFF.12401.1	tr|M0S8A7|M0S8A7_MUSAM	40S ribosomal protein S24	-	Musa acuminata subsp. malaccensis (Wild banana) (Musa malaccensis)	100	123	0	0	58	426	1	123	2e-73	unreviewed	138	nucleotide binding; ribosome; structural constituent of ribosome; translation	GO:0000166; GO:0005840; GO:0003735; GO:0006412	-	-	-
GSMUA_Achr4G30950_001	GSMUA_Achr4T30950_001	CUFF.21126.1	tr|M0U4D3|M0U4D3_MUSAM	40S ribosomal protein S24	-	Musa acuminata subsp. malaccensis (Wild banana) (Musa malaccensis)	96.69	121	4	0	12	374	1	121	4e-69	unreviewed	138	nucleotide binding; ribosome; structural constituent of ribosome; translation	GO:0000166; GO:0005840; GO:0003735; GO:0006412	-	-	-
GSMUA_Achr6G05510_001	GSMUA_Achr6T05510_001	CUFF.25705.1	tr|M0T4E9|M0T4E9_MUSAM	40S ribosomal protein S24	-	Musa acuminata subsp. malaccensis (Wild banana) (Musa malaccensis)	100	123	0	0	93	461	1	123	8e-74	unreviewed	138	nucleotide binding; ribosome; structural constituent of ribosome; translation	GO:0000166; GO:0005840; GO:0003735; GO:0006412	-	-	-
GSMUA_Achr8G20160_001	GSMUA_Achr8T20160_001	CUFF.36629.1	tr|M0U4D3|M0U4D3_MUSAM	40S ribosomal protein S24	-	Musa acuminata subsp. malaccensis (Wild banana) (Musa malaccensis)	97.78	45	1	0	69	203	7	51	6e-32	unreviewed	138	nucleotide binding; ribosome; structural constituent of ribosome; translation	GO:0000166; GO:0005840; GO:0003735; GO:0006412	-	-	-
GSMUA_Achr9G28760_001	GSMUA_Achr9T28760_001	CUFF.40914.2	tr|M0U4D3|M0U4D3_MUSAM	40S ribosomal protein S24	-	Musa acuminata subsp. malaccensis (Wild banana) (Musa malaccensis)	100	109	0	0	57	383	1	109	8e-65	unreviewed	138	nucleotide binding; ribosome; structural constituent of ribosome; translation	GO:0000166; GO:0005840; GO:0003735; GO:0006412	-	-	-
GSMUA_Achr11G15460_001	GSMUA_Achr11T15460_001	CUFF.9199.1	tr|M0RSH6|M0RSH6_MUSAM	40S ribosomal protein S27	-	Musa acuminata subsp. malaccensis (Wild banana) (Musa malaccensis)	100	116	0	0	1	348	17	132	2e-67	unreviewed	132	metal ion binding; ribosome; structural constituent of ribosome; translation	GO:0046872; GO:0005840; GO:0003735; GO:0006412	-	-	-
GSMUA_Achr11G19980_001	GSMUA_Achr11T19980_001	CUFF.9742.1	tr|M0RTS8|M0RTS8_MUSAM	40S ribosomal protein S27	-	Musa acuminata subsp. malaccensis (Wild banana) (Musa malaccensis)	100	103	0	0	3	311	45	147	2e-70	unreviewed	147	metal ion binding; ribosome; structural constituent of ribosome; translation	GO:0046872; GO:0005840; GO:0003735; GO:0006412	-	-	-
GSMUA_Achr3G18600_001	GSMUA_Achr3T18600_001	CUFF.15583.2	tr|M0T7I3|M0T7I3_MUSAM	40S ribosomal protein S27	-	Musa acuminata subsp. malaccensis (Wild banana) (Musa malaccensis)	69.84	126	5	1	4	381	38	130	4e-53	unreviewed	130	metal ion binding; ribosome; structural constituent of ribosome; translation	GO:0046872; GO:0005840; GO:0003735; GO:0006412	-	-	-
GSMUA_Achr6G10900_001	GSMUA_Achr6T10900_001	CUFF.27236.1	tr|M0SFS6|M0SFS6_MUSAM	40S ribosomal protein S27	-	Musa acuminata subsp. malaccensis (Wild banana) (Musa malaccensis)	93.1	29	2	0	336	250	850	878	8e-12	unreviewed	878	metal ion binding; ribosome; structural constituent of ribosome; translation	GO:0046872; GO:0005840; GO:0003735; GO:0006412	-	-	-
GSMUA_Achr6G16350_001	GSMUA_Achr6T16350_001	CUFF.27068.1	tr|M0T7I3|M0T7I3_MUSAM	40S ribosomal protein S27	-	Musa acuminata subsp. malaccensis (Wild banana) (Musa malaccensis)	100	65	0	0	11	205	21	85	2e-40	unreviewed	130	metal ion binding; ribosome; structural constituent of ribosome; translation	GO:0046872; GO:0005840; GO:0003735; GO:0006412	-	-	-
GSMUA_Achr7G22580_001	GSMUA_Achr7T22580_001	CUFF.32358.1	tr|M0TJU4|M0TJU4_MUSAM	40S ribosomal protein S27	-	Musa acuminata subsp. malaccensis (Wild banana) (Musa malaccensis)	100	108	0	0	2	325	73	180	6e-75	unreviewed	180	metal ion binding; ribosome; structural constituent of ribosome; translation	GO:0046872; GO:0005840; GO:0003735; GO:0006412	-	-	-
GSMUA_Achr9G01000_001	GSMUA_Achr9T01000_001	CUFF.37572.1	tr|M0SFS6|M0SFS6_MUSAM	40S ribosomal protein S27	-	Musa acuminata subsp. malaccensis (Wild banana) (Musa malaccensis)	76.25	80	19	0	3	242	103	182	4e-34	unreviewed	878	metal ion binding; ribosome; structural constituent of ribosome; translation	GO:0046872; GO:0005840; GO:0003735; GO:0006412	-	-	-
GSMUA_Achr1G22500_001	GSMUA_Achr1T22500_001	CUFF.2890.1	tr|M0S258|M0S258_MUSAM	40S ribosomal protein S3a	-	Musa acuminata subsp. malaccensis (Wild banana) (Musa malaccensis)	100	242	0	0	117	842	20	261	2e-176	unreviewed	261	cytosolic small ribosomal subunit; structural constituent of ribosome; translation	GO:0022627; GO:0003735; GO:0006412	Cytoplasm.	-	-
GSMUA_Achr3G30060_001	GSMUA_Achr3T30060_001	CUFF.17055.1	tr|M0SJ22|M0SJ22_MUSAM	40S ribosomal protein S3a	-	Musa acuminata subsp. malaccensis (Wild banana) (Musa malaccensis)	100	242	0	0	108	833	20	261	4e-178	unreviewed	261	cytosolic small ribosomal subunit; structural constituent of ribosome; translation	GO:0022627; GO:0003735; GO:0006412	Cytoplasm.	-	-
GSMUA_Achr5G08700_001	GSMUA_Achr5T08700_001	CUFF.22576.1	tr|M0SWU9|M0SWU9_MUSAM	40S ribosomal protein S3a	-	Musa acuminata subsp. malaccensis (Wild banana) (Musa malaccensis)	100	242	0	0	112	837	20	261	6e-178	unreviewed	261	cytosolic small ribosomal subunit; structural constituent of ribosome; translation	GO:0022627; GO:0003735; GO:0006412	Cytoplasm.	-	-
GSMUA_Achr6G24760_001	GSMUA_Achr6T24760_001	CUFF.28030.1	tr|M0T9X2|M0T9X2_MUSAM	40S ribosomal protein S3a	-	Musa acuminata subsp. malaccensis (Wild banana) (Musa malaccensis)	100	241	0	0	96	818	20	260	1e-177	unreviewed	260	cytosolic small ribosomal subunit; structural constituent of ribosome; translation	GO:0022627; GO:0003735; GO:0006412	Cytoplasm.	-	-
GSMUA_Achr8G31020_001	GSMUA_Achr8T31020_001	CUFF.37966.1	tr|M0SJ22|M0SJ22_MUSAM	40S ribosomal protein S3a	-	Musa acuminata subsp. malaccensis (Wild banana) (Musa malaccensis)	61.62	99	15	1	235	462	130	228	8e-43	unreviewed	261	cytosolic small ribosomal subunit; structural constituent of ribosome; translation	GO:0022627; GO:0003735; GO:0006412	Cytoplasm.	-	-
GSMUA_Achr10G19160_001	GSMUA_Achr10T19160_001	CUFF.5842.1	tr|M0T5T2|M0T5T2_MUSAM	40S ribosomal protein S6	-	Musa acuminata subsp. malaccensis (Wild banana) (Musa malaccensis)	99.15	236	2	0	65	772	1	236	4e-135	unreviewed	249	ribosome; structural constituent of ribosome; translation	GO:0005840; GO:0003735; GO:0006412	-	-	-
GSMUA_Achr2G22280_001	GSMUA_Achr2T22280_001	CUFF.13261.1	tr|M0SA69|M0SA69_MUSAM	40S ribosomal protein S6	-	Musa acuminata subsp. malaccensis (Wild banana) (Musa malaccensis)	100	249	0	0	87	833	1	249	2e-144	unreviewed	249	ribosome; structural constituent of ribosome; translation	GO:0005840; GO:0003735; GO:0006412	-	-	-
GSMUA_Achr3G01700_001	GSMUA_Achr3T01700_001	CUFF.13568.1	tr|M0T5T2|M0T5T2_MUSAM	40S ribosomal protein S6	-	Musa acuminata subsp. malaccensis (Wild banana) (Musa malaccensis)	98.7	230	3	0	95	784	1	230	1e-131	unreviewed	249	ribosome; structural constituent of ribosome; translation	GO:0005840; GO:0003735; GO:0006412	-	-	-
GSMUA_Achr6G10330_001	GSMUA_Achr6T10330_001	CUFF.26331.1	tr|M0T5T2|M0T5T2_MUSAM	40S ribosomal protein S6	-	Musa acuminata subsp. malaccensis (Wild banana) (Musa malaccensis)	100	205	0	0	2	616	45	249	6e-113	unreviewed	249	ribosome; structural constituent of ribosome; translation	GO:0005840; GO:0003735; GO:0006412	-	-	-
GSMUA_Achr8G18100_001	GSMUA_Achr8T18100_001	CUFF.35416.1	tr|M0TRG3|M0TRG3_MUSAM	40S ribosomal protein S6	-	Musa acuminata subsp. malaccensis (Wild banana) (Musa malaccensis)	100	249	0	0	83	829	1	249	1e-162	unreviewed	249	ribosome; structural constituent of ribosome; translation	GO:0005840; GO:0003735; GO:0006412	-	-	-
GSMUA_Achr6G06550_001	GSMUA_Achr6T06550_001	CUFF.25871.2	tr|M0T4Q3|M0T4Q3_MUSAM	40S ribosomal protein S8	-	Musa acuminata subsp. malaccensis (Wild banana) (Musa malaccensis)	98.45	194	3	0	121	702	20	213	3e-115	unreviewed	213	ribosome; structural constituent of ribosome; translation	GO:0005840; GO:0003735; GO:0006412	-	-	-
GSMUA_Achr6G21060_001	GSMUA_Achr6T21060_001	CUFF.27589.1	tr|K7U707|K7U707_MAIZE	40S ribosomal protein S8	ZEAMMB73_290301 ZEAMMB73_952465	Zea mays (Maize)	96.23	106	4	0	1	318	19	124	2e-58	unreviewed	153	ribosome; structural constituent of ribosome; translation	GO:0005840; GO:0003735; GO:0006412	-	-	-
GSMUA_Achr6G27810_001	GSMUA_Achr6T27810_001	CUFF.28412.1	tr|M0TY94|M0TY94_MUSAM	40S ribosomal protein S8	-	Musa acuminata subsp. malaccensis (Wild banana) (Musa malaccensis)	90.67	225	18	2	35	703	52	275	3e-115	unreviewed	285	ribosome; structural constituent of ribosome; translation	GO:0005840; GO:0003735; GO:0006412	-	-	-
GSMUA_Achr8G17480_001	GSMUA_Achr8T17480_001	CUFF.35346.1	tr|I1JM70|I1JM70_SOYBN	40S ribosomal protein S8	-	Glycine max (Soybean) (Glycine hispida)	100	44	0	0	3	134	64	107	2e-22	unreviewed	196	ribosome; structural constituent of ribosome; translation	GO:0005840; GO:0003735; GO:0006412	-	-	-
GSMUA_Achr9G07350_001	GSMUA_Achr9T07350_001	CUFF.38363.1	tr|M0TY94|M0TY94_MUSAM	40S ribosomal protein S8	-	Musa acuminata subsp. malaccensis (Wild banana) (Musa malaccensis)	100	221	0	0	54	716	55	275	2e-134	unreviewed	285	ribosome; structural constituent of ribosome; translation	GO:0005840; GO:0003735; GO:0006412	-	-	-
GSMUA_Achr1G21820_001	GSMUA_Achr1T21820_001	CUFF.2787.1	tr|M0S1Z0|M0S1Z0_MUSAM	40S ribosomal protein SA	-	Musa acuminata subsp. malaccensis (Wild banana) (Musa malaccensis)	100	298	0	0	87	980	1	298	8e-162	unreviewed	298	cytosolic small ribosomal subunit; ribosomal small subunit assembly; structural constituent of ribosome; translation	GO:0022627; GO:0000028; GO:0003735; GO:0006412	Cytoplasm.	-	-
GSMUA_Achr5G22550_001	GSMUA_Achr5T22550_001	CUFF.24967.1	tr|M0TV01|M0TV01_MUSAM	40S ribosomal protein SA	-	Musa acuminata subsp. malaccensis (Wild banana) (Musa malaccensis)	93.65	63	4	0	578	766	98	160	6e-38	unreviewed	305	cytosolic small ribosomal subunit; ribosomal small subunit assembly; structural constituent of ribosome; translation	GO:0022627; GO:0000028; GO:0003735; GO:0006412	Cytoplasm.	-	-
GSMUA_Achr8G30490_001	GSMUA_Achr8T30490_001	CUFF.36979.1	tr|M0TV01|M0TV01_MUSAM	40S ribosomal protein SA	-	Musa acuminata subsp. malaccensis (Wild banana) (Musa malaccensis)	100	299	0	0	3	899	7	305	2e-174	unreviewed	305	cytosolic small ribosomal subunit; ribosomal small subunit assembly; structural constituent of ribosome; translation	GO:0022627; GO:0000028; GO:0003735; GO:0006412	Cytoplasm.	-	-
GSMUA_Achr9G30670_001	GSMUA_Achr9T30670_001	CUFF.41098.1	tr|M0U4X4|M0U4X4_MUSAM	4-hydroxyphenylpyruvate dioxygenase	-	Musa acuminata subsp. malaccensis (Wild banana) (Musa malaccensis)	100	122	0	0	1	366	276	397	2e-59	unreviewed	397	4-hydroxyphenylpyruvate dioxygenase activity; aromatic amino acid family metabolic process	GO:0003868; GO:0009072	-	-	-
GSMUA_Achr7G03990_001	GSMUA_Achr7T03990_001	CUFF.30048.1	tr|M0TEI9|M0TEI9_MUSAM	50S ribosomal protein L20	-	Musa acuminata subsp. malaccensis (Wild banana) (Musa malaccensis)	100	121	0	0	304	666	1	121	3e-81	unreviewed	121	rRNA binding; ribosome; structural constituent of ribosome; translation	GO:0019843; GO:0005840; GO:0003735; GO:0006412	-	-	-
GSMUA_Achr11G15520_001	GSMUA_Achr11T15520_001	CUFF.9201.1	tr|K4ASW1|K4ASW1_SOLLC	50S ribosomal protein L22, chloroplastic	rpl22	Solanum lycopersicum (Tomato) (Lycopersicon esculentum)	66.81	229	57	5	683	3	8	219	2e-93	unreviewed	352	RNA binding; large ribosomal subunit; small ribosomal subunit; structural constituent of ribosome; translation	GO:0003723; GO:0015934; GO:0015935; GO:0003735; GO:0006412	-	-	-
GSMUA_Achr4G01240_001	GSMUA_Achr4T01240_001	CUFF.17517.1	tr|M0SK41|M0SK41_MUSAM	50S ribosomal protein L31	-	Musa acuminata subsp. malaccensis (Wild banana) (Musa malaccensis)	100	140	0	0	1	420	31	170	4e-98	unreviewed	181	ribosome; structural constituent of ribosome; translation	GO:0005840; GO:0003735; GO:0006412	-	-	-
GSMUA_Achr1G10170_001	GSMUA_Achr1T10170_001	CUFF.1243.1	tr|M0RYM6|M0RYM6_MUSAM	50S ribosomal protein L35	-	Musa acuminata subsp. malaccensis (Wild banana) (Musa malaccensis)	100	154	0	0	33	494	1	154	1e-87	unreviewed	154	ribosome; structural constituent of ribosome; translation	GO:0005840; GO:0003735; GO:0006412	-	-	-
GSMUA_Achr4G27440_001	GSMUA_Achr4T27440_001	CUFF.20763.1	tr|M0SSK6|M0SSK6_MUSAM	50S ribosomal protein L35	-	Musa acuminata subsp. malaccensis (Wild banana) (Musa malaccensis)	100	162	0	0	25	510	1	162	1e-88	unreviewed	162	ribosome; structural constituent of ribosome; translation	GO:0005840; GO:0003735; GO:0006412	-	-	-
GSMUA_Achr5G03680_001	GSMUA_Achr5T03680_001	CUFF.22567.1	tr|M0SVE7|M0SVE7_MUSAM	50S ribosomal protein L35	-	Musa acuminata subsp. malaccensis (Wild banana) (Musa malaccensis)	100	72	0	0	3	218	89	160	2e-20	unreviewed	160	ribosome; structural constituent of ribosome; translation	GO:0005840; GO:0003735; GO:0006412	-	-	-
GSMUA_Achr10G16360_001	GSMUA_Achr10T16360_001	CUFF.5487.1	tr|M0RIR1|M0RIR1_MUSAM	6,7-dimethyl-8-ribityllumazine synthase (EC 2.5.1.78)	-	Musa acuminata subsp. malaccensis (Wild banana) (Musa malaccensis)	96.41	195	7	0	3	587	29	223	1e-129	unreviewed	223	riboflavin biosynthetic process; riboflavin synthase complex; transferase activity	GO:0009231; GO:0009349; GO:0016740	-	Cofactor biosynthesis; riboflavin biosynthesis; riboflavin from 2-hydroxy-3-oxobutyl phosphate and 5-amino-6-(D-ribitylamino)uracil: step 1/2.	-
GSMUA_Achr11G07940_001	GSMUA_Achr11T07940_001	CUFF.8363.1	tr|B3TM24|B3TM24_ELAGV	60S ribosomal protein L13	-	Elaeis guineensis var. tenera (Oil palm)	94.36	195	11	0	49	633	1	195	7e-133	unreviewed	207	ribosome; structural constituent of ribosome; translation	GO:0005840; GO:0003735; GO:0006412	-	-	-
GSMUA_Achr3G27680_001	GSMUA_Achr3T27680_001	CUFF.16783.1	tr|B3TM24|B3TM24_ELAGV	60S ribosomal protein L13	-	Elaeis guineensis var. tenera (Oil palm)	94.36	195	11	0	11	595	1	195	1e-131	unreviewed	207	ribosome; structural constituent of ribosome; translation	GO:0005840; GO:0003735; GO:0006412	-	-	-
GSMUA_Achr4G04570_001	GSMUA_Achr4T04570_001	CUFF.17919.2	tr|B3TM24|B3TM24_ELAGV	60S ribosomal protein L13	-	Elaeis guineensis var. tenera (Oil palm)	94.36	195	11	0	13	597	1	195	2e-132	unreviewed	207	ribosome; structural constituent of ribosome; translation	GO:0005840; GO:0003735; GO:0006412	-	-	-
GSMUA_Achr4G12360_001	GSMUA_Achr4T12360_001	CUFF.18809.2	tr|B3TM25|B3TM25_ELAGV	60S ribosomal protein L13	-	Elaeis guineensis var. tenera (Oil palm)	91.75	194	16	0	1	582	2	195	9e-128	unreviewed	207	ribosome; structural constituent of ribosome; translation	GO:0005840; GO:0003735; GO:0006412	-	-	-
GSMUA_Achr11G05470_001	GSMUA_Achr11T05470_001	CUFF.8282.2	tr|M0TP81|M0TP81_MUSAM	60S ribosomal protein L18	-	Musa acuminata subsp. malaccensis (Wild banana) (Musa malaccensis)	50	106	26	3	7	324	36	114	6e-50	unreviewed	248	ribosome; structural constituent of ribosome; translation	GO:0005840; GO:0003735; GO:0006412	-	-	-
GSMUA_Achr11G20540_001	GSMUA_Achr11T20540_001	CUFF.9858.1	tr|M0TP81|M0TP81_MUSAM	60S ribosomal protein L18	-	Musa acuminata subsp. malaccensis (Wild banana) (Musa malaccensis)	98.17	164	3	0	3	494	72	235	4e-111	unreviewed	248	ribosome; structural constituent of ribosome; translation	GO:0005840; GO:0003735; GO:0006412	-	-	-
GSMUA_Achr2G01730_001	GSMUA_Achr2T01730_001	CUFF.10809.1	tr|M0S4B4|M0S4B4_MUSAM	60S ribosomal protein L18	-	Musa acuminata subsp. malaccensis (Wild banana) (Musa malaccensis)	100	173	0	0	2	520	16	188	2e-118	unreviewed	201	ribosome; structural constituent of ribosome; translation	GO:0005840; GO:0003735; GO:0006412	-	-	-
GSMUA_Achr5G27080_001	GSMUA_Achr5T27080_001	CUFF.24709.1	tr|M0TP81|M0TP81_MUSAM	60S ribosomal protein L18	-	Musa acuminata subsp. malaccensis (Wild banana) (Musa malaccensis)	95.29	170	8	0	3	512	66	235	8e-102	unreviewed	248	ribosome; structural constituent of ribosome; translation	GO:0005840; GO:0003735; GO:0006412	-	-	-
GSMUA_Achr8G10280_001	GSMUA_Achr8T10280_001	CUFF.34431.1	tr|M0TP81|M0TP81_MUSAM	60S ribosomal protein L18	-	Musa acuminata subsp. malaccensis (Wild banana) (Musa malaccensis)	100	164	0	0	3	494	72	235	2e-112	unreviewed	248	ribosome; structural constituent of ribosome; translation	GO:0005840; GO:0003735; GO:0006412	-	-	-
GSMUA_Achr9G16320_001	GSMUA_Achr9T16320_001	CUFF.39483.1	tr|M0TP81|M0TP81_MUSAM	60S ribosomal protein L18	-	Musa acuminata subsp. malaccensis (Wild banana) (Musa malaccensis)	97.95	146	3	0	3	440	84	229	4e-97	unreviewed	248	ribosome; structural constituent of ribosome; translation	GO:0005840; GO:0003735; GO:0006412	-	-	-
GSMUA_Achr1G16850_001	GSMUA_Achr1T16850_001	CUFF.2090.1	tr|M0S6E6|M0S6E6_MUSAM	60S ribosomal protein L18a	-	Musa acuminata subsp. malaccensis (Wild banana) (Musa malaccensis)	94.94	178	9	0	33	566	10	187	1e-122	unreviewed	188	ribosome; structural constituent of ribosome; translation	GO:0005840; GO:0003735; GO:0006412	-	-	-
GSMUA_Achr2G09050_001	GSMUA_Achr2T09050_001	CUFF.11673.1	tr|M0S6E6|M0S6E6_MUSAM	60S ribosomal protein L18a	-	Musa acuminata subsp. malaccensis (Wild banana) (Musa malaccensis)	100	173	0	0	1	519	16	188	3e-125	unreviewed	188	ribosome; structural constituent of ribosome; translation	GO:0005840; GO:0003735; GO:0006412	-	-	-
GSMUA_Achr3G31330_001	GSMUA_Achr3T31330_001	CUFF.17204.1	tr|M0S6E6|M0S6E6_MUSAM	60S ribosomal protein L18a	-	Musa acuminata subsp. malaccensis (Wild banana) (Musa malaccensis)	96.17	183	7	0	54	602	6	188	8e-127	unreviewed	188	ribosome; structural constituent of ribosome; translation	GO:0005840; GO:0003735; GO:0006412	-	-	-
GSMUA_Achr6G27050_001	GSMUA_Achr6T27050_001	CUFF.28339.1	tr|M0S6E6|M0S6E6_MUSAM	60S ribosomal protein L18a	-	Musa acuminata subsp. malaccensis (Wild banana) (Musa malaccensis)	96.67	180	6	0	54	593	9	188	7e-127	unreviewed	188	ribosome; structural constituent of ribosome; translation	GO:0005840; GO:0003735; GO:0006412	-	-	-
GSMUA_Achr7G06720_001	GSMUA_Achr7T06720_001	CUFF.30431.1	tr|M0S6E6|M0S6E6_MUSAM	60S ribosomal protein L18a	-	Musa acuminata subsp. malaccensis (Wild banana) (Musa malaccensis)	96.63	178	6	0	46	579	10	187	2e-124	unreviewed	188	ribosome; structural constituent of ribosome; translation	GO:0005840; GO:0003735; GO:0006412	-	-	-
GSMUA_Achr4G08150_001	GSMUA_Achr4T08150_001	CUFF.18305.1	tr|M0SMR8|M0SMR8_MUSAM	60S ribosomal protein L27	-	Musa acuminata subsp. malaccensis (Wild banana) (Musa malaccensis)	96.3	135	5	0	49	453	1	135	5e-90	unreviewed	135	ribosome; structural constituent of ribosome; translation	GO:0005840; GO:0003735; GO:0006412	-	-	-
GSMUA_Achr4G10510_001	GSMUA_Achr4T10510_001	CUFF.18545.1	tr|M0SMR8|M0SMR8_MUSAM	60S ribosomal protein L27	-	Musa acuminata subsp. malaccensis (Wild banana) (Musa malaccensis)	100	98	0	0	476	183	38	135	1e-63	unreviewed	135	ribosome; structural constituent of ribosome; translation	GO:0005840; GO:0003735; GO:0006412	-	-	-
GSMUA_Achr4G15280_001	GSMUA_Achr4T15280_001	CUFF.19136.1	tr|M0SMR8|M0SMR8_MUSAM	60S ribosomal protein L27	-	Musa acuminata subsp. malaccensis (Wild banana) (Musa malaccensis)	94	100	6	0	1	300	36	135	9e-63	unreviewed	135	ribosome; structural constituent of ribosome; translation	GO:0005840; GO:0003735; GO:0006412	-	-	-
GSMUA_Achr7G25110_001	GSMUA_Achr7T25110_001	CUFF.32719.1	tr|M0TKJ7|M0TKJ7_MUSAM	60S ribosomal protein L27	-	Musa acuminata subsp. malaccensis (Wild banana) (Musa malaccensis)	98.52	135	2	0	778	374	1	135	6e-76	unreviewed	135	ribosome; structural constituent of ribosome; translation	GO:0005840; GO:0003735; GO:0006412	-	-	-
GSMUA_Achr8G30580_001	GSMUA_Achr8T30580_001	CUFF.36986.1	tr|B6SK14|B6SK14_MAIZE	60S ribosomal protein L27a-2	-	Zea mays (Maize)	97.73	44	1	0	3	134	29	72	9e-25	unreviewed	146	ribosome; structural constituent of ribosome; translation	GO:0005840; GO:0003735; GO:0006412	-	-	dosa:Os07t0613200-00;
GSMUA_Achr10G02480_001	GSMUA_Achr10T02480_001	CUFF.3840.2	tr|M0RES5|M0RES5_MUSAM	60S ribosomal protein L36	-	Musa acuminata subsp. malaccensis (Wild banana) (Musa malaccensis)	100	118	0	0	2	355	24	141	7e-78	unreviewed	144	ribosome; structural constituent of ribosome; translation	GO:0005840; GO:0003735; GO:0006412	-	-	-
GSMUA_Achr10G03650_001	GSMUA_Achr10T03650_001	CUFF.3945.1	tr|M0RF42|M0RF42_MUSAM	60S ribosomal protein L36	-	Musa acuminata subsp. malaccensis (Wild banana) (Musa malaccensis)	100	110	0	0	82	411	1	110	3e-71	unreviewed	110	ribosome; structural constituent of ribosome; translation	GO:0005840; GO:0003735; GO:0006412	-	-	-
GSMUA_Achr10G13650_001	GSMUA_Achr10T13650_001	CUFF.5309.1	tr|M0RHZ1|M0RHZ1_MUSAM	60S ribosomal protein L36	-	Musa acuminata subsp. malaccensis (Wild banana) (Musa malaccensis)	100	110	0	0	23	352	1	110	6e-70	unreviewed	110	ribosome; structural constituent of ribosome; translation	GO:0005840; GO:0003735; GO:0006412	-	-	-
GSMUA_Achr10G22770_001	GSMUA_Achr10T22770_001	CUFF.6341.1	tr|M0RKK2|M0RKK2_MUSAM	60S ribosomal protein L36	-	Musa acuminata subsp. malaccensis (Wild banana) (Musa malaccensis)	100	110	0	0	51	380	1	110	1e-70	unreviewed	110	ribosome; structural constituent of ribosome; translation	GO:0005840; GO:0003735; GO:0006412	-	-	-
GSMUA_Achr5G07130_001	GSMUA_Achr5T07130_001	CUFF.22378.1	tr|M0SWE2|M0SWE2_MUSAM	60S ribosomal protein L36	-	Musa acuminata subsp. malaccensis (Wild banana) (Musa malaccensis)	100	110	0	0	3	332	1	110	1e-70	unreviewed	110	ribosome; structural constituent of ribosome; translation	GO:0005840; GO:0003735; GO:0006412	-	-	-
GSMUA_Achr6G34160_001	GSMUA_Achr6T34160_001	CUFF.30173.2	tr|M0RES5|M0RES5_MUSAM	60S ribosomal protein L36	-	Musa acuminata subsp. malaccensis (Wild banana) (Musa malaccensis)	66.67	36	12	0	813	920	76	111	2e-11	unreviewed	144	ribosome; structural constituent of ribosome; translation	GO:0005840; GO:0003735; GO:0006412	-	-	-
GSMUA_Achr8G02590_001	GSMUA_Achr8T02590_001	CUFF.33350.1	tr|M0TM11|M0TM11_MUSAM	60S ribosomal protein L36	-	Musa acuminata subsp. malaccensis (Wild banana) (Musa malaccensis)	100	110	0	0	32	361	1	110	7e-70	unreviewed	110	ribosome; structural constituent of ribosome; translation	GO:0005840; GO:0003735; GO:0006412	-	-	-
GSMUA_Achr10G11850_001	GSMUA_Achr10T11850_001	CUFF.4908.2	tr|M7Z930|M7Z930_TRIUA	60S ribosomal protein L7a	TRIUR3_29154	Triticum urartu (Red wild einkorn) (Crithodium urartu)	85.11	47	7	0	78	218	222	268	2e-20	unreviewed	278	ribosome	GO:0005840	-	-	-
GSMUA_Achr11G17930_001	GSMUA_Achr11T17930_001	CUFF.9489.1	tr|Q1KUX5|Q1KUX5_9ROSI	6-phosphogluconate dehydrogenase, decarboxylating (EC 1.1.1.44)	-	Cleome spinosa	83.82	68	11	0	204	1	189	256	4e-46	unreviewed	485	NADP binding; pentose-phosphate shunt; phosphogluconate dehydrogenase (decarboxylating) activity	GO:0050661; GO:0006098; GO:0004616	-	Carbohydrate degradation; pentose phosphate pathway; D-ribulose 5-phosphate from D-glucose 6-phosphate (oxidative stage): step 3/3.	-
GSMUA_Achr2G06120_001	GSMUA_Achr2T06120_001	CUFF.11341.1	tr|M0SF31|M0SF31_MUSAM	6-phosphogluconate dehydrogenase, decarboxylating (EC 1.1.1.44)	-	Musa acuminata subsp. malaccensis (Wild banana) (Musa malaccensis)	94.12	323	19	0	1167	199	148	470	0	unreviewed	470	NADP binding; pentose-phosphate shunt; phosphogluconate dehydrogenase (decarboxylating) activity	GO:0050661; GO:0006098; GO:0004616	-	Carbohydrate degradation; pentose phosphate pathway; D-ribulose 5-phosphate from D-glucose 6-phosphate (oxidative stage): step 3/3.	-
GSMUA_Achr2G18020_001	GSMUA_Achr2T18020_001	CUFF.12721.1	tr|I1KWM7|I1KWM7_SOYBN	6-phosphogluconate dehydrogenase, decarboxylating (EC 1.1.1.44)	-	Glycine max (Soybean) (Glycine hispida)	90.44	481	46	0	272	1714	6	486	0	unreviewed	486	NADP binding; pentose-phosphate shunt; phosphogluconate dehydrogenase (decarboxylating) activity	GO:0050661; GO:0006098; GO:0004616	-	Carbohydrate degradation; pentose phosphate pathway; D-ribulose 5-phosphate from D-glucose 6-phosphate (oxidative stage): step 3/3.	gmx:100796103;
GSMUA_Achr3G16150_001	GSMUA_Achr3T16150_001	CUFF.15255.1	tr|M0SF31|M0SF31_MUSAM	6-phosphogluconate dehydrogenase, decarboxylating (EC 1.1.1.44)	-	Musa acuminata subsp. malaccensis (Wild banana) (Musa malaccensis)	100	295	0	0	3	887	176	470	0	unreviewed	470	NADP binding; pentose-phosphate shunt; phosphogluconate dehydrogenase (decarboxylating) activity	GO:0050661; GO:0006098; GO:0004616	-	Carbohydrate degradation; pentose phosphate pathway; D-ribulose 5-phosphate from D-glucose 6-phosphate (oxidative stage): step 3/3.	-
GSMUA_Achr5G03620_001	GSMUA_Achr5T03620_001	CUFF.21897.1	tr|I1KWM7|I1KWM7_SOYBN	6-phosphogluconate dehydrogenase, decarboxylating (EC 1.1.1.44)	-	Glycine max (Soybean) (Glycine hispida)	90.23	481	47	0	72	1514	6	486	0	unreviewed	486	NADP binding; pentose-phosphate shunt; phosphogluconate dehydrogenase (decarboxylating) activity	GO:0050661; GO:0006098; GO:0004616	-	Carbohydrate degradation; pentose phosphate pathway; D-ribulose 5-phosphate from D-glucose 6-phosphate (oxidative stage): step 3/3.	gmx:100796103;
GSMUA_Achr11G10020_001	GSMUA_Achr11T10020_001	CUFF.8616.1	tr|E0X6U7|E0X6U7_ORYSJ	82kDa heat shock protein	-	Oryza sativa subsp. japonica (Rice)	93.16	687	45	2	69	2126	1	686	0	unreviewed	699	ATP binding; protein folding; response to stress	GO:0005524; GO:0006457; GO:0006950	-	-	dosa:Os08t0500700-01;dosa:Os09t0534600-01;
GSMUA_Achr5G09230_001	GSMUA_Achr5T09230_001	CUFF.22636.1	tr|Q5ZBV7|Q5ZBV7_ORYSJ	A/b-binding protein-like	P0518F01.17-2	Oryza sativa subsp. japonica (Rice)	100	65	0	0	2	196	34	98	3e-39	unreviewed	98	apoplast; chloroplast envelope; chloroplast thylakoid membrane; mitochondrion; photosynthesis, light harvesting; plastoglobule; response to blue light; response to far red light; response to red light	GO:0048046; GO:0009941; GO:0009535; GO:0005739; GO:0009765; GO:0010287; GO:0009637; GO:0010218; GO:0010114	-	-	-
GSMUA_Achr2G04190_001	GSMUA_Achr2T04190_001	CUFF.11114.1	tr|I7CX81|I7CX81_HEVBR	ABC transporter GCN1	GCN1	Hevea brasiliensis (Para rubber tree) (Siphonia brasiliensis)	90.56	413	39	0	3	1241	193	605	0	unreviewed	605	ATP binding; ATP catabolic process; ATPase activity	GO:0005524; GO:0006200; GO:0016887	-	-	-
GSMUA_Achr10G28510_001	GSMUA_Achr10T28510_001	CUFF.7028.1	tr|B4ERW4|B4ERW4_WHEAT	ABC_transporter (Fragment)	ABC_transporter_TA3B63B13-1	Triticum aestivum (Wheat)	79.05	148	31	0	444	1	479	626	6e-75	unreviewed	677	ATP binding; ATPase activity, coupled to transmembrane movement of substances; integral to membrane	GO:0005524; GO:0042626; GO:0016021	-	-	-
GSMUA_Achr8G30340_001	GSMUA_Achr8T30340_001	CUFF.36964.1	tr|D1ME86|D1ME86_MUSBA	Abscisic stress ripening	ASR2	Musa balbisiana (Banana)	99.22	128	1	0	201	584	19	146	6e-30	unreviewed	146	response to stress	GO:0006950	-	-	-
GSMUA_Achr11G12030_001	GSMUA_Achr11T12030_001	CUFF.8833.1	tr|Q6IT49|Q6IT49_MUSAC	Abscisic stress ripening protein-like protein	asr1	Musa acuminata (Banana) (Musa cavendishii)	99.2	125	1	0	126	500	19	143	1e-23	unreviewed	143	response to stress	GO:0006950	-	-	-
GSMUA_Achr10G11760_001	GSMUA_Achr10T11760_001	CUFF.4883.1	tr|Q2WFB1|Q2WFB1_MONVA	Acetolactate synthase (EC 2.2.1.6) (Fragment)	als2	Monochoria vaginalis (Heartshape false pickerel-weed) (Pontederia vaginalis)	86.61	478	64	0	1605	172	125	602	0	unreviewed	604	acetolactate synthase activity; flavin adenine dinucleotide binding; isoleucine biosynthetic process; magnesium ion binding; thiamine pyrophosphate binding; valine biosynthetic process	GO:0003984; GO:0050660; GO:0009097; GO:0000287; GO:0030976; GO:0009099	-	Amino-acid biosynthesis; L-isoleucine biosynthesis; L-isoleucine from 2-oxobutanoate: step 1/4. Amino-acid biosynthesis; L-valine biosynthesis; L-valine from pyruvate: step 1/4.	-
GSMUA_Achr6G16610_001	GSMUA_Achr6T16610_001	CUFF.27113.1	tr|Q2WFA8|Q2WFA8_MONVA	Acetolactate synthase (EC 2.2.1.6) (Fragment)	als2	Monochoria vaginalis (Heartshape false pickerel-weed) (Pontederia vaginalis)	86.09	489	68	0	2	1468	114	602	0	unreviewed	604	acetolactate synthase activity; flavin adenine dinucleotide binding; isoleucine biosynthetic process; magnesium ion binding; thiamine pyrophosphate binding; valine biosynthetic process	GO:0003984; GO:0050660; GO:0009097; GO:0000287; GO:0030976; GO:0009099	-	Amino-acid biosynthesis; L-isoleucine biosynthesis; L-isoleucine from 2-oxobutanoate: step 1/4. Amino-acid biosynthesis; L-valine biosynthesis; L-valine from pyruvate: step 1/4.	-
GSMUA_Achr10G31500_001	GSMUA_Achr10T31500_001	CUFF.7395.1	tr|B0BDA3|B0BDA3_9ASPA	Acetyl-CoA carboxylase (Fragment)	accD	Moraea simplex	92.16	51	4	0	21	173	7	57	1e-26	unreviewed	66	acetyl-CoA carboxylase activity; acetyl-CoA carboxylase complex; chloroplast; fatty acid biosynthetic process	GO:0003989; GO:0009317; GO:0009507; GO:0006633	-	-	-
GSMUA_Achr9G07200_001	GSMUA_Achr9T07200_001	CUFF.38348.1	tr|A7XXD1|A7XXD1_9LILI	Acetyl-CoA carboxylase-D (Fragment)	accD	Heliconia caribaea	94.59	37	2	0	132	22	4	40	1e-16	unreviewed	60	acetyl-CoA carboxylase activity; acetyl-CoA carboxylase complex; chloroplast; fatty acid biosynthetic process	GO:0003989; GO:0009317; GO:0009507; GO:0006633	-	-	-
GSMUA_Achr4G28620_001	GSMUA_Achr4T28620_001	CUFF.20901.1	tr|M1JCJ3|M1JCJ3_9LILI	Acetyl-coenzyme A carboxylase carboxyl transferase subunit beta (ACCase subunit beta) (Acetyl-CoA carboxylase carboxyltransferase subunit beta) (EC 6.4.1.2)	accD	Heliconia collinsiana	91.84	49	4	0	5	151	442	490	4e-26	unreviewed	491	ATP binding; acetyl-CoA carboxylase activity; acetyl-CoA carboxylase complex; fatty acid biosynthetic process; plastid; transferase activity; zinc ion binding	GO:0005524; GO:0003989; GO:0009317; GO:0006633; GO:0009536; GO:0016740; GO:0008270	-	Lipid metabolism; malonyl-CoA biosynthesis; malonyl-CoA from acetyl-CoA: step 1/1.	-
GSMUA_Achr7G12240_001	GSMUA_Achr7T12240_001	CUFF.32190.2	tr|B9RUL1|B9RUL1_RICCO	Acid phosphatase, putative	RCOM_0854040	Ricinus communis (Castor bean)	87.1	589	76	0	343	2109	12	600	0	unreviewed	1054	acid phosphatase activity	GO:0003993	-	-	rcu:RCOM_0854040;
GSMUA_Achr1G20200_001	GSMUA_Achr1T20200_001	CUFF.2556.1	tr|Q71T19|Q71T19_MUSAC	Actin	Mh-Act1	Musa acuminata (Banana) (Musa cavendishii)	100	377	0	0	165	1295	1	377	0	unreviewed	377	ATP binding; cytoplasm; cytoskeleton	GO:0005524; GO:0005737; GO:0005856	-	-	-
GSMUA_Achr6G34320_001	GSMUA_Achr6T34320_001	CUFF.29189.1	tr|L0ASD9|L0ASD9_POPTO	Actin	-	Populus tomentosa (Chinese white poplar)	87.96	382	21	1	1522	377	21	377	0	unreviewed	377	ATP binding; cytoplasm; cytoskeleton	GO:0005524; GO:0005737; GO:0005856	-	-	-
GSMUA_Achr11G12570_001	GSMUA_Achr11T12570_001	CUFF.8898.1	tr|Q766D6|Q766D6_9POAL	Actin (Fragment)	BA-AC	Phyllostachys edulis	100	99	0	0	3	299	14	112	2e-64	unreviewed	171	-	-	-	-	-
GSMUA_Achr9G08850_001	GSMUA_Achr9T08850_001	CUFF.38683.1	tr|E9P1J6|E9P1J6_MUSAC	Actin 1	ACT1	Musa acuminata AAA Group (dessert banana)	99.7	336	1	0	1469	462	22	357	0	unreviewed	377	ATP binding; cytoplasm; cytoskeleton	GO:0005524; GO:0005737; GO:0005856	-	-	-
GSMUA_Achr10G29950_001	GSMUA_Achr10T29950_001	CUFF.7330.1	tr|A6P7L1|A6P7L1_9LAMI	Actin 3 (Fragment)	ACT3	Torenia fournieri	88.02	192	23	0	2	577	99	290	1e-116	unreviewed	290	ATP binding; cytoplasm; cytoskeleton	GO:0005524; GO:0005737; GO:0005856	-	-	-
GSMUA_Achr11G04690_001	GSMUA_Achr11T04690_001	CUFF.7970.1	tr|M0RPE9|M0RPE9_MUSAM	Actin-related protein 2/3 complex subunit 5	-	Musa acuminata subsp. malaccensis (Wild banana) (Musa malaccensis)	100	78	0	0	46	279	57	134	5e-51	unreviewed	134	cytoskeleton; regulation of actin filament polymerization	GO:0005856; GO:0030833	-	-	-
GSMUA_Achr8G11000_001	GSMUA_Achr8T11000_001	CUFF.34506.1	tr|M0TPF3|M0TPF3_MUSAM	Actin-related protein 2/3 complex subunit 5	-	Musa acuminata subsp. malaccensis (Wild banana) (Musa malaccensis)	100	134	0	0	11	412	1	134	2e-93	unreviewed	134	cytoskeleton; regulation of actin filament polymerization	GO:0005856; GO:0030833	-	-	-
GSMUA_Achr1G11200_001	GSMUA_Achr1T11200_001	CUFF.1350.1	tr|M0RYX9|M0RYX9_MUSAM	Acyl carrier protein	-	Musa acuminata subsp. malaccensis (Wild banana) (Musa malaccensis)	100	112	0	0	1	336	14	125	5e-73	unreviewed	125	fatty acid biosynthetic process	GO:0006633	-	-	-
GSMUA_Achr2G00030_001	GSMUA_Achr2T00030_001	CUFF.10629.1	tr|M0S3U4|M0S3U4_MUSAM	Acyl carrier protein	-	Musa acuminata subsp. malaccensis (Wild banana) (Musa malaccensis)	96.67	60	2	0	426	247	66	125	4e-53	unreviewed	125	fatty acid biosynthetic process	GO:0006633	-	-	-
GSMUA_Achr2G13680_001	GSMUA_Achr2T13680_001	CUFF.12166.1	tr|M0S7Q9|M0S7Q9_MUSAM	Acyl carrier protein	-	Musa acuminata subsp. malaccensis (Wild banana) (Musa malaccensis)	100	127	0	0	2	382	3	129	2e-85	unreviewed	129	fatty acid biosynthetic process	GO:0006633	-	-	-
GSMUA_Achr2G21450_001	GSMUA_Achr2T21450_001	CUFF.13183.1	tr|M0S9Y6|M0S9Y6_MUSAM	Acyl carrier protein	-	Musa acuminata subsp. malaccensis (Wild banana) (Musa malaccensis)	100	140	0	0	109	528	1	140	2e-94	unreviewed	140	fatty acid biosynthetic process	GO:0006633	-	-	-
GSMUA_Achr6G20240_001	GSMUA_Achr6T20240_001	CUFF.27505.1	tr|M0T8M2|M0T8M2_MUSAM	Acyl carrier protein	-	Musa acuminata subsp. malaccensis (Wild banana) (Musa malaccensis)	100	81	0	0	1	243	59	139	2e-47	unreviewed	139	fatty acid biosynthetic process	GO:0006633	-	-	-
GSMUA_Achr8G22050_001	GSMUA_Achr8T22050_001	CUFF.35864.1	tr|M0TSK8|M0TSK8_MUSAM	Acyl carrier protein	-	Musa acuminata subsp. malaccensis (Wild banana) (Musa malaccensis)	92.86	126	9	0	24	401	1	126	4e-77	unreviewed	126	fatty acid biosynthetic process	GO:0006633	-	-	-
GSMUA_Achr8G33640_001	GSMUA_Achr8T33640_001	CUFF.37374.1	tr|M0TVW6|M0TVW6_MUSAM	Acyl carrier protein	-	Musa acuminata subsp. malaccensis (Wild banana) (Musa malaccensis)	100	140	0	0	71	490	1	140	3e-77	unreviewed	140	fatty acid biosynthetic process	GO:0006633	-	-	-
GSMUA_Achr9G17820_001	GSMUA_Achr9T17820_001	CUFF.39685.1	tr|M0U189|M0U189_MUSAM	Acyl carrier protein	-	Musa acuminata subsp. malaccensis (Wild banana) (Musa malaccensis)	100	95	0	0	3	287	32	126	3e-60	unreviewed	126	fatty acid biosynthetic process	GO:0006633	-	-	-
GSMUA_Achr9G30930_001	GSMUA_Achr9T30930_001	CUFF.41132.1	tr|M0U500|M0U500_MUSAM	Acyl carrier protein	-	Musa acuminata subsp. malaccensis (Wild banana) (Musa malaccensis)	100	141	0	0	133	555	1	141	1e-83	unreviewed	141	fatty acid biosynthetic process	GO:0006633	-	-	-
GSMUA_Achr6G27590_001	GSMUA_Achr6T27590_001	CUFF.28386.1	sp|O24428|STAD_ELAGV	Acyl-[acyl-carrier-protein] desaturase, chloroplastic (EC 1.14.19.2) (Stearoyl-ACP desaturase)	-	Elaeis guineensis var. tenera (Oil palm)	83.25	394	63	2	72	1247	1	393	0	reviewed	393	acyl-[acyl-carrier-protein] desaturase activity; chloroplast; fatty acid biosynthetic process; transition metal ion binding	GO:0045300; GO:0009507; GO:0006633; GO:0046914	Plastid â chloroplast. Plastid.	Lipid metabolism; fatty acid metabolism.	-
GSMUA_Achr8G00820_001	GSMUA_Achr8T00820_001	CUFF.33182.1	sp|O24428|STAD_ELAGV	Acyl-[acyl-carrier-protein] desaturase, chloroplastic (EC 1.14.19.2) (Stearoyl-ACP desaturase)	-	Elaeis guineensis var. tenera (Oil palm)	88.61	395	43	1	146	1330	1	393	0	reviewed	393	acyl-[acyl-carrier-protein] desaturase activity; chloroplast; fatty acid biosynthetic process; transition metal ion binding	GO:0045300; GO:0009507; GO:0006633; GO:0046914	Plastid â chloroplast. Plastid.	Lipid metabolism; fatty acid metabolism.	-
GSMUA_Achr2G15230_001	GSMUA_Achr2T15230_001	CUFF.12367.2	tr|M0S864|M0S864_MUSAM	Acyl-coenzyme A oxidase	-	Musa acuminata subsp. malaccensis (Wild banana) (Musa malaccensis)	99.65	287	1	0	32	892	393	679	0	unreviewed	679	acyl-CoA dehydrogenase activity; acyl-CoA oxidase activity; fatty acid beta-oxidation; flavin adenine dinucleotide binding; peroxisome	GO:0003995; GO:0003997; GO:0006635; GO:0050660; GO:0005777	-	-	-
GSMUA_Achr2G22160_001	GSMUA_Achr2T22160_001	CUFF.13234.1	tr|M0SA57|M0SA57_MUSAM	Acyl-coenzyme A oxidase	-	Musa acuminata subsp. malaccensis (Wild banana) (Musa malaccensis)	98.67	150	2	0	1	450	542	691	1e-100	unreviewed	691	acyl-CoA dehydrogenase activity; acyl-CoA oxidase activity; fatty acid beta-oxidation; flavin adenine dinucleotide binding; peroxisome	GO:0003995; GO:0003997; GO:0006635; GO:0050660; GO:0005777	-	-	-
GSMUA_Achr7G07440_001	GSMUA_Achr7T07440_001	CUFF.30545.1	tr|M0TFI4|M0TFI4_MUSAM	Acyl-coenzyme A oxidase	-	Musa acuminata subsp. malaccensis (Wild banana) (Musa malaccensis)	100	618	0	0	3	1856	49	666	0	unreviewed	666	acyl-CoA dehydrogenase activity; acyl-CoA oxidase activity; fatty acid beta-oxidation; flavin adenine dinucleotide binding; peroxisome	GO:0003995; GO:0003997; GO:0006635; GO:0050660; GO:0005777	-	-	-
GSMUA_Achr10G30000_001	GSMUA_Achr10T30000_001	CUFF.7394.1	tr|M0RMM4|M0RMM4_MUSAM	Acylphosphatase (EC 3.6.1.7)	-	Musa acuminata subsp. malaccensis (Wild banana) (Musa malaccensis)	84.44	45	7	0	396	262	114	158	4e-17	unreviewed	158	acylphosphatase activity	GO:0003998	-	-	-
GSMUA_Achr3G22410_001	GSMUA_Achr3T22410_001	CUFF.16053.1	tr|Q9SBK0|Q9SBK0_VIGRR	Adenosine triphosphatase (EC 3.6.1.3) (Fragment)	-	Vigna radiata var. radiata (Mung bean) (Phaseolus aureus)	100	125	0	0	1	375	21	145	6e-54	unreviewed	145	ATP catabolic process; ATP hydrolysis coupled proton transport; ATPase activity; hydrogen ion transmembrane transporter activity; integral to membrane; proton-transporting V-type ATPase, V0 domain	GO:0006200; GO:0015991; GO:0016887; GO:0015078; GO:0016021; GO:0033179	-	-	-
GSMUA_Achr5G01130_001	GSMUA_Achr5T01130_001	CUFF.21565.1	tr|Q9SBK0|Q9SBK0_VIGRR	Adenosine triphosphatase (EC 3.6.1.3) (Fragment)	-	Vigna radiata var. radiata (Mung bean) (Phaseolus aureus)	96.72	122	4	0	3	368	24	145	3e-62	unreviewed	145	ATP catabolic process; ATP hydrolysis coupled proton transport; ATPase activity; hydrogen ion transmembrane transporter activity; integral to membrane; proton-transporting V-type ATPase, V0 domain	GO:0006200; GO:0015991; GO:0016887; GO:0015078; GO:0016021; GO:0033179	-	-	-
GSMUA_Achr8G08070_001	GSMUA_Achr8T08070_001	CUFF.34117.1	tr|Q9SBK0|Q9SBK0_VIGRR	Adenosine triphosphatase (EC 3.6.1.3) (Fragment)	-	Vigna radiata var. radiata (Mung bean) (Phaseolus aureus)	100	126	0	0	2	379	20	145	3e-54	unreviewed	145	ATP catabolic process; ATP hydrolysis coupled proton transport; ATPase activity; hydrogen ion transmembrane transporter activity; integral to membrane; proton-transporting V-type ATPase, V0 domain	GO:0006200; GO:0015991; GO:0016887; GO:0015078; GO:0016021; GO:0033179	-	-	-
GSMUA_Achr6G06530_001	GSMUA_Achr6T06530_001	CUFF.25852.1	tr|A2ZDY4|A2ZDY4_ORYSI	Adenosylhomocysteinase (EC 3.3.1.1)	OsI_35998	Oryza sativa subsp. indica (Rice)	93.52	355	23	0	6	1070	131	485	0	unreviewed	485	adenosylhomocysteinase activity; copper ion binding; methylation-dependent chromatin silencing; one-carbon metabolic process; plasma membrane; posttranscriptional gene silencing; vacuole	GO:0004013; GO:0005507; GO:0006346; GO:0006730; GO:0005886; GO:0016441; GO:0005773	-	Amino-acid biosynthesis; L-homocysteine biosynthesis; L-homocysteine from S-adenosyl-L-homocysteine: step 1/1.	-
GSMUA_Achr8G17490_001	GSMUA_Achr8T17490_001	CUFF.35349.1	tr|K3YHD2|K3YHD2_SETIT	Adenosylhomocysteinase (EC 3.3.1.1)	Si013650m.g	Setaria italica (Foxtail millet) (Panicum italicum)	93.18	352	24	0	3	1058	134	485	0	unreviewed	485	adenosylhomocysteinase activity; one-carbon metabolic process	GO:0004013; GO:0006730	-	Amino-acid biosynthesis; L-homocysteine biosynthesis; L-homocysteine from S-adenosyl-L-homocysteine: step 1/1.	-
GSMUA_Achr1G22820_001	GSMUA_Achr1T22820_001	CUFF.2910.1	tr|M0S290|M0S290_MUSAM	Adenylosuccinate synthetase, chloroplastic (AMPSase) (AdSS) (EC 6.3.4.4) (IMP--aspartate ligase)	PURA	Musa acuminata subsp. malaccensis (Wild banana) (Musa malaccensis)	100	332	0	0	2	997	113	444	0	unreviewed	516	AMP biosynthetic process; GTP binding; adenylosuccinate synthase activity; chloroplast; magnesium ion binding	GO:0006167; GO:0005525; GO:0004019; GO:0009507; GO:0000287	Plastid â chloroplast.	Purine metabolism; AMP biosynthesis via de novo pathway; AMP from IMP: step 1/2.	-
GSMUA_Achr1G27080_001	GSMUA_Achr1T27080_001	CUFF.3447.1	tr|M0TL18|M0TL18_MUSAM	Adenylyl cyclase-associated protein	-	Musa acuminata subsp. malaccensis (Wild banana) (Musa malaccensis)	75.63	197	45	2	2	592	184	377	9e-86	unreviewed	474	cell morphogenesis; cytoskeleton organization	GO:0000902; GO:0007010	-	-	-
GSMUA_Achr4G10760_001	GSMUA_Achr4T10760_001	CUFF.19199.1	tr|M0SMU3|M0SMU3_MUSAM	Adenylyl cyclase-associated protein	-	Musa acuminata subsp. malaccensis (Wild banana) (Musa malaccensis)	99.34	151	1	0	3	455	294	444	4e-104	unreviewed	444	cell morphogenesis; cytoskeleton organization	GO:0000902; GO:0007010	-	-	-
GSMUA_Achr7G26820_001	GSMUA_Achr7T26820_001	CUFF.32923.1	tr|M0TL18|M0TL18_MUSAM	Adenylyl cyclase-associated protein	-	Musa acuminata subsp. malaccensis (Wild banana) (Musa malaccensis)	100	418	0	0	1	1254	57	474	0	unreviewed	474	cell morphogenesis; cytoskeleton organization	GO:0000902; GO:0007010	-	-	-
GSMUA_Achr10G08910_001	GSMUA_Achr10T08910_001	CUFF.4532.1	tr|M0RGL7|M0RGL7_MUSAM	Adenylyl-sulfate kinase (EC 2.7.1.25)	-	Musa acuminata subsp. malaccensis (Wild banana) (Musa malaccensis)	100	175	0	0	61	585	1	175	2e-125	unreviewed	207	ATP binding; adenylylsulfate kinase activity; sulfate assimilation	GO:0005524; GO:0004020; GO:0000103	-	Sulfur metabolism; hydrogen sulfide biosynthesis; sulfite from sulfate: step 2/3.	-
GSMUA_Achr4G03440_001	GSMUA_Achr4T03440_001	CUFF.17747.1	tr|M0SKR1|M0SKR1_MUSAM	Adenylyl-sulfate kinase (EC 2.7.1.25)	-	Musa acuminata subsp. malaccensis (Wild banana) (Musa malaccensis)	100	156	0	0	3	470	74	229	5e-110	unreviewed	229	ATP binding; adenylylsulfate kinase activity; sulfate assimilation	GO:0005524; GO:0004020; GO:0000103	-	Sulfur metabolism; hydrogen sulfide biosynthesis; sulfite from sulfate: step 2/3.	-
GSMUA_Achr4G11000_001	GSMUA_Achr4T11000_001	CUFF.18611.1	tr|M0SMW5|M0SMW5_MUSAM	Adenylyl-sulfate kinase (EC 2.7.1.25)	-	Musa acuminata subsp. malaccensis (Wild banana) (Musa malaccensis)	100	205	0	0	3	617	25	229	3e-149	unreviewed	229	ATP binding; adenylylsulfate kinase activity; sulfate assimilation	GO:0005524; GO:0004020; GO:0000103	-	Sulfur metabolism; hydrogen sulfide biosynthesis; sulfite from sulfate: step 2/3.	-
GSMUA_Achr7G20470_001	GSMUA_Achr7T20470_001	CUFF.33193.1	tr|B9RVW7|B9RVW7_RICCO	ADP,ATP carrier protein, putative	RCOM_1173510	Ricinus communis (Castor bean)	59.78	92	26	2	425	180	66	156	3e-14	unreviewed	379	integral to membrane; mitochondrial inner membrane; transmembrane transport; transporter activity	GO:0016021; GO:0005743; GO:0055085; GO:0005215	-	-	rcu:RCOM_1173510;
GSMUA_Achr9G17120_001	GSMUA_Achr9T17120_001	CUFF.39621.1	tr|G7KHL3|G7KHL3_MEDTR	ADP-ribosylation factor	MTR_6g005820	Medicago truncatula (Barrel medic) (Medicago tribuloides)	98.9	182	2	0	124	669	67	248	1e-129	unreviewed	248	GTP binding; intracellular; small GTPase mediated signal transduction	GO:0005525; GO:0005622; GO:0007264	-	-	mtr:MTR_6g005820;
GSMUA_Achr3G09430_001	GSMUA_Achr3T09430_001	CUFF.14523.1	tr|Q84UA6|Q84UA6_GOSHI	ADP-ribosylation factor (Fragment)	-	Gossypium hirsutum (Upland cotton) (Gossypium mexicanum)	97.96	49	1	0	86	232	1	49	7e-25	unreviewed	49	GTP binding	GO:0005525	-	-	-
GSMUA_Achr10G09870_001	GSMUA_Achr10T09870_001	CUFF.4657.1	tr|M0RGW3|M0RGW3_MUSAM	Aldehyde dehydrogenase	-	Musa acuminata subsp. malaccensis (Wild banana) (Musa malaccensis)	97.29	480	13	0	134	1573	5	484	0	unreviewed	484	aldehyde dehydrogenase [NAD(P)+] activity; cellular aldehyde metabolic process	GO:0004030; GO:0006081	-	-	-
GSMUA_Achr11G11870_001	GSMUA_Achr11T11870_001	CUFF.8807.1	tr|M0RRG7|M0RRG7_MUSAM	Aldehyde dehydrogenase	-	Musa acuminata subsp. malaccensis (Wild banana) (Musa malaccensis)	100	437	0	0	2	1312	57	493	0	unreviewed	493	aldehyde dehydrogenase [NAD(P)+] activity; cellular aldehyde metabolic process	GO:0004030; GO:0006081	-	-	-
GSMUA_Achr6G17700_001	GSMUA_Achr6T17700_001	CUFF.27216.1	tr|M0T7W8|M0T7W8_MUSAM	Aldehyde dehydrogenase	-	Musa acuminata subsp. malaccensis (Wild banana) (Musa malaccensis)	100	132	0	0	127	522	356	487	7e-89	unreviewed	487	aldehyde dehydrogenase [NAD(P)+] activity; cellular aldehyde metabolic process	GO:0004030; GO:0006081	-	-	-
GSMUA_Achr8G11740_001	GSMUA_Achr8T11740_001	CUFF.34649.2	tr|M0TPM7|M0TPM7_MUSAM	Aldehyde dehydrogenase	-	Musa acuminata subsp. malaccensis (Wild banana) (Musa malaccensis)	100	149	0	0	3	449	314	462	7e-88	unreviewed	473	aldehyde dehydrogenase [NAD(P)+] activity; cellular aldehyde metabolic process	GO:0004030; GO:0006081	-	-	-
GSMUA_Achr8G30130_001	GSMUA_Achr8T30130_001	CUFF.36932.1	tr|M0TUW5|M0TUW5_MUSAM	Aldehyde dehydrogenase	-	Musa acuminata subsp. malaccensis (Wild banana) (Musa malaccensis)	100	429	0	0	2	1288	48	476	0	unreviewed	476	aldehyde dehydrogenase [NAD(P)+] activity; cellular aldehyde metabolic process	GO:0004030; GO:0006081	-	-	-
GSMUA_Achr9G11650_001	GSMUA_Achr9T11650_001	CUFF.38925.1	tr|M0TZH4|M0TZH4_MUSAM	Aldose 1-epimerase (EC 5.1.3.3) (Galactose mutarotase)	-	Musa acuminata subsp. malaccensis (Wild banana) (Musa malaccensis)	100	47	0	0	143	283	1	47	1e-22	unreviewed	334	aldose 1-epimerase activity; carbohydrate binding; hexose metabolic process	GO:0004034; GO:0030246; GO:0019318	-	Carbohydrate metabolism; hexose metabolism.	-
GSMUA_Achr7G08080_001	GSMUA_Achr7T08080_001	CUFF.30697.1	tr|B7TIW7|B7TIW7_BETPN	Alpha tubulin	-	Betula pendula (European white birch) (Betula verrucosa)	99.54	435	2	0	91	1395	1	435	0	unreviewed	450	GTP binding; GTPase activity; cytoplasm; microtubule; microtubule-based process; protein polymerization; structural constituent of cytoskeleton	GO:0005525; GO:0003924; GO:0005737; GO:0005874; GO:0007017; GO:0051258; GO:0005200	-	-	-
GSMUA_Achr4G23520_001	GSMUA_Achr4T23520_001	CUFF.20288.1	tr|M1H922|M1H922_ELAGV	Alpha-1,4-glucan-protein synthase	-	Elaeis guineensis var. tenera (Oil palm)	93.02	358	25	0	92	1165	3	360	0	unreviewed	361	cellulose biosynthetic process; intramolecular transferase activity	GO:0030244; GO:0016866	-	-	-
GSMUA_Achr4G32910_001	GSMUA_Achr4T32910_001	CUFF.21334.1	tr|M1H922|M1H922_ELAGV	Alpha-1,4-glucan-protein synthase	-	Elaeis guineensis var. tenera (Oil palm)	90.83	360	33	0	75	1154	2	361	0	unreviewed	361	cellulose biosynthetic process; intramolecular transferase activity	GO:0030244; GO:0016866	-	-	-
GSMUA_Achr6G35020_001	GSMUA_Achr6T35020_001	CUFF.29276.1	tr|M1H922|M1H922_ELAGV	Alpha-1,4-glucan-protein synthase	-	Elaeis guineensis var. tenera (Oil palm)	93.31	359	24	0	121	1197	3	361	0	unreviewed	361	cellulose biosynthetic process; intramolecular transferase activity	GO:0030244; GO:0016866	-	-	-
GSMUA_Achr3G07190_001	GSMUA_Achr3T07190_001	CUFF.14201.1	tr|G3FD93|G3FD93_MUSAC	Alpha-amylase	-	Musa acuminata AAA Group (dessert banana)	100	87	0	0	3	263	283	369	2e-55	unreviewed	416	alpha-amylase activity; calcium ion binding; carbohydrate metabolic process	GO:0004556; GO:0005509; GO:0005975	-	-	-
GSMUA_Achr5G08340_001	GSMUA_Achr5T08340_001	CUFF.23273.1	tr|Q8LJQ6|Q8LJQ6_MUSAC	Alpha-amylase (EC 3.2.1.1)	-	Musa acuminata (Banana) (Musa cavendishii)	100	57	0	0	171	1	86	142	2e-35	unreviewed	416	alpha-amylase activity; calcium ion binding; carbohydrate metabolic process	GO:0004556; GO:0005509; GO:0005975	-	-	-
GSMUA_Achr3G08540_001	GSMUA_Achr3T08540_001	CUFF.14402.1	tr|B9RVL6|B9RVL6_RICCO	Alpha-n-acetylglucosaminidase, putative (EC 3.2.1.50)	RCOM_0964740	Ricinus communis (Castor bean)	81.16	69	13	0	146	352	24	92	1e-35	unreviewed	360	alpha-N-acetylglucosaminidase activity	GO:0004561	-	-	rcu:RCOM_0964740;
GSMUA_Achr6G00630_001	GSMUA_Achr6T00630_001	CUFF.25111.1	tr|B7UD05|B7UD05_9ROSI	Alpha-tubulin	-	Dimocarpus longan	100	52	0	0	2	157	393	444	8e-29	unreviewed	450	GTP binding; GTPase activity; cytoplasm; microtubule; microtubule-based process; protein polymerization; structural constituent of cytoskeleton	GO:0005525; GO:0003924; GO:0005737; GO:0005874; GO:0007017; GO:0051258; GO:0005200	-	-	-
GSMUA_Achr3G22240_001	GSMUA_Achr3T22240_001	CUFF.16021.1	tr|M0SGU0|M0SGU0_MUSAM	Amidophosphoribosyltransferase (ATase) (EC 2.4.2.14) (Glutamine phosphoribosylpyrophosphate amidotransferase)	-	Musa acuminata subsp. malaccensis (Wild banana) (Musa malaccensis)	93.7	127	8	0	2	382	322	448	3e-75	unreviewed	448	amidophosphoribosyltransferase activity; metal ion binding; nucleoside metabolic process; purine nucleobase biosynthetic process; purine nucleotide biosynthetic process	GO:0004044; GO:0046872; GO:0009116; GO:0009113; GO:0006164	-	Purine metabolism; IMP biosynthesis via de novo pathway; N(1)-(5-phospho-D-ribosyl)glycinamide from 5-phospho-alpha-D-ribose 1-diphosphate: step 1/2.	-
GSMUA_Achr4G16330_001	GSMUA_Achr4T16330_001	CUFF.19290.1	tr|M0SPE7|M0SPE7_MUSAM	Amidophosphoribosyltransferase (ATase) (EC 2.4.2.14) (Glutamine phosphoribosylpyrophosphate amidotransferase)	-	Musa acuminata subsp. malaccensis (Wild banana) (Musa malaccensis)	100	250	0	0	1060	311	242	491	6e-177	unreviewed	491	amidophosphoribosyltransferase activity; metal ion binding; nucleoside metabolic process; purine nucleobase biosynthetic process; purine nucleotide biosynthetic process	GO:0004044; GO:0046872; GO:0009116; GO:0009113; GO:0006164	-	Purine metabolism; IMP biosynthesis via de novo pathway; N(1)-(5-phospho-D-ribosyl)glycinamide from 5-phospho-alpha-D-ribose 1-diphosphate: step 1/2.	-
GSMUA_Achr2G13450_001	GSMUA_Achr2T13450_001	CUFF.12141.1	tr|B9SNC5|B9SNC5_RICCO	Amino acid transporter, putative	RCOM_0174790	Ricinus communis (Castor bean)	59.52	168	64	2	181	672	324	491	3e-62	unreviewed	493	amino acid transmembrane transporter activity; integral to membrane	GO:0015171; GO:0016021	-	-	rcu:RCOM_0174790;
GSMUA_Achr4G11590_001	GSMUA_Achr4T11590_001	CUFF.18689.1	tr|B9S1L4|B9S1L4_RICCO	Amino acid transporter, putative	RCOM_0866340	Ricinus communis (Castor bean)	78.06	474	102	1	165	1586	15	486	0	unreviewed	486	amino acid transmembrane transporter activity; integral to membrane	GO:0015171; GO:0016021	-	-	rcu:RCOM_0866340;
GSMUA_Achr4G28240_001	GSMUA_Achr4T28240_001	CUFF.20874.1	tr|B9SNC5|B9SNC5_RICCO	Amino acid transporter, putative	RCOM_0174790	Ricinus communis (Castor bean)	58	150	61	1	2	445	342	491	4e-51	unreviewed	493	amino acid transmembrane transporter activity; integral to membrane	GO:0015171; GO:0016021	-	-	rcu:RCOM_0174790;
GSMUA_Achr5G00680_001	GSMUA_Achr5T00680_001	CUFF.21508.1	tr|M0SUJ7|M0SUJ7_MUSAM	Aminomethyltransferase (EC 2.1.2.10)	-	Musa acuminata subsp. malaccensis (Wild banana) (Musa malaccensis)	100	254	0	0	1	762	160	413	9e-174	unreviewed	413	aminomethyltransferase activity; cytoplasm; glycine catabolic process; transaminase activity	GO:0004047; GO:0005737; GO:0006546; GO:0008483	-	-	-
GSMUA_Achr6G19770_001	GSMUA_Achr6T19770_001	CUFF.27478.1	tr|M0T8H5|M0T8H5_MUSAM	Aminomethyltransferase (EC 2.1.2.10)	-	Musa acuminata subsp. malaccensis (Wild banana) (Musa malaccensis)	95.88	413	17	0	148	1386	1	413	0	unreviewed	413	aminomethyltransferase activity; cytoplasm; glycine catabolic process; transaminase activity	GO:0004047; GO:0005737; GO:0006546; GO:0008483	-	-	-
GSMUA_Achr10G06930_001	GSMUA_Achr10T06930_001	CUFF.4304.1	tr|M0RG20|M0RG20_MUSAM	Anamorsin homolog (Fe-S cluster assembly protein DRE2 homolog)	-	Musa acuminata subsp. malaccensis (Wild banana) (Musa malaccensis)	100	263	0	0	3	791	11	273	5e-167	unreviewed	273	apoptotic process; cytoplasm; iron-sulfur cluster assembly; iron-sulfur cluster binding; negative regulation of apoptotic process; nucleus	GO:0006915; GO:0005737; GO:0016226; GO:0051536; GO:0043066; GO:0005634	Cytoplasm.	-	-
GSMUA_Achr11G22210_001	GSMUA_Achr11T22210_001	CUFF.10050.1	tr|M0RUF1|M0RUF1_MUSAM	Anamorsin homolog (Fe-S cluster assembly protein DRE2 homolog)	-	Musa acuminata subsp. malaccensis (Wild banana) (Musa malaccensis)	100	274	0	0	1	822	3	276	2e-169	unreviewed	276	apoptotic process; cytoplasm; iron-sulfur cluster assembly; iron-sulfur cluster binding; methylation; methyltransferase activity; negative regulation of apoptotic process; nucleus	GO:0006915; GO:0005737; GO:0016226; GO:0051536; GO:0032259; GO:0008168; GO:0043066; GO:0005634	Cytoplasm.	-	-
GSMUA_Achr7G23260_001	GSMUA_Achr7T23260_001	CUFF.32474.1	tr|G7JC40|G7JC40_MEDTR	Ankyrin-like protein	MTR_3g096480	Medicago truncatula (Barrel medic) (Medicago tribuloides)	90.53	169	16	0	1	507	330	498	3e-102	unreviewed	508	methylation; methyltransferase activity	GO:0032259; GO:0008168	-	-	mtr:MTR_3g096480;
GSMUA_Achr10G19070_001	GSMUA_Achr10T19070_001	CUFF.5830.1	tr|M0RJI2|M0RJI2_MUSAM	Annexin	-	Musa acuminata subsp. malaccensis (Wild banana) (Musa malaccensis)	100	144	0	0	1	432	173	316	2e-99	unreviewed	316	calcium ion binding; calcium-dependent phospholipid binding	GO:0005509; GO:0005544	-	-	-
GSMUA_Achr2G06920_001	GSMUA_Achr2T06920_001	CUFF.11440.1	tr|M0S5T3|M0S5T3_MUSAM	Annexin	-	Musa acuminata subsp. malaccensis (Wild banana) (Musa malaccensis)	83.13	166	6	1	110	607	122	265	6e-114	unreviewed	363	calcium ion binding; calcium-dependent phospholipid binding	GO:0005509; GO:0005544	-	-	-
GSMUA_Achr3G07580_001	GSMUA_Achr3T07580_001	CUFF.14256.1	tr|M0SCM5|M0SCM5_MUSAM	Annexin	-	Musa acuminata subsp. malaccensis (Wild banana) (Musa malaccensis)	100	242	0	0	264	989	28	269	2e-178	unreviewed	269	calcium ion binding; calcium-dependent phospholipid binding	GO:0005509; GO:0005544	-	-	-
GSMUA_Achr8G00100_001	GSMUA_Achr8T00100_001	CUFF.33059.1	tr|M0TLB2|M0TLB2_MUSAM	Annexin	-	Musa acuminata subsp. malaccensis (Wild banana) (Musa malaccensis)	100	57	0	0	212	42	165	221	2e-32	unreviewed	319	calcium ion binding; calcium-dependent phospholipid binding	GO:0005509; GO:0005544	-	-	-
GSMUA_Achr8G17240_001	GSMUA_Achr8T17240_001	CUFF.35322.1	tr|M0TR77|M0TR77_MUSAM	Annexin	-	Musa acuminata subsp. malaccensis (Wild banana) (Musa malaccensis)	100	95	0	0	2	286	222	316	3e-61	unreviewed	316	calcium ion binding; calcium-dependent phospholipid binding	GO:0005509; GO:0005544	-	-	-
GSMUA_Achr9G14750_001	GSMUA_Achr9T14750_001	CUFF.40277.1	tr|M0U0D3|M0U0D3_MUSAM	Annexin	-	Musa acuminata subsp. malaccensis (Wild banana) (Musa malaccensis)	100	67	0	0	201	1	221	287	3e-39	unreviewed	316	calcium ion binding; calcium-dependent phospholipid binding	GO:0005509; GO:0005544	-	-	-
GSMUA_Achr3G15550_001	GSMUA_Achr3T15550_001	CUFF.15833.1	tr|B9H2N0|B9H2N0_POPTR	AP2/ERF domain-containing transcription factor	ERF22 POPTRDRAFT_758827	Populus trichocarpa (Western balsam poplar) (Populus balsamifera subsp. trichocarpa)	48.75	279	103	9	1251	517	2	274	9e-61	unreviewed	276	DNA binding; nucleus; sequence-specific DNA binding transcription factor activity; transcription, DNA-dependent	GO:0003677; GO:0005634; GO:0003700; GO:0006351	-	-	pop:POPTR_758827;
GSMUA_Achr10G13560_001	GSMUA_Achr10T13560_001	CUFF.5115.1	tr|M0RHY2|M0RHY2_MUSAM	Arginine biosynthesis bifunctional protein ArgJ, chloroplastic	-	Musa acuminata subsp. malaccensis (Wild banana) (Musa malaccensis)	100	154	0	0	2	463	193	346	8e-101	unreviewed	470	acetyl-CoA:L-glutamate N-acetyltransferase activity; arginine biosynthetic process; chloroplast; glutamate N-acetyltransferase activity	GO:0004042; GO:0006526; GO:0009507; GO:0004358	Plastid â chloroplast.	Amino-acid biosynthesis; L-arginine biosynthesis; L-ornithine and N-acetyl-L-glutamate from L-glutamate and N(2)-acetyl-L-ornithine (cyclic): step 1/1. Amino-acid biosynthesis; L-arginine biosynthesis; N(2)-acetyl-L-ornithine from L-glutamate: step 1/4.	-
GSMUA_Achr10G07480_001	GSMUA_Achr10T07480_001	CUFF.4590.1	tr|M0RG74|M0RG74_MUSAM	Arginine decarboxylase (EC 4.1.1.19)	-	Musa acuminata subsp. malaccensis (Wild banana) (Musa malaccensis)	97.45	471	12	0	20	1432	76	546	0	unreviewed	635	arginine catabolic process; arginine decarboxylase activity; spermidine biosynthetic process	GO:0006527; GO:0008792; GO:0008295	-	-	-
GSMUA_Achr2G03250_001	GSMUA_Achr2T03250_001	CUFF.11354.1	tr|M0S4R6|M0S4R6_MUSAM	Arginine decarboxylase (EC 4.1.1.19)	-	Musa acuminata subsp. malaccensis (Wild banana) (Musa malaccensis)	91.18	306	0	1	2	919	199	477	8e-170	unreviewed	608	arginine catabolic process; arginine decarboxylase activity; spermidine biosynthetic process	GO:0006527; GO:0008792; GO:0008295	-	-	-
GSMUA_Achr9G20860_001	GSMUA_Achr9T20860_001	CUFF.40035.1	tr|M0U245|M0U245_MUSAM	Arginine decarboxylase (EC 4.1.1.19)	-	Musa acuminata subsp. malaccensis (Wild banana) (Musa malaccensis)	92.62	474	11	1	138	1559	76	525	0	unreviewed	603	arginine catabolic process; arginine decarboxylase activity; spermidine biosynthetic process	GO:0006527; GO:0008792; GO:0008295	-	-	-
GSMUA_Achr9G03610_001	GSMUA_Achr9T03610_001	CUFF.37900.1	tr|M0TX70|M0TX70_MUSAM	Arginyl-tRNA--protein transferase 1 (Arginyltransferase 1) (R-transferase 1) (EC 2.3.2.8) (Arginine-tRNA--protein transferase 1)	-	Musa acuminata subsp. malaccensis (Wild banana) (Musa malaccensis)	100	446	0	0	2	1339	148	593	0	unreviewed	593	arginyltransferase activity; protein arginylation	GO:0004057; GO:0016598	-	-	-
GSMUA_Achr6G17230_001	GSMUA_Achr6T17230_001	CUFF.27157.1	tr|M7YU85|M7YU85_TRIUA	Arogenate dehydratase/prephenate dehydratase 6, chloroplastic	TRIUR3_03207	Triticum urartu (Red wild einkorn) (Crithodium urartu)	81.25	48	9	0	3	146	61	108	3e-20	unreviewed	125	-	-	-	-	-
GSMUA_Achr2G19030_001	GSMUA_Achr2T19030_001	CUFF.13248.1	tr|D9ZHB9|D9ZHB9_MUSAC	Ascorbate peroxidase (Fragment)	APX	Musa acuminata AAA Group (dessert banana)	97.22	72	2	0	87	302	91	162	3e-41	unreviewed	203	heme binding; peroxidase activity; response to oxidative stress	GO:0020037; GO:0004601; GO:0006979	-	-	-
GSMUA_Achr5G28200_001	GSMUA_Achr5T28200_001	CUFF.24848.1	tr|M0T2E4|M0T2E4_MUSAM	Asparagine synthetase (EC 6.3.5.4)	-	Musa acuminata subsp. malaccensis (Wild banana) (Musa malaccensis)	100	291	0	0	3	875	222	512	0	unreviewed	595	ATP binding; asparagine biosynthetic process; asparagine synthase (glutamine-hydrolyzing) activity	GO:0005524; GO:0006529; GO:0004066	-	Amino-acid biosynthesis; L-asparagine biosynthesis.	-
GSMUA_Achr9G04460_001	GSMUA_Achr9T04460_001	CUFF.38000.1	tr|M0TXF5|M0TXF5_MUSAM	Asparagine synthetase (EC 6.3.5.4)	-	Musa acuminata subsp. malaccensis (Wild banana) (Musa malaccensis)	100	108	0	0	1	324	290	397	3e-70	unreviewed	569	ATP binding; asparagine biosynthetic process; asparagine synthase (glutamine-hydrolyzing) activity	GO:0005524; GO:0006529; GO:0004066	-	Amino-acid biosynthesis; L-asparagine biosynthesis.	-
GSMUA_Achr9G15390_001	GSMUA_Achr9T15390_001	CUFF.39363.1	tr|M0U0J7|M0U0J7_MUSAM	Asparagine synthetase (EC 6.3.5.4)	-	Musa acuminata subsp. malaccensis (Wild banana) (Musa malaccensis)	93.36	633	0	1	63	1835	1	633	0	unreviewed	633	ATP binding; asparagine biosynthetic process; asparagine synthase (glutamine-hydrolyzing) activity	GO:0005524; GO:0006529; GO:0004066	-	Amino-acid biosynthesis; L-asparagine biosynthesis.	-
GSMUA_Achr4G08110_001	GSMUA_Achr4T08110_001	CUFF.18303.1	tr|M0SM28|M0SM28_MUSAM	Aspartate aminotransferase (EC 2.6.1.1)	-	Musa acuminata subsp. malaccensis (Wild banana) (Musa malaccensis)	100	122	0	0	2	367	60	181	6e-83	unreviewed	421	L-aspartate:2-oxoglutarate aminotransferase activity; L-phenylalanine:2-oxoglutarate aminotransferase activity; biosynthetic process; cellular amino acid metabolic process; pyridoxal phosphate binding	GO:0004069; GO:0080130; GO:0009058; GO:0006520; GO:0030170	-	-	-
GSMUA_Achr5G16540_001	GSMUA_Achr5T16540_001	CUFF.24189.3	tr|M0TBH2|M0TBH2_MUSAM	Aspartate aminotransferase (EC 2.6.1.1)	-	Musa acuminata subsp. malaccensis (Wild banana) (Musa malaccensis)	62.58	163	52	2	856	1320	106	267	2e-55	unreviewed	459	L-aspartate:2-oxoglutarate aminotransferase activity; L-phenylalanine:2-oxoglutarate aminotransferase activity; biosynthetic process; cellular amino acid metabolic process; pyridoxal phosphate binding	GO:0004069; GO:0080130; GO:0009058; GO:0006520; GO:0030170	-	-	-
GSMUA_Achr6G14650_001	GSMUA_Achr6T14650_001	CUFF.26883.1	tr|M0T713|M0T713_MUSAM	Aspartate aminotransferase (EC 2.6.1.1)	-	Musa acuminata subsp. malaccensis (Wild banana) (Musa malaccensis)	100	165	0	0	1	495	177	341	3e-119	unreviewed	429	L-aspartate:2-oxoglutarate aminotransferase activity; L-phenylalanine:2-oxoglutarate aminotransferase activity; biosynthetic process; cellular amino acid metabolic process; pyridoxal phosphate binding	GO:0004069; GO:0080130; GO:0009058; GO:0006520; GO:0030170	-	-	-
GSMUA_Achr6G30270_001	GSMUA_Achr6T30270_001	CUFF.28699.2	tr|M0TBH2|M0TBH2_MUSAM	Aspartate aminotransferase (EC 2.6.1.1)	-	Musa acuminata subsp. malaccensis (Wild banana) (Musa malaccensis)	100	293	0	0	1	879	124	416	0	unreviewed	459	L-aspartate:2-oxoglutarate aminotransferase activity; L-phenylalanine:2-oxoglutarate aminotransferase activity; biosynthetic process; cellular amino acid metabolic process; pyridoxal phosphate binding	GO:0004069; GO:0080130; GO:0009058; GO:0006520; GO:0030170	-	-	-
GSMUA_Achr7G25170_001	GSMUA_Achr7T25170_001	CUFF.32737.1	tr|M0TKK3|M0TKK3_MUSAM	Aspartate aminotransferase (EC 2.6.1.1)	-	Musa acuminata subsp. malaccensis (Wild banana) (Musa malaccensis)	100	115	0	0	3	347	69	183	3e-78	unreviewed	424	L-aspartate:2-oxoglutarate aminotransferase activity; L-phenylalanine:2-oxoglutarate aminotransferase activity; biosynthetic process; cellular amino acid metabolic process; pyridoxal phosphate binding	GO:0004069; GO:0080130; GO:0009058; GO:0006520; GO:0030170	-	-	-
GSMUA_Achr5G01810_001	GSMUA_Achr5T01810_001	CUFF.21669.1	tr|M0SUW0|M0SUW0_MUSAM	Aspartokinase (EC 2.7.2.4)	-	Musa acuminata subsp. malaccensis (Wild banana) (Musa malaccensis)	94.26	122	5	1	368	9	91	212	3e-75	unreviewed	253	aspartate kinase activity; cellular amino acid biosynthetic process	GO:0004072; GO:0008652	-	-	-
GSMUA_Achr8G00560_001	GSMUA_Achr8T00560_001	CUFF.33121.1	tr|M0TLF8|M0TLF8_MUSAM	Aspartokinase (EC 2.7.2.4)	-	Musa acuminata subsp. malaccensis (Wild banana) (Musa malaccensis)	97.95	195	4	0	586	2	878	1072	3e-126	unreviewed	1315	aspartate kinase activity; cellular amino acid biosynthetic process	GO:0004072; GO:0008652	-	-	-
GSMUA_Achr8G09140_001	GSMUA_Achr8T09140_001	CUFF.34266.1	tr|M0UC70|M0UC70_MUSAM	Aspartokinase (EC 2.7.2.4)	-	Musa acuminata subsp. malaccensis (Wild banana) (Musa malaccensis)	87.5	72	9	0	3	218	71	142	5e-34	unreviewed	430	aspartate kinase activity; lysine biosynthetic process via diaminopimelate	GO:0004072; GO:0009089	-	-	-
GSMUA_Achr8G30260_001	GSMUA_Achr8T30260_001	CUFF.36956.1	tr|Q24JM2|Q24JM2_ARATH	At1g19910	-	Arabidopsis thaliana (Mouse-ear cress)	90.08	121	12	0	2	364	45	165	4e-56	unreviewed	165	ATP hydrolysis coupled proton transport; hydrogen ion transmembrane transporter activity; integral to membrane; proton-transporting V-type ATPase, V0 domain	GO:0015991; GO:0015078; GO:0016021; GO:0033179	-	-	ath:AT1G19910;
GSMUA_Achr4G11710_001	GSMUA_Achr4T11710_001	CUFF.18750.1	tr|Q8LPR2|Q8LPR2_ARATH	At3g19895 (At3g19895/At3g19895)	-	Arabidopsis thaliana (Mouse-ear cress)	78.26	46	10	0	2	139	361	406	1e-17	unreviewed	463	-	-	-	-	-
GSMUA_Achr8G34240_001	GSMUA_Achr8T34240_001	CUFF.37449.1	tr|B9SPE7|B9SPE7_RICCO	Ataxin-3, putative	RCOM_0085220	Ricinus communis (Castor bean)	68.31	183	57	1	12	557	57	239	1e-88	unreviewed	266	omega peptidase activity	GO:0008242	-	-	rcu:RCOM_0085220;
GSMUA_Achr2G00990_001	GSMUA_Achr2T00990_001	CUFF.10707.1	tr|B9RDG2|B9RDG2_RICCO	ATP binding protein, putative	RCOM_1612610	Ricinus communis (Castor bean)	61.25	240	83	2	3	722	451	680	2e-76	unreviewed	681	ATP binding; protein serine/threonine kinase activity	GO:0005524; GO:0004674	-	-	rcu:RCOM_1612610;
GSMUA_Achr7G05250_001	GSMUA_Achr7T05250_001	CUFF.30240.1	tr|B9T3Y7|B9T3Y7_RICCO	ATP binding protein, putative (EC 2.7.10.1) (EC 3.1.3.16)	RCOM_0639210	Ricinus communis (Castor bean)	72.05	254	69	2	3	758	582	835	3e-134	unreviewed	839	ATP binding; phosphoprotein phosphatase activity; transmembrane receptor protein tyrosine kinase activity	GO:0005524; GO:0004721; GO:0004714	-	-	rcu:RCOM_0639210;
GSMUA_Achr4G25100_001	GSMUA_Achr4T25100_001	CUFF.20508.1	tr|E5GC53|E5GC53_CUCME	ATP synthase	-	Cucumis melo subsp. melo	87.62	315	39	0	6	950	59	373	0	unreviewed	373	ATP synthesis coupled proton transport; proton-transporting ATP synthase activity, rotational mechanism; proton-transporting ATP synthase complex, catalytic core F(1); proton-transporting ATPase activity, rotational mechanism	GO:0015986; GO:0046933; GO:0045261; GO:0046961	-	-	-
GSMUA_Achr4G25110_001	GSMUA_Achr4T25110_001	CUFF.20511.1	tr|E5GC53|E5GC53_CUCME	ATP synthase	-	Cucumis melo subsp. melo	87.62	315	39	0	6	950	59	373	2e-178	unreviewed	373	ATP synthesis coupled proton transport; proton-transporting ATP synthase activity, rotational mechanism; proton-transporting ATP synthase complex, catalytic core F(1); proton-transporting ATPase activity, rotational mechanism	GO:0015986; GO:0046933; GO:0045261; GO:0046961	-	-	-
GSMUA_Achr11G15820_001	GSMUA_Achr11T15820_001	CUFF.9240.1	tr|A9QBN6|A9QBN6_MUSAC	ATP synthase subunit alpha, chloroplastic (EC 3.6.3.14) (Fragment)	atpA	Musa acuminata (Banana) (Musa cavendishii)	96.74	92	3	0	99	374	1	92	2e-51	unreviewed	506	ATP binding; ATP hydrolysis coupled proton transport; ATP synthesis coupled proton transport; chloroplast thylakoid membrane; proton-transporting ATP synthase activity, rotational mechanism; proton-transporting ATP synthase complex, catalytic core F(1); proton-transporting ATPase activity, rotational mechanism	GO:0005524; GO:0015991; GO:0015986; GO:0009535; GO:0046933; GO:0045261; GO:0046961	Plastid â chloroplast thylakoid membrane; Peripheral membrane protein.	-	-
GSMUA_Achr1G12870_001	GSMUA_Achr1T12870_001	CUFF.1576.2	tr|M0U2D0|M0U2D0_MUSAM	ATP synthase subunit beta (EC 3.6.3.14)	-	Musa acuminata subsp. malaccensis (Wild banana) (Musa malaccensis)	99.52	420	2	0	3	1262	119	538	0	unreviewed	555	ATP binding; ATP hydrolysis coupled proton transport; ATP synthesis coupled proton transport; mitochondrial proton-transporting ATP synthase complex, catalytic core F(1); proton-transporting ATP synthase activity, rotational mechanism	GO:0005524; GO:0015991; GO:0015986; GO:0000275; GO:0046933	-	-	-
GSMUA_Achr1G20890_001	GSMUA_Achr1T20890_001	CUFF.2692.3	tr|M0SGG1|M0SGG1_MUSAM	ATP synthase subunit beta (EC 3.6.3.14)	-	Musa acuminata subsp. malaccensis (Wild banana) (Musa malaccensis)	90	150	15	0	145	594	377	526	1e-93	unreviewed	556	ATP binding; ATP hydrolysis coupled proton transport; ATP synthesis coupled proton transport; mitochondrial proton-transporting ATP synthase complex, catalytic core F(1); proton-transporting ATP synthase activity, rotational mechanism	GO:0005524; GO:0015991; GO:0015986; GO:0000275; GO:0046933	-	-	-
GSMUA_Achr3G29100_001	GSMUA_Achr3T29100_001	CUFF.16937.1	tr|K3XG76|K3XG76_SETIT	ATP synthase subunit beta (EC 3.6.3.14)	Si000895m.g	Setaria italica (Foxtail millet) (Panicum italicum)	99.27	410	3	0	2	1231	128	537	0	unreviewed	554	ATP binding; ATP hydrolysis coupled proton transport; ATP synthesis coupled proton transport; mitochondrial proton-transporting ATP synthase complex, catalytic core F(1); proton-transporting ATP synthase activity, rotational mechanism	GO:0005524; GO:0015991; GO:0015986; GO:0000275; GO:0046933	-	-	-
GSMUA_Achr9G21710_001	GSMUA_Achr9T21710_001	CUFF.40116.1	tr|M0U2D0|M0U2D0_MUSAM	ATP synthase subunit beta (EC 3.6.3.14)	-	Musa acuminata subsp. malaccensis (Wild banana) (Musa malaccensis)	100	423	0	0	3	1271	116	538	0	unreviewed	555	ATP binding; ATP hydrolysis coupled proton transport; ATP synthesis coupled proton transport; mitochondrial proton-transporting ATP synthase complex, catalytic core F(1); proton-transporting ATP synthase activity, rotational mechanism	GO:0005524; GO:0015991; GO:0015986; GO:0000275; GO:0046933	-	-	-
GSMUA_Achr3G26770_001	GSMUA_Achr3T26770_001	CUFF.16652.1	tr|M0SI43|M0SI43_MUSAM	ATPase ASNA1 homolog (EC 3.6.-.-) (Arsenical pump-driving ATPase homolog) (Arsenite-stimulated ATPase)	-	Musa acuminata subsp. malaccensis (Wild banana) (Musa malaccensis)	100	174	0	0	4	525	88	261	8e-122	unreviewed	358	ATP binding; ATP catabolic process; ATPase activity; endoplasmic reticulum; metal ion binding; protein insertion into ER membrane; transport	GO:0005524; GO:0006200; GO:0016887; GO:0005783; GO:0046872; GO:0045048; GO:0006810	Cytoplasm. Endoplasmic reticulum.	-	-
GSMUA_Achr9G24340_001	GSMUA_Achr9T24340_001	CUFF.40412.1	tr|M0U341|M0U341_MUSAM	ATPase ASNA1 homolog (EC 3.6.-.-) (Arsenical pump-driving ATPase homolog) (Arsenite-stimulated ATPase)	-	Musa acuminata subsp. malaccensis (Wild banana) (Musa malaccensis)	100	181	0	0	3	545	189	369	2e-110	unreviewed	369	ATP binding; ATP catabolic process; ATPase activity; endoplasmic reticulum; protein insertion into ER membrane; transport	GO:0005524; GO:0006200; GO:0016887; GO:0005783; GO:0045048; GO:0006810	Cytoplasm. Endoplasmic reticulum.	-	-
GSMUA_Achr1G17690_001	GSMUA_Achr1T17690_001	CUFF.2232.1	tr|A9RAW0|A9RAW0_PHYPA	ATP-binding cassette transporter, subfamily I, member 15, ABC component protein PpABCI15 (Fragment)	ppabci15 PHYPADRAFT_111022	Physcomitrella patens subsp. patens (Moss)	79.07	473	98	1	302	1720	5	476	0	unreviewed	480	ATP binding; iron-sulfur cluster assembly	GO:0005524; GO:0016226	-	-	ppp:PHYPADRAFT_111022;
GSMUA_Achr8G27580_001	GSMUA_Achr8T27580_001	CUFF.37550.1	tr|M7YPN4|M7YPN4_TRIUA	ATP-citrate synthase	TRIUR3_18841	Triticum urartu (Red wild einkorn) (Crithodium urartu)	50	112	55	1	334	2	427	538	3e-25	unreviewed	589	-	-	-	-	-
GSMUA_Achr6G21250_001	GSMUA_Achr6T21250_001	CUFF.27638.3	tr|M0T8X3|M0T8X3_MUSAM	ATP-dependent (S)-NAD(P)H-hydrate dehydratase (EC 4.2.1.93) (ATP-dependent NAD(P)HX dehydratase)	-	Musa acuminata subsp. malaccensis (Wild banana) (Musa malaccensis)	91.44	327	4	1	148	1128	1	303	0	unreviewed	372	ATP binding; ATP-dependent NAD(P)H-hydrate dehydratase activity; nicotinamide nucleotide metabolic process	GO:0005524; GO:0047453; GO:0046496	-	-	-
GSMUA_Achr11G06600_001	GSMUA_Achr11T06600_001	CUFF.8425.3	tr|M0U355|M0U355_MUSAM	ATP-dependent Clp protease proteolytic subunit	-	Musa acuminata subsp. malaccensis (Wild banana) (Musa malaccensis)	86.26	131	17	1	518	910	204	333	7e-63	unreviewed	333	proteolysis; serine-type endopeptidase activity	GO:0006508; GO:0004252	-	-	-
GSMUA_Achr1G08260_001	GSMUA_Achr1T08260_001	CUFF.979.1	tr|M0RY34|M0RY34_MUSAM	ATP-dependent Clp protease proteolytic subunit	-	Musa acuminata subsp. malaccensis (Wild banana) (Musa malaccensis)	100	287	0	0	49	909	1	287	0	unreviewed	287	proteolysis; serine-type endopeptidase activity	GO:0006508; GO:0004252	-	-	-
GSMUA_Achr2G08390_001	GSMUA_Achr2T08390_001	CUFF.11647.1	tr|M0S680|M0S680_MUSAM	ATP-dependent Clp protease proteolytic subunit	-	Musa acuminata subsp. malaccensis (Wild banana) (Musa malaccensis)	100	398	0	0	97	1290	1	398	0	unreviewed	398	proteolysis; serine-type endopeptidase activity	GO:0006508; GO:0004252	-	-	-
GSMUA_Achr3G08150_001	GSMUA_Achr3T08150_001	CUFF.14366.2	tr|M0SCT2|M0SCT2_MUSAM	ATP-dependent Clp protease proteolytic subunit	-	Musa acuminata subsp. malaccensis (Wild banana) (Musa malaccensis)	99.59	245	1	0	78	812	93	337	8e-179	unreviewed	337	proteolysis; serine-type endopeptidase activity	GO:0006508; GO:0004252	-	-	-
GSMUA_Achr6G01290_001	GSMUA_Achr6T01290_001	CUFF.25219.1	tr|M0T377|M0T377_MUSAM	ATP-dependent Clp protease proteolytic subunit	-	Musa acuminata subsp. malaccensis (Wild banana) (Musa malaccensis)	100	217	0	0	368	1018	4	220	4e-152	unreviewed	220	proteolysis; serine-type endopeptidase activity	GO:0006508; GO:0004252	-	-	-
GSMUA_Achr8G05270_001	GSMUA_Achr8T05270_001	CUFF.33667.1	tr|M0TMT0|M0TMT0_MUSAM	ATP-dependent Clp protease proteolytic subunit	-	Musa acuminata subsp. malaccensis (Wild banana) (Musa malaccensis)	100	242	0	0	40	765	25	266	3e-166	unreviewed	266	proteolysis; serine-type endopeptidase activity	GO:0006508; GO:0004252	-	-	-
GSMUA_Achr8G14970_001	GSMUA_Achr8T14970_001	CUFF.35044.1	tr|M0TQK0|M0TQK0_MUSAM	ATP-dependent Clp protease proteolytic subunit	-	Musa acuminata subsp. malaccensis (Wild banana) (Musa malaccensis)	100	52	0	0	2	157	194	245	3e-29	unreviewed	245	proteolysis; serine-type endopeptidase activity	GO:0006508; GO:0004252	-	-	-
GSMUA_Achr9G24480_001	GSMUA_Achr9T24480_001	CUFF.40439.1	tr|M0U355|M0U355_MUSAM	ATP-dependent Clp protease proteolytic subunit	-	Musa acuminata subsp. malaccensis (Wild banana) (Musa malaccensis)	93.39	333	3	1	5	946	1	333	0	unreviewed	333	proteolysis; serine-type endopeptidase activity	GO:0006508; GO:0004252	-	-	-
GSMUA_Achr4G13550_001	GSMUA_Achr4T13550_001	CUFF.18962.1	tr|M0SNM0|M0SNM0_MUSAM	ATP-dependent Clp protease proteolytic subunit (EC 3.4.21.92)	-	Musa acuminata subsp. malaccensis (Wild banana) (Musa malaccensis)	97.65	340	8	0	2	1021	30	369	0	unreviewed	369	proteolysis; serine-type endopeptidase activity	GO:0006508; GO:0004252	-	-	-
GSMUA_Achr8G22320_001	GSMUA_Achr8T22320_001	CUFF.35919.1	tr|M0TSN5|M0TSN5_MUSAM	ATP-dependent Clp protease proteolytic subunit (EC 3.4.21.92)	-	Musa acuminata subsp. malaccensis (Wild banana) (Musa malaccensis)	97.67	300	7	0	98	997	1	300	0	unreviewed	300	proteolysis; serine-type endopeptidase activity	GO:0006508; GO:0004252	-	-	-
GSMUA_Achr10G13190_001	GSMUA_Achr10T13190_001	CUFF.5262.1	tr|A7Y7Q2|A7Y7Q2_PRUDU	ATP-dependent Clp protease proteolytic subunit (Fragment)	-	Prunus dulcis (Almond) (Prunus amygdalus)	78.57	28	6	0	3	86	84	111	1e-07	unreviewed	111	proteolysis; serine-type endopeptidase activity	GO:0006508; GO:0004252	-	-	-
GSMUA_Achr7G11050_001	GSMUA_Achr7T11050_001	CUFF.30976.1	tr|K8EHF5|K8EHF5_9CHLO	ATP-dependent RNA helicase DHX8	Bathy06g04330	Bathycoccus prasinos	65.66	99	34	0	348	644	738	836	2e-138	unreviewed	1192	ATP binding; ATP-dependent helicase activity; RNA binding	GO:0005524; GO:0008026; GO:0003723	-	-	-
GSMUA_Achr1G17570_001	GSMUA_Achr1T17570_001	CUFF.2190.1	tr|B9RYQ3|B9RYQ3_RICCO	ATP-dependent transporter, putative (EC 3.6.3.28)	RCOM_1312550	Ricinus communis (Castor bean)	95.73	117	5	0	3	353	206	322	7e-76	unreviewed	383	ATP binding; ATP catabolic process; organic phosphonate transmembrane-transporting ATPase activity	GO:0005524; GO:0006200; GO:0015416	-	-	rcu:RCOM_1312550;
GSMUA_Achr9G29870_001	GSMUA_Achr9T29870_001	CUFF.41002.1	tr|B9RUV8|B9RUV8_RICCO	ATP-dependent transporter, putative (EC 3.6.3.28)	RCOM_0894930	Ricinus communis (Castor bean)	85.54	567	77	1	29	1714	161	727	0	unreviewed	727	ATP binding; ATP catabolic process; organic phosphonate transmembrane-transporting ATPase activity	GO:0005524; GO:0006200; GO:0015416	-	-	rcu:RCOM_0894930;
GSMUA_Achr4G23720_001	GSMUA_Achr4T23720_001	CUFF.20293.1	tr|F1JYZ5|F1JYZ5_SOLLC	Autophagy 8a (Uncharacterized protein)	LOC100736468	Solanum lycopersicum (Tomato) (Lycopersicon esculentum)	94.96	119	6	0	259	615	1	119	8e-75	unreviewed	119	-	-	-	-	-
GSMUA_Achr11G04590_001	GSMUA_Achr11T04590_001	CUFF.9121.1	tr|M0RPE0|M0RPE0_MUSAM	Autophagy-related protein 3	-	Musa acuminata subsp. malaccensis (Wild banana) (Musa malaccensis)	100	43	0	0	844	716	248	290	5e-18	unreviewed	321	autophagy; cytoplasm; protein transport	GO:0006914; GO:0005737; GO:0015031	Cytoplasm.	-	-
GSMUA_Achr11G04600_001	GSMUA_Achr11T04600_001	CUFF.7959.1	tr|M0RPE0|M0RPE0_MUSAM	Autophagy-related protein 3	-	Musa acuminata subsp. malaccensis (Wild banana) (Musa malaccensis)	98.39	249	0	1	2	736	42	290	9e-169	unreviewed	321	autophagy; cytoplasm; protein transport	GO:0006914; GO:0005737; GO:0015031	Cytoplasm.	-	-
GSMUA_Achr11G16310_001	GSMUA_Achr11T16310_001	CUFF.9633.2	tr|M0RSR1|M0RSR1_MUSAM	Autophagy-related protein 3	-	Musa acuminata subsp. malaccensis (Wild banana) (Musa malaccensis)	97.14	210	6	0	2307	2936	76	285	6e-135	unreviewed	305	autophagy; cytoplasm; protein transport	GO:0006914; GO:0005737; GO:0015031	Cytoplasm.	-	-
GSMUA_Achr6G33710_001	GSMUA_Achr6T33710_001	CUFF.29081.1	tr|Q58T38|Q58T38_VITVI	AUX-1-like protein (Fragment)	LAX1	Vitis vinifera (Grape)	87.34	79	10	0	452	688	18	96	1e-42	unreviewed	166	integral to membrane	GO:0016021	-	-	-
GSMUA_Achr11G24200_001	GSMUA_Achr11T24200_001	CUFF.10619.1	tr|Q257B1|Q257B1_LUPAL	Auxin influx carrier	aux1	Lupinus albus (White lupin) (Lupinus termis)	60.87	69	27	0	207	1	194	262	4e-15	unreviewed	465	integral to membrane	GO:0016021	-	-	-
GSMUA_Achr5G28890_001	GSMUA_Achr5T28890_001	CUFF.24948.1	sp|Q8L884|LAX4_MEDTR	Auxin transporter-like protein 4 (AUX1-like protein 4) (MtLAX4)	LAX4	Medicago truncatula (Barrel medic) (Medicago tribuloides)	90	120	12	0	1324	965	289	408	2e-79	reviewed	482	amino acid transport; auxin mediated signaling pathway; integral to membrane; plasma membrane; symporter activity	GO:0006865; GO:0009734; GO:0016021; GO:0005886; GO:0015293	Cell membrane; Multi-pass membrane protein.	-	-
GSMUA_Achr4G24710_001	GSMUA_Achr4T24710_001	CUFF.20406.1	tr|G7J880|G7J880_MEDTR	Auxin-induced protein 10A5	MTR_3g092220	Medicago truncatula (Barrel medic) (Medicago tribuloides)	63.08	65	21	2	190	2	33	96	2e-13	unreviewed	135	-	-	-	-	mtr:MTR_3g092220;
GSMUA_Achr4G20130_001	GSMUA_Achr4T20130_001	CUFF.19776.1	tr|Q259P6|Q259P6_ORYSA	B0811B10.21 protein (H0818H01.5 protein)	H0818H01.5 B0811B10.21	Oryza sativa (Rice)	88.46	26	3	0	82	159	251	276	2e-07	unreviewed	555	GTP binding; GTP catabolic process; GTPase activity; calcium ion binding	GO:0005525; GO:0006184; GO:0003924; GO:0005509	-	-	-
GSMUA_Achr10G01250_001	GSMUA_Achr10T01250_001	CUFF.3773.1	tr|O22317|O22317_MUSAC	Beta-1, 3-glucananse	-	Musa acuminata (Banana) (Musa cavendishii)	100	67	0	0	1	201	274	340	3e-40	unreviewed	340	carbohydrate metabolic process; hydrolase activity, hydrolyzing O-glycosyl compounds	GO:0005975; GO:0004553	-	-	-
GSMUA_Achr10G09320_001	GSMUA_Achr10T09320_001	CUFF.4610.2	tr|M0RGQ8|M0RGQ8_MUSAM	Beta-amylase (EC 3.2.1.2)	-	Musa acuminata subsp. malaccensis (Wild banana) (Musa malaccensis)	92.15	433	7	2	3	1301	117	522	0	unreviewed	522	beta-amylase activity; polysaccharide catabolic process	GO:0016161; GO:0000272	-	-	-
GSMUA_Achr2G14060_001	GSMUA_Achr2T14060_001	CUFF.12211.1	tr|M0S7U7|M0S7U7_MUSAM	Beta-amylase (EC 3.2.1.2)	-	Musa acuminata subsp. malaccensis (Wild banana) (Musa malaccensis)	98.61	72	1	0	108	323	318	389	9e-43	unreviewed	523	beta-amylase activity; polysaccharide catabolic process	GO:0016161; GO:0000272	-	-	-
GSMUA_Achr5G10120_001	GSMUA_Achr5T10120_001	CUFF.22735.1	tr|M0SX91|M0SX91_MUSAM	Beta-amylase (EC 3.2.1.2)	-	Musa acuminata subsp. malaccensis (Wild banana) (Musa malaccensis)	100	41	0	0	124	2	191	231	3e-22	unreviewed	698	beta-amylase activity; core TFIIH complex; nucleotide-excision repair; polysaccharide catabolic process; transcription, DNA-dependent	GO:0016161; GO:0000439; GO:0006289; GO:0000272; GO:0006351	-	-	-
GSMUA_Achr2G21230_001	GSMUA_Achr2T21230_001	CUFF.13111.1	tr|M0S9W4|M0S9W4_MUSAM	Beta-galactosidase (EC 3.2.1.23)	-	Musa acuminata subsp. malaccensis (Wild banana) (Musa malaccensis)	100	46	0	0	1	138	49	94	8e-42	unreviewed	878	beta-galactosidase activity; carbohydrate binding; carbohydrate metabolic process	GO:0004565; GO:0030246; GO:0005975	-	-	-
GSMUA_Achr4G20830_001	GSMUA_Achr4T20830_001	CUFF.19877.1	tr|M0SQP6|M0SQP6_MUSAM	Beta-galactosidase (EC 3.2.1.23)	-	Musa acuminata subsp. malaccensis (Wild banana) (Musa malaccensis)	100	133	0	0	3	401	111	243	2e-89	unreviewed	871	beta-galactosidase activity; carbohydrate binding; carbohydrate metabolic process	GO:0004565; GO:0030246; GO:0005975	-	-	-
GSMUA_Achr5G09680_001	GSMUA_Achr5T09680_001	CUFF.22686.1	tr|M0SX47|M0SX47_MUSAM	Beta-galactosidase (EC 3.2.1.23)	-	Musa acuminata subsp. malaccensis (Wild banana) (Musa malaccensis)	89.13	92	10	0	3	278	54	145	6e-50	unreviewed	644	beta-galactosidase activity; carbohydrate metabolic process	GO:0004565; GO:0005975	-	-	-
GSMUA_Achr6G35850_001	GSMUA_Achr6T35850_001	CUFF.29374.1	tr|M0TD28|M0TD28_MUSAM	Beta-galactosidase (EC 3.2.1.23)	-	Musa acuminata subsp. malaccensis (Wild banana) (Musa malaccensis)	89.25	372	7	2	2	1117	486	824	0	unreviewed	824	beta-galactosidase activity; carbohydrate binding; carbohydrate metabolic process	GO:0004565; GO:0030246; GO:0005975	-	-	-
GSMUA_Achr7G08970_001	GSMUA_Achr7T08970_001	CUFF.30798.1	tr|M0TFY5|M0TFY5_MUSAM	Beta-galactosidase (EC 3.2.1.23)	-	Musa acuminata subsp. malaccensis (Wild banana) (Musa malaccensis)	71	100	29	0	2	301	218	317	4e-39	unreviewed	730	beta-galactosidase activity; carbohydrate metabolic process	GO:0004565; GO:0005975	-	-	-
GSMUA_Achr11G11280_001	GSMUA_Achr11T11280_001	CUFF.8854.2	tr|K3Z5C0|K3Z5C0_SETIT	Beta-hexosaminidase (EC 3.2.1.52)	Si021738m.g	Setaria italica (Foxtail millet) (Panicum italicum)	79.67	123	25	0	258	626	406	528	5e-77	unreviewed	528	beta-N-acetylhexosaminidase activity; carbohydrate metabolic process	GO:0004563; GO:0005975	-	-	-
GSMUA_Achr11G11360_001	GSMUA_Achr11T11360_001	CUFF.8854.3	tr|K3Z5C0|K3Z5C0_SETIT	Beta-hexosaminidase (EC 3.2.1.52)	Si021738m.g	Setaria italica (Foxtail millet) (Panicum italicum)	79.67	123	25	0	207	575	406	528	4e-78	unreviewed	528	beta-N-acetylhexosaminidase activity; carbohydrate metabolic process	GO:0004563; GO:0005975	-	-	-
GSMUA_Achr5G28320_001	GSMUA_Achr5T28320_001	CUFF.24878.1	tr|M0T2F6|M0T2F6_MUSAM	Beta-hexosaminidase (EC 3.2.1.52)	-	Musa acuminata subsp. malaccensis (Wild banana) (Musa malaccensis)	98.99	99	1	0	1	297	87	185	7e-62	unreviewed	550	beta-N-acetylhexosaminidase activity; carbohydrate metabolic process	GO:0004563; GO:0005975	-	-	-
GSMUA_Achr11G25690_001	GSMUA_Achr11T25690_001	CUFF.10507.1	tr|A7KQH3|A7KQH3_EUCGR	Beta-tubulin	TUB4	Eucalyptus grandis (Flooded gum)	98.59	426	6	0	88	1365	1	426	0	unreviewed	449	GTP binding; GTPase activity; cytoplasm; microtubule; microtubule-based process; protein polymerization; structural constituent of cytoskeleton	GO:0005525; GO:0003924; GO:0005737; GO:0005874; GO:0007017; GO:0051258; GO:0005200	-	-	-
GSMUA_Achr6G04600_001	GSMUA_Achr6T04600_001	CUFF.25626.1	tr|A7KQH3|A7KQH3_EUCGR	Beta-tubulin	TUB4	Eucalyptus grandis (Flooded gum)	96.15	338	13	0	3	1016	92	429	0	unreviewed	449	GTP binding; GTPase activity; cytoplasm; microtubule; microtubule-based process; protein polymerization; structural constituent of cytoskeleton	GO:0005525; GO:0003924; GO:0005737; GO:0005874; GO:0007017; GO:0051258; GO:0005200	-	-	-
GSMUA_Achr6G19990_001	GSMUA_Achr6T19990_001	CUFF.27533.1	tr|A7KQH3|A7KQH3_EUCGR	Beta-tubulin	TUB4	Eucalyptus grandis (Flooded gum)	99.06	426	4	0	203	1480	1	426	0	unreviewed	449	GTP binding; GTPase activity; cytoplasm; microtubule; microtubule-based process; protein polymerization; structural constituent of cytoskeleton	GO:0005525; GO:0003924; GO:0005737; GO:0005874; GO:0007017; GO:0051258; GO:0005200	-	-	-
GSMUA_Achr3G15170_001	GSMUA_Achr3T15170_001	CUFF.15180.1	tr|M0SET3|M0SET3_MUSAM	Branched-chain-amino-acid aminotransferase (EC 2.6.1.42)	-	Musa acuminata subsp. malaccensis (Wild banana) (Musa malaccensis)	100	382	0	0	328	1473	1	382	0	unreviewed	382	L-isoleucine transaminase activity; L-leucine transaminase activity; L-valine transaminase activity; branched-chain amino acid metabolic process	GO:0052656; GO:0052654; GO:0052655; GO:0009081	-	-	-
GSMUA_Achr3G15180_001	GSMUA_Achr3T15180_001	CUFF.15179.1	tr|M0SET4|M0SET4_MUSAM	Branched-chain-amino-acid aminotransferase (EC 2.6.1.42)	-	Musa acuminata subsp. malaccensis (Wild banana) (Musa malaccensis)	100	94	0	0	2	283	274	367	5e-51	unreviewed	418	L-isoleucine transaminase activity; L-leucine transaminase activity; L-valine transaminase activity; branched-chain amino acid metabolic process	GO:0052656; GO:0052654; GO:0052655; GO:0009081	-	-	-
GSMUA_Achr8G05090_001	GSMUA_Achr8T05090_001	CUFF.33650.1	tr|M0TMR2|M0TMR2_MUSAM	Branched-chain-amino-acid aminotransferase (EC 2.6.1.42)	-	Musa acuminata subsp. malaccensis (Wild banana) (Musa malaccensis)	100	371	0	0	1	1113	44	414	0	unreviewed	414	L-isoleucine transaminase activity; L-leucine transaminase activity; L-valine transaminase activity; branched-chain amino acid metabolic process	GO:0052656; GO:0052654; GO:0052655; GO:0009081	-	-	-
GSMUA_Achr8G26500_001	GSMUA_Achr8T26500_001	CUFF.36468.1	tr|M0TTV3|M0TTV3_MUSAM	Branched-chain-amino-acid aminotransferase (EC 2.6.1.42)	-	Musa acuminata subsp. malaccensis (Wild banana) (Musa malaccensis)	100	38	0	0	117	230	345	382	1e-17	unreviewed	382	L-isoleucine transaminase activity; L-leucine transaminase activity; L-valine transaminase activity; branched-chain amino acid metabolic process	GO:0052656; GO:0052654; GO:0052655; GO:0009081	-	-	-
GSMUA_Achr5G00350_001	GSMUA_Achr5T00350_001	CUFF.21478.1	tr|Q1EPG0|Q1EPG0_MUSAC	C2 domain-containing protein / XYPPX domain-containing protein	MA4_106O17.64	Musa acuminata (Banana) (Musa cavendishii)	92.65	136	10	0	410	3	35	170	2e-79	unreviewed	408	-	-	-	-	-
GSMUA_Achr9G17740_001	GSMUA_Achr9T17740_001	CUFF.39672.1	tr|D9ZHB5|D9ZHB5_MUSAC	Calcium ATPase (Fragment)	CA	Musa acuminata AAA Group (dessert banana)	99	200	2	0	3	602	164	363	2e-126	unreviewed	363	ATP binding; cation-transporting ATPase activity; integral to membrane	GO:0005524; GO:0019829; GO:0016021	-	-	-
GSMUA_Achr6G03580_001	GSMUA_Achr6T03580_001	CUFF.25487.1	tr|B9RUD3|B9RUD3_RICCO	Calmodulin binding protein, putative	RCOM_0851860	Ricinus communis (Castor bean)	67.86	84	27	0	1	252	100	183	3e-36	unreviewed	183	RNA metabolic process; catalytic activity; intracellular	GO:0016070; GO:0003824; GO:0005622	-	-	rcu:RCOM_0851860;
GSMUA_Achr3G31010_001	GSMUA_Achr3T31010_001	CUFF.17168.1	tr|M0SJB5|M0SJB5_MUSAM	Carbonic anhydrase (EC 4.2.1.1)	-	Musa acuminata subsp. malaccensis (Wild banana) (Musa malaccensis)	86.75	83	11	0	441	689	36	118	7e-50	unreviewed	201	carbon utilization; carbonate dehydratase activity; zinc ion binding	GO:0015976; GO:0004089; GO:0008270	-	-	-
GSMUA_Achr4G14900_001	GSMUA_Achr4T14900_001	CUFF.19113.2	tr|M0SP05|M0SP05_MUSAM	Carbonic anhydrase (EC 4.2.1.1)	-	Musa acuminata subsp. malaccensis (Wild banana) (Musa malaccensis)	100	266	0	0	100	897	1	266	0	unreviewed	266	carbon utilization; carbonate dehydratase activity; zinc ion binding	GO:0015976; GO:0004089; GO:0008270	-	-	-
GSMUA_Achr5G05560_001	GSMUA_Achr5T05560_001	CUFF.22165.1	tr|M0SVY5|M0SVY5_MUSAM	Carbonic anhydrase (EC 4.2.1.1)	-	Musa acuminata subsp. malaccensis (Wild banana) (Musa malaccensis)	96.83	189	0	1	131	679	1	189	3e-129	unreviewed	189	carbon utilization; carbonate dehydratase activity; zinc ion binding	GO:0015976; GO:0004089; GO:0008270	-	-	-
GSMUA_Achr6G27350_001	GSMUA_Achr6T27350_001	CUFF.29069.1	tr|M0TAN0|M0TAN0_MUSAM	Carbonic anhydrase (EC 4.2.1.1)	-	Musa acuminata subsp. malaccensis (Wild banana) (Musa malaccensis)	100	266	0	0	374	1171	6	271	4e-161	unreviewed	271	carbon utilization; carbonate dehydratase activity; zinc ion binding	GO:0015976; GO:0004089; GO:0008270	-	-	-
GSMUA_Achr7G26920_001	GSMUA_Achr7T26920_001	CUFF.32928.1	tr|M0TL28|M0TL28_MUSAM	Carbonic anhydrase (EC 4.2.1.1)	-	Musa acuminata subsp. malaccensis (Wild banana) (Musa malaccensis)	100	163	0	0	3	491	39	201	8e-118	unreviewed	201	carbon utilization; carbonate dehydratase activity; zinc ion binding	GO:0015976; GO:0004089; GO:0008270	-	-	-
GSMUA_Achr9G07050_001	GSMUA_Achr9T07050_001	CUFF.39021.1	tr|M0TY64|M0TY64_MUSAM	Carbonic anhydrase (EC 4.2.1.1)	-	Musa acuminata subsp. malaccensis (Wild banana) (Musa malaccensis)	100	202	0	0	857	1462	60	261	2e-143	unreviewed	261	carbon utilization; carbonate dehydratase activity; zinc ion binding	GO:0015976; GO:0004089; GO:0008270	-	-	-
GSMUA_Achr9G15130_001	GSMUA_Achr9T15130_001	CUFF.39325.1	tr|M0U0H1|M0U0H1_MUSAM	Carbonic anhydrase (EC 4.2.1.1)	-	Musa acuminata subsp. malaccensis (Wild banana) (Musa malaccensis)	92.2	141	3	1	2	400	169	309	1e-87	unreviewed	309	carbon utilization; carbonate dehydratase activity; zinc ion binding	GO:0015976; GO:0004089; GO:0008270	-	-	-
GSMUA_Achr1G17560_001	GSMUA_Achr1T17560_001	CUFF.2225.1	tr|A8D5T8|A8D5T8_MUSAC	Catalase (EC 1.11.1.6)	Cat2	Musa acuminata (Banana) (Musa cavendishii)	99.39	492	3	0	47	1522	1	492	0	unreviewed	492	catalase activity; heme binding; hydrogen peroxide catabolic process; metal ion binding	GO:0004096; GO:0020037; GO:0042744; GO:0046872	-	-	-
GSMUA_Achr3G14360_001	GSMUA_Achr3T14360_001	CUFF.15099.1	tr|M0SEK3|M0SEK3_MUSAM	Catalase (EC 1.11.1.6)	-	Musa acuminata subsp. malaccensis (Wild banana) (Musa malaccensis)	100	91	0	0	3	275	352	442	2e-75	unreviewed	492	catalase activity; heme binding; hydrogen peroxide catabolic process; metal ion binding	GO:0004096; GO:0020037; GO:0042744; GO:0046872	-	-	-
GSMUA_Achr5G15820_001	GSMUA_Achr5T15820_001	CUFF.23689.1	tr|M0TQ39|M0TQ39_MUSAM	Catalase (EC 1.11.1.6)	-	Musa acuminata subsp. malaccensis (Wild banana) (Musa malaccensis)	91.26	492	43	0	426	1901	1	492	0	unreviewed	492	catalase activity; heme binding; hydrogen peroxide catabolic process; metal ion binding	GO:0004096; GO:0020037; GO:0042744; GO:0046872	-	-	-
GSMUA_Achr8G13360_001	GSMUA_Achr8T13360_001	CUFF.34872.1	tr|M0TQ39|M0TQ39_MUSAM	Catalase (EC 1.11.1.6)	-	Musa acuminata subsp. malaccensis (Wild banana) (Musa malaccensis)	100	492	0	0	87	1562	1	492	0	unreviewed	492	catalase activity; heme binding; hydrogen peroxide catabolic process; metal ion binding	GO:0004096; GO:0020037; GO:0042744; GO:0046872	-	-	-
GSMUA_Achr11G03200_001	GSMUA_Achr11T03200_001	CUFF.7777.1	tr|Q0ZDH3|Q0ZDH3_9LILI	CBF-like transcription factor	CBF	Attalea bassleriana	73.33	60	13	1	909	730	153	209	4e-19	unreviewed	209	DNA binding; nucleus; sequence-specific DNA binding transcription factor activity; transcription, DNA-dependent	GO:0003677; GO:0005634; GO:0003700; GO:0006351	-	-	-
GSMUA_Achr8G01770_001	GSMUA_Achr8T01770_001	CUFF.34299.1	tr|M8C619|M8C619_AEGTA	CBL-interacting serine/threonine-protein kinase 12	F775_14214	Aegilops tauschii (Tausch's goatgrass) (Aegilops squarrosa)	72.22	108	25	2	2	322	44	147	2e-49	unreviewed	324	kinase activity	GO:0016301	-	-	-
GSMUA_Achr10G24060_001	GSMUA_Achr10T24060_001	CUFF.6634.1	tr|B9T6V8|B9T6V8_RICCO	CBL-interacting serine/threonine-protein kinase, putative (EC 2.7.11.17)	RCOM_0370920	Ricinus communis (Castor bean)	78.46	65	14	0	197	3	43	107	1e-28	unreviewed	432	ATP binding; calmodulin-dependent protein kinase activity; signal transduction	GO:0005524; GO:0004683; GO:0007165	-	-	rcu:RCOM_0370920;
GSMUA_Achr6G25220_001	GSMUA_Achr6T25220_001	CUFF.28076.1	tr|B9T650|B9T650_RICCO	CBL-interacting serine/threonine-protein kinase, putative (EC 2.7.11.17)	RCOM_0215490	Ricinus communis (Castor bean)	77.61	67	15	0	220	20	167	233	6e-31	unreviewed	428	ATP binding; calmodulin-dependent protein kinase activity; signal transduction	GO:0005524; GO:0004683; GO:0007165	-	-	rcu:RCOM_0215490;
GSMUA_Achr9G29700_001	GSMUA_Achr9T29700_001	CUFF.40991.1	tr|K0A0E9|K0A0E9_ELAGV	CCR4-associated factor 1-related protein	CCR4-CAF1	Elaeis guineensis var. tenera (Oil palm)	80.21	187	37	0	832	272	89	275	1e-107	unreviewed	276	nucleic acid binding; nucleus	GO:0003676; GO:0005634	-	-	-
GSMUA_Achr7G02090_001	GSMUA_Achr7T02090_001	CUFF.29776.1	tr|B7EQK7|B7EQK7_ORYSJ	cDNA clone:J023104D09, full insert sequence	OsJ_21333	Oryza sativa subsp. japonica (Rice)	70.05	197	59	0	3	593	186	382	8e-91	unreviewed	382	-	-	-	-	-
GSMUA_Achr8G06350_001	GSMUA_Achr8T06350_001	CUFF.33831.1	tr|B7ETN2|B7ETN2_ORYSJ	cDNA clone:J033108L18, full insert sequence	-	Oryza sativa subsp. japonica (Rice)	43.53	487	258	7	1812	361	50	522	2e-129	unreviewed	541	zinc ion binding	GO:0008270	-	-	dosa:Os02t0202800-01;
GSMUA_Achr6G13160_001	GSMUA_Achr6T13160_001	CUFF.27535.1	tr|H2D4Y6|H2D4Y6_MUSAC	Cell wall invertase	Inv-CW2	Musa acuminata AAA Group (dessert banana)	100	87	0	0	2	262	497	583	1e-51	unreviewed	583	carbohydrate metabolic process; hydrolase activity, hydrolyzing O-glycosyl compounds	GO:0005975; GO:0004553	-	-	-
GSMUA_Achr6G08910_001	GSMUA_Achr6T08910_001	CUFF.26153.1	tr|G7ZYC4|G7ZYC4_MEDTR	Cell wall-associated hydrolase (Fragment)	MTR_069s1001	Medicago truncatula (Barrel medic) (Medicago tribuloides)	94.12	34	2	0	15	116	540	573	5e-13	unreviewed	733	hydrolase activity	GO:0016787	-	-	mtr:MTR_069s1001;
GSMUA_Achr1G22920_001	GSMUA_Achr1T22920_001	CUFF.2982.1	tr|Q4U0Z5|Q4U0Z5_BAMOL	Cellulose synthase BoCesA5	-	Bambusa oldhamii (Giant timber bamboo)	87.31	1080	114	8	209	3394	6	1080	0	unreviewed	1080	cellulose biosynthetic process; cellulose synthase (UDP-forming) activity; integral to membrane; zinc ion binding	GO:0030244; GO:0016760; GO:0016021; GO:0008270	-	-	dosa:Os03t0808100-01;
GSMUA_Achr9G02810_001	GSMUA_Achr9T02810_001	CUFF.37795.1	tr|B9SQ36|B9SQ36_RICCO	Chlorophyll A/B binding protein, putative	RCOM_0644360	Ricinus communis (Castor bean)	85.51	276	37	1	97	924	13	285	8e-169	unreviewed	285	chloroplast; membrane; metal ion binding; photosynthesis, light harvesting	GO:0009507; GO:0016020; GO:0046872; GO:0009765	-	-	rcu:RCOM_0644360;
GSMUA_Achr10G15270_001	GSMUA_Achr10T15270_001	CUFF.5359.1	tr|Q1EP45|Q1EP45_MUSBA	Chlorophyll A-B binding protein (CAB), putative	MBP_91N22.12	Musa balbisiana (Banana)	97	267	7	1	159	956	1	267	0	unreviewed	267	chloroplast; membrane; metal ion binding; photosynthesis, light harvesting	GO:0009507; GO:0016020; GO:0046872; GO:0009765	-	-	-
GSMUA_Achr4G07890_001	GSMUA_Achr4T07890_001	CUFF.18282.1	tr|Q1EP45|Q1EP45_MUSBA	Chlorophyll A-B binding protein (CAB), putative	MBP_91N22.12	Musa balbisiana (Banana)	95.13	267	12	1	998	201	1	267	0	unreviewed	267	chloroplast; membrane; metal ion binding; photosynthesis, light harvesting	GO:0009507; GO:0016020; GO:0046872; GO:0009765	-	-	-
GSMUA_Achr5G09220_001	GSMUA_Achr5T09220_001	CUFF.22633.1	tr|Q1EP45|Q1EP45_MUSBA	Chlorophyll A-B binding protein (CAB), putative	MBP_91N22.12	Musa balbisiana (Banana)	91.26	183	16	0	45	593	1	183	2e-117	unreviewed	267	chloroplast; membrane; metal ion binding; photosynthesis, light harvesting	GO:0009507; GO:0016020; GO:0046872; GO:0009765	-	-	-
GSMUA_Achr9G06900_001	GSMUA_Achr9T06900_001	CUFF.38308.1	tr|Q1EPK5|Q1EPK5_MUSAC	Chlorophyll A-B binding protein (CAB), putative	MA4_25J11.18	Musa acuminata (Banana) (Musa cavendishii)	100	265	0	0	359	1153	1	265	0	unreviewed	265	chloroplast; membrane; metal ion binding; photosynthesis, light harvesting	GO:0009507; GO:0016020; GO:0046872; GO:0009765	-	-	-
GSMUA_Achr6G20660_001	GSMUA_Achr6T20660_001	CUFF.27580.1	sp|P10708|CB12_SOLLC	Chlorophyll a-b binding protein 7, chloroplastic (LHCI type II CAB-7)	CAB7	Solanum lycopersicum (Tomato) (Lycopersicon esculentum)	85.26	251	35	2	223	972	21	270	1e-149	reviewed	270	chlorophyll binding; chloroplast thylakoid membrane; integral to membrane; metal ion binding; photosynthesis, light harvesting; photosystem I; photosystem II; protein-chromophore linkage	GO:0016168; GO:0009535; GO:0016021; GO:0046872; GO:0009765; GO:0009522; GO:0009523; GO:0018298	Plastid â chloroplast thylakoid membrane; Multi-pass membrane protein.	-	-
GSMUA_Achr9G01470_001	GSMUA_Achr9T01470_001	CUFF.37676.1	sp|P10708|CB12_SOLLC	Chlorophyll a-b binding protein 7, chloroplastic (LHCI type II CAB-7)	CAB7	Solanum lycopersicum (Tomato) (Lycopersicon esculentum)	86.19	239	32	1	276	992	33	270	2e-147	reviewed	270	chlorophyll binding; chloroplast thylakoid membrane; integral to membrane; metal ion binding; photosynthesis, light harvesting; photosystem I; photosystem II; protein-chromophore linkage	GO:0016168; GO:0009535; GO:0016021; GO:0046872; GO:0009765; GO:0009522; GO:0009523; GO:0018298	Plastid â chloroplast thylakoid membrane; Multi-pass membrane protein.	-	-
GSMUA_Achr2G12670_001	GSMUA_Achr2T12670_001	CUFF.12175.1	tr|B9RTI4|B9RTI4_RICCO	Chloroplast inner envelope protein, putative	RCOM_0910770	Ricinus communis (Castor bean)	81.82	341	62	0	126	1148	1	341	0	unreviewed	341	methylation; methyltransferase activity; viral envelope	GO:0032259; GO:0008168; GO:0019031	-	-	rcu:RCOM_0910770;
GSMUA_Achr2G12680_001	GSMUA_Achr2T12680_001	CUFF.12579.1	tr|B9RTI4|B9RTI4_RICCO	Chloroplast inner envelope protein, putative	RCOM_0910770	Ricinus communis (Castor bean)	81.82	341	62	0	170	1192	1	341	0	unreviewed	341	methylation; methyltransferase activity; viral envelope	GO:0032259; GO:0008168; GO:0019031	-	-	rcu:RCOM_0910770;
GSMUA_Achr9G04440_001	GSMUA_Achr9T04440_001	CUFF.38056.1	tr|M1S177|M1S177_MUSPR	Chloroplast omega-3 fatty acid desaturase 7 isozyme 5a	-	Musa AB Group	98.32	357	6	0	12	1082	81	437	0	unreviewed	437	lipid metabolic process; oxidoreductase activity, acting on paired donors, with oxidation of a pair of donors resulting in the reduction of molecular oxygen to two molecules of water	GO:0006629; GO:0016717	-	-	-
GSMUA_Achr11G00520_001	GSMUA_Achr11T00520_001	CUFF.7455.1	tr|M0RN83|M0RN83_MUSAM	Chorismate synthase (EC 4.2.3.5)	-	Musa acuminata subsp. malaccensis (Wild banana) (Musa malaccensis)	100	433	0	0	103	1401	17	449	0	unreviewed	449	aromatic amino acid family biosynthetic process; chorismate synthase activity	GO:0009073; GO:0004107	-	Metabolic intermediate biosynthesis; chorismate biosynthesis; chorismate from D-erythrose 4-phosphate and phosphoenolpyruvate: step 7/7.	-
GSMUA_Achr11G22890_001	GSMUA_Achr11T22890_001	CUFF.10168.2	tr|M0RUL9|M0RUL9_MUSAM	Chorismate synthase (EC 4.2.3.5)	-	Musa acuminata subsp. malaccensis (Wild banana) (Musa malaccensis)	100	411	0	0	1	1233	35	445	0	unreviewed	445	aromatic amino acid family biosynthetic process; chorismate synthase activity	GO:0009073; GO:0004107	-	Metabolic intermediate biosynthesis; chorismate biosynthesis; chorismate from D-erythrose 4-phosphate and phosphoenolpyruvate: step 7/7.	-
GSMUA_Achr8G18840_001	GSMUA_Achr8T18840_001	CUFF.36451.1	tr|M0RUL9|M0RUL9_MUSAM	Chorismate synthase (EC 4.2.3.5)	-	Musa acuminata subsp. malaccensis (Wild banana) (Musa malaccensis)	54.43	79	5	1	75	218	146	224	8e-15	unreviewed	445	aromatic amino acid family biosynthetic process; chorismate synthase activity	GO:0009073; GO:0004107	-	Metabolic intermediate biosynthesis; chorismate biosynthesis; chorismate from D-erythrose 4-phosphate and phosphoenolpyruvate: step 7/7.	-
GSMUA_Achr2G15720_001	GSMUA_Achr2T15720_001	CUFF.12800.1	tr|L8BTE6|L8BTE6_MUSBA	Chromosome chr9 scaffold_7, whole genome shotgun sequence	BN340_107	Musa balbisiana (Banana)	96.23	159	5	1	161	637	1	158	7e-88	unreviewed	158	-	-	-	-	-
GSMUA_Achr4G30850_001	GSMUA_Achr4T30850_001	CUFF.21598.1	tr|L8BTE6|L8BTE6_MUSBA	Chromosome chr9 scaffold_7, whole genome shotgun sequence	BN340_107	Musa balbisiana (Banana)	84.43	122	18	1	186	551	1	121	2e-44	unreviewed	158	-	-	-	-	-
GSMUA_Achr4G19260_001	GSMUA_Achr4T19260_001	CUFF.19703.1	tr|M0SQ89|M0SQ89_MUSAM	Citrate synthase	-	Musa acuminata subsp. malaccensis (Wild banana) (Musa malaccensis)	100	77	0	0	6	236	367	443	8e-49	unreviewed	489	cellular carbohydrate metabolic process; transferase activity, transferring acyl groups, acyl groups converted into alkyl on transfer	GO:0044262; GO:0046912	-	-	-
GSMUA_Achr10G14170_001	GSMUA_Achr10T14170_001	CUFF.5199.2	tr|M0RI43|M0RI43_MUSAM	Citrate synthase (EC 2.3.3.1)	-	Musa acuminata subsp. malaccensis (Wild banana) (Musa malaccensis)	98.31	59	1	0	41	217	207	265	3e-32	unreviewed	476	cellular carbohydrate metabolic process; citrate (Si)-synthase activity; tricarboxylic acid cycle	GO:0044262; GO:0004108; GO:0006099	-	-	-
GSMUA_Achr10G19260_001	GSMUA_Achr10T19260_001	CUFF.5847.1	tr|E9P1J9|E9P1J9_MUSAC	Clathrin adaptor complexes medium (Fragment)	CAC	Musa acuminata AAA Group (dessert banana)	88.57	105	12	0	3	317	147	251	4e-60	unreviewed	251	clathrin adaptor complex; intracellular protein transport; vesicle-mediated transport	GO:0030131; GO:0006886; GO:0016192	-	-	-
GSMUA_Achr6G10200_001	GSMUA_Achr6T10200_001	CUFF.26313.1	tr|E9P1J9|E9P1J9_MUSAC	Clathrin adaptor complexes medium (Fragment)	CAC	Musa acuminata AAA Group (dessert banana)	97.3	111	3	0	28	360	141	251	1e-72	unreviewed	251	clathrin adaptor complex; intracellular protein transport; vesicle-mediated transport	GO:0030131; GO:0006886; GO:0016192	-	-	-
GSMUA_Achr4G09800_001	GSMUA_Achr4T09800_001	CUFF.18488.2	tr|M0SMJ7|M0SMJ7_MUSAM	Clustered mitochondria protein homolog	-	Musa acuminata subsp. malaccensis (Wild banana) (Musa malaccensis)	98.98	589	1	2	3	1769	689	1272	0	unreviewed	1297	cytoplasm; intracellular distribution of mitochondria	GO:0005737; GO:0048312	Cytoplasm.	-	-
GSMUA_Achr8G24370_001	GSMUA_Achr8T24370_001	CUFF.36183.1	tr|M0TT90|M0TT90_MUSAM	Clustered mitochondria protein homolog	-	Musa acuminata subsp. malaccensis (Wild banana) (Musa malaccensis)	89.33	581	21	4	3	1712	767	1317	0	unreviewed	1335	cytoplasm; intracellular distribution of mitochondria	GO:0005737; GO:0048312	Cytoplasm.	-	-
GSMUA_Achr7G15960_001	GSMUA_Achr7T15960_001	CUFF.31561.1	tr|A5AHP0|A5AHP0_VITVI	Coatomer subunit beta (Beta-coat protein)	VIT_04s0008g02320 VITISV_023269	Vitis vinifera (Grape)	88.92	731	79	2	1	2193	220	948	0	unreviewed	948	COPI vesicle coat; intracellular protein transport; structural molecule activity; vesicle-mediated transport	GO:0030126; GO:0006886; GO:0005198; GO:0016192	Cytoplasm. Golgi apparatus membrane; Peripheral membrane protein; Cytoplasmic side. Cytoplasmic vesicle â COPI-coated vesicle membrane; Peripheral membrane protein; Cytoplasmic side.	-	vvi:100242255;
GSMUA_Achr7G15970_001	GSMUA_Achr7T15970_001	CUFF.32606.1	tr|M0RKR5|M0RKR5_MUSAM	Coatomer subunit beta (Beta-coat protein)	-	Musa acuminata subsp. malaccensis (Wild banana) (Musa malaccensis)	96	150	6	0	452	3	1	150	6e-93	unreviewed	894	COPI vesicle coat; intracellular protein transport; structural molecule activity; vesicle-mediated transport	GO:0030126; GO:0006886; GO:0005198; GO:0016192	Cytoplasm. Golgi apparatus membrane; Peripheral membrane protein; Cytoplasmic side. Cytoplasmic vesicle â COPI-coated vesicle membrane; Peripheral membrane protein; Cytoplasmic side.	-	-
GSMUA_Achr3G26080_001	GSMUA_Achr3T26080_001	CUFF.16555.1	tr|M0SHX4|M0SHX4_MUSAM	Coatomer subunit gamma	-	Musa acuminata subsp. malaccensis (Wild banana) (Musa malaccensis)	99.81	530	1	0	71	1660	1	530	0	unreviewed	887	COPI vesicle coat; intracellular protein transport; structural molecule activity; vesicle-mediated transport	GO:0030126; GO:0006886; GO:0005198; GO:0016192	Cytoplasm. Golgi apparatus membrane; Peripheral membrane protein; Cytoplasmic side. Cytoplasmic vesicle â COPI-coated vesicle membrane; Peripheral membrane protein; Cytoplasmic side.	-	-
GSMUA_Achr8G05240_001	GSMUA_Achr8T05240_001	CUFF.33690.3	tr|M0TMS7|M0TMS7_MUSAM	Coatomer subunit gamma	-	Musa acuminata subsp. malaccensis (Wild banana) (Musa malaccensis)	100	359	0	0	143	1219	529	887	0	unreviewed	887	COPI vesicle coat; intracellular protein transport; structural molecule activity; vesicle-mediated transport	GO:0030126; GO:0006886; GO:0005198; GO:0016192	Cytoplasm. Golgi apparatus membrane; Peripheral membrane protein; Cytoplasmic side. Cytoplasmic vesicle â COPI-coated vesicle membrane; Peripheral membrane protein; Cytoplasmic side.	-	-
GSMUA_Achr5G22460_001	GSMUA_Achr5T22460_001	CUFF.24983.3	tr|H6WV49|H6WV49_MUSAC	COL protein	COL1	Musa acuminata AAA Group (dessert banana)	99.25	268	2	0	114	917	1	268	0	unreviewed	416	intracellular; zinc ion binding	GO:0005622; GO:0008270	-	-	-
GSMUA_Achr2G03100_001	GSMUA_Achr2T03100_001	CUFF.11338.1	tr|M8B414|M8B414_TRIUA	Copper transporter 1	TRIUR3_20946	Triticum urartu (Red wild einkorn) (Crithodium urartu)	80	40	8	0	121	2	28	67	3e-16	unreviewed	162	-	-	-	-	-
GSMUA_Achr9G07980_001	GSMUA_Achr9T07980_001	CUFF.38440.1	tr|Q6RZU8|Q6RZU8_MUSAC	Crinkly4-like protein	H9-6	Musa acuminata (Banana) (Musa cavendishii)	69.23	247	73	1	741	1	1	244	9e-99	unreviewed	894	ATP binding; protein serine/threonine kinase activity	GO:0005524; GO:0004674	-	-	-
GSMUA_Achr11G02590_001	GSMUA_Achr11T02590_001	CUFF.7709.1	tr|M0RNT9|M0RNT9_MUSAM	Cyanate hydratase (Cyanase) (EC 4.2.1.104) (Cyanate hydrolase) (Cyanate lyase)	CYN	Musa acuminata subsp. malaccensis (Wild banana) (Musa malaccensis)	100	95	0	0	1	285	74	168	2e-49	unreviewed	168	DNA binding; cyanate hydratase activity; cyanate metabolic process	GO:0003677; GO:0008824; GO:0009439	-	-	-
GSMUA_Achr5G04750_001	GSMUA_Achr5T04750_001	CUFF.22040.1	tr|B9RNP6|B9RNP6_RICCO	Cyclic nucleotide-gated ion channel, putative	RCOM_0919490	Ricinus communis (Castor bean)	81.15	244	43	1	1	732	388	628	1e-136	unreviewed	629	integral to membrane; ion transport	GO:0016021; GO:0006811	-	-	rcu:RCOM_0919490;
GSMUA_Achr11G15860_001	GSMUA_Achr11T15860_001	CUFF.9233.1	tr|M0RSL6|M0RSL6_MUSAM	Cysteine synthase (EC 2.5.1.47)	-	Musa acuminata subsp. malaccensis (Wild banana) (Musa malaccensis)	99.25	133	1	0	3	401	72	204	9e-78	unreviewed	324	cysteine biosynthetic process from serine; cysteine synthase activity; transferase activity	GO:0006535; GO:0004124; GO:0016740	-	-	-
GSMUA_Achr3G26040_001	GSMUA_Achr3T26040_001	CUFF.16540.1	tr|M0SHX0|M0SHX0_MUSAM	Cysteine synthase (EC 2.5.1.47)	-	Musa acuminata subsp. malaccensis (Wild banana) (Musa malaccensis)	100	74	0	0	3	224	359	432	2e-43	unreviewed	432	cysteine biosynthetic process from serine; cysteine synthase activity; transferase activity	GO:0006535; GO:0004124; GO:0016740	-	-	-
GSMUA_Achr3G30900_001	GSMUA_Achr3T30900_001	CUFF.17163.1	tr|M0SJA4|M0SJA4_MUSAM	Cysteine synthase (EC 2.5.1.47)	-	Musa acuminata subsp. malaccensis (Wild banana) (Musa malaccensis)	100	201	0	0	3	605	20	220	4e-131	unreviewed	325	cysteine biosynthetic process from serine; cysteine synthase activity; transferase activity	GO:0006535; GO:0004124; GO:0016740	-	-	-
GSMUA_Achr4G21350_001	GSMUA_Achr4T21350_001	CUFF.20039.2	tr|M0SQU8|M0SQU8_MUSAM	Cysteine synthase (EC 2.5.1.47)	-	Musa acuminata subsp. malaccensis (Wild banana) (Musa malaccensis)	100	291	0	0	137	1009	1	291	0	unreviewed	325	cysteine biosynthetic process from serine; cysteine synthase activity; transferase activity	GO:0006535; GO:0004124; GO:0016740	-	-	-
GSMUA_Achr5G17120_001	GSMUA_Achr5T17120_001	CUFF.23578.1	tr|M0SZ91|M0SZ91_MUSAM	Cysteine synthase (EC 2.5.1.47)	-	Musa acuminata subsp. malaccensis (Wild banana) (Musa malaccensis)	100	384	0	0	53	1204	1	384	0	unreviewed	384	cysteine biosynthetic process from serine; cysteine synthase activity; transferase activity	GO:0006535; GO:0004124; GO:0016740	-	-	-
GSMUA_Achr5G19480_001	GSMUA_Achr5T19480_001	CUFF.23875.1	tr|M0SZX7|M0SZX7_MUSAM	Cysteine synthase (EC 2.5.1.47)	-	Musa acuminata subsp. malaccensis (Wild banana) (Musa malaccensis)	99.17	362	0	1	66	1151	1	359	0	unreviewed	359	cysteine biosynthetic process from serine; cysteine synthase activity; transferase activity	GO:0006535; GO:0004124; GO:0016740	-	-	-
GSMUA_Achr8G00260_001	GSMUA_Achr8T00260_001	CUFF.33092.2	tr|M0TLC8|M0TLC8_MUSAM	Cysteine synthase (EC 2.5.1.47)	-	Musa acuminata subsp. malaccensis (Wild banana) (Musa malaccensis)	100	294	0	0	3	884	145	438	0	unreviewed	438	cysteine biosynthetic process from serine; cysteine synthase activity; transferase activity	GO:0006535; GO:0004124; GO:0016740	-	-	-
GSMUA_Achr9G02430_001	GSMUA_Achr9T02430_001	CUFF.37767.1	tr|M0TWV0|M0TWV0_MUSAM	Cysteine synthase (EC 2.5.1.47)	-	Musa acuminata subsp. malaccensis (Wild banana) (Musa malaccensis)	96.88	385	2	1	2	1156	6	380	0	unreviewed	380	cysteine biosynthetic process from serine; cysteine synthase activity; transferase activity	GO:0006535; GO:0004124; GO:0016740	-	-	-
GSMUA_Achr9G25760_001	GSMUA_Achr9T25760_001	CUFF.40604.2	tr|M0U3I3|M0U3I3_MUSAM	Cysteine synthase (EC 2.5.1.47)	-	Musa acuminata subsp. malaccensis (Wild banana) (Musa malaccensis)	100	324	0	0	41	1012	1	324	0	unreviewed	324	cysteine biosynthetic process from serine; cysteine synthase activity; transferase activity	GO:0006535; GO:0004124; GO:0016740	-	-	-
GSMUA_Achr7G24040_001	GSMUA_Achr7T24040_001	CUFF.33649.1	tr|M0TK90|M0TK90_MUSAM	Cytidine deaminase (EC 3.5.4.5)	-	Musa acuminata subsp. malaccensis (Wild banana) (Musa malaccensis)	82.56	86	15	0	3	260	199	284	3e-25	unreviewed	284	cytidine deaminase activity; zinc ion binding	GO:0004126; GO:0008270	-	-	-
GSMUA_Achr3G24540_001	GSMUA_Achr3T24540_001	CUFF.16353.1	tr|B4FPE0|B4FPE0_MAIZE	Cytidine/deoxycytidylate deaminase family protein (Uncharacterized protein)	-	Zea mays (Maize)	91.4	186	15	1	74	628	1	186	9e-108	unreviewed	186	hydrolase activity; metabolic process; zinc ion binding	GO:0016787; GO:0008152; GO:0008270	-	-	zma:100272576;
GSMUA_Achr10G08490_001	GSMUA_Achr10T08490_001	CUFF.4506.1	tr|M0RGH5|M0RGH5_MUSAM	Cytochrome b6-f complex iron-sulfur subunit (EC 1.10.9.1)	-	Musa acuminata subsp. malaccensis (Wild banana) (Musa malaccensis)	100	60	0	0	1	180	135	194	1e-33	unreviewed	215	2 iron, 2 sulfur cluster binding; electron transport chain; integral to membrane; metal ion binding; plastoquinol--plastocyanin reductase activity; thylakoid membrane; ubiquinol-cytochrome-c reductase activity	GO:0051537; GO:0022900; GO:0016021; GO:0046872; GO:0009496; GO:0042651; GO:0008121	-	-	-
GSMUA_Achr9G24590_001	GSMUA_Achr9T24590_001	CUFF.41080.1	tr|M0U366|M0U366_MUSAM	Cytochrome b6-f complex iron-sulfur subunit (EC 1.10.9.1)	-	Musa acuminata subsp. malaccensis (Wild banana) (Musa malaccensis)	100	211	0	0	141	773	18	228	8e-133	unreviewed	228	2 iron, 2 sulfur cluster binding; electron transport chain; electron transporter, transferring electrons within cytochrome b6/f complex of photosystem II activity; integral to membrane; metal ion binding; photosynthesis; plastoquinol--plastocyanin reductase activity; thylakoid membrane; ubiquinol-cytochrome-c reductase activity	GO:0051537; GO:0022900; GO:0045158; GO:0016021; GO:0046872; GO:0015979; GO:0009496; GO:0042651; GO:0008121	-	-	-
GSMUA_Achr11G18640_001	GSMUA_Achr11T18640_001	CUFF.9587.1	tr|M0RTE4|M0RTE4_MUSAM	Cytochrome b-c1 complex subunit 6 (Complex III subunit 6) (Mitochondrial hinge protein)	-	Musa acuminata subsp. malaccensis (Wild banana) (Musa malaccensis)	100	67	0	0	1	201	16	82	7e-42	unreviewed	82	mitochondrial electron transport, ubiquinol to cytochrome c; mitochondrial inner membrane; respiratory chain; ubiquinol-cytochrome-c reductase activity	GO:0006122; GO:0005743; GO:0070469; GO:0008121	Mitochondrion inner membrane.	-	-
GSMUA_Achr5G00810_001	GSMUA_Achr5T00810_001	CUFF.21530.1	tr|M0SUL0|M0SUL0_MUSAM	Cytochrome b-c1 complex subunit 6 (Complex III subunit 6) (Mitochondrial hinge protein)	-	Musa acuminata subsp. malaccensis (Wild banana) (Musa malaccensis)	90.53	95	4	1	91	375	18	107	2e-53	unreviewed	107	mitochondrial electron transport, ubiquinol to cytochrome c; mitochondrial inner membrane; respiratory chain; ubiquinol-cytochrome-c reductase activity	GO:0006122; GO:0005743; GO:0070469; GO:0008121	Mitochondrion inner membrane.	-	-
GSMUA_Achr9G29960_001	GSMUA_Achr9T29960_001	CUFF.41065.1	tr|M0U4Q3|M0U4Q3_MUSAM	Cytochrome b-c1 complex subunit 6 (Complex III subunit 6) (Mitochondrial hinge protein)	-	Musa acuminata subsp. malaccensis (Wild banana) (Musa malaccensis)	100	39	0	0	3	119	23	61	2e-21	unreviewed	101	mitochondrial electron transport, ubiquinol to cytochrome c; mitochondrial inner membrane; respiratory chain; ubiquinol-cytochrome-c reductase activity	GO:0006122; GO:0005743; GO:0070469; GO:0008121	Mitochondrion inner membrane.	-	-
GSMUA_Achr1G13480_001	GSMUA_Achr1T13480_001	CUFF.1635.1	tr|M0RZK6|M0RZK6_MUSAM	Cytochrome b-c1 complex subunit 7	-	Musa acuminata subsp. malaccensis (Wild banana) (Musa malaccensis)	98.37	123	2	0	44	412	1	123	8e-68	unreviewed	123	mitochondrial electron transport, ubiquinol to cytochrome c; mitochondrial respiratory chain complex III	GO:0006122; GO:0005750	Mitochondrion inner membrane.	-	-
GSMUA_Achr9G07800_001	GSMUA_Achr9T07800_001	CUFF.38422.1	tr|M0TYD9|M0TYD9_MUSAM	Cytochrome b-c1 complex subunit 7	-	Musa acuminata subsp. malaccensis (Wild banana) (Musa malaccensis)	96.75	123	4	0	51	419	1	123	1e-65	unreviewed	123	mitochondrial electron transport, ubiquinol to cytochrome c; mitochondrial respiratory chain complex III	GO:0006122; GO:0005750	Mitochondrion inner membrane.	-	-
GSMUA_Achr3G19600_001	GSMUA_Achr3T19600_001	CUFF.15717.1	tr|M0SG26|M0SG26_MUSAM	Cytochrome b-c1 complex subunit Rieske, mitochondrial (EC 1.10.2.2)	-	Musa acuminata subsp. malaccensis (Wild banana) (Musa malaccensis)	100	213	0	0	256	894	13	225	2e-154	unreviewed	225	2 iron, 2 sulfur cluster binding; electron transport chain; metal ion binding; mitochondrion; respiratory chain; ubiquinol-cytochrome-c reductase activity	GO:0051537; GO:0022900; GO:0046872; GO:0005739; GO:0070469; GO:0008121	Mitochondrion.	-	-
GSMUA_Achr5G21560_001	GSMUA_Achr5T21560_001	CUFF.24104.1	tr|M0T0I1|M0T0I1_MUSAM	Cytochrome b-c1 complex subunit Rieske, mitochondrial (EC 1.10.2.2)	-	Musa acuminata subsp. malaccensis (Wild banana) (Musa malaccensis)	87.85	214	26	0	131	772	63	276	3e-131	unreviewed	276	2 iron, 2 sulfur cluster binding; electron transport chain; metal ion binding; mitochondrion; respiratory chain; ubiquinol-cytochrome-c reductase activity	GO:0051537; GO:0022900; GO:0046872; GO:0005739; GO:0070469; GO:0008121	Mitochondrion.	-	-
GSMUA_Achr5G21270_001	GSMUA_Achr5T21270_001	CUFF.24086.1	tr|A9QBN2|A9QBN2_MUSAC	Cytochrome c heme attachment protein (Fragment)	ccsA	Musa acuminata (Banana) (Musa cavendishii)	93.62	47	3	0	3	143	233	279	4e-25	unreviewed	329	chloroplast; membrane; respiratory chain complex IV assembly	GO:0009507; GO:0016020; GO:0008535	-	-	-
GSMUA_Achr9G27600_001	GSMUA_Achr9T27600_001	CUFF.40754.1	tr|B5LEB4|B5LEB4_TYPAN	Cytochrome c oxidase subunit 1 (EC 1.9.3.1) (Fragment)	COI	Typha angustifolia (Narrow leaf cattail)	73.91	46	11	1	187	53	47	92	8e-14	unreviewed	218	aerobic respiration; cytochrome-c oxidase activity; electron carrier activity; electron transport chain; heme binding; integral to membrane; iron ion binding; mitochondrial inner membrane; oxidative phosphorylation; respiratory chain	GO:0009060; GO:0004129; GO:0009055; GO:0022900; GO:0020037; GO:0016021; GO:0005506; GO:0005743; GO:0006119; GO:0070469	Mitochondrion inner membrane; Multi-pass membrane protein.	Energy metabolism; oxidative phosphorylation.	-
GSMUA_Achr3G12520_001	GSMUA_Achr3T12520_001	CUFF.14878.1	tr|Q75T49|Q75T49_MUSAR	Cytochrome P450	MaP450	Muscari armeniacum (Grape hyacinth)	60.12	173	69	0	3	521	324	496	4e-74	unreviewed	503	electron carrier activity; heme binding; iron ion binding; monooxygenase activity; oxidoreductase activity, acting on paired donors, with incorporation or reduction of molecular oxygen	GO:0009055; GO:0020037; GO:0005506; GO:0004497; GO:0016705	-	-	-
GSMUA_Achr3G24950_001	GSMUA_Achr3T24950_001	CUFF.16395.1	tr|B9HDU8|B9HDU8_POPTR	Cytochrome P450	CYP94D22 POPTRDRAFT_351364	Populus trichocarpa (Western balsam poplar) (Populus balsamifera subsp. trichocarpa)	61.36	88	34	0	264	1	276	363	2e-30	unreviewed	499	electron carrier activity; heme binding; iron ion binding; monooxygenase activity; oxidoreductase activity, acting on paired donors, with incorporation or reduction of molecular oxygen	GO:0009055; GO:0020037; GO:0005506; GO:0004497; GO:0016705	-	-	pop:POPTR_351364;
GSMUA_Achr6G28340_001	GSMUA_Achr6T28340_001	CUFF.29382.1	tr|B9SB73|B9SB73_RICCO	Cytochrome P450, putative (EC 1.14.13.68)	RCOM_0785740	Ricinus communis (Castor bean)	40	55	26	2	132	278	135	188	1e-07	unreviewed	499	4-hydroxyphenylacetaldehyde oxime monooxygenase activity; electron carrier activity; heme binding; hydroxyphenylacetonitrile 2-monooxygenase activity; iron ion binding	GO:0050592; GO:0009055; GO:0020037; GO:0047085; GO:0005506	-	-	rcu:RCOM_0785740;
GSMUA_Achr7G25680_001	GSMUA_Achr7T25680_001	CUFF.33847.1	tr|N1R556|N1R556_AEGTA	Cytokinin-O-glucosyltransferase 3	F775_23549	Aegilops tauschii (Tausch's goatgrass) (Aegilops squarrosa)	56.86	51	21	1	150	1	214	264	2e-09	unreviewed	663	-	-	-	-	-
GSMUA_Achr3G27650_001	GSMUA_Achr3T27650_001	CUFF.16779.1	tr|M0SID1|M0SID1_MUSAM	Cytosine-specific methyltransferase (EC 2.1.1.37)	-	Musa acuminata subsp. malaccensis (Wild banana) (Musa malaccensis)	100	43	0	0	2	130	806	848	5e-20	unreviewed	848	C-5 methylation of cytosine; DNA (cytosine-5-)-methyltransferase activity; DNA binding; nucleus	GO:0090116; GO:0003886; GO:0003677; GO:0005634	-	-	-
GSMUA_Achr10G21130_001	GSMUA_Achr10T21130_001	CUFF.6128.1	tr|B9SW84|B9SW84_RICCO	Dead box ATP-dependent RNA helicase, putative	RCOM_0075460	Ricinus communis (Castor bean)	75.34	953	219	9	59	2887	227	1173	0	unreviewed	1173	ATP binding; ATP-dependent helicase activity; nucleic acid binding	GO:0005524; GO:0008026; GO:0003676	-	-	rcu:RCOM_0075460;
GSMUA_Achr10G21140_001	GSMUA_Achr10T21140_001	CUFF.6125.1	tr|B9SW84|B9SW84_RICCO	Dead box ATP-dependent RNA helicase, putative	RCOM_0075460	Ricinus communis (Castor bean)	75.26	950	219	9	59	2878	227	1170	0	unreviewed	1173	ATP binding; ATP-dependent helicase activity; nucleic acid binding	GO:0005524; GO:0008026; GO:0003676	-	-	rcu:RCOM_0075460;
GSMUA_Achr1G07050_001	GSMUA_Achr1T07050_001	CUFF.920.1	tr|F8RWS6|F8RWS6_HEVBR	DEAD box RNA helicase RH2a (Fragment)	-	Hevea brasiliensis (Para rubber tree) (Siphonia brasiliensis)	51.52	99	22	2	1111	815	104	176	3e-16	unreviewed	373	ATP binding; ATP-dependent helicase activity; nucleic acid binding	GO:0005524; GO:0008026; GO:0003676	-	-	-
GSMUA_Achr8G24670_001	GSMUA_Achr8T24670_001	CUFF.36243.1	tr|D2X5K2|D2X5K2_PRUPE	DEAD-box RNA helicase-like protein (Uncharacterized protein)	PRUPE_ppa006399mg	Prunus persica (Peach) (Amygdalus persica)	95.4	413	19	0	146	1384	1	413	0	unreviewed	413	ATP binding; ATP-dependent helicase activity; nucleic acid binding	GO:0005524; GO:0008026; GO:0003676	-	-	-
GSMUA_Achr9G14680_001	GSMUA_Achr9T14680_001	CUFF.39313.1	tr|M0U0C6|M0U0C6_MUSAM	Delta-aminolevulinic acid dehydratase (EC 4.2.1.24)	-	Musa acuminata subsp. malaccensis (Wild banana) (Musa malaccensis)	100	428	0	0	103	1386	1	428	0	unreviewed	428	metal ion binding; porphobilinogen synthase activity; porphyrin-containing compound biosynthetic process	GO:0046872; GO:0004655; GO:0006779	-	-	-
GSMUA_Achr11G14050_001	GSMUA_Achr11T14050_001	CUFF.9101.1	tr|M0RS35|M0RS35_MUSAM	Dihydrolipoyl dehydrogenase (EC 1.8.1.4)	-	Musa acuminata subsp. malaccensis (Wild banana) (Musa malaccensis)	93.11	450	1	1	15	1364	49	468	0	unreviewed	468	cell redox homeostasis; cytoplasm; dihydrolipoyl dehydrogenase activity; flavin adenine dinucleotide binding	GO:0045454; GO:0005737; GO:0004148; GO:0050660	-	-	-
GSMUA_Achr2G02040_001	GSMUA_Achr2T02040_001	CUFF.10846.1	tr|M0S4E5|M0S4E5_MUSAM	Dihydrolipoyl dehydrogenase (EC 1.8.1.4)	-	Musa acuminata subsp. malaccensis (Wild banana) (Musa malaccensis)	92.46	411	1	1	1432	200	88	468	0	unreviewed	468	cell redox homeostasis; cytoplasm; dihydrolipoyl dehydrogenase activity; flavin adenine dinucleotide binding	GO:0045454; GO:0005737; GO:0004148; GO:0050660	-	-	-
GSMUA_Achr5G17750_001	GSMUA_Achr5T17750_001	CUFF.23638.1	tr|M0SZF4|M0SZF4_MUSAM	Diphthamide biosynthesis protein 1	-	Musa acuminata subsp. malaccensis (Wild banana) (Musa malaccensis)	81.97	244	0	1	1	732	255	454	1e-133	unreviewed	467	cytoplasm; peptidyl-diphthamide biosynthetic process from peptidyl-histidine	GO:0005737; GO:0017183	-	-	-
GSMUA_Achr1G02930_001	GSMUA_Achr1T02930_001	CUFF.313.1	tr|M0RWK1|M0RWK1_MUSAM	DNA ligase (EC 6.5.1.1)	-	Musa acuminata subsp. malaccensis (Wild banana) (Musa malaccensis)	100	127	0	0	2	382	281	407	1e-84	unreviewed	694	ATP binding; DNA binding; DNA ligase (ATP) activity; DNA ligation involved in DNA repair; DNA recombination; DNA replication	GO:0005524; GO:0003677; GO:0003910; GO:0051103; GO:0006310; GO:0006260	-	-	-
GSMUA_Achr1G23620_001	GSMUA_Achr1T23620_001	CUFF.3017.1	tr|M0S2G9|M0S2G9_MUSAM	DNA ligase (EC 6.5.1.1)	-	Musa acuminata subsp. malaccensis (Wild banana) (Musa malaccensis)	100	217	0	0	3	653	920	1136	1e-146	unreviewed	1155	ATP binding; DNA binding; DNA ligase (ATP) activity; DNA ligation involved in DNA repair; DNA recombination; DNA replication	GO:0005524; GO:0003677; GO:0003910; GO:0051103; GO:0006310; GO:0006260	-	-	-
GSMUA_Achr4G00720_001	GSMUA_Achr4T00720_001	CUFF.17441.1	tr|M0SJY9|M0SJY9_MUSAM	DNA ligase (EC 6.5.1.1)	-	Musa acuminata subsp. malaccensis (Wild banana) (Musa malaccensis)	100	86	0	0	259	2	525	610	3e-35	unreviewed	1382	ATP binding; DNA binding; DNA ligase (ATP) activity; DNA ligation involved in DNA repair; DNA recombination; DNA replication; hydrolase activity	GO:0005524; GO:0003677; GO:0003910; GO:0051103; GO:0006310; GO:0006260; GO:0016787	-	-	-
GSMUA_Achr11G20400_001	GSMUA_Achr11T20400_001	CUFF.9809.1	tr|M0RTX0|M0RTX0_MUSAM	DNA polymerase (EC 2.7.7.7)	-	Musa acuminata subsp. malaccensis (Wild banana) (Musa malaccensis)	89.26	242	0	1	1	726	358	573	3e-148	unreviewed	601	DNA binding; DNA replication; DNA-directed DNA polymerase activity; nucleotide binding	GO:0003677; GO:0006260; GO:0003887; GO:0000166	-	-	-
GSMUA_Achr3G02880_001	GSMUA_Achr3T02880_001	CUFF.14208.2	tr|C5Y6L0|C5Y6L0_SORBI	DNA polymerase (EC 2.7.7.7)	Sb05g005680 SORBIDRAFT_05g005680	Sorghum bicolor (Sorghum) (Sorghum vulgare)	91.35	393	34	0	1	1179	516	908	0	unreviewed	1099	DNA binding; DNA replication; DNA-directed DNA polymerase activity; nucleotide binding	GO:0003677; GO:0006260; GO:0003887; GO:0000166	-	-	sbi:SORBI_05g005680;
GSMUA_Achr3G02890_001	GSMUA_Achr3T02890_001	CUFF.14195.1	tr|M0SBA6|M0SBA6_MUSAM	DNA polymerase (EC 2.7.7.7)	-	Musa acuminata subsp. malaccensis (Wild banana) (Musa malaccensis)	100	29	0	0	3	89	1164	1192	8e-12	unreviewed	1192	DNA binding; DNA replication; DNA-directed DNA polymerase activity; nucleotide binding	GO:0003677; GO:0006260; GO:0003887; GO:0000166	-	-	-
GSMUA_Achr9G07290_001	GSMUA_Achr9T07290_001	CUFF.39285.1	tr|A8IE00|A8IE00_TRIMO	DNA repair protein Rad50	-	Triticum monococcum (Einkorn wheat) (Crithodium monococcum)	72.53	1234	339	0	1	3702	83	1316	0	unreviewed	1316	ATP binding; DNA repair; Mre11 complex	GO:0005524; GO:0006281; GO:0030870	-	-	-
GSMUA_Achr6G01450_001	GSMUA_Achr6T01450_001	CUFF.26027.1	tr|M0T393|M0T393_MUSAM	DNA topoisomerase (EC 5.99.1.2)	-	Musa acuminata subsp. malaccensis (Wild banana) (Musa malaccensis)	100	103	0	0	3	311	529	631	2e-67	unreviewed	929	DNA topoisomerase type I activity; DNA topological change; chromosome; zinc ion binding	GO:0003917; GO:0006265; GO:0005694; GO:0008270	-	-	-
GSMUA_Achr8G31950_001	GSMUA_Achr8T31950_001	CUFF.37183.1	tr|M0TVE7|M0TVE7_MUSAM	DNA topoisomerase (EC 5.99.1.2)	-	Musa acuminata subsp. malaccensis (Wild banana) (Musa malaccensis)	100	105	0	0	1	315	290	394	4e-68	unreviewed	838	DNA topoisomerase type I activity; DNA topological change; chromosome	GO:0003917; GO:0006265; GO:0005694	-	-	-
GSMUA_Achr6G01130_001	GSMUA_Achr6T01130_001	CUFF.25184.1	tr|M0T361|M0T361_MUSAM	DNA topoisomerase 2 (EC 5.99.1.3)	-	Musa acuminata subsp. malaccensis (Wild banana) (Musa malaccensis)	100	53	0	0	160	2	415	467	5e-28	unreviewed	1449	ATP binding; DNA topoisomerase type II (ATP-hydrolyzing) activity; DNA topological change; chromosome	GO:0005524; GO:0003918; GO:0006265; GO:0005694	-	-	-
GSMUA_Achr1G09530_001	GSMUA_Achr1T09530_001	CUFF.1129.1	tr|K3ZQE4|K3ZQE4_SETIT	DNA-directed RNA polymerase (EC 2.7.7.6)	Si028824m.g	Setaria italica (Foxtail millet) (Panicum italicum)	85.71	35	5	0	2	106	159	193	5e-25	unreviewed	972	DNA binding; DNA-directed RNA polymerase activity; transcription, DNA-dependent	GO:0003677; GO:0003899; GO:0006351	-	-	-
GSMUA_Achr1G14890_001	GSMUA_Achr1T14890_001	CUFF.1847.1	tr|M0RZZ7|M0RZZ7_MUSAM	DNA-directed RNA polymerase (EC 2.7.7.6)	-	Musa acuminata subsp. malaccensis (Wild banana) (Musa malaccensis)	100	41	0	0	272	394	280	320	1e-20	unreviewed	479	DNA binding; DNA-directed RNA polymerase activity; transcription, DNA-dependent	GO:0003677; GO:0003899; GO:0006351	-	-	-
GSMUA_Achr1G14900_001	GSMUA_Achr1T14900_001	CUFF.1854.1	tr|F6H0D9|F6H0D9_VITVI	DNA-directed RNA polymerase (EC 2.7.7.6)	VIT_18s0001g00860	Vitis vinifera (Grape)	92.75	800	51	1	1	2400	747	1539	0	unreviewed	1852	DNA binding; DNA-directed RNA polymerase II, core complex; DNA-directed RNA polymerase activity; transcription from RNA polymerase II promoter	GO:0003677; GO:0005665; GO:0003899; GO:0006366	-	-	-
GSMUA_Achr1G15880_001	GSMUA_Achr1T15880_001	CUFF.2000.1	tr|M0S096|M0S096_MUSAM	DNA-directed RNA polymerase (EC 2.7.7.6)	-	Musa acuminata subsp. malaccensis (Wild banana) (Musa malaccensis)	100	64	0	0	1	192	1512	1575	2e-36	unreviewed	1767	DNA binding; DNA-directed RNA polymerase activity; RNA binding; transcription, DNA-dependent	GO:0003677; GO:0003899; GO:0003723; GO:0006351	-	-	-
GSMUA_Achr3G05690_001	GSMUA_Achr3T05690_001	CUFF.14569.1	tr|M0SC37|M0SC37_MUSAM	DNA-directed RNA polymerase (EC 2.7.7.6)	-	Musa acuminata subsp. malaccensis (Wild banana) (Musa malaccensis)	100	108	0	0	359	682	1	108	1e-70	unreviewed	144	DNA binding; DNA-directed RNA polymerase activity; transcription, DNA-dependent	GO:0003677; GO:0003899; GO:0006351	-	-	-
GSMUA_Achr3G05700_001	GSMUA_Achr3T05700_001	CUFF.14028.1	tr|M0SC38|M0SC38_MUSAM	DNA-directed RNA polymerase (EC 2.7.7.6)	-	Musa acuminata subsp. malaccensis (Wild banana) (Musa malaccensis)	94.59	481	26	0	3	1445	931	1411	0	unreviewed	1433	DNA binding; DNA-directed RNA polymerase activity; transcription, DNA-dependent	GO:0003677; GO:0003899; GO:0006351	-	-	-
GSMUA_Achr3G28120_001	GSMUA_Achr3T28120_001	CUFF.16826.1	tr|M0SIH8|M0SIH8_MUSAM	DNA-directed RNA polymerase (EC 2.7.7.6)	-	Musa acuminata subsp. malaccensis (Wild banana) (Musa malaccensis)	96.57	175	6	0	15	539	525	699	5e-116	unreviewed	963	DNA binding; DNA-directed RNA polymerase activity; transcription, DNA-dependent	GO:0003677; GO:0003899; GO:0006351	-	-	-
GSMUA_Achr3G28430_001	GSMUA_Achr3T28430_001	CUFF.16881.1	tr|M0TFP1|M0TFP1_MUSAM	DNA-directed RNA polymerase (EC 2.7.7.6)	-	Musa acuminata subsp. malaccensis (Wild banana) (Musa malaccensis)	90.3	134	13	0	126	527	698	831	5e-76	unreviewed	1692	DNA binding; DNA-directed RNA polymerase activity; nucleus; transcription, DNA-dependent; zinc ion binding	GO:0003677; GO:0003899; GO:0005634; GO:0006351; GO:0008270	-	-	-
GSMUA_Achr5G29280_001	GSMUA_Achr5T29280_001	CUFF.25009.1	tr|M0T2Q2|M0T2Q2_MUSAM	DNA-directed RNA polymerase (EC 2.7.7.6)	-	Musa acuminata subsp. malaccensis (Wild banana) (Musa malaccensis)	85.48	186	16	1	179	703	1360	1545	8e-100	unreviewed	1585	DNA binding; DNA-directed RNA polymerase activity; nucleus; ribonucleoside binding; transcription, DNA-dependent; zinc ion binding	GO:0003677; GO:0003899; GO:0005634; GO:0032549; GO:0006351; GO:0008270	-	-	-
GSMUA_Achr7G08010_001	GSMUA_Achr7T08010_001	CUFF.30616.1	tr|M0SIK9|M0SIK9_MUSAM	DNA-directed RNA polymerase (EC 2.7.7.6)	-	Musa acuminata subsp. malaccensis (Wild banana) (Musa malaccensis)	90.42	167	16	0	1	501	966	1132	5e-78	unreviewed	1498	DNA binding; DNA-directed RNA polymerase activity; nucleus; transcription, DNA-dependent; zinc ion binding	GO:0003677; GO:0003899; GO:0005634; GO:0006351; GO:0008270	-	-	-
GSMUA_Achr8G12000_001	GSMUA_Achr8T12000_001	CUFF.35621.1	tr|M0TPQ3|M0TPQ3_MUSAM	DNA-directed RNA polymerase (EC 2.7.7.6)	-	Musa acuminata subsp. malaccensis (Wild banana) (Musa malaccensis)	100	66	0	0	3	200	112	177	3e-23	unreviewed	196	DNA binding; DNA-directed RNA polymerase activity; transcription, DNA-dependent	GO:0003677; GO:0003899; GO:0006351	-	-	-
GSMUA_Achr8G12010_001	GSMUA_Achr8T12010_001	CUFF.34662.1	tr|M0TPQ4|M0TPQ4_MUSAM	DNA-directed RNA polymerase (EC 2.7.7.6)	-	Musa acuminata subsp. malaccensis (Wild banana) (Musa malaccensis)	100	58	0	0	2	175	616	673	8e-33	unreviewed	1674	DNA binding; DNA-directed RNA polymerase activity; amine metabolic process; copper ion binding; quinone binding; transcription, DNA-dependent	GO:0003677; GO:0003899; GO:0009308; GO:0005507; GO:0048038; GO:0006351	-	-	-
GSMUA_Achr8G17010_001	GSMUA_Achr8T17010_001	CUFF.35292.1	tr|M0TR54|M0TR54_MUSAM	DNA-directed RNA polymerase (EC 2.7.7.6)	-	Musa acuminata subsp. malaccensis (Wild banana) (Musa malaccensis)	100	162	0	0	2	487	950	1111	1e-110	unreviewed	1111	DNA binding; DNA-directed RNA polymerase activity; ribonucleoside binding; transcription, DNA-dependent	GO:0003677; GO:0003899; GO:0032549; GO:0006351	-	-	-
GSMUA_Achr8G22980_001	GSMUA_Achr8T22980_001	CUFF.35991.1	tr|M0TSV1|M0TSV1_MUSAM	DNA-directed RNA polymerase (EC 2.7.7.6)	-	Musa acuminata subsp. malaccensis (Wild banana) (Musa malaccensis)	100	43	0	0	166	38	445	487	1e-19	unreviewed	1174	DNA binding; DNA-directed RNA polymerase activity; nucleus; ribonucleoside binding; transcription, DNA-dependent	GO:0003677; GO:0003899; GO:0005634; GO:0032549; GO:0006351	-	-	-
GSMUA_Achr1G05760_001	GSMUA_Achr1T05760_001	CUFF.693.1	tr|Q0DQ04|Q0DQ04_ORYSJ	DNA-directed RNA polymerase (EC 2.7.7.6) (Fragment)	Os03g0646800	Oryza sativa subsp. japonica (Rice)	96.51	344	12	0	3	1034	25	368	0	unreviewed	368	DNA binding; DNA-directed RNA polymerase activity; ribonucleoside binding; transcription, DNA-dependent	GO:0003677; GO:0003899; GO:0032549; GO:0006351	-	-	osa:4333571;
GSMUA_Achr6G03280_001	GSMUA_Achr6T03280_001	CUFF.25439.1	tr|A9QBJ7|A9QBJ7_MUSAC	DNA-directed RNA polymerase (EC 2.7.7.6) (Fragment)	rpoC1	Musa acuminata (Banana) (Musa cavendishii)	94.74	38	2	0	127	14	154	191	3e-15	unreviewed	695	DNA binding; DNA-directed RNA polymerase activity; chloroplast; transcription, DNA-dependent	GO:0003677; GO:0003899; GO:0009507; GO:0006351	-	-	-
GSMUA_Achr1G09550_001	GSMUA_Achr1T09550_001	CUFF.1272.3	sp|Q8L6J2|RPO2A_TOBAC	DNA-directed RNA polymerase 2A (EC 2.7.7.6) (NictaRpoT2-syl) (T7 bacteriophage-type single subunit RNA polymerase 2A) (Fragment)	RPOT2-SYL	Nicotiana tabacum (Common tobacco)	73.41	267	63	1	22	822	73	331	2e-141	reviewed	332	DNA binding; DNA-directed RNA polymerase activity; transcription, DNA-dependent	GO:0003677; GO:0003899; GO:0006351	-	-	-
GSMUA_Achr3G00590_001	GSMUA_Achr3T00590_001	CUFF.13865.1	tr|M7ZGC7|M7ZGC7_TRIUA	DNA-directed RNA polymerase II subunit RPB1	TRIUR3_20757	Triticum urartu (Red wild einkorn) (Crithodium urartu)	37.23	137	72	2	415	47	1652	1788	7e-13	unreviewed	1846	DNA-directed RNA polymerase activity; RNA biosynthetic process	GO:0003899; GO:0032774	-	-	-
GSMUA_Achr10G02200_001	GSMUA_Achr10T02200_001	CUFF.3794.2	tr|M0REP7|M0REP7_MUSAM	DNA-directed RNA polymerase subunit	-	Musa acuminata subsp. malaccensis (Wild banana) (Musa malaccensis)	96.7	91	3	0	93	365	1	91	1e-58	unreviewed	114	DNA binding; DNA-directed RNA polymerase activity; nucleus; transcription, DNA-dependent; zinc ion binding	GO:0003677; GO:0003899; GO:0005634; GO:0006351; GO:0008270	Nucleus.	-	-
GSMUA_Achr11G09760_001	GSMUA_Achr11T09760_001	CUFF.8541.1	tr|M0RQV6|M0RQV6_MUSAM	DNA-directed RNA polymerase subunit	-	Musa acuminata subsp. malaccensis (Wild banana) (Musa malaccensis)	100	32	0	0	386	291	60	91	2e-14	unreviewed	103	DNA-directed RNA polymerase activity; nucleic acid binding; nucleus; transcription, DNA-dependent; zinc ion binding	GO:0003899; GO:0003676; GO:0005634; GO:0006351; GO:0008270	Nucleus.	-	-
GSMUA_Achr2G09990_001	GSMUA_Achr2T09990_001	CUFF.12143.1	tr|M0STF8|M0STF8_MUSAM	DNA-directed RNA polymerase subunit	-	Musa acuminata subsp. malaccensis (Wild banana) (Musa malaccensis)	75.68	37	9	0	131	21	73	109	7e-12	unreviewed	110	DNA binding; DNA-directed RNA polymerase activity; nucleus; transcription, DNA-dependent; zinc ion binding	GO:0003677; GO:0003899; GO:0005634; GO:0006351; GO:0008270	Nucleus.	-	-
GSMUA_Achr4G24050_001	GSMUA_Achr4T24050_001	CUFF.20331.1	tr|M0SRL6|M0SRL6_MUSAM	DNA-directed RNA polymerase subunit	-	Musa acuminata subsp. malaccensis (Wild banana) (Musa malaccensis)	100	26	0	0	141	64	89	114	1e-11	unreviewed	114	DNA binding; DNA-directed RNA polymerase activity; nucleus; transcription, DNA-dependent; zinc ion binding	GO:0003677; GO:0003899; GO:0005634; GO:0006351; GO:0008270	Nucleus.	-	-
GSMUA_Achr4G30460_001	GSMUA_Achr4T30460_001	CUFF.21082.1	tr|M0STF8|M0STF8_MUSAM	DNA-directed RNA polymerase subunit	-	Musa acuminata subsp. malaccensis (Wild banana) (Musa malaccensis)	100	59	0	0	3	179	52	110	2e-37	unreviewed	110	DNA binding; DNA-directed RNA polymerase activity; nucleus; transcription, DNA-dependent; zinc ion binding	GO:0003677; GO:0003899; GO:0005634; GO:0006351; GO:0008270	Nucleus.	-	-
GSMUA_Achr6G11220_001	GSMUA_Achr6T11220_001	CUFF.26454.1	tr|M0T620|M0T620_MUSAM	DNA-directed RNA polymerase subunit	-	Musa acuminata subsp. malaccensis (Wild banana) (Musa malaccensis)	100	80	0	0	79	318	1	80	3e-51	unreviewed	125	DNA-directed RNA polymerase activity; nucleic acid binding; nucleus; transcription, DNA-dependent; zinc ion binding	GO:0003899; GO:0003676; GO:0005634; GO:0006351; GO:0008270	Nucleus.	-	-
GSMUA_Achr7G05620_001	GSMUA_Achr7T05620_001	CUFF.30294.1	tr|M0TF02|M0TF02_MUSAM	DNA-directed RNA polymerase subunit	-	Musa acuminata subsp. malaccensis (Wild banana) (Musa malaccensis)	100	77	0	0	3	233	12	88	8e-49	unreviewed	114	DNA binding; DNA-directed RNA polymerase activity; nucleus; transcription, DNA-dependent; zinc ion binding	GO:0003677; GO:0003899; GO:0005634; GO:0006351; GO:0008270	Nucleus.	-	-
GSMUA_Achr7G12750_001	GSMUA_Achr7T12750_001	CUFF.31242.1	sp|A9L988|RPOB_LEMMI	DNA-directed RNA polymerase subunit beta (EC 2.7.7.6) (PEP) (Plastid-encoded RNA polymerase subunit beta) (RNA polymerase subunit beta)	rpoB	Lemna minor (Common duckweed)	94.87	39	2	0	1	117	747	785	2e-15	reviewed	1072	DNA binding; DNA-directed RNA polymerase activity; chloroplast; ribonucleoside binding; transcription, DNA-dependent	GO:0003677; GO:0003899; GO:0009507; GO:0032549; GO:0006351	Plastid â chloroplast.	-	-
GSMUA_Achr3G23940_001	GSMUA_Achr3T23940_001	CUFF.16260.1	tr|B4XTT0|B4XTT0_ELAGV	DRM-type DNA-methyltransferase	-	Elaeis guineensis var. tenera (Oil palm)	74.79	357	89	1	1182	112	234	589	0	unreviewed	591	DNA binding; DNA methylation; methyltransferase activity	GO:0003677; GO:0006306; GO:0008168	-	-	dosa:Os12t0108900-00;
GSMUA_Achr8G33680_001	GSMUA_Achr8T33680_001	CUFF.37376.1	tr|B4XTT0|B4XTT0_ELAGV	DRM-type DNA-methyltransferase	-	Elaeis guineensis var. tenera (Oil palm)	79.28	111	23	0	333	1	390	500	1e-61	unreviewed	591	DNA binding; DNA methylation; methyltransferase activity	GO:0003677; GO:0006306; GO:0008168	-	-	dosa:Os12t0108900-00;
GSMUA_Achr8G19630_001	GSMUA_Achr8T19630_001	CUFF.35573.1	tr|M0TRW6|M0TRW6_MUSAM	D-tyrosyl-tRNA(Tyr) deacylase (EC 3.1.-.-)	-	Musa acuminata subsp. malaccensis (Wild banana) (Musa malaccensis)	100	47	0	0	3	143	78	124	5e-26	unreviewed	164	D-amino acid catabolic process; cytoplasm; hydrolase activity, acting on ester bonds	GO:0019478; GO:0005737; GO:0016788	Cytoplasm.	-	-
GSMUA_Achr2G09330_001	GSMUA_Achr2T09330_001	CUFF.11721.1	tr|Q1EP41|Q1EP41_MUSBA	Dual specificity protein phosphatase family protein	MBP_91N22.22	Musa balbisiana (Banana)	98.25	114	2	0	260	601	126	239	2e-71	unreviewed	469	peptidyl-tyrosine dephosphorylation; protein tyrosine phosphatase activity; protein tyrosine/serine/threonine phosphatase activity	GO:0035335; GO:0004725; GO:0008138	-	-	dosa:Os06t0152000-01;
GSMUA_Achr5G24440_001	GSMUA_Achr5T24440_001	CUFF.25165.1	tr|G8FGK6|G8FGK6_ELAGV	Elongation factor 1 (Fragment)	EF1	Elaeis guineensis var. tenera (Oil palm)	82.86	210	7	3	55	597	1	210	2e-115	unreviewed	221	GTP binding; GTP catabolic process; GTPase activity; translation elongation factor activity	GO:0005525; GO:0006184; GO:0003924; GO:0003746	-	-	-
GSMUA_Achr10G03250_001	GSMUA_Achr10T03250_001	CUFF.3921.1	tr|Q5J1K3|Q5J1K3_ELAGV	Elongation factor 1-alpha	EF1-a1	Elaeis guineensis var. tenera (Oil palm)	98.17	436	8	0	82	1389	1	436	0	unreviewed	447	GTP binding; GTP catabolic process; GTPase activity; cytoplasm; translation elongation factor activity	GO:0005525; GO:0006184; GO:0003924; GO:0005737; GO:0003746	-	-	-
GSMUA_Achr10G13230_001	GSMUA_Achr10T13230_001	CUFF.5073.1	tr|Q5J1K3|Q5J1K3_ELAGV	Elongation factor 1-alpha	EF1-a1	Elaeis guineensis var. tenera (Oil palm)	97.94	436	9	0	29	1336	1	436	0	unreviewed	447	GTP binding; GTP catabolic process; GTPase activity; cytoplasm; translation elongation factor activity	GO:0005525; GO:0006184; GO:0003924; GO:0005737; GO:0003746	-	-	-
GSMUA_Achr10G22980_001	GSMUA_Achr10T22980_001	CUFF.6580.1	tr|Q5J1K3|Q5J1K3_ELAGV	Elongation factor 1-alpha	EF1-a1	Elaeis guineensis var. tenera (Oil palm)	98.17	436	8	0	78	1385	1	436	0	unreviewed	447	GTP binding; GTP catabolic process; GTPase activity; cytoplasm; translation elongation factor activity	GO:0005525; GO:0006184; GO:0003924; GO:0005737; GO:0003746	-	-	-
GSMUA_Achr10G30450_001	GSMUA_Achr10T30450_001	CUFF.7256.1	tr|Q5J1K3|Q5J1K3_ELAGV	Elongation factor 1-alpha	EF1-a1	Elaeis guineensis var. tenera (Oil palm)	97.7	434	10	0	83	1384	1	434	0	unreviewed	447	GTP binding; GTP catabolic process; GTPase activity; cytoplasm; translation elongation factor activity	GO:0005525; GO:0006184; GO:0003924; GO:0005737; GO:0003746	-	-	-
GSMUA_Achr3G17840_001	GSMUA_Achr3T17840_001	CUFF.15497.2	tr|Q5J1K3|Q5J1K3_ELAGV	Elongation factor 1-alpha	EF1-a1	Elaeis guineensis var. tenera (Oil palm)	98.62	434	6	0	88	1389	1	434	0	unreviewed	447	GTP binding; GTP catabolic process; GTPase activity; cytoplasm; translation elongation factor activity	GO:0005525; GO:0006184; GO:0003924; GO:0005737; GO:0003746	-	-	-
GSMUA_Achr5G24400_001	GSMUA_Achr5T24400_001	CUFF.25164.1	tr|C4JA47|C4JA47_MAIZE	Elongation factor 1-alpha	ZEAMMB73_768678	Zea mays (Maize)	94.62	130	7	0	604	215	307	436	7e-107	unreviewed	447	GTP binding; GTP catabolic process; GTPase activity; cytoplasm; translation elongation factor activity	GO:0005525; GO:0006184; GO:0003924; GO:0005737; GO:0003746	-	-	-
GSMUA_Achr6G02020_001	GSMUA_Achr6T02020_001	CUFF.25342.1	tr|Q4TUC4|Q4TUC4_MUSAC	Elongation factor 1-alpha	-	Musa acuminata (Banana) (Musa cavendishii)	99.54	436	2	0	89	1396	1	436	0	unreviewed	447	GTP binding; GTP catabolic process; GTPase activity; cytoplasm; translation elongation factor activity	GO:0005525; GO:0006184; GO:0003924; GO:0005737; GO:0003746	-	-	-
GSMUA_Achr6G04100_001	GSMUA_Achr6T04100_001	CUFF.25621.1	tr|B9SPV9|B9SPV9_RICCO	Elongation factor 1-alpha	RCOM_1101130	Ricinus communis (Castor bean)	99.08	436	4	0	93	1400	1	436	0	unreviewed	449	GTP binding; GTP catabolic process; GTPase activity; cytoplasm; nucleotidyltransferase activity; translation elongation factor activity	GO:0005525; GO:0006184; GO:0003924; GO:0005737; GO:0016779; GO:0003746	-	-	rcu:RCOM_1101130;
GSMUA_Achr7G15510_001	GSMUA_Achr7T15510_001	CUFF.31510.1	tr|Q5J1K3|Q5J1K3_ELAGV	Elongation factor 1-alpha	EF1-a1	Elaeis guineensis var. tenera (Oil palm)	95.14	432	21	0	190	1485	1	432	0	unreviewed	447	GTP binding; GTP catabolic process; GTPase activity; cytoplasm; translation elongation factor activity	GO:0005525; GO:0006184; GO:0003924; GO:0005737; GO:0003746	-	-	-
GSMUA_Achr5G24410_001	GSMUA_Achr5T24410_001	CUFF.24422.1	tr|Q9SB99|Q9SB99_CICAR	Elongation factor 1-alpha (Fragment)	ef1-a2	Cicer arietinum (Chickpea) (Garbanzo)	96.43	56	2	0	169	2	14	69	2e-32	unreviewed	130	GTP binding; translation elongation factor activity	GO:0005525; GO:0003746	-	-	-
GSMUA_Achr11G25500_001	GSMUA_Achr11T25500_001	CUFF.10464.1	tr|M7YWW3|M7YWW3_TRIUA	Elongation factor Ts	TRIUR3_18528	Triticum urartu (Red wild einkorn) (Crithodium urartu)	57.45	94	15	1	372	166	894	987	5e-37	unreviewed	987	translation elongation factor activity	GO:0003746	-	-	-
GSMUA_Achr11G25510_001	GSMUA_Achr11T25510_001	CUFF.10496.2	tr|M0T224|M0T224_MUSAM	Elongation factor Ts	-	Musa acuminata subsp. malaccensis (Wild banana) (Musa malaccensis)	70.09	331	94	4	119	1096	1	331	4e-136	unreviewed	955	intracellular; translation elongation factor activity	GO:0005622; GO:0003746	-	-	-
GSMUA_Achr5G26990_001	GSMUA_Achr5T26990_001	CUFF.24722.1	tr|M0T224|M0T224_MUSAM	Elongation factor Ts	-	Musa acuminata subsp. malaccensis (Wild banana) (Musa malaccensis)	73.87	907	154	11	889	3543	110	955	0	unreviewed	955	intracellular; translation elongation factor activity	GO:0005622; GO:0003746	-	-	-
GSMUA_Achr4G09320_001	GSMUA_Achr4T09320_001	CUFF.18390.1	tr|M0SME9|M0SME9_MUSAM	Elongation factor Ts, mitochondrial (EF-Ts) (EF-TsMt)	EFTS	Musa acuminata subsp. malaccensis (Wild banana) (Musa malaccensis)	100	61	0	0	1	183	345	405	1e-32	unreviewed	414	mitochondrion; translation elongation factor activity	GO:0005739; GO:0003746	Mitochondrion.	-	-
GSMUA_Achr3G24830_001	GSMUA_Achr3T24830_001	CUFF.16409.2	tr|M0SHJ9|M0SHJ9_MUSAM	Elongation factor Tu	-	Musa acuminata subsp. malaccensis (Wild banana) (Musa malaccensis)	100	96	0	0	20	307	353	448	7e-59	unreviewed	455	GTP binding; GTP catabolic process; GTPase activity; intracellular; translation elongation factor activity	GO:0005525; GO:0006184; GO:0003924; GO:0005622; GO:0003746	-	-	-
GSMUA_Achr8G06040_001	GSMUA_Achr8T06040_001	CUFF.33780.1	tr|M0TN07|M0TN07_MUSAM	Elongation factor Tu	-	Musa acuminata subsp. malaccensis (Wild banana) (Musa malaccensis)	100	124	0	0	2	373	332	455	2e-80	unreviewed	455	GTP binding; GTP catabolic process; GTPase activity; intracellular; translation elongation factor activity	GO:0005525; GO:0006184; GO:0003924; GO:0005622; GO:0003746	-	-	-
GSMUA_Achr6G06690_001	GSMUA_Achr6T06690_001	CUFF.25893.1	tr|B9GW65|B9GW65_POPTR	Elongation factor Tu (Fragment)	POPTRDRAFT_414537	Populus trichocarpa (Western balsam poplar) (Populus balsamifera subsp. trichocarpa)	94.52	347	19	0	2	1042	79	425	0	unreviewed	425	GTP binding; GTP catabolic process; GTPase activity; apoplast; chloroplast envelope; chloroplast stroma; chloroplast thylakoid membrane; nucleoid; nucleolus; translation elongation factor activity	GO:0005525; GO:0006184; GO:0003924; GO:0048046; GO:0009941; GO:0009570; GO:0009535; GO:0009295; GO:0005730; GO:0003746	-	-	pop:POPTR_414537;
GSMUA_Achr6G18790_001	GSMUA_Achr6T18790_001	CUFF.27335.1	tr|O04091|O04091_ARATH	Endomembrane protein EMP70 precusor isolog; 68664-64364	T19D16.13	Arabidopsis thaliana (Mouse-ear cress)	76.89	610	84	4	4	1824	34	589	0	unreviewed	589	integral to membrane	GO:0016021	-	-	-
GSMUA_Achr1G08270_001	GSMUA_Achr1T08270_001	CUFF.969.1	tr|J3MB24|J3MB24_ORYBR	Enolase (EC 4.2.1.11)	OB06G12180	Oryza brachyantha	92.65	272	20	0	2	817	82	353	0	unreviewed	353	glycolysis; magnesium ion binding; phosphopyruvate hydratase activity; phosphopyruvate hydratase complex	GO:0006096; GO:0000287; GO:0004634; GO:0000015	-	Carbohydrate degradation; glycolysis; pyruvate from D-glyceraldehyde 3-phosphate: step 4/5.	-
GSMUA_Achr4G10970_001	GSMUA_Achr4T10970_001	CUFF.18628.1	tr|A9QBN1|A9QBN1_MUSAC	Envelope membrane protein (Fragment)	cemA	Musa acuminata (Banana) (Musa cavendishii)	95.93	123	5	0	1226	858	18	140	5e-77	unreviewed	229	chloroplast; integral to membrane	GO:0009507; GO:0016021	-	-	-
GSMUA_Achr4G08330_001	GSMUA_Achr4T08330_001	CUFF.18320.1	tr|M0SM50|M0SM50_MUSAM	ER lumen protein retaining receptor	-	Musa acuminata subsp. malaccensis (Wild banana) (Musa malaccensis)	100	52	0	0	2	157	164	215	2e-28	unreviewed	215	ER retention sequence binding; endoplasmic reticulum; integral to membrane; protein retention in ER lumen; protein transport	GO:0046923; GO:0005783; GO:0016021; GO:0006621; GO:0015031	Membrane; Multi-pass membrane protein.	-	-
GSMUA_Achr4G10420_001	GSMUA_Achr4T10420_001	CUFF.18542.1	tr|M0SMQ9|M0SMQ9_MUSAM	ER lumen protein retaining receptor	-	Musa acuminata subsp. malaccensis (Wild banana) (Musa malaccensis)	100	206	0	0	2	619	10	215	4e-137	unreviewed	215	ER retention sequence binding; endoplasmic reticulum; integral to membrane; protein retention in ER lumen; protein transport	GO:0046923; GO:0005783; GO:0016021; GO:0006621; GO:0015031	Membrane; Multi-pass membrane protein.	-	-
GSMUA_Achr6G20980_001	GSMUA_Achr6T20980_001	CUFF.28433.2	tr|Q9LJR8|Q9LJR8_ARATH	ER lumen protein retaining receptor	-	Arabidopsis thaliana (Mouse-ear cress)	38.57	223	72	6	2521	3189	28	185	1e-26	unreviewed	217	ER retention sequence binding; endoplasmic reticulum; integral to membrane; protein retention in ER lumen; protein transport	GO:0046923; GO:0005783; GO:0016021; GO:0006621; GO:0015031	Membrane; Multi-pass membrane protein.	-	-
GSMUA_Achr6G20990_001	GSMUA_Achr6T20990_001	CUFF.28433.3	tr|M0TWL4|M0TWL4_MUSAM	ER lumen protein retaining receptor	-	Musa acuminata subsp. malaccensis (Wild banana) (Musa malaccensis)	79.01	81	17	0	2691	2933	71	151	8e-45	unreviewed	204	ER retention sequence binding; endoplasmic reticulum; integral to membrane; protein retention in ER lumen; protein transport	GO:0046923; GO:0005783; GO:0016021; GO:0006621; GO:0015031	Membrane; Multi-pass membrane protein.	-	-
GSMUA_Achr9G01570_001	GSMUA_Achr9T01570_001	CUFF.37672.1	tr|M0TWL4|M0TWL4_MUSAM	ER lumen protein retaining receptor	-	Musa acuminata subsp. malaccensis (Wild banana) (Musa malaccensis)	100	179	0	0	2	538	26	204	2e-117	unreviewed	204	ER retention sequence binding; endoplasmic reticulum; integral to membrane; protein retention in ER lumen; protein transport	GO:0046923; GO:0005783; GO:0016021; GO:0006621; GO:0015031	Membrane; Multi-pass membrane protein.	-	-
GSMUA_Achr5G12130_001	GSMUA_Achr5T12130_001	CUFF.23631.1	tr|B7U9Z3|B7U9Z3_NICBE	ER luminal-binding protein	BLP4	Nicotiana benthamiana	93.1	29	2	0	14	100	431	459	1e-11	unreviewed	667	ATP binding	GO:0005524	-	-	-
GSMUA_Achr11G22020_001	GSMUA_Achr11T22020_001	CUFF.10384.1	tr|D9IC50|D9IC50_MUSAC	ERF1 (Fragment)	-	Musa acuminata AAA Group (dessert banana)	94.59	74	4	0	49	270	1	74	1e-26	unreviewed	74	-	-	-	-	-
GSMUA_Achr10G31090_001	GSMUA_Achr10T31090_001	CUFF.7497.1	tr|I7FH75|I7FH75_MUSAC	ERF2	-	Musa acuminata AAA Group (dessert banana)	59.02	183	62	1	3	551	113	282	4e-66	unreviewed	282	DNA binding; nucleus; sequence-specific DNA binding transcription factor activity; transcription, DNA-dependent	GO:0003677; GO:0005634; GO:0003700; GO:0006351	-	-	-
GSMUA_Achr3G05800_001	GSMUA_Achr3T05800_001	CUFF.14068.1	tr|I7EXJ5|I7EXJ5_MUSAC	ERF3	-	Musa acuminata AAA Group (dessert banana)	73.31	296	70	3	49	936	85	371	3e-114	unreviewed	371	DNA binding; nucleus; sequence-specific DNA binding transcription factor activity; transcription, DNA-dependent	GO:0003677; GO:0005634; GO:0003700; GO:0006351	-	-	-
GSMUA_Achr9G14280_001	GSMUA_Achr9T14280_001	CUFF.39248.2	tr|I7EXJ5|I7EXJ5_MUSAC	ERF3	-	Musa acuminata AAA Group (dessert banana)	96.2	342	6	1	1	1026	37	371	0	unreviewed	371	DNA binding; nucleus; sequence-specific DNA binding transcription factor activity; transcription, DNA-dependent	GO:0003677; GO:0005634; GO:0003700; GO:0006351	-	-	-
GSMUA_Achr6G15930_001	GSMUA_Achr6T15930_001	CUFF.27036.1	tr|B2BA48|B2BA48_MUSAC	Ethylene insensitive-like protein 4	EIL4	Musa acuminata (Banana) (Musa cavendishii)	99.06	635	6	0	225	2129	1	635	0	unreviewed	635	nucleus; regulation of transcription, DNA-dependent; sequence-specific DNA binding transcription factor activity	GO:0005634; GO:0006355; GO:0003700	-	-	-
GSMUA_Achr5G00120_001	GSMUA_Achr5T00120_001	CUFF.21469.1	tr|A1IIY0|A1IIY0_MUSAC	Ethylene receptor protein	MA-ERS1	Musa acuminata AAA Group (dessert banana)	99.05	633	6	0	430	2328	1	633	0	unreviewed	633	ATP binding; membrane; phosphorelay sensor kinase activity; phosphorelay signal transduction system; signal transduction by phosphorylation	GO:0005524; GO:0016020; GO:0000155; GO:0000160; GO:0023014	-	-	dosa:Os05t0155200-01;
GSMUA_Achr10G12790_001	GSMUA_Achr10T12790_001	CUFF.5007.1	tr|A1IIY4|A1IIY4_MUSAC	Ethylene signal transcription factor	MA-EIL2	Musa acuminata AAA Group (dessert banana)	99.52	627	3	0	610	2490	11	637	0	unreviewed	637	nucleus; regulation of transcription, DNA-dependent; sequence-specific DNA binding transcription factor activity	GO:0005634; GO:0006355; GO:0003700	-	-	-
GSMUA_Achr3G23190_001	GSMUA_Achr3T23190_001	CUFF.16154.1	tr|M0SH35|M0SH35_MUSAM	Eukaryotic translation initiation factor 3 subunit A (eIF3a) (Eukaryotic translation initiation factor 3 subunit 10)	-	Musa acuminata subsp. malaccensis (Wild banana) (Musa malaccensis)	100	560	0	0	2	1681	382	941	0	unreviewed	996	eukaryotic 43S preinitiation complex; eukaryotic 48S preinitiation complex; eukaryotic translation initiation factor 3 complex; formation of translation preinitiation complex; regulation of translational initiation; translation initiation factor activity	GO:0016282; GO:0033290; GO:0005852; GO:0001731; GO:0006446; GO:0003743	Cytoplasm.	-	-
GSMUA_Achr5G26490_001	GSMUA_Achr5T26490_001	CUFF.24661.1	tr|M0T1X4|M0T1X4_MUSAM	Eukaryotic translation initiation factor 3 subunit A (eIF3a) (Eukaryotic translation initiation factor 3 subunit 10)	-	Musa acuminata subsp. malaccensis (Wild banana) (Musa malaccensis)	99.76	417	0	1	2	1252	519	934	1e-161	unreviewed	959	eukaryotic 43S preinitiation complex; eukaryotic 48S preinitiation complex; eukaryotic translation initiation factor 3 complex; formation of translation preinitiation complex; regulation of translational initiation; translation initiation factor activity	GO:0016282; GO:0033290; GO:0005852; GO:0001731; GO:0006446; GO:0003743	Cytoplasm.	-	-
GSMUA_Achr11G00080_001	GSMUA_Achr11T00080_001	CUFF.7392.1	tr|M0RN39|M0RN39_MUSAM	Eukaryotic translation initiation factor 3 subunit B (eIF3b) (eIF-3-eta) (eIF3 p110)	-	Musa acuminata subsp. malaccensis (Wild banana) (Musa malaccensis)	95.83	720	4	1	82	2241	1	694	0	unreviewed	694	eukaryotic 43S preinitiation complex; eukaryotic 48S preinitiation complex; eukaryotic translation initiation factor 3 complex; formation of translation preinitiation complex; nucleotide binding; regulation of translational initiation; translation initiation factor activity	GO:0016282; GO:0033290; GO:0005852; GO:0001731; GO:0000166; GO:0006446; GO:0003743	Cytoplasm.	-	-
GSMUA_Achr3G04920_001	GSMUA_Achr3T04920_001	CUFF.13946.1	tr|M0SBW0|M0SBW0_MUSAM	Eukaryotic translation initiation factor 3 subunit C (eIF3c) (Eukaryotic translation initiation factor 3 subunit 8) (eIF3 p110)	-	Musa acuminata subsp. malaccensis (Wild banana) (Musa malaccensis)	92.55	913	22	2	3	2741	26	892	0	unreviewed	892	eukaryotic 43S preinitiation complex; eukaryotic 48S preinitiation complex; eukaryotic translation initiation factor 3 complex; formation of translation preinitiation complex; regulation of translational initiation; translation initiation factor activity	GO:0016282; GO:0033290; GO:0005852; GO:0001731; GO:0006446; GO:0003743	Cytoplasm.	-	-
GSMUA_Achr1G13900_001	GSMUA_Achr1T13900_001	CUFF.1709.1	tr|Q1EPJ8|Q1EPJ8_MUSAC	Eukaryotic translation initiation factor 3 subunit D (eIF3d) (Eukaryotic translation initiation factor 3 subunit 7) (eIF-3-zeta)	MA4_25J11.34	Musa acuminata (Banana) (Musa cavendishii)	91.62	334	28	0	2	1003	207	540	0	unreviewed	597	eukaryotic 43S preinitiation complex; eukaryotic 48S preinitiation complex; eukaryotic translation initiation factor 3 complex; formation of translation preinitiation complex; regulation of translational initiation; translation initiation factor activity	GO:0016282; GO:0033290; GO:0005852; GO:0001731; GO:0006446; GO:0003743	Cytoplasm.	-	-
GSMUA_Achr2G09030_001	GSMUA_Achr2T09030_001	CUFF.11671.1	tr|Q1EPJ8|Q1EPJ8_MUSAC	Eukaryotic translation initiation factor 3 subunit D (eIF3d) (Eukaryotic translation initiation factor 3 subunit 7) (eIF-3-zeta)	MA4_25J11.34	Musa acuminata (Banana) (Musa cavendishii)	92.94	255	18	0	1298	534	286	540	2e-169	unreviewed	597	eukaryotic 43S preinitiation complex; eukaryotic 48S preinitiation complex; eukaryotic translation initiation factor 3 complex; formation of translation preinitiation complex; regulation of translational initiation; translation initiation factor activity	GO:0016282; GO:0033290; GO:0005852; GO:0001731; GO:0006446; GO:0003743	Cytoplasm.	-	-
GSMUA_Achr9G06810_001	GSMUA_Achr9T06810_001	CUFF.38281.1	tr|Q1EPJ8|Q1EPJ8_MUSAC	Eukaryotic translation initiation factor 3 subunit D (eIF3d) (Eukaryotic translation initiation factor 3 subunit 7) (eIF-3-zeta)	MA4_25J11.34	Musa acuminata (Banana) (Musa cavendishii)	98.94	282	3	0	3	848	259	540	0	unreviewed	597	eukaryotic 43S preinitiation complex; eukaryotic 48S preinitiation complex; eukaryotic translation initiation factor 3 complex; formation of translation preinitiation complex; regulation of translational initiation; translation initiation factor activity	GO:0016282; GO:0033290; GO:0005852; GO:0001731; GO:0006446; GO:0003743	Cytoplasm.	-	-
GSMUA_Achr7G21330_001	GSMUA_Achr7T21330_001	CUFF.32204.1	tr|M0TJH0|M0TJH0_MUSAM	Eukaryotic translation initiation factor 3 subunit E (eIF3e) (Eukaryotic translation initiation factor 3 subunit 6)	-	Musa acuminata subsp. malaccensis (Wild banana) (Musa malaccensis)	100	428	0	0	3	1286	13	440	0	unreviewed	440	eukaryotic 43S preinitiation complex; eukaryotic 48S preinitiation complex; eukaryotic translation initiation factor 3 complex; formation of translation preinitiation complex; regulation of translational initiation; translation initiation factor activity	GO:0016282; GO:0033290; GO:0005852; GO:0001731; GO:0006446; GO:0003743	Cytoplasm.	-	-
GSMUA_Achr6G05250_001	GSMUA_Achr6T05250_001	CUFF.25666.1	tr|M0T4C3|M0T4C3_MUSAM	Eukaryotic translation initiation factor 3 subunit F (eIF3f) (eIF-3-epsilon)	-	Musa acuminata subsp. malaccensis (Wild banana) (Musa malaccensis)	93.57	140	9	0	2	421	56	195	3e-90	unreviewed	293	eukaryotic 43S preinitiation complex; eukaryotic 48S preinitiation complex; eukaryotic translation initiation factor 3 complex; formation of translation preinitiation complex; regulation of translational initiation; translation initiation factor activity	GO:0016282; GO:0033290; GO:0005852; GO:0001731; GO:0006446; GO:0003743	Cytoplasm.	-	-
GSMUA_Achr9G28480_001	GSMUA_Achr9T28480_001	CUFF.40852.1	tr|M0U4A5|M0U4A5_MUSAM	Eukaryotic translation initiation factor 3 subunit F (eIF3f) (eIF-3-epsilon)	-	Musa acuminata subsp. malaccensis (Wild banana) (Musa malaccensis)	100	282	0	0	1	846	12	293	4e-178	unreviewed	293	eukaryotic 43S preinitiation complex; eukaryotic 48S preinitiation complex; eukaryotic translation initiation factor 3 complex; formation of translation preinitiation complex; regulation of translational initiation; translation initiation factor activity	GO:0016282; GO:0033290; GO:0005852; GO:0001731; GO:0006446; GO:0003743	Cytoplasm.	-	-
GSMUA_Achr10G02360_001	GSMUA_Achr10T02360_001	CUFF.3812.1	tr|M0RKH9|M0RKH9_MUSAM	Eukaryotic translation initiation factor 3 subunit G (eIF3g) (Eukaryotic translation initiation factor 3 RNA-binding subunit) (Eukaryotic translation initiation factor 3 subunit 4)	-	Musa acuminata subsp. malaccensis (Wild banana) (Musa malaccensis)	96.05	76	3	0	3	230	95	170	4e-45	unreviewed	287	eukaryotic 43S preinitiation complex; eukaryotic 48S preinitiation complex; eukaryotic translation initiation factor 3 complex; formation of translation preinitiation complex; nucleotide binding; regulation of translational initiation; translation initiation factor activity; zinc ion binding	GO:0016282; GO:0033290; GO:0005852; GO:0001731; GO:0000166; GO:0006446; GO:0003743; GO:0008270	Cytoplasm.	-	-
GSMUA_Achr10G22540_001	GSMUA_Achr10T22540_001	CUFF.6313.1	tr|M0RKH9|M0RKH9_MUSAM	Eukaryotic translation initiation factor 3 subunit G (eIF3g) (Eukaryotic translation initiation factor 3 RNA-binding subunit) (Eukaryotic translation initiation factor 3 subunit 4)	-	Musa acuminata subsp. malaccensis (Wild banana) (Musa malaccensis)	98.35	182	3	0	55	600	106	287	7e-114	unreviewed	287	eukaryotic 43S preinitiation complex; eukaryotic 48S preinitiation complex; eukaryotic translation initiation factor 3 complex; formation of translation preinitiation complex; nucleotide binding; regulation of translational initiation; translation initiation factor activity; zinc ion binding	GO:0016282; GO:0033290; GO:0005852; GO:0001731; GO:0000166; GO:0006446; GO:0003743; GO:0008270	Cytoplasm.	-	-
GSMUA_Achr6G27570_001	GSMUA_Achr6T27570_001	CUFF.28379.1	tr|M0TAQ2|M0TAQ2_MUSAM	Eukaryotic translation initiation factor 3 subunit H (eIF3h)	-	Musa acuminata subsp. malaccensis (Wild banana) (Musa malaccensis)	100	306	0	0	3	920	32	337	0	unreviewed	337	eukaryotic 43S preinitiation complex; eukaryotic 48S preinitiation complex; eukaryotic translation initiation factor 3 complex; formation of translation preinitiation complex; regulation of translational initiation; translation initiation factor activity	GO:0016282; GO:0033290; GO:0005852; GO:0001731; GO:0006446; GO:0003743	Cytoplasm.	-	-
GSMUA_Achr9G07190_001	GSMUA_Achr9T07190_001	CUFF.38336.1	tr|M0TY78|M0TY78_MUSAM	Eukaryotic translation initiation factor 3 subunit H (eIF3h)	-	Musa acuminata subsp. malaccensis (Wild banana) (Musa malaccensis)	100	315	0	0	110	1054	1	315	0	unreviewed	337	eukaryotic 43S preinitiation complex; eukaryotic 48S preinitiation complex; eukaryotic translation initiation factor 3 complex; formation of translation preinitiation complex; regulation of translational initiation; translation initiation factor activity	GO:0016282; GO:0033290; GO:0005852; GO:0001731; GO:0006446; GO:0003743	Cytoplasm.	-	-
GSMUA_Achr11G12970_001	GSMUA_Achr11T12970_001	CUFF.8963.1	tr|M0S5Z8|M0S5Z8_MUSAM	Eukaryotic translation initiation factor 3 subunit I (eIF3i)	-	Musa acuminata subsp. malaccensis (Wild banana) (Musa malaccensis)	86.67	45	6	0	190	324	277	321	2e-24	unreviewed	321	eukaryotic 43S preinitiation complex; eukaryotic 48S preinitiation complex; eukaryotic translation initiation factor 3 complex; formation of translation preinitiation complex; regulation of translational initiation; translation initiation factor activity	GO:0016282; GO:0033290; GO:0005852; GO:0001731; GO:0006446; GO:0003743	Cytoplasm.	-	-
GSMUA_Achr11G12980_001	GSMUA_Achr11T12980_001	CUFF.8963.2	tr|M0S5Z8|M0S5Z8_MUSAM	Eukaryotic translation initiation factor 3 subunit I (eIF3i)	-	Musa acuminata subsp. malaccensis (Wild banana) (Musa malaccensis)	90.67	75	7	0	1	225	247	321	1e-40	unreviewed	321	eukaryotic 43S preinitiation complex; eukaryotic 48S preinitiation complex; eukaryotic translation initiation factor 3 complex; formation of translation preinitiation complex; regulation of translational initiation; translation initiation factor activity	GO:0016282; GO:0033290; GO:0005852; GO:0001731; GO:0006446; GO:0003743	Cytoplasm.	-	-
GSMUA_Achr2G07570_001	GSMUA_Achr2T07570_001	CUFF.11503.1	tr|M0S5Z8|M0S5Z8_MUSAM	Eukaryotic translation initiation factor 3 subunit I (eIF3i)	-	Musa acuminata subsp. malaccensis (Wild banana) (Musa malaccensis)	100	264	0	0	4	795	58	321	0	unreviewed	321	eukaryotic 43S preinitiation complex; eukaryotic 48S preinitiation complex; eukaryotic translation initiation factor 3 complex; formation of translation preinitiation complex; regulation of translational initiation; translation initiation factor activity	GO:0016282; GO:0033290; GO:0005852; GO:0001731; GO:0006446; GO:0003743	Cytoplasm.	-	-
GSMUA_Achr1G23030_001	GSMUA_Achr1T23030_001	CUFF.2948.1	tr|M0S2B1|M0S2B1_MUSAM	Eukaryotic translation initiation factor 3 subunit J (eIF3j)	-	Musa acuminata subsp. malaccensis (Wild banana) (Musa malaccensis)	100	213	0	0	227	865	1	213	1e-106	unreviewed	231	eukaryotic 43S preinitiation complex; eukaryotic 48S preinitiation complex; eukaryotic translation initiation factor 3 complex; formation of translation preinitiation complex; regulation of translational initiation; translation initiation factor activity	GO:0016282; GO:0033290; GO:0005852; GO:0001731; GO:0006446; GO:0003743	Cytoplasm.	-	-
GSMUA_Achr2G07850_001	GSMUA_Achr2T07850_001	CUFF.11537.1	tr|M0S626|M0S626_MUSAM	Eukaryotic translation initiation factor 3 subunit J (eIF3j)	-	Musa acuminata subsp. malaccensis (Wild banana) (Musa malaccensis)	100	215	0	0	196	840	1	215	5e-119	unreviewed	230	eukaryotic 43S preinitiation complex; eukaryotic 48S preinitiation complex; eukaryotic translation initiation factor 3 complex; formation of translation preinitiation complex; regulation of translational initiation; translation initiation factor activity	GO:0016282; GO:0033290; GO:0005852; GO:0001731; GO:0006446; GO:0003743	Cytoplasm.	-	-
GSMUA_Achr8G30480_001	GSMUA_Achr8T30480_001	CUFF.37002.2	tr|M0TV00|M0TV00_MUSAM	Eukaryotic translation initiation factor 3 subunit K (eIF3k) (eIF-3 p25)	-	Musa acuminata subsp. malaccensis (Wild banana) (Musa malaccensis)	100	227	0	0	80	760	1	227	1e-165	unreviewed	227	eukaryotic 43S preinitiation complex; eukaryotic 48S preinitiation complex; eukaryotic translation initiation factor 3 complex; formation of translation preinitiation complex; regulation of translational initiation; ribosome binding; translation initiation factor activity	GO:0016282; GO:0033290; GO:0005852; GO:0001731; GO:0006446; GO:0043022; GO:0003743	Cytoplasm.	-	-
GSMUA_Achr10G01190_001	GSMUA_Achr10T01190_001	CUFF.3693.1	tr|M0REE6|M0REE6_MUSAM	Eukaryotic translation initiation factor 3 subunit L (eIF3l)	-	Musa acuminata subsp. malaccensis (Wild banana) (Musa malaccensis)	100	400	0	0	56	1255	106	505	0	unreviewed	505	eukaryotic 43S preinitiation complex; eukaryotic 48S preinitiation complex; eukaryotic translation initiation factor 3 complex; formation of translation preinitiation complex; regulation of translational initiation; translation initiation factor activity	GO:0016282; GO:0033290; GO:0005852; GO:0001731; GO:0006446; GO:0003743	Cytoplasm.	-	-
GSMUA_Achr8G19770_001	GSMUA_Achr8T19770_001	CUFF.35586.1	tr|M0TRY0|M0TRY0_MUSAM	Eukaryotic translation initiation factor 3 subunit L (eIF3l)	-	Musa acuminata subsp. malaccensis (Wild banana) (Musa malaccensis)	100	400	0	0	44	1243	106	505	0	unreviewed	505	eukaryotic 43S preinitiation complex; eukaryotic 48S preinitiation complex; eukaryotic translation initiation factor 3 complex; formation of translation preinitiation complex; regulation of translational initiation; translation initiation factor activity	GO:0016282; GO:0033290; GO:0005852; GO:0001731; GO:0006446; GO:0003743	Cytoplasm.	-	-
GSMUA_Achr9G10980_001	GSMUA_Achr9T10980_001	CUFF.38826.1	tr|M0TZA7|M0TZA7_MUSAM	Eukaryotic translation initiation factor 3 subunit M (eIF3m)	-	Musa acuminata subsp. malaccensis (Wild banana) (Musa malaccensis)	100	289	0	0	2	868	123	411	0	unreviewed	411	eukaryotic 43S preinitiation complex; eukaryotic 48S preinitiation complex; eukaryotic translation initiation factor 3 complex; formation of translation preinitiation complex; regulation of translational initiation; translation initiation factor activity	GO:0016282; GO:0033290; GO:0005852; GO:0001731; GO:0006446; GO:0003743	Cytoplasm.	-	-
GSMUA_Achr3G18790_001	GSMUA_Achr3T18790_001	CUFF.15619.1	tr|Q71F46|Q71F46_HEVBR	Eukaryotic translation initiation factor 5A isoform VI	eIF-5A	Hevea brasiliensis (Para rubber tree) (Siphonia brasiliensis)	96.23	159	6	0	88	564	1	159	8e-108	unreviewed	159	peptidyl-lysine modification to hypusine; positive regulation of translational elongation; positive regulation of translational termination; ribosome binding; translation elongation factor activity; translation initiation factor activity; translational frameshifting	GO:0008612; GO:0045901; GO:0045905; GO:0043022; GO:0003746; GO:0003743; GO:0006452	-	-	-
GSMUA_Achr10G18260_001	GSMUA_Achr10T18260_001	CUFF.5719.1	tr|M0RJA1|M0RJA1_MUSAM	Eukaryotic translation initiation factor 6 (eIF-6)	EIF6	Musa acuminata subsp. malaccensis (Wild banana) (Musa malaccensis)	100	245	0	0	165	899	1	245	2e-178	unreviewed	245	cytoplasm; mature ribosome assembly; nucleolus; ribosomal large subunit binding; ribosomal large subunit biogenesis; ribosome binding; translation initiation factor activity	GO:0005737; GO:0042256; GO:0005730; GO:0043023; GO:0042273; GO:0043022; GO:0003743	Cytoplasm. Nucleus â nucleolus.	-	-
GSMUA_Achr11G09560_001	GSMUA_Achr11T09560_001	CUFF.8570.1	tr|M0RJA1|M0RJA1_MUSAM	Eukaryotic translation initiation factor 6 (eIF-6)	EIF6	Musa acuminata subsp. malaccensis (Wild banana) (Musa malaccensis)	95.51	245	11	0	171	905	1	245	4e-171	unreviewed	245	cytoplasm; mature ribosome assembly; nucleolus; ribosomal large subunit binding; ribosomal large subunit biogenesis; ribosome binding; translation initiation factor activity	GO:0005737; GO:0042256; GO:0005730; GO:0043023; GO:0042273; GO:0043022; GO:0003743	Cytoplasm. Nucleus â nucleolus.	-	-
GSMUA_Achr4G09950_001	GSMUA_Achr4T09950_001	CUFF.18494.2	tr|A7L4A2|A7L4A2_CARPA	Exocyst complex subunit SEC6 (Fragment)	-	Carica papaya (Papaya)	87.17	265	34	0	3	797	59	323	7e-172	unreviewed	552	exocyst; exocytosis	GO:0000145; GO:0006887	-	-	-
GSMUA_Achr4G21540_001	GSMUA_Achr4T21540_001	CUFF.20004.1	tr|A2TLL7|A2TLL7_MUSAC	Expansin A4	-	Musa acuminata (Banana) (Musa cavendishii)	100	24	0	0	3	74	235	258	6e-08	unreviewed	258	extracellular region; membrane; plant-type cell wall organization	GO:0005576; GO:0016020; GO:0009664	-	-	-
GSMUA_Achr9G26480_001	GSMUA_Achr9T26480_001	CUFF.40660.1	tr|Q10EL7|Q10EL7_ORYSJ	Expressed protein	LOC_Os03g55730	Oryza sativa subsp. japonica (Rice)	87.5	24	3	0	3	74	86	109	5e-06	unreviewed	116	-	-	-	-	-
GSMUA_Achr4G33180_001	GSMUA_Achr4T33180_001	CUFF.21367.1	tr|Q9SA06|Q9SA06_ARATH	F28K20.6 protein (Putative uncharacterized protein At1g31130) (Putative uncharacterized protein F28K20.6) (Uncharacterized protein)	F28K20.6 AT1G31130 At1g31130	Arabidopsis thaliana (Mouse-ear cress)	54.48	145	59	2	3	422	56	198	5e-17	unreviewed	321	Golgi apparatus; endosome; trans-Golgi network	GO:0005794; GO:0005768; GO:0005802	-	-	ath:AT1G31130;
GSMUA_Achr3G02180_001	GSMUA_Achr3T02180_001	CUFF.13618.1	tr|Q1M2Z9|Q1M2Z9_PLAAC	Fatty acid condensing enzyme (Fragment)	chs	Platanus acerifolia (London plane tree)	94.06	101	6	0	2	304	26	126	2e-63	unreviewed	130	fatty acid biosynthetic process; membrane; transferase activity, transferring acyl groups other than amino-acyl groups	GO:0006633; GO:0016020; GO:0016747	-	-	-
GSMUA_Achr1G11910_001	GSMUA_Achr1T11910_001	CUFF.1531.1	tr|K7XFM2|K7XFM2_MUSPR	Fatty acid desaturase 2	-	Musa AB Group	94.44	162	9	0	2	487	197	358	3e-106	unreviewed	453	fatty acid biosynthetic process; heme binding; iron ion binding; oxidoreductase activity, acting on paired donors, with oxidation of a pair of donors resulting in the reduction of molecular oxygen to two molecules of water	GO:0006633; GO:0020037; GO:0005506; GO:0016717	-	-	-
GSMUA_Achr8G27850_001	GSMUA_Achr8T27850_001	CUFF.36609.1	tr|K7XFM7|K7XFM7_MUSPR	Fatty acid desaturase 2a	-	Musa AB Group	98.79	247	3	0	1	741	204	450	1e-170	unreviewed	450	fatty acid biosynthetic process; heme binding; iron ion binding; oxidoreductase activity, acting on paired donors, with oxidation of a pair of donors resulting in the reduction of molecular oxygen to two molecules of water	GO:0006633; GO:0020037; GO:0005506; GO:0016717	-	-	-
GSMUA_Achr5G00930_001	GSMUA_Achr5T00930_001	CUFF.21557.1	tr|Q15B62|Q15B62_MUSAC	Ferredoxin III (Fragment)	-	Musa acuminata (Banana) (Musa cavendishii)	98.18	110	2	0	207	536	22	131	3e-73	unreviewed	131	2 iron, 2 sulfur cluster binding; electron carrier activity; electron transport chain; metal ion binding	GO:0051537; GO:0009055; GO:0022900; GO:0046872	-	-	-
GSMUA_Achr4G31670_001	GSMUA_Achr4T31670_001	CUFF.21201.1	tr|M0STS9|M0STS9_MUSAM	Ferredoxin--NADP reductase (EC 1.18.1.2)	-	Musa acuminata subsp. malaccensis (Wild banana) (Musa malaccensis)	100	352	0	0	1	1056	30	381	0	unreviewed	381	NADP binding; ferredoxin-NADP+ reductase activity; flavin adenine dinucleotide binding; thylakoid membrane	GO:0050661; GO:0004324; GO:0050660; GO:0042651	-	-	-
GSMUA_Achr11G08370_001	GSMUA_Achr11T08370_001	CUFF.8410.1	tr|M0RQG7|M0RQG7_MUSAM	Ferritin	-	Musa acuminata subsp. malaccensis (Wild banana) (Musa malaccensis)	100	175	0	0	3	527	102	276	5e-124	unreviewed	276	cellular iron ion homeostasis; ferric iron binding; iron ion transport; oxidoreductase activity	GO:0006879; GO:0008199; GO:0006826; GO:0016491	-	-	-
GSMUA_Achr11G10730_001	GSMUA_Achr11T10730_001	CUFF.8690.1	tr|M0RR53|M0RR53_MUSAM	Ferritin	-	Musa acuminata subsp. malaccensis (Wild banana) (Musa malaccensis)	100	177	0	0	1	531	77	253	3e-115	unreviewed	256	cellular iron ion homeostasis; ferric iron binding; iron ion transport; oxidoreductase activity	GO:0006879; GO:0008199; GO:0006826; GO:0016491	-	-	-
GSMUA_Achr11G23780_001	GSMUA_Achr11T23780_001	CUFF.10315.1	tr|M0RUV8|M0RUV8_MUSAM	Ferritin	-	Musa acuminata subsp. malaccensis (Wild banana) (Musa malaccensis)	100	220	0	0	155	814	43	262	1e-161	unreviewed	262	cellular iron ion homeostasis; ferric iron binding; iron ion transport; oxidoreductase activity	GO:0006879; GO:0008199; GO:0006826; GO:0016491	-	-	-
GSMUA_Achr5G29460_001	GSMUA_Achr5T29460_001	CUFF.25090.1	tr|M0T2S0|M0T2S0_MUSAM	Ferritin	-	Musa acuminata subsp. malaccensis (Wild banana) (Musa malaccensis)	100	237	0	0	163	873	29	265	3e-148	unreviewed	265	cellular iron ion homeostasis; ferric iron binding; iron ion transport; oxidoreductase activity	GO:0006879; GO:0008199; GO:0006826; GO:0016491	-	-	-
GSMUA_Achr9G04560_001	GSMUA_Achr9T04560_001	CUFF.38010.1	tr|M0TXG5|M0TXG5_MUSAM	Ferritin	-	Musa acuminata subsp. malaccensis (Wild banana) (Musa malaccensis)	99.27	137	1	0	1	411	142	278	1e-85	unreviewed	316	cellular iron ion homeostasis; ferric iron binding; iron ion transport; oxidoreductase activity	GO:0006879; GO:0008199; GO:0006826; GO:0016491	-	-	-
GSMUA_Achr4G15770_001	GSMUA_Achr4T15770_001	CUFF.19217.1	tr|M0SP91|M0SP91_MUSAM	Ferrochelatase (EC 4.99.1.1)	-	Musa acuminata subsp. malaccensis (Wild banana) (Musa malaccensis)	100	88	0	0	612	349	176	263	2e-52	unreviewed	318	ferrochelatase activity; heme biosynthetic process	GO:0004325; GO:0006783	-	-	-
GSMUA_Achr7G24300_001	GSMUA_Achr7T24300_001	CUFF.32616.1	tr|M0TKB6|M0TKB6_MUSAM	Ferrochelatase (EC 4.99.1.1)	-	Musa acuminata subsp. malaccensis (Wild banana) (Musa malaccensis)	100	563	0	0	29	1717	28	590	0	unreviewed	590	ferrochelatase activity; heme biosynthetic process	GO:0004325; GO:0006783	-	-	-
GSMUA_Achr8G29200_001	GSMUA_Achr8T29200_001	CUFF.36809.1	tr|M0TUM3|M0TUM3_MUSAM	Ferrochelatase (EC 4.99.1.1)	-	Musa acuminata subsp. malaccensis (Wild banana) (Musa malaccensis)	100	548	0	0	85	1728	1	548	0	unreviewed	548	ferrochelatase activity; heme biosynthetic process	GO:0004325; GO:0006783	-	-	-
GSMUA_Achr1G18970_001	GSMUA_Achr1T18970_001	CUFF.2468.2	tr|M0SHH6|M0SHH6_MUSAM	Flap endonuclease 1 (FEN-1) (EC 3.1.-.-) (Flap structure-specific endonuclease 1)	FEN1	Musa acuminata subsp. malaccensis (Wild banana) (Musa malaccensis)	84.56	136	21	0	48	455	131	266	1e-69	unreviewed	379	5'-3' exonuclease activity; 5'-flap endonuclease activity; DNA binding; DNA replication, removal of RNA primer; base-excision repair; magnesium ion binding; mitochondrion; nucleic acid phosphodiester bond hydrolysis; nucleolus; nucleoplasm	GO:0008409; GO:0017108; GO:0003677; GO:0043137; GO:0006284; GO:0000287; GO:0005739; GO:0090305; GO:0005730; GO:0005654	Nucleus â nucleolus. Nucleus â nucleoplasm. Mitochondrion.	-	-
GSMUA_Achr3G24600_001	GSMUA_Achr3T24600_001	CUFF.16380.2	tr|M0SHH6|M0SHH6_MUSAM	Flap endonuclease 1 (FEN-1) (EC 3.1.-.-) (Flap structure-specific endonuclease 1)	FEN1	Musa acuminata subsp. malaccensis (Wild banana) (Musa malaccensis)	98.67	150	2	0	109	558	151	300	1e-100	unreviewed	379	5'-3' exonuclease activity; 5'-flap endonuclease activity; DNA binding; DNA replication, removal of RNA primer; base-excision repair; magnesium ion binding; mitochondrion; nucleic acid phosphodiester bond hydrolysis; nucleolus; nucleoplasm	GO:0008409; GO:0017108; GO:0003677; GO:0043137; GO:0006284; GO:0000287; GO:0005739; GO:0090305; GO:0005730; GO:0005654	Nucleus â nucleolus. Nucleus â nucleoplasm. Mitochondrion.	-	-
GSMUA_Achr8G08630_001	GSMUA_Achr8T08630_001	CUFF.34182.1	tr|D6RT93|D6RT93_9ERIC	Flavonoid 3',5'-hydroxylase	CgraF3'5'H	Cyclamen graecum	83.33	48	8	0	146	3	375	422	2e-25	unreviewed	508	electron carrier activity; heme binding; iron ion binding; monooxygenase activity; oxidoreductase activity, acting on paired donors, with incorporation or reduction of molecular oxygen	GO:0009055; GO:0020037; GO:0005506; GO:0004497; GO:0016705	-	-	-
GSMUA_Achr6G33960_001	GSMUA_Achr6T33960_001	CUFF.29152.2	tr|M0TCI9|M0TCI9_MUSAM	Folylpolyglutamate synthase (EC 6.3.2.17) (Folylpoly-gamma-glutamate synthetase) (Tetrahydrofolylpolyglutamate synthase)	-	Musa acuminata subsp. malaccensis (Wild banana) (Musa malaccensis)	100	143	0	0	256	684	103	245	8e-97	unreviewed	565	ATP binding; one-carbon metabolic process; tetrahydrofolylpolyglutamate biosynthetic process; tetrahydrofolylpolyglutamate synthase activity	GO:0005524; GO:0006730; GO:0046901; GO:0004326	-	Cofactor biosynthesis; tetrahydrofolylpolyglutamate biosynthesis.	-
GSMUA_Achr9G03510_001	GSMUA_Achr9T03510_001	CUFF.37872.1	tr|M0TX60|M0TX60_MUSAM	Folylpolyglutamate synthase (EC 6.3.2.17) (Folylpoly-gamma-glutamate synthetase) (Tetrahydrofolylpolyglutamate synthase)	-	Musa acuminata subsp. malaccensis (Wild banana) (Musa malaccensis)	100	87	0	0	2	262	334	420	9e-55	unreviewed	578	ATP binding; one-carbon metabolic process; tetrahydrofolylpolyglutamate biosynthetic process; tetrahydrofolylpolyglutamate synthase activity	GO:0005524; GO:0006730; GO:0046901; GO:0004326	-	Cofactor biosynthesis; tetrahydrofolylpolyglutamate biosynthesis.	-
GSMUA_Achr5G19920_001	GSMUA_Achr5T19920_001	CUFF.24337.1	tr|M0T021|M0T021_MUSAM	Fructose-bisphosphate aldolase (EC 4.1.2.13)	-	Musa acuminata subsp. malaccensis (Wild banana) (Musa malaccensis)	98.74	396	0	1	52	1239	1	391	0	unreviewed	391	fructose-bisphosphate aldolase activity; glycolysis	GO:0004332; GO:0006096	-	-	-
GSMUA_Achr5G25490_001	GSMUA_Achr5T25490_001	CUFF.24532.1	tr|B3TLY1|B3TLY1_ELAGV	Fructose-bisphosphate aldolase (EC 4.1.2.13)	-	Elaeis guineensis var. tenera (Oil palm)	93.02	358	25	0	179	1252	1	358	0	unreviewed	358	fructose-bisphosphate aldolase activity; glycolysis	GO:0004332; GO:0006096	-	-	-
GSMUA_Achr6G09510_001	GSMUA_Achr6T09510_001	CUFF.26233.1	tr|M0T5K0|M0T5K0_MUSAM	Fructose-bisphosphate aldolase (EC 4.1.2.13)	-	Musa acuminata subsp. malaccensis (Wild banana) (Musa malaccensis)	100	212	0	0	3	638	141	352	3e-151	unreviewed	352	fructose-bisphosphate aldolase activity; glycolysis	GO:0004332; GO:0006096	-	-	-
GSMUA_Achr6G17900_001	GSMUA_Achr6T17900_001	CUFF.28081.1	tr|M0T7Y8|M0T7Y8_MUSAM	Fructose-bisphosphate aldolase (EC 4.1.2.13)	-	Musa acuminata subsp. malaccensis (Wild banana) (Musa malaccensis)	100	389	0	0	242	1408	1	389	0	unreviewed	389	fructose-bisphosphate aldolase activity; glycolysis	GO:0004332; GO:0006096	-	-	-
GSMUA_Achr8G01230_001	GSMUA_Achr8T01230_001	CUFF.33218.1	tr|B3TLY1|B3TLY1_ELAGV	Fructose-bisphosphate aldolase (EC 4.1.2.13)	-	Elaeis guineensis var. tenera (Oil palm)	93.02	358	25	0	192	1265	1	358	0	unreviewed	358	fructose-bisphosphate aldolase activity; glycolysis	GO:0004332; GO:0006096	-	-	-
GSMUA_Achr8G07620_001	GSMUA_Achr8T07620_001	CUFF.34065.1	tr|M0TNG5|M0TNG5_MUSAM	Fructose-bisphosphate aldolase (EC 4.1.2.13)	-	Musa acuminata subsp. malaccensis (Wild banana) (Musa malaccensis)	94.07	388	0	1	3	1166	1	365	0	unreviewed	365	fructose-bisphosphate aldolase activity; glycolysis	GO:0004332; GO:0006096	-	-	-
GSMUA_Achr8G08990_001	GSMUA_Achr8T08990_001	CUFF.34249.1	tr|B3TLY1|B3TLY1_ELAGV	Fructose-bisphosphate aldolase (EC 4.1.2.13)	-	Elaeis guineensis var. tenera (Oil palm)	93.02	358	25	0	6	1079	1	358	0	unreviewed	358	fructose-bisphosphate aldolase activity; glycolysis	GO:0004332; GO:0006096	-	-	-
GSMUA_Achr8G17280_001	GSMUA_Achr8T17280_001	CUFF.35432.1	tr|M0TR81|M0TR81_MUSAM	Fructose-bisphosphate aldolase (EC 4.1.2.13)	-	Musa acuminata subsp. malaccensis (Wild banana) (Musa malaccensis)	100	388	0	0	306	1469	1	388	0	unreviewed	388	fructose-bisphosphate aldolase activity; glycolysis	GO:0004332; GO:0006096	-	-	-
GSMUA_Achr10G28140_001	GSMUA_Achr10T28140_001	CUFF.7781.1	tr|F8WL95|F8WL95_CITUN	Gag-pol polyprotein	ORF28	Citrus unshiu (Satsuma mandarin) (Citrus nobilis var. unshiu)	31.88	229	128	3	689	3	446	646	3e-27	unreviewed	1542	DNA integration; RNA binding; RNA-dependent DNA replication; RNA-directed DNA polymerase activity; ribonuclease H activity	GO:0015074; GO:0003723; GO:0006278; GO:0003964; GO:0004523	-	-	-
GSMUA_Achr9G19980_001	GSMUA_Achr9T19980_001	CUFF.39945.1	tr|B9N744|B9N744_POPTR	Gamma class glutathione transferase EF1Bgamma3 (Predicted protein)	POPTRDRAFT_745518	Populus trichocarpa (Western balsam poplar) (Populus balsamifera subsp. trichocarpa)	70.91	55	15	1	447	611	322	375	7e-21	unreviewed	421	cell wall; copper ion binding; eukaryotic translation elongation factor 1 complex; plasma membrane; response to cadmium ion; response to zinc ion; transferase activity; translation elongation factor activity; vacuole	GO:0005618; GO:0005507; GO:0005853; GO:0005886; GO:0046686; GO:0010043; GO:0016740; GO:0003746; GO:0005773	-	-	pop:POPTR_745518;
GSMUA_Achr10G15640_001	GSMUA_Achr10T15640_001	CUFF.5570.1	tr|B9SCU1|B9SCU1_RICCO	Glucan endo-1,3-beta-glucosidase, putative (EC 3.2.1.39)	RCOM_1281640	Ricinus communis (Castor bean)	74.9	247	62	0	1	741	92	338	1e-131	unreviewed	389	carbohydrate metabolic process; glucan endo-1,3-beta-D-glucosidase activity	GO:0005975; GO:0042973	-	-	rcu:RCOM_1281640;
GSMUA_Achr1G09400_001	GSMUA_Achr1T09400_001	CUFF.1236.1	tr|M0RYE9|M0RYE9_MUSAM	Glucose-1-phosphate adenylyltransferase (EC 2.7.7.27)	-	Musa acuminata subsp. malaccensis (Wild banana) (Musa malaccensis)	100	525	0	0	120	1694	1	525	0	unreviewed	525	chloroplast; glucose-1-phosphate adenylyltransferase activity; glycogen biosynthetic process	GO:0009507; GO:0008878; GO:0005978	-	Glycan biosynthesis; starch biosynthesis.	-
GSMUA_Achr1G11820_001	GSMUA_Achr1T11820_001	CUFF.1468.1	tr|M0RZ40|M0RZ40_MUSAM	Glucose-1-phosphate adenylyltransferase (EC 2.7.7.27)	-	Musa acuminata subsp. malaccensis (Wild banana) (Musa malaccensis)	99.61	511	2	0	3	1535	33	543	0	unreviewed	543	chloroplast; glucose-1-phosphate adenylyltransferase activity; glycogen biosynthetic process	GO:0009507; GO:0008878; GO:0005978	-	Glycan biosynthesis; starch biosynthesis.	-
GSMUA_Achr4G02930_001	GSMUA_Achr4T02930_001	CUFF.18311.2	tr|M0SKL0|M0SKL0_MUSAM	Glucose-1-phosphate adenylyltransferase (EC 2.7.7.27)	-	Musa acuminata subsp. malaccensis (Wild banana) (Musa malaccensis)	99.56	452	0	1	673	2022	6	457	0	unreviewed	457	chloroplast; glucose-1-phosphate adenylyltransferase activity; glycogen biosynthetic process	GO:0009507; GO:0008878; GO:0005978	-	Glycan biosynthesis; starch biosynthesis.	-
GSMUA_Achr6G27190_001	GSMUA_Achr6T27190_001	CUFF.28348.1	tr|M0TAL4|M0TAL4_MUSAM	Glucose-1-phosphate adenylyltransferase (EC 2.7.7.27)	-	Musa acuminata subsp. malaccensis (Wild banana) (Musa malaccensis)	99.62	526	0	1	589	2166	1	524	0	unreviewed	524	chloroplast; glucose-1-phosphate adenylyltransferase activity; glycogen biosynthetic process	GO:0009507; GO:0008878; GO:0005978	-	Glycan biosynthesis; starch biosynthesis.	-
GSMUA_Achr9G06920_001	GSMUA_Achr9T06920_001	CUFF.38292.1	tr|M0TY51|M0TY51_MUSAM	Glucose-1-phosphate adenylyltransferase (EC 2.7.7.27)	-	Musa acuminata subsp. malaccensis (Wild banana) (Musa malaccensis)	99.46	368	0	1	468	1571	1	366	0	unreviewed	519	chloroplast; glucose-1-phosphate adenylyltransferase activity; glycogen biosynthetic process	GO:0009507; GO:0008878; GO:0005978	-	Glycan biosynthesis; starch biosynthesis.	-
GSMUA_Achr10G11770_001	GSMUA_Achr10T11770_001	CUFF.4874.1	tr|M0RHF3|M0RHF3_MUSAM	Glucose-6-phosphate 1-dehydrogenase (EC 1.1.1.49)	-	Musa acuminata subsp. malaccensis (Wild banana) (Musa malaccensis)	100	188	0	0	3	566	180	367	3e-133	unreviewed	595	NADP binding; glucose metabolic process; glucose-6-phosphate dehydrogenase activity	GO:0050661; GO:0006006; GO:0004345	-	Carbohydrate degradation; pentose phosphate pathway.	-
GSMUA_Achr11G04910_001	GSMUA_Achr11T04910_001	CUFF.7992.1	tr|M0RPH1|M0RPH1_MUSAM	Glucose-6-phosphate 1-dehydrogenase (EC 1.1.1.49)	-	Musa acuminata subsp. malaccensis (Wild banana) (Musa malaccensis)	97.85	372	8	0	1	1116	215	586	0	unreviewed	586	NADP binding; glucose metabolic process; glucose-6-phosphate dehydrogenase activity	GO:0050661; GO:0006006; GO:0004345	-	Carbohydrate degradation; pentose phosphate pathway.	-
GSMUA_Achr6G28350_001	GSMUA_Achr6T28350_001	CUFF.28461.1	tr|M0TAY0|M0TAY0_MUSAM	Glucose-6-phosphate 1-dehydrogenase (EC 1.1.1.49)	-	Musa acuminata subsp. malaccensis (Wild banana) (Musa malaccensis)	99.81	540	1	0	52	1671	81	620	0	unreviewed	620	NADP binding; glucose metabolic process; glucose-6-phosphate dehydrogenase activity	GO:0050661; GO:0006006; GO:0004345	-	Carbohydrate degradation; pentose phosphate pathway.	-
GSMUA_Achr8G05290_001	GSMUA_Achr8T05290_001	CUFF.33675.1	tr|M0TMT2|M0TMT2_MUSAM	Glucose-6-phosphate 1-dehydrogenase (EC 1.1.1.49)	-	Musa acuminata subsp. malaccensis (Wild banana) (Musa malaccensis)	96.61	590	0	2	69	1778	1	590	0	unreviewed	590	NADP binding; glucose metabolic process; glucose-6-phosphate dehydrogenase activity	GO:0050661; GO:0006006; GO:0004345	-	Carbohydrate degradation; pentose phosphate pathway.	-
GSMUA_Achr8G28750_001	GSMUA_Achr8T28750_001	CUFF.36736.1	tr|M0TUH8|M0TUH8_MUSAM	Glucose-6-phosphate 1-dehydrogenase (EC 1.1.1.49)	-	Musa acuminata subsp. malaccensis (Wild banana) (Musa malaccensis)	100	520	0	0	142	1701	1	520	0	unreviewed	520	NADP binding; glucose metabolic process; glucose-6-phosphate dehydrogenase activity	GO:0050661; GO:0006006; GO:0004345	-	Carbohydrate degradation; pentose phosphate pathway.	-
GSMUA_Achr9G07730_001	GSMUA_Achr9T07730_001	CUFF.39354.2	tr|M0TYD2|M0TYD2_MUSAM	Glucose-6-phosphate 1-dehydrogenase (EC 1.1.1.49)	-	Musa acuminata subsp. malaccensis (Wild banana) (Musa malaccensis)	100	356	0	0	586	1653	111	466	0	unreviewed	538	NADP binding; glucose metabolic process; glucose-6-phosphate dehydrogenase activity	GO:0050661; GO:0006006; GO:0004345	-	Carbohydrate degradation; pentose phosphate pathway.	-
GSMUA_Achr10G28640_001	GSMUA_Achr10T28640_001	CUFF.7055.2	tr|M0RM88|M0RM88_MUSAM	Glucose-6-phosphate isomerase (EC 5.3.1.9)	-	Musa acuminata subsp. malaccensis (Wild banana) (Musa malaccensis)	100	222	0	0	4	669	319	540	8e-151	unreviewed	566	gluconeogenesis; glucose-6-phosphate isomerase activity; glycolysis	GO:0006094; GO:0004347; GO:0006096	-	Carbohydrate degradation; glycolysis; D-glyceraldehyde 3-phosphate and glycerone phosphate from D-glucose: step 2/4.	-
GSMUA_Achr7G08110_001	GSMUA_Achr7T08110_001	CUFF.30635.1	tr|M0TFQ1|M0TFQ1_MUSAM	Glucose-6-phosphate isomerase (EC 5.3.1.9)	-	Musa acuminata subsp. malaccensis (Wild banana) (Musa malaccensis)	100	351	0	0	2	1054	28	378	0	unreviewed	631	gluconeogenesis; glucose-6-phosphate isomerase activity; glycolysis	GO:0006094; GO:0004347; GO:0006096	-	Carbohydrate degradation; glycolysis; D-glyceraldehyde 3-phosphate and glycerone phosphate from D-glucose: step 2/4.	-
GSMUA_Achr9G15110_001	GSMUA_Achr9T15110_001	CUFF.39349.1	tr|F6H116|F6H116_VITVI	Glucose-6-phosphate isomerase (EC 5.3.1.9)	VIT_18s0001g07280	Vitis vinifera (Grape)	90	550	55	0	48	1697	73	622	0	unreviewed	623	cytoplasm; gluconeogenesis; glucose-6-phosphate isomerase activity; glycolysis	GO:0005737; GO:0006094; GO:0004347; GO:0006096	Cytoplasm.	Carbohydrate degradation; glycolysis; D-glyceraldehyde 3-phosphate and glycerone phosphate from D-glucose: step 2/4.	vvi:100262681;
GSMUA_Achr2G10430_001	GSMUA_Achr2T10430_001	CUFF.11814.1	tr|M0S6T4|M0S6T4_MUSAM	Glutamate dehydrogenase	-	Musa acuminata subsp. malaccensis (Wild banana) (Musa malaccensis)	100	121	0	0	1	363	175	295	3e-77	unreviewed	411	cellular amino acid metabolic process; oxidoreductase activity, acting on the CH-NH2 group of donors, NAD or NADP as acceptor	GO:0006520; GO:0016639	-	-	-
GSMUA_Achr2G12720_001	GSMUA_Achr2T12720_001	CUFF.12069.1	tr|M0S7G3|M0S7G3_MUSAM	Glutamate dehydrogenase	-	Musa acuminata subsp. malaccensis (Wild banana) (Musa malaccensis)	100	261	0	0	2	784	151	411	0	unreviewed	411	cellular amino acid metabolic process; oxidoreductase activity, acting on the CH-NH2 group of donors, NAD or NADP as acceptor	GO:0006520; GO:0016639	-	-	-
GSMUA_Achr5G02870_001	GSMUA_Achr5T02870_001	CUFF.21822.3	tr|M0SV66|M0SV66_MUSAM	Glutamate dehydrogenase	-	Musa acuminata subsp. malaccensis (Wild banana) (Musa malaccensis)	100	411	0	0	234	1466	1	411	0	unreviewed	411	cellular amino acid metabolic process; oxidoreductase activity, acting on the CH-NH2 group of donors, NAD or NADP as acceptor	GO:0006520; GO:0016639	-	-	-
GSMUA_Achr3G04970_001	GSMUA_Achr3T04970_001	CUFF.14462.1	tr|M0SBW5|M0SBW5_MUSAM	Glutamate receptor	-	Musa acuminata subsp. malaccensis (Wild banana) (Musa malaccensis)	100	92	0	0	576	301	1	92	2e-47	unreviewed	957	G-protein coupled receptor activity; extracellular-glutamate-gated ion channel activity; integral to membrane; ionotropic glutamate receptor activity; ionotropic glutamate receptor signaling pathway; outer membrane-bounded periplasmic space	GO:0004930; GO:0005234; GO:0016021; GO:0004970; GO:0035235; GO:0030288	Membrane.	-	-
GSMUA_Achr3G27050_001	GSMUA_Achr3T27050_001	CUFF.17292.1	tr|M0SI71|M0SI71_MUSAM	Glutamate receptor	-	Musa acuminata subsp. malaccensis (Wild banana) (Musa malaccensis)	100	214	0	0	644	3	92	305	2e-148	unreviewed	915	G-protein coupled GABA receptor activity; extracellular-glutamate-gated ion channel activity; integral to membrane; ionotropic glutamate receptor activity; ionotropic glutamate receptor signaling pathway; outer membrane-bounded periplasmic space	GO:0004965; GO:0005234; GO:0016021; GO:0004970; GO:0035235; GO:0030288	Membrane.	-	-
GSMUA_Achr4G02110_001	GSMUA_Achr4T02110_001	CUFF.18201.2	tr|M0SKC8|M0SKC8_MUSAM	Glutamate receptor	-	Musa acuminata subsp. malaccensis (Wild banana) (Musa malaccensis)	100	224	0	0	2	673	585	808	2e-130	unreviewed	808	extracellular-glutamate-gated ion channel activity; integral to membrane; ionotropic glutamate receptor activity; ionotropic glutamate receptor signaling pathway; outer membrane-bounded periplasmic space	GO:0005234; GO:0016021; GO:0004970; GO:0035235; GO:0030288	Membrane.	-	-
GSMUA_Achr5G00740_001	GSMUA_Achr5T00740_001	CUFF.21516.1	tr|M0SUK3|M0SUK3_MUSAM	Glutamate receptor	-	Musa acuminata subsp. malaccensis (Wild banana) (Musa malaccensis)	100	117	0	0	3	353	383	499	2e-75	unreviewed	859	G-protein coupled GABA receptor activity; extracellular-glutamate-gated ion channel activity; integral to membrane; ionotropic glutamate receptor activity; ionotropic glutamate receptor signaling pathway; outer membrane-bounded periplasmic space	GO:0004965; GO:0005234; GO:0016021; GO:0004970; GO:0035235; GO:0030288	Membrane.	-	-
GSMUA_Achr5G19180_001	GSMUA_Achr5T19180_001	CUFF.23832.1	tr|M0SZU7|M0SZU7_MUSAM	Glutamate receptor	-	Musa acuminata subsp. malaccensis (Wild banana) (Musa malaccensis)	92.17	115	9	0	1	345	491	605	3e-66	unreviewed	900	extracellular-glutamate-gated ion channel activity; integral to membrane; ionotropic glutamate receptor activity; ionotropic glutamate receptor signaling pathway; outer membrane-bounded periplasmic space	GO:0005234; GO:0016021; GO:0004970; GO:0035235; GO:0030288	Membrane.	-	-
GSMUA_Achr6G01870_001	GSMUA_Achr6T01870_001	CUFF.26091.1	tr|M0T3D5|M0T3D5_MUSAM	Glutamate receptor	-	Musa acuminata subsp. malaccensis (Wild banana) (Musa malaccensis)	100	188	0	0	280	843	689	876	4e-112	unreviewed	876	G-protein coupled receptor activity; extracellular-glutamate-gated ion channel activity; integral to membrane; ionotropic glutamate receptor activity; ionotropic glutamate receptor signaling pathway; outer membrane-bounded periplasmic space	GO:0004930; GO:0005234; GO:0016021; GO:0004970; GO:0035235; GO:0030288	Membrane.	-	-
GSMUA_Achr9G02750_001	GSMUA_Achr9T02750_001	CUFF.37769.1	tr|M0TWY3|M0TWY3_MUSAM	Glutamate receptor	-	Musa acuminata subsp. malaccensis (Wild banana) (Musa malaccensis)	100	151	0	0	492	40	767	917	7e-81	unreviewed	917	G-protein coupled GABA receptor activity; extracellular-glutamate-gated ion channel activity; integral to membrane; ionotropic glutamate receptor activity; ionotropic glutamate receptor signaling pathway; outer membrane-bounded periplasmic space	GO:0004965; GO:0005234; GO:0016021; GO:0004970; GO:0035235; GO:0030288	Membrane.	-	-
GSMUA_Achr9G11690_001	GSMUA_Achr9T11690_001	CUFF.38921.1	tr|M0TZH8|M0TZH8_MUSAM	Glutamate receptor	-	Musa acuminata subsp. malaccensis (Wild banana) (Musa malaccensis)	87.58	636	32	3	158	2050	1	594	0	unreviewed	893	G-protein coupled GABA receptor activity; extracellular-glutamate-gated ion channel activity; integral to membrane; ionotropic glutamate receptor activity; ionotropic glutamate receptor signaling pathway; outer membrane-bounded periplasmic space	GO:0004965; GO:0005234; GO:0016021; GO:0004970; GO:0035235; GO:0030288	Membrane.	-	-
GSMUA_Achr9G13570_001	GSMUA_Achr9T13570_001	CUFF.39154.1	tr|M0U015|M0U015_MUSAM	Glutamate receptor	-	Musa acuminata subsp. malaccensis (Wild banana) (Musa malaccensis)	96.67	60	2	0	220	41	25	84	8e-31	unreviewed	912	extracellular-glutamate-gated ion channel activity; integral to membrane; ionotropic glutamate receptor activity; ionotropic glutamate receptor signaling pathway; outer membrane-bounded periplasmic space	GO:0005234; GO:0016021; GO:0004970; GO:0035235; GO:0030288	Membrane.	-	-
GSMUA_Achr9G23900_001	GSMUA_Achr9T23900_001	CUFF.40372.1	tr|M0U2Z7|M0U2Z7_MUSAM	Glutamate receptor	-	Musa acuminata subsp. malaccensis (Wild banana) (Musa malaccensis)	100	59	0	0	1	177	6	64	3e-30	unreviewed	918	G-protein coupled GABA receptor activity; extracellular-glutamate-gated ion channel activity; integral to membrane; ionotropic glutamate receptor activity; ionotropic glutamate receptor signaling pathway; outer membrane-bounded periplasmic space	GO:0004965; GO:0005234; GO:0016021; GO:0004970; GO:0035235; GO:0030288	Membrane.	-	-
GSMUA_Achr9G30180_001	GSMUA_Achr9T30180_001	CUFF.41042.1	tr|M0U4S5|M0U4S5_MUSAM	Glutamate receptor	-	Musa acuminata subsp. malaccensis (Wild banana) (Musa malaccensis)	93.16	190	13	0	3	572	710	899	6e-105	unreviewed	899	G-protein coupled GABA receptor activity; extracellular-glutamate-gated ion channel activity; integral to membrane; ionotropic glutamate receptor activity; ionotropic glutamate receptor signaling pathway; outer membrane-bounded periplasmic space	GO:0004965; GO:0005234; GO:0016021; GO:0004970; GO:0035235; GO:0030288	Membrane.	-	-
GSMUA_Achr7G24500_001	GSMUA_Achr7T24500_001	CUFF.32659.1	tr|B9RII5|B9RII5_RICCO	Glutamate synthase, putative (EC 1.4.1.14)	RCOM_1579610	Ricinus communis (Castor bean)	89.07	439	48	0	2	1318	606	1044	0	unreviewed	2215	FMN binding; flavin adenine dinucleotide binding; glutamate biosynthetic process; glutamate synthase (NADH) activity; iron ion binding; iron-sulfur cluster binding	GO:0010181; GO:0050660; GO:0006537; GO:0016040; GO:0005506; GO:0051536	-	-	rcu:RCOM_1579610;
GSMUA_Achr1G15140_001	GSMUA_Achr1T15140_001	CUFF.1944.1	tr|M0S022|M0S022_MUSAM	Glutamine synthetase (EC 6.3.1.2)	-	Musa acuminata subsp. malaccensis (Wild banana) (Musa malaccensis)	100	96	0	0	2	289	230	325	1e-61	unreviewed	356	glutamate-ammonia ligase activity; glutamine biosynthetic process	GO:0004356; GO:0006542	-	-	-
GSMUA_Achr1G22290_001	GSMUA_Achr1T22290_001	CUFF.2856.2	tr|M0S237|M0S237_MUSAM	Glutamine synthetase (EC 6.3.1.2)	-	Musa acuminata subsp. malaccensis (Wild banana) (Musa malaccensis)	100	78	0	0	1	234	225	302	2e-48	unreviewed	357	glutamate-ammonia ligase activity; glutamine biosynthetic process	GO:0004356; GO:0006542	-	-	-
GSMUA_Achr3G07420_001	GSMUA_Achr3T07420_001	CUFF.14344.1	tr|M0SCK9|M0SCK9_MUSAM	Glutamine synthetase (EC 6.3.1.2)	-	Musa acuminata subsp. malaccensis (Wild banana) (Musa malaccensis)	100	356	0	0	111	1178	1	356	0	unreviewed	356	glutamate-ammonia ligase activity; glutamine biosynthetic process	GO:0004356; GO:0006542	-	-	-
GSMUA_Achr3G09120_001	GSMUA_Achr3T09120_001	CUFF.14729.2	tr|M0SD29|M0SD29_MUSAM	Glutamine synthetase (EC 6.3.1.2)	-	Musa acuminata subsp. malaccensis (Wild banana) (Musa malaccensis)	100	404	0	0	272	1483	1	404	0	unreviewed	404	glutamate-ammonia ligase activity; glutamine biosynthetic process	GO:0004356; GO:0006542	-	-	-
GSMUA_Achr3G20250_001	GSMUA_Achr3T20250_001	CUFF.15809.1	tr|M0SG91|M0SG91_MUSAM	Glutamine synthetase (EC 6.3.1.2)	-	Musa acuminata subsp. malaccensis (Wild banana) (Musa malaccensis)	98.6	356	5	0	63	1130	1	356	0	unreviewed	356	glutamate-ammonia ligase activity; glutamine biosynthetic process	GO:0004356; GO:0006542	-	-	-
GSMUA_Achr8G30880_001	GSMUA_Achr8T30880_001	CUFF.37024.1	tr|M0TV40|M0TV40_MUSAM	Glutamine synthetase (EC 6.3.1.2)	-	Musa acuminata subsp. malaccensis (Wild banana) (Musa malaccensis)	100	310	0	0	3	932	48	357	0	unreviewed	357	glutamate-ammonia ligase activity; glutamine biosynthetic process	GO:0004356; GO:0006542	-	-	-
GSMUA_Achr9G17480_001	GSMUA_Achr9T17480_001	CUFF.39648.1	tr|M0SD29|M0SD29_MUSAM	Glutamine synthetase (EC 6.3.1.2)	-	Musa acuminata subsp. malaccensis (Wild banana) (Musa malaccensis)	93.71	334	21	0	244	1245	1	334	0	unreviewed	404	glutamate-ammonia ligase activity; glutamine biosynthetic process	GO:0004356; GO:0006542	-	-	-
GSMUA_Achr4G18310_001	GSMUA_Achr4T18310_001	CUFF.19577.1	tr|M0SPZ4|M0SPZ4_MUSAM	Glutamyl-tRNA reductase (EC 1.2.1.70)	-	Musa acuminata subsp. malaccensis (Wild banana) (Musa malaccensis)	100	526	0	0	274	1851	24	549	0	unreviewed	549	NADP binding; glutamyl-tRNA reductase activity; porphyrin-containing compound biosynthetic process	GO:0050661; GO:0008883; GO:0006779	-	-	-
GSMUA_Achr8G18820_001	GSMUA_Achr8T18820_001	CUFF.35497.1	tr|M0TRN5|M0TRN5_MUSAM	Glutamyl-tRNA reductase (EC 1.2.1.70)	-	Musa acuminata subsp. malaccensis (Wild banana) (Musa malaccensis)	98.81	506	6	0	153	1670	1	506	0	unreviewed	538	NADP binding; glutamyl-tRNA reductase activity; porphyrin-containing compound biosynthetic process	GO:0050661; GO:0008883; GO:0006779	-	-	-
GSMUA_Achr9G09040_001	GSMUA_Achr9T09040_001	CUFF.38603.1	tr|M0TYR3|M0TYR3_MUSAM	Glutamyl-tRNA(Gln) amidotransferase subunit A, chloroplastic/mitochondrial (Glu-AdT subunit A) (EC 6.3.5.-)	GATA	Musa acuminata subsp. malaccensis (Wild banana) (Musa malaccensis)	94.67	469	0	1	3	1334	111	579	0	unreviewed	579	ATP binding; chloroplast stroma; glutaminyl-tRNA synthase (glutamine-hydrolyzing) activity; glutaminyl-tRNAGln biosynthesis via transamidation; glutamyl-tRNA(Gln) amidotransferase complex; mitochondrial translation; mitochondrion	GO:0005524; GO:0009570; GO:0050567; GO:0070681; GO:0030956; GO:0032543; GO:0005739	Mitochondrion. Plastid â chloroplast stroma.	-	-
GSMUA_Achr10G04110_001	GSMUA_Achr10T04110_001	CUFF.4018.2	tr|I1R0V0|I1R0V0_ORYGL	Glutamyl-tRNA(Gln) amidotransferase subunit B, chloroplastic/mitochondrial (Glu-AdT subunit B) (EC 6.3.5.-)	GATB	Oryza glaberrima (African rice)	78.67	525	110	2	13	1584	17	540	0	unreviewed	544	ATP binding; chloroplast; glutaminyl-tRNA synthase (glutamine-hydrolyzing) activity; glutaminyl-tRNAGln biosynthesis via transamidation; glutamyl-tRNA(Gln) amidotransferase complex; mitochondrial translation; mitochondrion	GO:0005524; GO:0009507; GO:0050567; GO:0070681; GO:0030956; GO:0032543; GO:0005739	Mitochondrion. Plastid â chloroplast.	-	-
GSMUA_Achr4G31290_001	GSMUA_Achr4T31290_001	CUFF.21166.1	tr|M0STP1|M0STP1_MUSAM	Glutamyl-tRNA(Gln) amidotransferase subunit C, chloroplastic/mitochondrial (Glu-AdT subunit C) (EC 6.3.5.-)	GATC	Musa acuminata subsp. malaccensis (Wild banana) (Musa malaccensis)	100	94	0	0	3	284	79	172	1e-59	unreviewed	172	ATP binding; chloroplast; glutaminyl-tRNA synthase (glutamine-hydrolyzing) activity; glutaminyl-tRNAGln biosynthesis via transamidation; glutamyl-tRNA(Gln) amidotransferase complex; mitochondrial translation; mitochondrion; regulation of translational fidelity	GO:0005524; GO:0009507; GO:0050567; GO:0070681; GO:0030956; GO:0032543; GO:0005739; GO:0006450	Mitochondrion. Plastid â chloroplast.	-	-
GSMUA_Achr11G04010_001	GSMUA_Achr11T04010_001	CUFF.7953.1	tr|M0RP81|M0RP81_MUSAM	Glutathione peroxidase	-	Musa acuminata subsp. malaccensis (Wild banana) (Musa malaccensis)	100	159	0	0	283	759	10	168	1e-111	unreviewed	168	glutathione peroxidase activity; response to oxidative stress	GO:0004602; GO:0006979	-	-	-
GSMUA_Achr4G26240_001	GSMUA_Achr4T26240_001	CUFF.20660.1	tr|M0SS86|M0SS86_MUSAM	Glutathione peroxidase	-	Musa acuminata subsp. malaccensis (Wild banana) (Musa malaccensis)	100	168	0	0	114	617	1	168	6e-118	unreviewed	168	glutathione peroxidase activity; response to oxidative stress	GO:0004602; GO:0006979	-	-	-
GSMUA_Achr5G07930_001	GSMUA_Achr5T07930_001	CUFF.22460.1	tr|M0SWM2|M0SWM2_MUSAM	Glutathione peroxidase	-	Musa acuminata subsp. malaccensis (Wild banana) (Musa malaccensis)	100	170	0	0	43	552	1	170	1e-121	unreviewed	170	glutathione peroxidase activity; response to oxidative stress	GO:0004602; GO:0006979	-	-	-
GSMUA_Achr5G24260_001	GSMUA_Achr5T24260_001	CUFF.24431.1	tr|M0T1A1|M0T1A1_MUSAM	Glutathione peroxidase	-	Musa acuminata subsp. malaccensis (Wild banana) (Musa malaccensis)	100	260	0	0	2	781	38	297	0	unreviewed	297	glutathione peroxidase activity; response to oxidative stress	GO:0004602; GO:0006979	-	-	-
GSMUA_Achr7G16200_001	GSMUA_Achr7T16200_001	CUFF.31586.1	tr|M0TI07|M0TI07_MUSAM	Glutathione peroxidase	-	Musa acuminata subsp. malaccensis (Wild banana) (Musa malaccensis)	95.73	234	5	2	27	725	11	240	2e-158	unreviewed	240	glutathione peroxidase activity; response to oxidative stress	GO:0004602; GO:0006979	-	-	-
GSMUA_Achr9G07960_001	GSMUA_Achr9T07960_001	CUFF.38432.1	tr|M0TYF5|M0TYF5_MUSAM	Glutathione peroxidase	-	Musa acuminata subsp. malaccensis (Wild banana) (Musa malaccensis)	100	62	0	0	1	186	56	117	2e-37	unreviewed	117	glutathione peroxidase activity; response to oxidative stress	GO:0004602; GO:0006979	-	-	-
GSMUA_Achr8G21000_001	GSMUA_Achr8T21000_001	CUFF.35761.1	tr|M4PXA4|M4PXA4_MUSAC	Glutathione S-transferase	GSTL1	Musa acuminata AAA Group (dessert banana)	82.76	232	39	1	3	695	12	243	5e-125	unreviewed	244	transferase activity	GO:0016740	-	-	-
GSMUA_Achr1G25570_001	GSMUA_Achr1T25570_001	CUFF.3253.1	tr|Q9S7M6|Q9S7M6_PAPSO	Glutathione S-transferase 1 (EC 2.5.1.18) (Glutathione S-transferase 2) (EC 2.5.1.18)	-	Papaver somniferum (Opium poppy)	61.45	179	69	0	3	539	24	202	5e-73	unreviewed	233	glutathione transferase activity	GO:0004364	-	-	-
GSMUA_Achr11G19110_001	GSMUA_Achr11T19110_001	CUFF.9816.1	tr|Q5PY03|Q5PY03_MUSAC	Glyceraldehyde-3-phosphate dehydrogenase (EC 1.2.1.12) (Fragment)	-	Musa acuminata (Banana) (Musa cavendishii)	99.69	325	1	0	153	1127	7	331	0	unreviewed	331	NAD binding; NADP binding; glucose metabolic process; glyceraldehyde-3-phosphate dehydrogenase (NAD+) (phosphorylating) activity	GO:0051287; GO:0050661; GO:0006006; GO:0004365	-	-	-
GSMUA_Achr3G32280_001	GSMUA_Achr3T32280_001	CUFF.17304.1	tr|I1L1K9|I1L1K9_SOYBN	Glycylpeptide N-tetradecanoyltransferase (EC 2.3.1.97)	-	Glycine max (Soybean) (Glycine hispida)	84.86	185	28	0	1	555	242	426	9e-112	unreviewed	434	N-terminal protein myristoylation; glycylpeptide N-tetradecanoyltransferase activity	GO:0006499; GO:0004379	-	-	gmx:100789104;
GSMUA_Achr6G35780_001	GSMUA_Achr6T35780_001	CUFF.29360.1	tr|B9HDX5|B9HDX5_POPTR	Glycylpeptide N-tetradecanoyltransferase (EC 2.3.1.97)	POPTRDRAFT_561044	Populus trichocarpa (Western balsam poplar) (Populus balsamifera subsp. trichocarpa)	89.42	274	29	0	2	823	157	430	0	unreviewed	436	N-terminal protein myristoylation; cytosol; embryonic shoot morphogenesis; glycylpeptide N-tetradecanoyltransferase activity; growth; ribosome	GO:0006499; GO:0005829; GO:0010064; GO:0004379; GO:0040007; GO:0005840	-	-	pop:POPTR_561044;
GSMUA_Achr10G24140_001	GSMUA_Achr10T24140_001	CUFF.6471.1	tr|M0RKY9|M0RKY9_MUSAM	Golgi SNAP receptor complex member 1	-	Musa acuminata subsp. malaccensis (Wild banana) (Musa malaccensis)	100	218	0	0	13	666	1	218	5e-155	unreviewed	218	ER to Golgi vesicle-mediated transport; Golgi membrane; cis-Golgi network; integral to membrane; protein transport	GO:0006888; GO:0000139; GO:0005801; GO:0016021; GO:0015031	Golgi apparatus membrane.	-	-
GSMUA_Achr7G16070_001	GSMUA_Achr7T16070_001	CUFF.31567.1	tr|M0THZ4|M0THZ4_MUSAM	Golgi SNAP receptor complex member 1	-	Musa acuminata subsp. malaccensis (Wild banana) (Musa malaccensis)	100	219	0	0	62	718	1	219	1e-156	unreviewed	219	ER to Golgi vesicle-mediated transport; Golgi membrane; cis-Golgi network; integral to membrane; protein transport	GO:0006888; GO:0000139; GO:0005801; GO:0016021; GO:0015031	Golgi apparatus membrane.	-	-
GSMUA_Achr2G05590_001	GSMUA_Achr2T05590_001	CUFF.11280.1	tr|B9A121|B9A121_ALSAU	Gonidia forming protein GlsA	AaglsA	Alstroemeria aurea (Peruvian lily) (Alstroemeria aurantiaca)	71.45	655	173	4	185	2122	1	650	0	unreviewed	650	DNA binding; chromatin binding; nucleus	GO:0003677; GO:0003682; GO:0005634	-	-	dosa:Os04t0377932-00;
GSMUA_Achr10G24020_001	GSMUA_Achr10T24020_001	CUFF.6460.1	tr|M0RKX7|M0RKX7_MUSAM	GrpE protein homolog	-	Musa acuminata subsp. malaccensis (Wild banana) (Musa malaccensis)	100	282	0	0	9	854	30	311	0	unreviewed	403	adenyl-nucleotide exchange factor activity; mitochondrial matrix; protein folding	GO:0000774; GO:0005759; GO:0006457	Mitochondrion matrix.	-	-
GSMUA_Achr5G27100_001	GSMUA_Achr5T27100_001	CUFF.24712.1	tr|M0T235|M0T235_MUSAM	GrpE protein homolog	-	Musa acuminata subsp. malaccensis (Wild banana) (Musa malaccensis)	100	254	0	0	2	763	46	299	6e-164	unreviewed	299	adenyl-nucleotide exchange factor activity; mitochondrial matrix; protein folding	GO:0000774; GO:0005759; GO:0006457	Mitochondrion matrix.	-	-
GSMUA_Achr7G16120_001	GSMUA_Achr7T16120_001	CUFF.31574.1	tr|M0THZ9|M0THZ9_MUSAM	GrpE protein homolog	-	Musa acuminata subsp. malaccensis (Wild banana) (Musa malaccensis)	99.36	312	2	0	2	937	21	332	0	unreviewed	332	adenyl-nucleotide exchange factor activity; mitochondrial matrix; protein folding	GO:0000774; GO:0005759; GO:0006457	Mitochondrion matrix.	-	-
GSMUA_Achr8G16160_001	GSMUA_Achr8T16160_001	CUFF.35190.1	tr|M0TQW9|M0TQW9_MUSAM	GrpE protein homolog	-	Musa acuminata subsp. malaccensis (Wild banana) (Musa malaccensis)	97.16	317	5	1	19	969	1	313	0	unreviewed	323	adenyl-nucleotide exchange factor activity; mitochondrial matrix; protein folding	GO:0000774; GO:0005759; GO:0006457	Mitochondrion matrix.	-	-
GSMUA_Achr9G06950_001	GSMUA_Achr9T06950_001	CUFF.38295.1	tr|Q1EPL0|Q1EPL0_MUSAC	GTPase family protein	MA4_25J11.8	Musa acuminata (Banana) (Musa cavendishii)	99.33	297	2	0	3	893	9	305	0	unreviewed	305	GTP binding; RNA binding; intracellular; small GTPase mediated signal transduction	GO:0005525; GO:0003723; GO:0005622; GO:0007264	-	-	-
GSMUA_Achr10G21070_001	GSMUA_Achr10T21070_001	CUFF.6100.1	tr|E9P1K3|E9P1K3_MUSAC	GTP-binding nuclear protein (Fragment)	RAN	Musa acuminata AAA Group (dessert banana)	100	112	0	0	338	3	1	112	8e-75	unreviewed	227	GTP binding; GTP catabolic process; GTPase activity	GO:0005525; GO:0006184; GO:0003924	-	-	-
GSMUA_Achr7G23100_001	GSMUA_Achr7T23100_001	CUFF.32441.1	tr|A0A075|A0A075_ACAEB	H+-ATPase proteolipid	-	Acanthus ebracteatus (Holly-leaved mangrove)	93.01	143	10	0	81	509	23	165	3e-59	unreviewed	165	ATP hydrolysis coupled proton transport; hydrogen ion transmembrane transporter activity; integral to membrane; proton-transporting V-type ATPase, V0 domain	GO:0015991; GO:0015078; GO:0016021; GO:0033179	-	-	-
GSMUA_Achr3G13280_001	GSMUA_Achr3T13280_001	CUFF.14984.1	tr|A9CSI7|A9CSI7_9ROSI	H+-pyrophosphatase (EC 3.6.1.1) (Fragment)	TamH-PPase	Vitis hybrid cultivar	95.65	69	3	0	17	223	93	161	2e-38	unreviewed	161	hydrogen-translocating pyrophosphatase activity; inorganic diphosphatase activity; membrane; proton transport	GO:0009678; GO:0004427; GO:0016020; GO:0015992	-	-	-
GSMUA_Achr7G20860_001	GSMUA_Achr7T20860_001	CUFF.32151.1	tr|A9CSI7|A9CSI7_9ROSI	H+-pyrophosphatase (EC 3.6.1.1) (Fragment)	TamH-PPase	Vitis hybrid cultivar	95.38	65	3	0	3	197	97	161	7e-35	unreviewed	161	hydrogen-translocating pyrophosphatase activity; inorganic diphosphatase activity; membrane; proton transport	GO:0009678; GO:0004427; GO:0016020; GO:0015992	-	-	-
GSMUA_Achr7G03470_001	GSMUA_Achr7T03470_001	CUFF.31237.1	tr|Q01JV1|Q01JV1_ORYSA	H0114G12.7 protein (H0714H04.1 protein)	H0714H04.1 H0114G12.7	Oryza sativa (Rice)	75.88	199	46	2	8	601	454	651	1e-100	unreviewed	844	ATP binding; plasma membrane; protein serine/threonine kinase activity; response to brassinosteroid stimulus; unidimensional cell growth	GO:0005524; GO:0005886; GO:0004674; GO:0009741; GO:0009826	-	-	dosa:Os04t0619600-01;dosa:Os07t0147600-01;
GSMUA_Achr6G30540_001	GSMUA_Achr6T30540_001	CUFF.29665.1	tr|Q01J70|Q01J70_ORYSA	H0818E04.8 protein (OSIGBa0152K17.17 protein)	OSIGBa0152K17.17 H0818E04.8	Oryza sativa (Rice)	74.7	249	54	4	23	757	65	308	3e-126	unreviewed	308	integral to membrane; mitochondrial membrane; mitochondrial transport	GO:0016021; GO:0031966; GO:0006839	-	-	dosa:Os04t0449000-02;
GSMUA_Achr10G22800_001	GSMUA_Achr10T22800_001	CUFF.6347.1	tr|O22329|O22329_SOLCO	Heat shock cognate protein	SCHSP70	Solanum commersonii (Commerson's wild potato) (Commerson's nightshade)	81.15	244	39	2	793	74	99	339	1e-133	unreviewed	339	ATP binding; response to stress	GO:0005524; GO:0006950	-	-	-
GSMUA_Achr10G22810_001	GSMUA_Achr10T22810_001	CUFF.6345.1	tr|D2D320|D2D320_GOSHI	Heat shock protein 70	-	Gossypium hirsutum (Upland cotton) (Gossypium mexicanum)	95.86	169	7	0	509	3	209	377	1e-99	unreviewed	647	ATP binding; response to stress	GO:0005524; GO:0006950	-	-	dosa:Os03t0821100-01;
GSMUA_Achr6G34210_001	GSMUA_Achr6T34210_001	CUFF.29227.1	tr|D2D325|D2D325_GOSHI	Heat shock protein 70	-	Gossypium hirsutum (Upland cotton) (Gossypium mexicanum)	95.36	647	30	0	76	2016	2	648	0	unreviewed	648	ATP binding; response to stress	GO:0005524; GO:0006950	-	-	-
GSMUA_Achr3G10970_001	GSMUA_Achr3T10970_001	CUFF.14717.1	tr|F4Y5B5|F4Y5B5_TRIDC	Heat shock protein 90	Hsp90.2-A1	Triticum dicoccoides (Wild emmer) (Triticum turgidum subsp. dicoccoides)	92.43	687	50	1	30	2084	1	687	0	unreviewed	700	ATP binding; protein folding; response to stress	GO:0005524; GO:0006457; GO:0006950	-	-	-
GSMUA_Achr11G14420_001	GSMUA_Achr11T14420_001	CUFF.9095.1	tr|Q1EPG9|Q1EPG9_MUSAC	Heat shock protein DnaJ N-terminal domain-containing protein	MA4_106O17.46	Musa acuminata (Banana) (Musa cavendishii)	46.62	532	227	5	3	1598	538	1012	4e-142	unreviewed	1015	response to stress	GO:0006950	-	-	-
GSMUA_Achr2G02400_001	GSMUA_Achr2T02400_001	CUFF.11343.1	tr|Q1EPG9|Q1EPG9_MUSAC	Heat shock protein DnaJ N-terminal domain-containing protein	MA4_106O17.46	Musa acuminata (Banana) (Musa cavendishii)	61.25	1071	339	10	580	3735	1	1014	0	unreviewed	1015	response to stress	GO:0006950	-	-	-
GSMUA_Achr2G02410_001	GSMUA_Achr2T02410_001	CUFF.10910.1	tr|Q1EPG9|Q1EPG9_MUSAC	Heat shock protein DnaJ N-terminal domain-containing protein	MA4_106O17.46	Musa acuminata (Banana) (Musa cavendishii)	60.71	756	224	8	4	2217	314	1014	0	unreviewed	1015	response to stress	GO:0006950	-	-	-
GSMUA_Achr5G00460_001	GSMUA_Achr5T00460_001	CUFF.21490.1	tr|Q1EPG9|Q1EPG9_MUSAC	Heat shock protein DnaJ N-terminal domain-containing protein	MA4_106O17.46	Musa acuminata (Banana) (Musa cavendishii)	93.86	114	7	0	27	368	1	114	5e-57	unreviewed	1015	response to stress	GO:0006950	-	-	-
GSMUA_Achr6G12370_001	GSMUA_Achr6T12370_001	CUFF.26643.1	tr|B9SKC7|B9SKC7_RICCO	Heat shock protein, putative (EC 1.3.1.74)	RCOM_0759010	Ricinus communis (Castor bean)	92.87	603	42	1	4	1812	102	703	0	unreviewed	703	2-alkenal reductase [NAD(P)] activity; ATP binding; protein folding; response to stress	GO:0032440; GO:0005524; GO:0006457; GO:0006950	-	-	rcu:RCOM_0759010;
GSMUA_Achr6G28370_001	GSMUA_Achr6T28370_001	CUFF.28475.1	tr|B9SKC7|B9SKC7_RICCO	Heat shock protein, putative (EC 1.3.1.74)	RCOM_0759010	Ricinus communis (Castor bean)	88.65	705	76	4	88	2196	1	703	0	unreviewed	703	2-alkenal reductase [NAD(P)] activity; ATP binding; protein folding; response to stress	GO:0032440; GO:0005524; GO:0006457; GO:0006950	-	-	rcu:RCOM_0759010;
GSMUA_Achr9G07750_001	GSMUA_Achr9T07750_001	CUFF.38529.1	tr|B9SKC7|B9SKC7_RICCO	Heat shock protein, putative (EC 1.3.1.74)	RCOM_0759010	Ricinus communis (Castor bean)	92.45	609	38	1	1	1827	102	702	0	unreviewed	703	2-alkenal reductase [NAD(P)] activity; ATP binding; protein folding; response to stress	GO:0032440; GO:0005524; GO:0006457; GO:0006950	-	-	rcu:RCOM_0759010;
GSMUA_Achr5G12290_001	GSMUA_Achr5T12290_001	CUFF.22981.1	tr|B9GWH1|B9GWH1_POPTR	Heavy metal ATPase	POPTRDRAFT_554346	Populus trichocarpa (Western balsam poplar) (Populus balsamifera subsp. trichocarpa)	69.35	124	38	0	4	375	724	847	2e-47	unreviewed	987	ATP binding; copper ion binding; copper-transporting ATPase activity; detoxification of copper ion; integral to membrane	GO:0005524; GO:0005507; GO:0043682; GO:0010273; GO:0016021	-	-	pop:POPTR_554346;
GSMUA_Achr7G06560_001	GSMUA_Achr7T06560_001	CUFF.31471.1	tr|G7IVL1|G7IVL1_MEDTR	Hexose carrier protein HEX6	MTR_3g008170	Medicago truncatula (Barrel medic) (Medicago tribuloides)	58.54	164	68	0	1	492	271	434	8e-49	unreviewed	510	integral to membrane; substrate-specific transmembrane transporter activity	GO:0016021; GO:0022891	-	-	mtr:MTR_3g008170;
GSMUA_Achr8G22930_001	GSMUA_Achr8T22930_001	CUFF.35976.1	tr|Q2ACB8|Q2ACB8_MAIZE	Histidine kinase	ZmHK1b2	Zea mays (Maize)	54.1	61	26	2	184	5	539	598	1e-10	unreviewed	996	ATP binding; intracellular signal transduction; membrane; phosphorelay response regulator activity; phosphorelay sensor kinase activity; regulation of transcription, DNA-dependent; signal transduction by phosphorylation	GO:0005524; GO:0035556; GO:0016020; GO:0000156; GO:0000155; GO:0006355; GO:0023014	-	-	zma:732835;
GSMUA_Achr2G19590_001	GSMUA_Achr2T19590_001	CUFF.12906.1	tr|M0S9F0|M0S9F0_MUSAM	Histone deacetylase (EC 3.5.1.98)	-	Musa acuminata subsp. malaccensis (Wild banana) (Musa malaccensis)	100	178	0	0	3	536	161	338	1e-127	unreviewed	455	NAD-dependent histone deacetylase activity (H3-K14 specific); NAD-dependent histone deacetylase activity (H3-K18 specific); NAD-dependent histone deacetylase activity (H3-K9 specific); NAD-dependent histone deacetylase activity (H4-K16 specific); histone H3 deacetylation; histone H4 deacetylation; nucleus; regulation of transcription, DNA-dependent; transcription, DNA-dependent	GO:0032041; GO:0097372; GO:0046969; GO:0046970; GO:0070932; GO:0070933; GO:0005634; GO:0006355; GO:0006351	Nucleus.	-	-
GSMUA_Achr5G06320_001	GSMUA_Achr5T06320_001	CUFF.22303.2	tr|M0SW61|M0SW61_MUSAM	Histone deacetylase (EC 3.5.1.98)	-	Musa acuminata subsp. malaccensis (Wild banana) (Musa malaccensis)	100	360	0	0	48	1127	105	464	0	unreviewed	464	NAD-dependent histone deacetylase activity (H3-K14 specific); NAD-dependent histone deacetylase activity (H3-K18 specific); NAD-dependent histone deacetylase activity (H3-K9 specific); NAD-dependent histone deacetylase activity (H4-K16 specific); histone H3 deacetylation; histone H4 deacetylation; nucleus; regulation of transcription, DNA-dependent; transcription, DNA-dependent	GO:0032041; GO:0097372; GO:0046969; GO:0046970; GO:0070932; GO:0070933; GO:0005634; GO:0006355; GO:0006351	Nucleus.	-	-
GSMUA_Achr6G17260_001	GSMUA_Achr6T17260_001	CUFF.27183.1	tr|N1QX83|N1QX83_AEGTA	Histone deacetylase 9	F775_30388	Aegilops tauschii (Tausch's goatgrass) (Aegilops squarrosa)	93.27	104	7	0	3	314	76	179	3e-65	unreviewed	381	-	-	-	-	-
GSMUA_Achr10G02580_001	GSMUA_Achr10T02580_001	CUFF.3990.1	tr|M0RET5|M0RET5_MUSAM	Histone H2A	-	Musa acuminata subsp. malaccensis (Wild banana) (Musa malaccensis)	100	61	0	0	9	191	66	126	4e-33	unreviewed	144	DNA binding; nucleosome; nucleosome assembly; nucleus	GO:0003677; GO:0000786; GO:0006334; GO:0005634	Nucleus.	-	-
GSMUA_Achr10G10050_001	GSMUA_Achr10T10050_001	CUFF.4677.1	tr|M0RGY1|M0RGY1_MUSAM	Histone H2A	-	Musa acuminata subsp. malaccensis (Wild banana) (Musa malaccensis)	94.64	112	6	0	130	465	24	135	7e-53	unreviewed	135	DNA binding; nucleosome; nucleosome assembly; nucleus	GO:0003677; GO:0000786; GO:0006334; GO:0005634	Nucleus.	-	-
GSMUA_Achr10G20860_001	GSMUA_Achr10T20860_001	CUFF.6070.1	tr|M0RK11|M0RK11_MUSAM	Histone H2A	-	Musa acuminata subsp. malaccensis (Wild banana) (Musa malaccensis)	100	136	0	0	129	536	1	136	1e-89	unreviewed	136	DNA binding; nucleosome; nucleosome assembly; nucleus	GO:0003677; GO:0000786; GO:0006334; GO:0005634	Nucleus.	-	-
GSMUA_Achr1G27260_001	GSMUA_Achr1T27260_001	CUFF.3455.1	tr|M0S3I3|M0S3I3_MUSAM	Histone H2A	-	Musa acuminata subsp. malaccensis (Wild banana) (Musa malaccensis)	100	94	0	0	312	31	41	134	1e-59	unreviewed	134	DNA binding; nucleosome; nucleosome assembly; nucleus	GO:0003677; GO:0000786; GO:0006334; GO:0005634	Nucleus.	-	-
GSMUA_Achr2G02510_001	GSMUA_Achr2T02510_001	CUFF.11285.1	tr|B9I828|B9I828_POPTR	Histone H2A	HTA910 POPTRDRAFT_729700	Populus trichocarpa (Western balsam poplar) (Populus balsamifera subsp. trichocarpa)	81.6	125	21	1	121	495	20	142	4e-47	unreviewed	142	DNA binding; nucleolus; nucleosome; nucleosome assembly	GO:0003677; GO:0005730; GO:0000786; GO:0006334	Nucleus.	-	pop:POPTR_729700;
GSMUA_Achr3G15220_001	GSMUA_Achr3T15220_001	CUFF.15192.1	tr|M0SET7|M0SET7_MUSAM	Histone H2A	-	Musa acuminata subsp. malaccensis (Wild banana) (Musa malaccensis)	100	117	0	0	115	465	18	134	2e-76	unreviewed	134	DNA binding; nucleosome; nucleosome assembly; nucleus	GO:0003677; GO:0000786; GO:0006334; GO:0005634	Nucleus.	-	-
GSMUA_Achr3G17700_001	GSMUA_Achr3T17700_001	CUFF.15440.1	tr|M0SFI5|M0SFI5_MUSAM	Histone H2A	-	Musa acuminata subsp. malaccensis (Wild banana) (Musa malaccensis)	100	55	0	0	3	167	80	134	4e-29	unreviewed	150	DNA binding; nucleosome; nucleosome assembly; nucleus	GO:0003677; GO:0000786; GO:0006334; GO:0005634	Nucleus.	-	-
GSMUA_Achr3G23050_001	GSMUA_Achr3T23050_001	CUFF.16130.1	tr|M0SH21|M0SH21_MUSAM	Histone H2A	-	Musa acuminata subsp. malaccensis (Wild banana) (Musa malaccensis)	100	67	0	0	44	244	53	119	7e-39	unreviewed	119	DNA binding; nucleosome; nucleosome assembly; nucleus	GO:0003677; GO:0000786; GO:0006334; GO:0005634	Nucleus.	-	-
GSMUA_Achr3G23810_001	GSMUA_Achr3T23810_001	CUFF.16225.1	tr|M0TN88|M0TN88_MUSAM	Histone H2A	-	Musa acuminata subsp. malaccensis (Wild banana) (Musa malaccensis)	100	68	0	0	60	263	72	139	3e-40	unreviewed	139	DNA binding; nucleosome; nucleosome assembly; nucleus	GO:0003677; GO:0000786; GO:0006334; GO:0005634	Nucleus.	-	-
GSMUA_Achr3G25360_001	GSMUA_Achr3T25360_001	CUFF.16459.1	tr|M0SET7|M0SET7_MUSAM	Histone H2A	-	Musa acuminata subsp. malaccensis (Wild banana) (Musa malaccensis)	96.67	60	2	0	139	318	75	134	2e-45	unreviewed	134	DNA binding; nucleosome; nucleosome assembly; nucleus	GO:0003677; GO:0000786; GO:0006334; GO:0005634	Nucleus.	-	-
GSMUA_Achr8G04480_001	GSMUA_Achr8T04480_001	CUFF.33587.1	tr|M0TMK1|M0TMK1_MUSAM	Histone H2A	-	Musa acuminata subsp. malaccensis (Wild banana) (Musa malaccensis)	100	109	0	0	347	673	26	134	5e-69	unreviewed	134	DNA binding; nucleosome; nucleosome assembly; nucleus	GO:0003677; GO:0000786; GO:0006334; GO:0005634	Nucleus.	-	-
GSMUA_Achr8G06850_001	GSMUA_Achr8T06850_001	CUFF.33917.1	tr|M0TN88|M0TN88_MUSAM	Histone H2A	-	Musa acuminata subsp. malaccensis (Wild banana) (Musa malaccensis)	92.5	80	6	0	52	291	60	139	7e-44	unreviewed	139	DNA binding; nucleosome; nucleosome assembly; nucleus	GO:0003677; GO:0000786; GO:0006334; GO:0005634	Nucleus.	-	-
GSMUA_Achr8G07360_001	GSMUA_Achr8T07360_001	CUFF.34022.1	tr|M0TND9|M0TND9_MUSAM	Histone H2A	-	Musa acuminata subsp. malaccensis (Wild banana) (Musa malaccensis)	91.15	113	10	0	68	406	24	136	2e-48	unreviewed	136	DNA binding; nucleosome; nucleosome assembly; nucleus	GO:0003677; GO:0000786; GO:0006334; GO:0005634	Nucleus.	-	-
GSMUA_Achr8G21760_001	GSMUA_Achr8T21760_001	CUFF.35827.1	tr|M0TSH9|M0TSH9_MUSAM	Histone H2A	-	Musa acuminata subsp. malaccensis (Wild banana) (Musa malaccensis)	100	58	0	0	1	174	84	141	1e-32	unreviewed	141	DNA binding; nucleosome; nucleosome assembly; nucleus	GO:0003677; GO:0000786; GO:0006334; GO:0005634	Nucleus.	-	-
GSMUA_Achr8G26920_001	GSMUA_Achr8T26920_001	CUFF.36502.1	tr|M0TTZ5|M0TTZ5_MUSAM	Histone H2A	-	Musa acuminata subsp. malaccensis (Wild banana) (Musa malaccensis)	100	109	0	0	432	758	26	134	1e-68	unreviewed	134	DNA binding; nucleosome; nucleosome assembly; nucleus	GO:0003677; GO:0000786; GO:0006334; GO:0005634	Nucleus.	-	-
GSMUA_Achr10G22850_001	GSMUA_Achr10T22850_001	CUFF.6352.1	tr|M0THR3|M0THR3_MUSAM	Histone H2B	-	Musa acuminata subsp. malaccensis (Wild banana) (Musa malaccensis)	89.29	112	12	0	519	184	41	152	8e-51	unreviewed	152	DNA binding; nucleosome; nucleosome assembly; nucleus	GO:0003677; GO:0000786; GO:0006334; GO:0005634	Nucleus.	-	-
GSMUA_Achr2G17670_001	GSMUA_Achr2T17670_001	CUFF.12653.1	tr|M0S999|M0S999_MUSAM	Histone H2B	-	Musa acuminata subsp. malaccensis (Wild banana) (Musa malaccensis)	83.21	131	19	1	685	293	16	143	6e-62	unreviewed	143	DNA binding; nucleosome; nucleosome assembly; nucleus	GO:0003677; GO:0000786; GO:0006334; GO:0005634	Nucleus.	-	-
GSMUA_Achr2G19080_001	GSMUA_Achr2T19080_001	CUFF.12845.1	tr|M0S999|M0S999_MUSAM	Histone H2B	-	Musa acuminata subsp. malaccensis (Wild banana) (Musa malaccensis)	100	80	0	0	105	344	31	110	8e-36	unreviewed	143	DNA binding; nucleosome; nucleosome assembly; nucleus	GO:0003677; GO:0000786; GO:0006334; GO:0005634	Nucleus.	-	-
GSMUA_Achr6G33320_001	GSMUA_Achr6T33320_001	CUFF.29047.1	tr|M0TXB5|M0TXB5_MUSAM	Histone H2B	-	Musa acuminata subsp. malaccensis (Wild banana) (Musa malaccensis)	100	91	0	0	253	525	27	117	4e-56	unreviewed	117	DNA binding; nucleosome; nucleosome assembly; nucleus	GO:0003677; GO:0000786; GO:0006334; GO:0005634	Nucleus.	-	-
GSMUA_Achr7G15260_001	GSMUA_Achr7T15260_001	CUFF.32556.1	tr|M0THR3|M0THR3_MUSAM	Histone H2B	-	Musa acuminata subsp. malaccensis (Wild banana) (Musa malaccensis)	100	116	0	0	486	139	37	152	9e-71	unreviewed	152	DNA binding; nucleosome; nucleosome assembly; nucleus	GO:0003677; GO:0000786; GO:0006334; GO:0005634	Nucleus.	-	-
GSMUA_Achr8G20900_001	GSMUA_Achr8T20900_001	CUFF.35730.1	tr|M0TXB5|M0TXB5_MUSAM	Histone H2B	-	Musa acuminata subsp. malaccensis (Wild banana) (Musa malaccensis)	85.71	91	13	0	555	283	27	117	4e-45	unreviewed	117	DNA binding; nucleosome; nucleosome assembly; nucleus	GO:0003677; GO:0000786; GO:0006334; GO:0005634	Nucleus.	-	-
GSMUA_Achr9G04060_001	GSMUA_Achr9T04060_001	CUFF.37953.1	tr|C5YZA2|C5YZA2_SORBI	Histone H2B	Sb09g022610 SORBIDRAFT_09g022610	Sorghum bicolor (Sorghum) (Sorghum vulgare)	82.86	70	12	0	212	3	34	103	2e-26	unreviewed	147	DNA binding; chloroplast; nucleolus; nucleosome; nucleosome assembly	GO:0003677; GO:0009507; GO:0005730; GO:0000786; GO:0006334	Nucleus.	-	sbi:SORBI_09g022610;
GSMUA_Achr2G03260_001	GSMUA_Achr2T03260_001	CUFF.11005.1	tr|A5BX39|A5BX39_VITVI	Histone H3	VITISV_010022	Vitis vinifera (Grape)	100	112	0	0	1	336	26	137	8e-75	unreviewed	137	DNA binding; nucleosome; nucleosome assembly; nucleus	GO:0003677; GO:0000786; GO:0006334; GO:0005634	-	-	-
GSMUA_Achr9G20870_001	GSMUA_Achr9T20870_001	CUFF.40032.1	tr|D7M3K5|D7M3K5_ARALL	Histone H3	ARALYDRAFT_487928	Arabidopsis lyrata subsp. lyrata (Lyre-leaved rock-cress)	100	104	0	0	3	314	33	136	2e-68	unreviewed	136	DNA binding; nucleosome; nucleosome assembly; nucleus	GO:0003677; GO:0000786; GO:0006334; GO:0005634	-	-	aly:ARALYDRAFT_487928;
GSMUA_Achr3G06600_001	GSMUA_Achr3T06600_001	CUFF.14191.1	tr|D7SZ96|D7SZ96_VITVI	Histone H3 (Fragment)	VIT_00s2837g00010	Vitis vinifera (Grape)	100	130	0	0	56	445	10	139	1e-87	unreviewed	147	DNA binding; nucleosome; nucleosome assembly; nucleus	GO:0003677; GO:0000786; GO:0006334; GO:0005634	-	-	dosa:Os06t0130900-00;
GSMUA_Achr1G26160_001	GSMUA_Achr1T26160_001	CUFF.3349.1	tr|M7YUA5|M7YUA5_TRIUA	Histone H3.2	TRIUR3_05660	Triticum urartu (Red wild einkorn) (Crithodium urartu)	98.89	90	1	0	515	246	21	110	2e-42	unreviewed	110	-	-	-	-	-
GSMUA_Achr10G07220_001	GSMUA_Achr10T07220_001	CUFF.4317.1	tr|B6T2G0|B6T2G0_MAIZE	Histone H4	-	Zea mays (Maize)	95.6	91	4	0	539	267	6	96	6e-52	unreviewed	96	DNA binding; nucleosome; nucleosome assembly; nucleus	GO:0003677; GO:0000786; GO:0006334; GO:0005634	-	-	-
GSMUA_Achr10G23620_001	GSMUA_Achr10T23620_001	CUFF.6585.1	tr|M8CBV2|M8CBV2_AEGTA	Histone H4	F775_29706	Aegilops tauschii (Tausch's goatgrass) (Aegilops squarrosa)	100	53	0	0	160	2	92	144	9e-30	unreviewed	158	-	-	-	-	-
GSMUA_Achr11G24570_001	GSMUA_Achr11T24570_001	CUFF.10347.1	tr|M8CBV2|M8CBV2_AEGTA	Histone H4	F775_29706	Aegilops tauschii (Tausch's goatgrass) (Aegilops squarrosa)	100	63	0	0	392	204	96	158	8e-37	unreviewed	158	-	-	-	-	-
GSMUA_Achr1G07160_001	GSMUA_Achr1T07160_001	CUFF.927.1	tr|M8CBV2|M8CBV2_AEGTA	Histone H4	F775_29706	Aegilops tauschii (Tausch's goatgrass) (Aegilops squarrosa)	100	82	0	0	548	303	77	158	7e-50	unreviewed	158	-	-	-	-	-
GSMUA_Achr1G07240_001	GSMUA_Achr1T07240_001	CUFF.858.1	tr|B6T0P4|B6T0P4_MAIZE	Histone H4	-	Zea mays (Maize)	100	67	0	0	69	269	22	88	2e-38	unreviewed	149	DNA binding; nucleosome; nucleosome assembly; nucleus	GO:0003677; GO:0000786; GO:0006334; GO:0005634	-	-	dosa:Os09t0553100-00;
GSMUA_Achr3G27970_001	GSMUA_Achr3T27970_001	CUFF.17407.1	tr|B6T0P4|B6T0P4_MAIZE	Histone H4	-	Zea mays (Maize)	90.24	82	8	0	579	334	22	103	5e-43	unreviewed	149	DNA binding; nucleosome; nucleosome assembly; nucleus	GO:0003677; GO:0000786; GO:0006334; GO:0005634	-	-	dosa:Os09t0553100-00;
GSMUA_Achr7G15380_001	GSMUA_Achr7T15380_001	CUFF.31495.1	tr|M0SEF6|M0SEF6_MUSAM	Histone H4	-	Musa acuminata subsp. malaccensis (Wild banana) (Musa malaccensis)	100	22	0	0	334	269	75	96	4e-06	unreviewed	100	DNA binding; nucleosome; nucleosome assembly; nucleus	GO:0003677; GO:0000786; GO:0006334; GO:0005634	-	-	-
GSMUA_Achr8G20970_001	GSMUA_Achr8T20970_001	CUFF.35738.1	tr|M8CBV2|M8CBV2_AEGTA	Histone H4	F775_29706	Aegilops tauschii (Tausch's goatgrass) (Aegilops squarrosa)	100	56	0	0	468	301	99	154	1e-30	unreviewed	158	-	-	-	-	-
GSMUA_Achr9G04120_001	GSMUA_Achr9T04120_001	CUFF.37961.1	tr|B6T0P4|B6T0P4_MAIZE	Histone H4	-	Zea mays (Maize)	100	86	0	0	1	258	14	99	1e-52	unreviewed	149	DNA binding; nucleosome; nucleosome assembly; nucleus	GO:0003677; GO:0000786; GO:0006334; GO:0005634	-	-	dosa:Os09t0553100-00;
GSMUA_Achr11G11310_001	GSMUA_Achr11T11310_001	CUFF.8948.1	tr|Q40781|Q40781_PIMBR	Homeobox-leucine zipper protein	-	Pimpinella brachycarpa	54.86	144	21	2	10	399	139	252	1e-28	unreviewed	318	nucleus; sequence-specific DNA binding transcription factor activity; transcription regulatory region sequence-specific DNA binding; transcription, DNA-dependent	GO:0005634; GO:0003700; GO:0000976; GO:0006351	Nucleus.	-	-
GSMUA_Achr8G09360_001	GSMUA_Achr8T09360_001	CUFF.34285.1	tr|M0TNY9|M0TNY9_MUSAM	Homoserine dehydrogenase (EC 1.1.1.3)	-	Musa acuminata subsp. malaccensis (Wild banana) (Musa malaccensis)	100	128	0	0	3	386	559	686	2e-74	unreviewed	897	homoserine dehydrogenase activity; isoleucine biosynthetic process; methionine biosynthetic process; threonine biosynthetic process	GO:0004412; GO:0009097; GO:0009086; GO:0009088	-	Amino-acid biosynthesis; L-methionine biosynthesis via de novo pathway; L-homoserine from L-aspartate: step 3/3. Amino-acid biosynthesis; L-threonine biosynthesis; L-threonine from L-aspartate: step 3/5.	-
GSMUA_Achr8G20840_001	GSMUA_Achr8T20840_001	CUFF.35717.1	tr|Q8GUW2|Q8GUW2_POPAL	HSP70 (Fragment)	-	Populus alba (White poplar)	96.33	109	4	0	4	330	38	146	8e-72	unreviewed	183	-	-	-	-	-
GSMUA_Achr8G02990_001	GSMUA_Achr8T02990_001	CUFF.34429.1	tr|Q676X9|Q676X9_HYAOR	HUELLENLOS-like protein	-	Hyacinthus orientalis (Common hyacinth)	81.4	86	16	0	57	314	86	171	9e-42	unreviewed	171	large ribosomal subunit; structural constituent of ribosome; translation	GO:0015934; GO:0003735; GO:0006412	-	-	-
GSMUA_Achr10G16960_001	GSMUA_Achr10T16960_001	CUFF.5556.1	tr|B9GF60|B9GF60_POPTR	Hydroxycinnamoyl CoA shikimate/quinate hydroxycinnamoyltransferase-like protein (Fragment)	HCQL6 POPTRDRAFT_174595	Populus trichocarpa (Western balsam poplar) (Populus balsamifera subsp. trichocarpa)	77.38	84	19	0	41	292	1	84	4e-37	unreviewed	430	cell wall pectin biosynthetic process; hydroxycinnamoyltransferase activity; suberin biosynthetic process	GO:0052325; GO:0050734; GO:0010345	-	-	pop:POPTR_174595;
GSMUA_Achr10G18490_001	GSMUA_Achr10T18490_001	CUFF.5737.1	tr|D4PBH1|D4PBH1_PHODC	Hypothetical chloroplast RF1	ycf1	Phoenix dactylifera (Date palm)	67.78	90	29	0	290	21	586	675	4e-19	unreviewed	1877	chloroplast	GO:0009507	-	-	-
GSMUA_Achr4G17070_001	GSMUA_Achr4T17070_001	CUFF.19378.1	tr|M1JEA2|M1JEA2_ALPZE	Hypothetical chloroplast RF19	ycf1	Alpinia zerumbet (Shell ginger) (Languas speciosa)	75	40	8	1	2	121	1131	1168	2e-10	unreviewed	1795	plastid	GO:0009536	-	-	-
GSMUA_Achr5G02110_001	GSMUA_Achr5T02110_001	CUFF.21712.1	tr|H2F5S2|H2F5S2_EUCGA	Hypothetical chloroplast RF19	ycf1	Eucharis grandiflora (Amazon lily)	91.3	23	2	0	1	69	1778	1800	3e-06	unreviewed	1822	chloroplast	GO:0009507	-	-	-
GSMUA_Achr6G22060_001	GSMUA_Achr6T22060_001	CUFF.27701.1	tr|H2F5S8|H2F5S8_ALOVR	Hypothetical chloroplast RF19	ycf1	Aloe vera (Aloe) (Aloe barbadensis)	90	130	7	1	2	373	23	152	2e-75	unreviewed	293	chloroplast	GO:0009507	-	-	-
GSMUA_Achr6G20000_001	GSMUA_Achr6T20000_001	CUFF.27463.1	tr|M0T8J8|M0T8J8_MUSAM	Imidazoleglycerol-phosphate dehydratase (EC 4.2.1.19)	-	Musa acuminata subsp. malaccensis (Wild banana) (Musa malaccensis)	100	270	0	0	7	816	1	270	7e-176	unreviewed	270	histidine biosynthetic process; imidazoleglycerol-phosphate dehydratase activity	GO:0000105; GO:0004424	-	Amino-acid biosynthesis; L-histidine biosynthesis; L-histidine from 5-phospho-alpha-D-ribose 1-diphosphate: step 6/9.	-
GSMUA_Achr10G13130_001	GSMUA_Achr10T13130_001	CUFF.5065.1	tr|M0RHT9|M0RHT9_MUSAM	Importin subunit alpha	-	Musa acuminata subsp. malaccensis (Wild banana) (Musa malaccensis)	100	200	0	0	2	601	146	345	3e-126	unreviewed	521	cytoplasm; nucleus; protein import into nucleus; protein transporter activity	GO:0005737; GO:0005634; GO:0006606; GO:0008565	-	-	-
GSMUA_Achr1G14770_001	GSMUA_Achr1T14770_001	CUFF.1866.2	tr|M0RZY5|M0RZY5_MUSAM	Importin subunit alpha	-	Musa acuminata subsp. malaccensis (Wild banana) (Musa malaccensis)	100	24	0	0	2	73	499	522	3e-08	unreviewed	528	cytoplasm; nucleus; protein import into nucleus; protein transporter activity	GO:0005737; GO:0005634; GO:0006606; GO:0008565	-	-	-
GSMUA_Achr3G24150_001	GSMUA_Achr3T24150_001	CUFF.16329.2	tr|M0SHD1|M0SHD1_MUSAM	Importin subunit alpha	-	Musa acuminata subsp. malaccensis (Wild banana) (Musa malaccensis)	100	479	0	0	1	1437	52	530	0	unreviewed	530	cytoplasm; nucleus; protein import into nucleus; protein transporter activity	GO:0005737; GO:0005634; GO:0006606; GO:0008565	-	-	-
GSMUA_Achr5G27090_001	GSMUA_Achr5T27090_001	CUFF.24740.2	tr|M0T234|M0T234_MUSAM	Importin subunit alpha	-	Musa acuminata subsp. malaccensis (Wild banana) (Musa malaccensis)	100	39	0	0	66	182	496	534	3e-18	unreviewed	545	cytoplasm; nucleus; protein import into nucleus; protein transporter activity	GO:0005737; GO:0005634; GO:0006606; GO:0008565	-	-	-
GSMUA_Achr5G27180_001	GSMUA_Achr5T27180_001	CUFF.24718.1	tr|M0T243|M0T243_MUSAM	Importin subunit alpha	-	Musa acuminata subsp. malaccensis (Wild banana) (Musa malaccensis)	100	78	0	0	3	236	386	463	2e-49	unreviewed	463	cytoplasm; nucleus; protein import into nucleus; protein transporter activity	GO:0005737; GO:0005634; GO:0006606; GO:0008565	-	-	-
GSMUA_Achr8G06540_001	GSMUA_Achr8T06540_001	CUFF.33898.1	tr|M0TN57|M0TN57_MUSAM	Importin subunit alpha	-	Musa acuminata subsp. malaccensis (Wild banana) (Musa malaccensis)	99.67	305	1	0	2	916	105	409	0	unreviewed	531	cytoplasm; nucleus; protein import into nucleus; protein transporter activity	GO:0005737; GO:0005634; GO:0006606; GO:0008565	-	-	-
GSMUA_Achr8G22290_001	GSMUA_Achr8T22290_001	CUFF.35898.1	tr|M0TSN2|M0TSN2_MUSAM	Importin subunit alpha	-	Musa acuminata subsp. malaccensis (Wild banana) (Musa malaccensis)	100	104	0	0	246	557	77	180	5e-65	unreviewed	551	cytoplasm; nucleus; protein import into nucleus; protein transporter activity	GO:0005737; GO:0005634; GO:0006606; GO:0008565	-	-	-
GSMUA_Achr10G12060_001	GSMUA_Achr10T12060_001	CUFF.4901.1	tr|M1KDV9|M1KDV9_MUSPR	Inducer of CBF expression 1-5	ICE1-5	Musa AB Group	100	153	0	0	3	461	351	503	3e-78	unreviewed	503	-	-	-	-	-
GSMUA_Achr6G30130_001	GSMUA_Achr6T30130_001	CUFF.28647.1	tr|B9RX33|B9RX33_RICCO	Inorganic pyrophosphatase, putative (EC 3.6.1.1)	RCOM_0816840	Ricinus communis (Castor bean)	88.24	238	28	0	1	714	63	300	7e-155	unreviewed	304	cytoplasm; inorganic diphosphatase activity; magnesium ion binding; phosphate-containing compound metabolic process	GO:0005737; GO:0004427; GO:0000287; GO:0006796	-	-	rcu:RCOM_0816840;
GSMUA_Achr1G03330_001	GSMUA_Achr1T03330_001	CUFF.368.1	tr|M0RWP1|M0RWP1_MUSAM	Inosine triphosphate pyrophosphatase (ITPase) (Inosine triphosphatase) (EC 3.6.1.19) (Non-canonical purine NTP pyrophosphatase) (Non-standard purine NTP pyrophosphatase) (Nucleoside-triphosphate diphosphatase) (Nucleoside-triphosphate pyrophosphatase)	-	Musa acuminata subsp. malaccensis (Wild banana) (Musa malaccensis)	96.08	51	2	0	146	298	106	156	3e-27	unreviewed	221	cytoplasm; deoxyribonucleoside triphosphate catabolic process; metal ion binding; nucleoside-triphosphate diphosphatase activity; nucleotide binding; nucleotide metabolic process	GO:0005737; GO:0009204; GO:0046872; GO:0047429; GO:0000166; GO:0009117	Cytoplasm.	-	-
GSMUA_Achr4G17440_001	GSMUA_Achr4T17440_001	CUFF.19440.1	tr|M7YDH3|M7YDH3_TRIUA	Inositol hexakisphosphate and diphosphoinositol-pentakisphosphate kinase 2	TRIUR3_02149	Triticum urartu (Red wild einkorn) (Crithodium urartu)	81.9	116	21	0	48	395	174	289	8e-53	unreviewed	304	kinase activity	GO:0016301	-	-	-
GSMUA_Achr9G26240_001	GSMUA_Achr9T26240_001	CUFF.40639.1	tr|B8R1J8|B8R1J8_EUCGR	Iron-sulfer cluster scaffold protein NFS1 (Fragment)	NFS1	Eucalyptus grandis (Flooded gum)	89.56	182	19	0	838	293	2	183	1e-117	unreviewed	183	catalytic activity; pyridoxal phosphate binding	GO:0003824; GO:0030170	-	-	-
GSMUA_Achr1G05110_001	GSMUA_Achr1T05110_001	CUFF.597.1	tr|M0RX69|M0RX69_MUSAM	Isocitrate dehydrogenase [NADP] (EC 1.1.1.42)	-	Musa acuminata subsp. malaccensis (Wild banana) (Musa malaccensis)	99.49	396	2	0	187	1374	15	410	0	unreviewed	410	NAD binding; isocitrate dehydrogenase (NADP+) activity; isocitrate metabolic process; magnesium ion binding; tricarboxylic acid cycle	GO:0051287; GO:0004450; GO:0006102; GO:0000287; GO:0006099	-	-	-
GSMUA_Achr2G23210_001	GSMUA_Achr2T23210_001	CUFF.13355.1	tr|M0SAG2|M0SAG2_MUSAM	Isocitrate dehydrogenase [NADP] (EC 1.1.1.42)	-	Musa acuminata subsp. malaccensis (Wild banana) (Musa malaccensis)	100	31	0	0	1	93	462	492	2e-10	unreviewed	492	NAD binding; isocitrate dehydrogenase (NADP+) activity; isocitrate metabolic process; magnesium ion binding; tricarboxylic acid cycle	GO:0051287; GO:0004450; GO:0006102; GO:0000287; GO:0006099	-	-	-
GSMUA_Achr4G00910_001	GSMUA_Achr4T00910_001	CUFF.18027.1	tr|M0SK08|M0SK08_MUSAM	Isocitrate dehydrogenase [NADP] (EC 1.1.1.42)	-	Musa acuminata subsp. malaccensis (Wild banana) (Musa malaccensis)	100	388	0	0	2	1165	7	394	0	unreviewed	410	NAD binding; isocitrate dehydrogenase (NADP+) activity; isocitrate metabolic process; magnesium ion binding; tricarboxylic acid cycle	GO:0051287; GO:0004450; GO:0006102; GO:0000287; GO:0006099	-	-	-
GSMUA_Achr6G36990_001	GSMUA_Achr6T36990_001	CUFF.29556.1	tr|M0SAG2|M0SAG2_MUSAM	Isocitrate dehydrogenase [NADP] (EC 1.1.1.42)	-	Musa acuminata subsp. malaccensis (Wild banana) (Musa malaccensis)	71.56	109	3	2	47	373	281	361	1e-42	unreviewed	492	NAD binding; isocitrate dehydrogenase (NADP+) activity; isocitrate metabolic process; magnesium ion binding; tricarboxylic acid cycle	GO:0051287; GO:0004450; GO:0006102; GO:0000287; GO:0006099	-	-	-
GSMUA_Achr6G37000_001	GSMUA_Achr6T37000_001	CUFF.30545.1	tr|M0SAG2|M0SAG2_MUSAM	Isocitrate dehydrogenase [NADP] (EC 1.1.1.42)	-	Musa acuminata subsp. malaccensis (Wild banana) (Musa malaccensis)	96.77	31	1	0	99	191	462	492	1e-09	unreviewed	492	NAD binding; isocitrate dehydrogenase (NADP+) activity; isocitrate metabolic process; magnesium ion binding; tricarboxylic acid cycle	GO:0051287; GO:0004450; GO:0006102; GO:0000287; GO:0006099	-	-	-
GSMUA_Achr7G14090_001	GSMUA_Achr7T14090_001	CUFF.31366.1	tr|M0THE6|M0THE6_MUSAM	Isocitrate dehydrogenase [NADP] (EC 1.1.1.42)	-	Musa acuminata subsp. malaccensis (Wild banana) (Musa malaccensis)	100	80	0	0	47	286	1	80	2e-49	unreviewed	414	NAD binding; isocitrate dehydrogenase (NADP+) activity; isocitrate metabolic process; magnesium ion binding; tricarboxylic acid cycle	GO:0051287; GO:0004450; GO:0006102; GO:0000287; GO:0006099	-	-	-
GSMUA_Achr9G11850_001	GSMUA_Achr9T11850_001	CUFF.39833.1	tr|M0TZJ4|M0TZJ4_MUSAM	Isocitrate lyase	-	Musa acuminata subsp. malaccensis (Wild banana) (Musa malaccensis)	100	298	0	0	1	894	248	545	0	unreviewed	557	carboxylic acid metabolic process; isocitrate lyase activity	GO:0019752; GO:0004451	-	-	-
GSMUA_Achr9G20510_001	GSMUA_Achr9T20510_001	CUFF.39981.1	tr|B9GWH9|B9GWH9_POPTR	Jumonji domain protein (Fragment)	JMJ909 POPTRDRAFT_413516	Populus trichocarpa (Western balsam poplar) (Populus balsamifera subsp. trichocarpa)	57.77	206	83	1	3	608	183	388	2e-74	unreviewed	1503	DNA binding; nucleus; oxidoreductase activity, acting on paired donors, with incorporation or reduction of molecular oxygen, 2-oxoglutarate as one donor, and incorporation of one atom each of oxygen into both donors; zinc ion binding	GO:0003677; GO:0005634; GO:0016706; GO:0008270	-	-	pop:POPTR_413516;
GSMUA_Achr6G15260_001	GSMUA_Achr6T15260_001	CUFF.26953.1	tr|C7A7V6|C7A7V6_CORAV	Kinase-like protein (Fragment)	-	Corylus avellana (European hazel) (Corylus maxima)	72.19	151	42	0	5	457	13	163	2e-77	unreviewed	180	ATP binding; protein serine/threonine kinase activity	GO:0005524; GO:0004674	-	-	-
GSMUA_Achr4G08860_001	GSMUA_Achr4T08860_001	CUFF.19469.1	tr|M0SMA3|M0SMA3_MUSAM	KRR1 small subunit processome component (KRR-R motif-containing protein 1)	-	Musa acuminata subsp. malaccensis (Wild banana) (Musa malaccensis)	100	115	0	0	78	422	281	395	1e-31	unreviewed	395	RNA binding; nucleolus; rRNA processing; ribonucleoprotein complex	GO:0003723; GO:0005730; GO:0006364; GO:0030529	Nucleus â nucleolus.	-	-
GSMUA_Achr9G10820_001	GSMUA_Achr9T10820_001	CUFF.39049.2	tr|Q8L5H4|Q8L5H4_MUSAC	Lectin	-	Musa acuminata (Banana) (Musa cavendishii)	94.06	101	6	0	3	305	41	141	3e-60	unreviewed	141	metal ion binding	GO:0046872	-	-	-
GSMUA_Achr6G27860_001	GSMUA_Achr6T27860_001	CUFF.28400.1	tr|A6YFC5|A6YFC5_MUSAC	Lectin receptor-like kinase Tg-20 (Fragment)	-	Musa acuminata (Banana) (Musa cavendishii)	100	75	0	0	43	267	6	80	6e-37	unreviewed	169	ATP binding; protein serine/threonine kinase activity	GO:0005524; GO:0004674	-	-	-
GSMUA_Achr7G04240_001	GSMUA_Achr7T04240_001	CUFF.30083.1	tr|O24273|O24273_POLML	Lectin-like protein (Fragment)	-	Polygonatum multiflorum (Solomon's seal)	53.85	91	38	2	10	279	35	122	2e-22	unreviewed	291	-	-	-	-	-
GSMUA_Achr2G09550_001	GSMUA_Achr2T09550_001	CUFF.12069.1	tr|Q1EP22|Q1EP22_MUSBA	Leucine rich repeat family protein	MBP_91N22.68	Musa balbisiana (Banana)	85.71	28	4	0	306	223	451	478	3e-06	unreviewed	509	-	-	-	-	-
GSMUA_Achr5G20440_001	GSMUA_Achr5T20440_001	CUFF.23970.1	tr|Q337M0|Q337M0_ORYSJ	Leucine Rich Repeat family protein, expressed (Os10g0468500 protein)	Os10g0468500 LOC_Os10g33040	Oryza sativa subsp. japonica (Rice)	61.94	867	329	1	3	2603	266	1131	0	unreviewed	1213	ATP binding; integral to membrane; protein tyrosine kinase activity	GO:0005524; GO:0016021; GO:0004713	-	-	osa:4348855;
GSMUA_Achr9G18790_001	GSMUA_Achr9T18790_001	CUFF.40704.1	tr|Q337M0|Q337M0_ORYSJ	Leucine Rich Repeat family protein, expressed (Os10g0468500 protein)	Os10g0468500 LOC_Os10g33040	Oryza sativa subsp. japonica (Rice)	59.97	1194	440	7	157	3654	30	1213	0	unreviewed	1213	ATP binding; integral to membrane; protein tyrosine kinase activity	GO:0005524; GO:0016021; GO:0004713	-	-	osa:4348855;
GSMUA_Achr8G18350_001	GSMUA_Achr8T18350_001	CUFF.35440.1	tr|I1X3K6|I1X3K6_MUSAC	Linker histone H1	HIS1	Musa acuminata AAA Group (dessert banana)	100	62	0	0	92	277	79	140	2e-39	unreviewed	315	DNA binding; nucleosome; nucleosome assembly; nucleus	GO:0003677; GO:0000786; GO:0006334; GO:0005634	Nucleus.	-	-
GSMUA_Achr1G09730_001	GSMUA_Achr1T09730_001	CUFF.1159.1	tr|M0RYI2|M0RYI2_MUSAM	Lipase	-	Musa acuminata subsp. malaccensis (Wild banana) (Musa malaccensis)	88.05	385	0	1	192	1346	64	402	0	unreviewed	402	hydrolase activity, acting on ester bonds; lipid catabolic process	GO:0016788; GO:0016042	-	-	-
GSMUA_Achr10G17530_001	GSMUA_Achr10T17530_001	CUFF.5634.1	tr|M0RJ28|M0RJ28_MUSAM	Lipoxygenase (EC 1.13.11.-)	-	Musa acuminata subsp. malaccensis (Wild banana) (Musa malaccensis)	100	136	0	0	3	410	315	450	4e-87	unreviewed	880	iron ion binding; lipoxygenase activity; oxylipin biosynthetic process	GO:0005506; GO:0016165; GO:0031408	-	Lipid metabolism; oxylipin biosynthesis.	-
GSMUA_Achr1G22970_001	GSMUA_Achr1T22970_001	CUFF.2939.1	tr|M0S2A5|M0S2A5_MUSAM	Lipoxygenase (EC 1.13.11.-)	-	Musa acuminata subsp. malaccensis (Wild banana) (Musa malaccensis)	91.78	523	17	1	2	1570	350	846	0	unreviewed	846	iron ion binding; lipoxygenase activity; oxylipin biosynthetic process	GO:0005506; GO:0016165; GO:0031408	-	Lipid metabolism; oxylipin biosynthesis.	-
GSMUA_Achr1G24370_001	GSMUA_Achr1T24370_001	CUFF.3118.1	tr|M0S2P4|M0S2P4_MUSAM	Lipoxygenase (EC 1.13.11.-)	-	Musa acuminata subsp. malaccensis (Wild banana) (Musa malaccensis)	100	59	0	0	3	179	568	626	2e-34	unreviewed	847	iron ion binding; lipoxygenase activity; oxylipin biosynthetic process	GO:0005506; GO:0016165; GO:0031408	-	Lipid metabolism; oxylipin biosynthesis.	-
GSMUA_Achr2G05850_001	GSMUA_Achr2T05850_001	CUFF.11662.1	tr|M0S5H6|M0S5H6_MUSAM	Lipoxygenase (EC 1.13.11.-)	-	Musa acuminata subsp. malaccensis (Wild banana) (Musa malaccensis)	87.8	369	15	1	1	1107	240	578	0	unreviewed	823	iron ion binding; lipoxygenase activity; oxylipin biosynthetic process	GO:0005506; GO:0016165; GO:0031408	-	Lipid metabolism; oxylipin biosynthesis.	-
GSMUA_Achr3G11780_001	GSMUA_Achr3T11780_001	CUFF.14802.1	tr|M0SDU5|M0SDU5_MUSAM	Lipoxygenase (EC 1.13.11.-)	-	Musa acuminata subsp. malaccensis (Wild banana) (Musa malaccensis)	97.66	685	16	0	3	2057	110	794	0	unreviewed	846	iron ion binding; lipoxygenase activity; oxylipin biosynthetic process	GO:0005506; GO:0016165; GO:0031408	-	Lipid metabolism; oxylipin biosynthesis.	-
GSMUA_Achr6G25080_001	GSMUA_Achr6T25080_001	CUFF.28147.1	tr|M0TA04|M0TA04_MUSAM	Lipoxygenase (EC 1.13.11.-)	-	Musa acuminata subsp. malaccensis (Wild banana) (Musa malaccensis)	100	110	0	0	1	330	566	675	5e-71	unreviewed	775	iron ion binding; lipoxygenase activity; oxylipin biosynthetic process	GO:0005506; GO:0016165; GO:0031408	-	Lipid metabolism; oxylipin biosynthesis.	-
GSMUA_Achr6G25090_001	GSMUA_Achr6T25090_001	CUFF.28192.1	tr|M0TA05|M0TA05_MUSAM	Lipoxygenase (EC 1.13.11.-)	-	Musa acuminata subsp. malaccensis (Wild banana) (Musa malaccensis)	93.13	335	0	1	2	1006	527	838	0	unreviewed	838	iron ion binding; lipoxygenase activity; oxylipin biosynthetic process	GO:0005506; GO:0016165; GO:0031408	-	Lipid metabolism; oxylipin biosynthesis.	-
GSMUA_Achr6G25100_001	GSMUA_Achr6T25100_001	CUFF.28129.1	tr|M0TA04|M0TA04_MUSAM	Lipoxygenase (EC 1.13.11.-)	-	Musa acuminata subsp. malaccensis (Wild banana) (Musa malaccensis)	99.22	256	2	0	3	770	260	515	6e-179	unreviewed	775	iron ion binding; lipoxygenase activity; oxylipin biosynthetic process	GO:0005506; GO:0016165; GO:0031408	-	Lipid metabolism; oxylipin biosynthesis.	-
GSMUA_Achr6G25110_001	GSMUA_Achr6T25110_001	CUFF.28202.1	tr|M0TA07|M0TA07_MUSAM	Lipoxygenase (EC 1.13.11.-)	-	Musa acuminata subsp. malaccensis (Wild banana) (Musa malaccensis)	100	106	0	0	3	320	347	452	2e-65	unreviewed	794	iron ion binding; lipoxygenase activity; oxylipin biosynthetic process	GO:0005506; GO:0016165; GO:0031408	-	Lipid metabolism; oxylipin biosynthesis.	-
GSMUA_Achr8G22700_001	GSMUA_Achr8T22700_001	CUFF.35953.1	tr|M0U0Q9|M0U0Q9_MUSAM	Lipoxygenase (EC 1.13.11.-)	-	Musa acuminata subsp. malaccensis (Wild banana) (Musa malaccensis)	90.35	114	11	0	2	343	318	431	6e-64	unreviewed	876	iron ion binding; lipoxygenase activity; oxylipin biosynthetic process	GO:0005506; GO:0016165; GO:0031408	-	Lipid metabolism; oxylipin biosynthesis.	-
GSMUA_Achr9G12470_001	GSMUA_Achr9T12470_001	CUFF.39024.1	tr|M0TZQ6|M0TZQ6_MUSAM	Lipoxygenase (EC 1.13.11.-)	-	Musa acuminata subsp. malaccensis (Wild banana) (Musa malaccensis)	100	463	0	0	3	1391	92	554	0	unreviewed	843	iron ion binding; lipoxygenase activity; oxylipin biosynthetic process	GO:0005506; GO:0016165; GO:0031408	-	Lipid metabolism; oxylipin biosynthesis.	-
GSMUA_Achr9G16020_001	GSMUA_Achr9T16020_001	CUFF.39448.1	tr|M0U0Q9|M0U0Q9_MUSAM	Lipoxygenase (EC 1.13.11.-)	-	Musa acuminata subsp. malaccensis (Wild banana) (Musa malaccensis)	100	82	0	0	1	246	556	637	5e-54	unreviewed	876	iron ion binding; lipoxygenase activity; oxylipin biosynthetic process	GO:0005506; GO:0016165; GO:0031408	-	Lipid metabolism; oxylipin biosynthesis.	-
GSMUA_Achr9G19250_001	GSMUA_Achr9T19250_001	CUFF.39868.2	tr|M0U1N2|M0U1N2_MUSAM	Lipoxygenase (EC 1.13.11.-)	-	Musa acuminata subsp. malaccensis (Wild banana) (Musa malaccensis)	100	117	0	0	2	352	488	604	4e-94	unreviewed	951	iron ion binding; lipoxygenase activity; oxylipin biosynthetic process	GO:0005506; GO:0016165; GO:0031408	-	Lipid metabolism; oxylipin biosynthesis.	-
GSMUA_Achr6G28450_001	GSMUA_Achr6T28450_001	CUFF.28469.1	tr|Q0ZDG3|Q0ZDG3_ACTDE	Lipoxygenase 3 (Fragment)	-	Actinidia deliciosa (Kiwi)	73.96	169	44	0	750	244	6	174	3e-84	unreviewed	174	metal ion binding; oxidoreductase activity, acting on single donors with incorporation of molecular oxygen, incorporation of two atoms of oxygen	GO:0046872; GO:0016702	-	-	-
GSMUA_Achr6G31420_001	GSMUA_Achr6T31420_001	CUFF.28826.2	tr|M0TBT7|M0TBT7_MUSAM	Lipoyl synthase, chloroplastic (EC 2.8.1.8) (Lipoate synthase) (Lipoate synthase, plastidial) (Lipoic acid synthase)	LIP1P	Musa acuminata subsp. malaccensis (Wild banana) (Musa malaccensis)	100	144	0	0	3	434	147	290	1e-99	unreviewed	317	4 iron, 4 sulfur cluster binding; chloroplast; lipoate synthase activity; metal ion binding; protein lipoylation	GO:0051539; GO:0009507; GO:0016992; GO:0046872; GO:0009249	Plastid â chloroplast.	Protein modification; protein lipoylation via endogenous pathway; protein N(6)-(lipoyl)lysine from octanoyl-[acyl-carrier-protein]: step 2/2.	-
GSMUA_Achr2G14800_001	GSMUA_Achr2T14800_001	CUFF.12296.1	tr|K3Y7Y6|K3Y7Y6_SETIT	Lipoyl synthase, mitochondrial (EC 2.8.1.8) (Lipoate synthase) (Lipoic acid synthase)	Si010327m.g LIP1	Setaria italica (Foxtail millet) (Panicum italicum)	88.7	301	34	0	3	905	76	376	0	unreviewed	385	4 iron, 4 sulfur cluster binding; lipoate synthase activity; metal ion binding; mitochondrion; protein lipoylation	GO:0051539; GO:0016992; GO:0046872; GO:0005739; GO:0009249	Mitochondrion.	Protein modification; protein lipoylation via endogenous pathway; protein N(6)-(lipoyl)lysine from octanoyl-[acyl-carrier-protein]: step 2/2.	-
GSMUA_Achr4G24160_001	GSMUA_Achr4T24160_001	CUFF.20354.1	tr|K3Y7Y6|K3Y7Y6_SETIT	Lipoyl synthase, mitochondrial (EC 2.8.1.8) (Lipoate synthase) (Lipoic acid synthase)	Si010327m.g LIP1	Setaria italica (Foxtail millet) (Panicum italicum)	87.5	320	38	1	2	961	67	384	0	unreviewed	385	4 iron, 4 sulfur cluster binding; lipoate synthase activity; metal ion binding; mitochondrion; protein lipoylation	GO:0051539; GO:0016992; GO:0046872; GO:0005739; GO:0009249	Mitochondrion.	Protein modification; protein lipoylation via endogenous pathway; protein N(6)-(lipoyl)lysine from octanoyl-[acyl-carrier-protein]: step 2/2.	-
GSMUA_Achr1G20270_001	GSMUA_Achr1T20270_001	CUFF.2576.1	tr|M0S1I5|M0S1I5_MUSAM	L-lactate dehydrogenase (EC 1.1.1.27)	-	Musa acuminata subsp. malaccensis (Wild banana) (Musa malaccensis)	100	26	0	0	132	209	1	26	2e-09	unreviewed	350	L-lactate dehydrogenase activity; cellular carbohydrate metabolic process; cytoplasm; glycolysis	GO:0004459; GO:0044262; GO:0005737; GO:0006096	-	Fermentation; pyruvate fermentation to lactate; (S)-lactate from pyruvate: step 1/1.	-
GSMUA_Achr7G12230_001	GSMUA_Achr7T12230_001	CUFF.31172.1	tr|Q10EZ2|Q10EZ2_ORYSJ	LOC495012 protein, putative, expressed	LOC_Os03g48300	Oryza sativa subsp. japonica (Rice)	85.11	94	14	0	1	282	112	205	7e-51	unreviewed	774	acid phosphatase activity	GO:0003993	-	-	-
GSMUA_Achr1G07700_001	GSMUA_Achr1T07700_001	CUFF.920.1	tr|M0RXX8|M0RXX8_MUSAM	Lon protease homolog 2, peroxisomal (EC 3.4.21.-)	-	Musa acuminata subsp. malaccensis (Wild banana) (Musa malaccensis)	100	878	0	0	2	2635	12	889	0	unreviewed	889	ATP binding; ATP catabolic process; ATP-dependent peptidase activity; misfolded or incompletely synthesized protein catabolic process; peroxisomal matrix; protein import into peroxisome matrix; protein processing; serine-type endopeptidase activity	GO:0005524; GO:0006200; GO:0004176; GO:0006515; GO:0005782; GO:0016558; GO:0016485; GO:0004252	Peroxisome matrix.	-	-
GSMUA_Achr2G03430_001	GSMUA_Achr2T03430_001	CUFF.11026.1	tr|M0S4T4|M0S4T4_MUSAM	Lon protease homolog 2, peroxisomal (EC 3.4.21.-)	-	Musa acuminata subsp. malaccensis (Wild banana) (Musa malaccensis)	96.12	206	8	0	1	618	77	282	3e-130	unreviewed	887	ATP binding; ATP catabolic process; ATP-dependent peptidase activity; misfolded or incompletely synthesized protein catabolic process; peroxisomal matrix; protein import into peroxisome matrix; protein processing; serine-type endopeptidase activity	GO:0005524; GO:0006200; GO:0004176; GO:0006515; GO:0005782; GO:0016558; GO:0016485; GO:0004252	Peroxisome matrix.	-	-
GSMUA_Achr7G05610_001	GSMUA_Achr7T05610_001	CUFF.30292.1	tr|M0TF01|M0TF01_MUSAM	Lon protease homolog, mitochondrial (EC 3.4.21.-)	-	Musa acuminata subsp. malaccensis (Wild banana) (Musa malaccensis)	100	135	0	0	2	406	832	966	3e-88	unreviewed	1056	ATP binding; ATP catabolic process; ATP-dependent peptidase activity; cellular response to oxidative stress; chaperone-mediated protein complex assembly; misfolded or incompletely synthesized protein catabolic process; mitochondrial matrix; oxidation-dependent protein catabolic process; regulation of mitochondrial DNA replication; sequence-specific DNA binding; serine-type endopeptidase activity	GO:0005524; GO:0006200; GO:0004176; GO:0034599; GO:0051131; GO:0006515; GO:0005759; GO:0070407; GO:0090296; GO:0043565; GO:0004252	Mitochondrion matrix.	-	-
GSMUA_Achr4G03290_001	GSMUA_Achr4T03290_001	CUFF.17738.1	tr|M8BM37|M8BM37_AEGTA	LRR repeats and ubiquitin-like domain-containing protein	F775_06954	Aegilops tauschii (Tausch's goatgrass) (Aegilops squarrosa)	69.09	55	17	0	1	165	174	228	2e-18	unreviewed	327	-	-	-	-	-
GSMUA_Achr10G28260_001	GSMUA_Achr10T28260_001	CUFF.6987.1	tr|M0RM50|M0RM50_MUSAM	Lysine--tRNA ligase (EC 6.1.1.6) (Lysyl-tRNA synthetase)	-	Musa acuminata subsp. malaccensis (Wild banana) (Musa malaccensis)	99.69	320	1	0	2	961	230	549	0	unreviewed	615	ATP binding; cytoplasm; lysine-tRNA ligase activity; lysyl-tRNA aminoacylation; nucleic acid binding	GO:0005524; GO:0005737; GO:0004824; GO:0006430; GO:0003676	-	-	-
GSMUA_Achr2G16900_001	GSMUA_Achr2T16900_001	CUFF.12968.2	tr|M0RM50|M0RM50_MUSAM	Lysine--tRNA ligase (EC 6.1.1.6) (Lysyl-tRNA synthetase)	-	Musa acuminata subsp. malaccensis (Wild banana) (Musa malaccensis)	87	100	12	1	232	531	517	615	1e-80	unreviewed	615	ATP binding; cytoplasm; lysine-tRNA ligase activity; lysyl-tRNA aminoacylation; nucleic acid binding	GO:0005524; GO:0005737; GO:0004824; GO:0006430; GO:0003676	-	-	-
GSMUA_Achr2G16920_001	GSMUA_Achr2T16920_001	CUFF.12964.2	tr|M0RM50|M0RM50_MUSAM	Lysine--tRNA ligase (EC 6.1.1.6) (Lysyl-tRNA synthetase)	-	Musa acuminata subsp. malaccensis (Wild banana) (Musa malaccensis)	85.42	96	14	0	265	552	67	162	1e-51	unreviewed	615	ATP binding; cytoplasm; lysine-tRNA ligase activity; lysyl-tRNA aminoacylation; nucleic acid binding	GO:0005524; GO:0005737; GO:0004824; GO:0006430; GO:0003676	-	-	-
GSMUA_Achr8G28230_001	GSMUA_Achr8T28230_001	CUFF.36680.1	tr|M0TUC6|M0TUC6_MUSAM	Lysine--tRNA ligase (EC 6.1.1.6) (Lysyl-tRNA synthetase)	-	Musa acuminata subsp. malaccensis (Wild banana) (Musa malaccensis)	99.14	347	3	0	179	1219	240	586	0	unreviewed	586	ATP binding; cytoplasm; lysine-tRNA ligase activity; lysyl-tRNA aminoacylation; nucleic acid binding	GO:0005524; GO:0005737; GO:0004824; GO:0006430; GO:0003676	-	-	-
GSMUA_Achr5G00150_001	GSMUA_Achr5T00150_001	CUFF.21506.1	tr|B9SAS2|B9SAS2_RICCO	Magnesium/proton exchanger, putative	RCOM_1178350	Ricinus communis (Castor bean)	65.36	560	141	4	259	1935	488	995	0	unreviewed	1015	integral to membrane; transmembrane transport	GO:0016021; GO:0055085	-	-	rcu:RCOM_1178350;
GSMUA_Achr11G17490_001	GSMUA_Achr11T17490_001	CUFF.9439.1	tr|C7E3P3|C7E3P3_LYCRD	Mago nashi	-	Lycoris radiata (Hurricane lily) (Red spiderlily)	92.47	146	11	0	52	489	3	148	3e-97	unreviewed	149	nucleus	GO:0005634	-	-	-
GSMUA_Achr11G21790_001	GSMUA_Achr11T21790_001	CUFF.9990.1	tr|C7E3P3|C7E3P3_LYCRD	Mago nashi	-	Lycoris radiata (Hurricane lily) (Red spiderlily)	93.15	146	10	0	50	487	3	148	1e-97	unreviewed	149	nucleus	GO:0005634	-	-	-
GSMUA_Achr4G01380_001	GSMUA_Achr4T01380_001	CUFF.17632.1	tr|M0SK55|M0SK55_MUSAM	Malate dehydrogenase (EC 1.1.1.37)	-	Musa acuminata subsp. malaccensis (Wild banana) (Musa malaccensis)	100	356	0	0	173	1240	1	356	0	unreviewed	356	L-malate dehydrogenase activity; cellular carbohydrate metabolic process; malate metabolic process; tricarboxylic acid cycle	GO:0030060; GO:0044262; GO:0006108; GO:0006099	-	-	-
GSMUA_Achr4G08580_001	GSMUA_Achr4T08580_001	CUFF.18363.1	tr|M0SM75|M0SM75_MUSAM	Malate dehydrogenase (EC 1.1.1.37)	-	Musa acuminata subsp. malaccensis (Wild banana) (Musa malaccensis)	100	249	0	0	3	749	99	347	3e-145	unreviewed	347	L-malate dehydrogenase activity; cellular carbohydrate metabolic process; malate metabolic process; tricarboxylic acid cycle	GO:0030060; GO:0044262; GO:0006108; GO:0006099	-	-	-
GSMUA_Achr4G21920_001	GSMUA_Achr4T21920_001	CUFF.20101.1	tr|M0SR05|M0SR05_MUSAM	Malate dehydrogenase (EC 1.1.1.37)	-	Musa acuminata subsp. malaccensis (Wild banana) (Musa malaccensis)	100	332	0	0	80	1075	1	332	0	unreviewed	332	L-malate dehydrogenase activity; cellular carbohydrate metabolic process; malate metabolic process; tricarboxylic acid cycle	GO:0030060; GO:0044262; GO:0006108; GO:0006099	-	-	-
GSMUA_Achr5G02000_001	GSMUA_Achr5T02000_001	CUFF.21695.1	tr|M0SUX9|M0SUX9_MUSAM	Malate dehydrogenase (EC 1.1.1.37)	-	Musa acuminata subsp. malaccensis (Wild banana) (Musa malaccensis)	100	356	0	0	133	1200	1	356	0	unreviewed	356	L-malate dehydrogenase activity; cellular carbohydrate metabolic process; malate metabolic process; tricarboxylic acid cycle	GO:0030060; GO:0044262; GO:0006108; GO:0006099	-	-	-
GSMUA_Achr5G03900_001	GSMUA_Achr5T03900_001	CUFF.21925.1	tr|M0SVG9|M0SVG9_MUSAM	Malate dehydrogenase (EC 1.1.1.37)	-	Musa acuminata subsp. malaccensis (Wild banana) (Musa malaccensis)	96.08	332	13	0	72	1067	1	332	0	unreviewed	332	L-malate dehydrogenase activity; cellular carbohydrate metabolic process; malate metabolic process; tricarboxylic acid cycle	GO:0030060; GO:0044262; GO:0006108; GO:0006099	-	-	-
GSMUA_Achr5G13450_001	GSMUA_Achr5T13450_001	CUFF.23126.1	tr|M0SY74|M0SY74_MUSAM	Malate dehydrogenase (EC 1.1.1.37)	-	Musa acuminata subsp. malaccensis (Wild banana) (Musa malaccensis)	100	58	0	0	14	187	1	58	3e-32	unreviewed	309	L-malate dehydrogenase activity; cellular carbohydrate metabolic process; malate metabolic process; tricarboxylic acid cycle	GO:0030060; GO:0044262; GO:0006108; GO:0006099	-	-	-
GSMUA_Achr5G23320_001	GSMUA_Achr5T23320_001	CUFF.24305.1	tr|M0T107|M0T107_MUSAM	Malate dehydrogenase (EC 1.1.1.37)	-	Musa acuminata subsp. malaccensis (Wild banana) (Musa malaccensis)	100	49	0	0	2	148	79	127	2e-26	unreviewed	314	L-malate dehydrogenase activity; cellular carbohydrate metabolic process; malate metabolic process; tricarboxylic acid cycle	GO:0030060; GO:0044262; GO:0006108; GO:0006099	-	-	-
GSMUA_Achr8G28810_001	GSMUA_Achr8T28810_001	CUFF.36733.1	tr|M0TUI4|M0TUI4_MUSAM	Malate synthase (EC 2.3.3.9)	-	Musa acuminata subsp. malaccensis (Wild banana) (Musa malaccensis)	87.63	97	12	0	291	1	119	215	1e-50	unreviewed	526	glyoxylate cycle; malate synthase activity; tricarboxylic acid cycle	GO:0006097; GO:0004474; GO:0006099	-	Carbohydrate metabolism; glyoxylate cycle; (S)-malate from isocitrate: step 2/2.	-
GSMUA_Achr10G21420_001	GSMUA_Achr10T21420_001	CUFF.6161.2	tr|M0RK67|M0RK67_MUSAM	Malic enzyme	-	Musa acuminata subsp. malaccensis (Wild banana) (Musa malaccensis)	99.44	178	1	0	133	666	409	586	1e-122	unreviewed	659	NAD binding; malate dehydrogenase (oxaloacetate-decarboxylating) activity; malate metabolic process; metal ion binding	GO:0051287; GO:0016619; GO:0006108; GO:0046872	-	-	-
GSMUA_Achr1G00210_001	GSMUA_Achr1T00210_001	CUFF.41.1	tr|M0RVS9|M0RVS9_MUSAM	Malic enzyme	-	Musa acuminata subsp. malaccensis (Wild banana) (Musa malaccensis)	97.68	604	14	0	87	1898	1	604	0	unreviewed	604	NAD binding; malate dehydrogenase (oxaloacetate-decarboxylating) activity; malate metabolic process; metal ion binding	GO:0051287; GO:0016619; GO:0006108; GO:0046872	-	-	-
GSMUA_Achr3G31710_001	GSMUA_Achr3T31710_001	CUFF.17296.1	tr|M0SJI5|M0SJI5_MUSAM	Malic enzyme	-	Musa acuminata subsp. malaccensis (Wild banana) (Musa malaccensis)	100	561	0	0	2	1684	92	652	0	unreviewed	652	NAD binding; malate dehydrogenase (oxaloacetate-decarboxylating) activity; malate metabolic process; metal ion binding	GO:0051287; GO:0016619; GO:0006108; GO:0046872	-	-	-
GSMUA_Achr7G06830_001	GSMUA_Achr7T06830_001	CUFF.30474.2	tr|M0TFC3|M0TFC3_MUSAM	Malic enzyme	-	Musa acuminata subsp. malaccensis (Wild banana) (Musa malaccensis)	100	237	0	0	3	713	16	252	6e-163	unreviewed	628	NAD binding; malate dehydrogenase (oxaloacetate-decarboxylating) activity; malate metabolic process; metal ion binding	GO:0051287; GO:0016619; GO:0006108; GO:0046872	-	-	-
GSMUA_Achr7G13690_001	GSMUA_Achr7T13690_001	CUFF.31350.2	tr|M0THA6|M0THA6_MUSAM	Malic enzyme	-	Musa acuminata subsp. malaccensis (Wild banana) (Musa malaccensis)	100	234	0	0	101	802	342	575	2e-167	unreviewed	575	NAD binding; malate dehydrogenase (oxaloacetate-decarboxylating) activity; malate metabolic process; metal ion binding	GO:0051287; GO:0016619; GO:0006108; GO:0046872	-	-	-
GSMUA_Achr11G13180_001	GSMUA_Achr11T13180_001	CUFF.8978.2	tr|M0RRU8|M0RRU8_MUSAM	Mannose-6-phosphate isomerase (EC 5.3.1.8)	-	Musa acuminata subsp. malaccensis (Wild banana) (Musa malaccensis)	96.88	321	10	0	45	1007	85	405	0	unreviewed	405	GDP-mannose biosynthetic process; carbohydrate metabolic process; mannose-6-phosphate isomerase activity; zinc ion binding	GO:0009298; GO:0005975; GO:0004476; GO:0008270	-	-	-
GSMUA_Achr6G22790_001	GSMUA_Achr6T22790_001	CUFF.27801.1	tr|Q5JCC6|Q5JCC6_9LILI	Maturase K (Fragment)	matK	Ctenanthe villosa	89.64	193	20	0	1129	551	263	455	2e-114	unreviewed	455	RNA binding; chloroplast; mRNA processing; tRNA processing	GO:0003723; GO:0009507; GO:0006397; GO:0008033	Plastid â chloroplast.	-	-
GSMUA_Achr8G13670_001	GSMUA_Achr8T13670_001	CUFF.34860.1	tr|C3VKG4|C3VKG4_9LILI	Maturase K (Fragment)	matK	Musa rubinea	100	38	0	0	115	2	199	236	1e-18	unreviewed	277	RNA binding; chloroplast; mRNA processing; tRNA processing	GO:0003723; GO:0009507; GO:0006397; GO:0008033	Plastid â chloroplast.	-	-
GSMUA_Achr8G13680_001	GSMUA_Achr8T13680_001	CUFF.34863.1	tr|H9N2D0|H9N2D0_9LILI	Maturase K (Fragment)	matK	Paracostus paradoxus	87.18	39	5	0	117	1	32	70	6e-15	unreviewed	412	RNA binding; chloroplast; mRNA processing; tRNA processing	GO:0003723; GO:0009507; GO:0006397; GO:0008033	Plastid â chloroplast.	-	-
GSMUA_Achr5G13190_001	GSMUA_Achr5T13190_001	CUFF.23298.1	tr|Q8HV03|Q8HV03_9LILI	Maturase K (Intron maturase)	matK	Orchidantha fimbriata	93.94	33	2	0	100	2	178	210	1e-15	unreviewed	412	RNA binding; RNA splicing; chloroplast; mRNA processing; tRNA processing	GO:0003723; GO:0008380; GO:0009507; GO:0006397; GO:0008033	Plastid â chloroplast.	-	-
GSMUA_Achr10G07980_001	GSMUA_Achr10T07980_001	CUFF.4409.1	tr|C3SAF2|C3SAF2_BRADI	MDR-like ABC transporter (Uncharacterized protein)	BRADI3G17020	Brachypodium distachyon (Purple false brome) (Trachynia distachya)	80.65	62	12	0	274	459	777	838	3e-44	unreviewed	1269	ATP binding; ATP catabolic process; ATPase activity, coupled to transmembrane movement of substances; integral to membrane	GO:0005524; GO:0006200; GO:0042626; GO:0016021	-	-	-
GSMUA_Achr10G25110_001	GSMUA_Achr10T25110_001	CUFF.6591.1	tr|M0RL85|M0RL85_MUSAM	Methionine aminopeptidase (EC 3.4.11.18)	-	Musa acuminata subsp. malaccensis (Wild banana) (Musa malaccensis)	100	112	0	0	2	337	189	300	2e-75	unreviewed	348	aminopeptidase activity; cellular process; metal ion binding; metalloexopeptidase activity; proteolysis	GO:0004177; GO:0009987; GO:0046872; GO:0008235; GO:0006508	-	-	-
GSMUA_Achr11G03740_001	GSMUA_Achr11T03740_001	CUFF.7859.1	tr|M0RP54|M0RP54_MUSAM	Methionine aminopeptidase (EC 3.4.11.18)	-	Musa acuminata subsp. malaccensis (Wild banana) (Musa malaccensis)	100	65	0	0	3	197	31	95	1e-27	unreviewed	395	aminopeptidase activity; cellular process; metal ion binding; metalloexopeptidase activity; proteolysis	GO:0004177; GO:0009987; GO:0046872; GO:0008235; GO:0006508	-	-	-
GSMUA_Achr2G02490_001	GSMUA_Achr2T02490_001	CUFF.10925.1	tr|M0S4J0|M0S4J0_MUSAM	Methionine aminopeptidase (EC 3.4.11.18)	-	Musa acuminata subsp. malaccensis (Wild banana) (Musa malaccensis)	100	355	0	0	22	1086	1	355	0	unreviewed	355	aminopeptidase activity; cellular process; metal ion binding; metalloexopeptidase activity; proteolysis	GO:0004177; GO:0009987; GO:0046872; GO:0008235; GO:0006508	-	-	-
GSMUA_Achr2G03060_001	GSMUA_Achr2T03060_001	CUFF.10982.1	tr|M0S4P7|M0S4P7_MUSAM	Methionine aminopeptidase (EC 3.4.11.18)	-	Musa acuminata subsp. malaccensis (Wild banana) (Musa malaccensis)	100	214	0	0	3	644	226	439	5e-154	unreviewed	439	aminopeptidase activity; cellular process; metal ion binding; metalloexopeptidase activity; proteolysis	GO:0004177; GO:0009987; GO:0046872; GO:0008235; GO:0006508	-	-	-
GSMUA_Achr6G19220_001	GSMUA_Achr6T19220_001	CUFF.27379.1	tr|M0T8C0|M0T8C0_MUSAM	Methionine aminopeptidase (EC 3.4.11.18)	-	Musa acuminata subsp. malaccensis (Wild banana) (Musa malaccensis)	100	366	0	0	49	1146	88	453	0	unreviewed	453	aminopeptidase activity; cellular process; metal ion binding; metalloexopeptidase activity; proteolysis	GO:0004177; GO:0009987; GO:0046872; GO:0008235; GO:0006508	-	-	-
GSMUA_Achr8G11640_001	GSMUA_Achr8T11640_001	CUFF.34620.1	tr|M0TPL7|M0TPL7_MUSAM	Methionine aminopeptidase (EC 3.4.11.18)	-	Musa acuminata subsp. malaccensis (Wild banana) (Musa malaccensis)	100	91	0	0	3	275	146	236	2e-58	unreviewed	401	aminopeptidase activity; cellular process; metal ion binding; metalloexopeptidase activity; proteolysis	GO:0004177; GO:0009987; GO:0046872; GO:0008235; GO:0006508	-	-	-
GSMUA_Achr11G10550_001	GSMUA_Achr11T10550_001	CUFF.8660.1	tr|M0TJL5|M0TJL5_MUSAM	Methylenetetrahydrofolate reductase (EC 1.5.1.20)	-	Musa acuminata subsp. malaccensis (Wild banana) (Musa malaccensis)	91.57	593	50	0	16	1794	1	593	0	unreviewed	595	methionine metabolic process; methylenetetrahydrofolate reductase (NADPH) activity	GO:0006555; GO:0004489	-	One-carbon metabolism; tetrahydrofolate interconversion.	-
GSMUA_Achr7G21790_001	GSMUA_Achr7T21790_001	CUFF.32258.1	tr|M0TJL5|M0TJL5_MUSAM	Methylenetetrahydrofolate reductase (EC 1.5.1.20)	-	Musa acuminata subsp. malaccensis (Wild banana) (Musa malaccensis)	100	409	0	0	3	1229	187	595	0	unreviewed	595	methionine metabolic process; methylenetetrahydrofolate reductase (NADPH) activity	GO:0006555; GO:0004489	-	One-carbon metabolism; tetrahydrofolate interconversion.	-
GSMUA_Achr6G29170_001	GSMUA_Achr6T29170_001	CUFF.28562.1	tr|M0TB62|M0TB62_MUSAM	Methylthioribose-1-phosphate isomerase (M1Pi) (MTR-1-P isomerase) (EC 5.3.1.23) (S-methyl-5-thioribose-1-phosphate isomerase) (Translation initiation factor eIF-2B subunit alpha/beta/delta-like protein)	-	Musa acuminata subsp. malaccensis (Wild banana) (Musa malaccensis)	98.36	365	0	1	3	1079	21	385	0	unreviewed	385	L-methionine biosynthetic process from S-adenosylmethionine; S-methyl-5-thioribose-1-phosphate isomerase activity; cytoplasm; nucleus	GO:0019284; GO:0046523; GO:0005737; GO:0005634	Cytoplasm. Nucleus.	Amino-acid biosynthesis; L-methionine biosynthesis via salvage pathway; L-methionine from S-methyl-5-thio-alpha-D-ribose 1-phosphate: step 1/6.	-
GSMUA_Achr3G25940_001	GSMUA_Achr3T25940_001	CUFF.16593.1	tr|N1QWQ7|N1QWQ7_AEGTA	Methyltransferase-like protein 13	F775_05423	Aegilops tauschii (Tausch's goatgrass) (Aegilops squarrosa)	57.41	54	23	0	317	156	522	575	1e-21	unreviewed	1134	-	-	-	-	-
GSMUA_Achr1G01220_001	GSMUA_Achr1T01220_001	CUFF.164.2	tr|B9S5U3|B9S5U3_RICCO	Midasin	RCOM_0654710	Ricinus communis (Castor bean)	60.67	1251	462	14	71	3784	106	1339	0	unreviewed	5282	ATP binding; ATP catabolic process; ATPase activity; nucleus; protein complex assembly	GO:0005524; GO:0006200; GO:0016887; GO:0005634; GO:0006461	Nucleus.	-	rcu:RCOM_0654710;
GSMUA_Achr11G02860_001	GSMUA_Achr11T02860_001	CUFF.7746.1	tr|H9D0Z7|H9D0Z7_9LILI	Mitogen-activated protein kinase 2 (Fragment)	MAPK2	Lilium lancifolium	100	20	0	0	115	56	139	158	1e-10	unreviewed	209	ATP binding; MAP kinase activity; MAPK cascade	GO:0005524; GO:0004707; GO:0000165	-	-	-
GSMUA_Achr10G15150_001	GSMUA_Achr10T15150_001	CUFF.5303.1	tr|M0RIE1|M0RIE1_MUSAM	MLO-like protein	-	Musa acuminata subsp. malaccensis (Wild banana) (Musa malaccensis)	100	109	0	0	815	1141	398	506	4e-72	unreviewed	506	cell death; defense response; integral to membrane; response to biotic stimulus	GO:0008219; GO:0006952; GO:0016021; GO:0009607	Membrane; Multi-pass membrane protein.	-	-
GSMUA_Achr11G01440_001	GSMUA_Achr11T01440_001	CUFF.7551.1	tr|M0RNH4|M0RNH4_MUSAM	MLO-like protein	-	Musa acuminata subsp. malaccensis (Wild banana) (Musa malaccensis)	98.44	128	2	0	2	385	75	202	3e-84	unreviewed	558	cell death; defense response; integral to membrane; response to biotic stimulus	GO:0008219; GO:0006952; GO:0016021; GO:0009607	Membrane; Multi-pass membrane protein.	-	-
GSMUA_Achr1G06850_001	GSMUA_Achr1T06850_001	CUFF.905.1	tr|M0RXP3|M0RXP3_MUSAM	MLO-like protein	-	Musa acuminata subsp. malaccensis (Wild banana) (Musa malaccensis)	79.86	139	0	1	427	843	1	111	2e-48	unreviewed	634	cell death; defense response; integral to membrane; response to biotic stimulus	GO:0008219; GO:0006952; GO:0016021; GO:0009607	Membrane; Multi-pass membrane protein.	-	-
GSMUA_Achr3G10960_001	GSMUA_Achr3T10960_001	CUFF.14745.3	tr|M0SDL3|M0SDL3_MUSAM	MLO-like protein	-	Musa acuminata subsp. malaccensis (Wild banana) (Musa malaccensis)	100	125	0	0	2	376	248	372	2e-62	unreviewed	532	cell death; defense response; integral to membrane; response to biotic stimulus	GO:0008219; GO:0006952; GO:0016021; GO:0009607	Membrane; Multi-pass membrane protein.	-	-
GSMUA_Achr4G04380_001	GSMUA_Achr4T04380_001	CUFF.17864.1	tr|M0SL05|M0SL05_MUSAM	MLO-like protein	-	Musa acuminata subsp. malaccensis (Wild banana) (Musa malaccensis)	59.06	171	20	2	546	34	418	538	1e-46	unreviewed	538	cell death; defense response; integral to membrane; response to biotic stimulus	GO:0008219; GO:0006952; GO:0016021; GO:0009607	Membrane; Multi-pass membrane protein.	-	-
GSMUA_Achr4G05230_001	GSMUA_Achr4T05230_001	CUFF.17985.1	tr|M0SL90|M0SL90_MUSAM	MLO-like protein	-	Musa acuminata subsp. malaccensis (Wild banana) (Musa malaccensis)	100	79	0	0	1	237	308	386	1e-46	unreviewed	556	cell death; defense response; integral to membrane; response to biotic stimulus	GO:0008219; GO:0006952; GO:0016021; GO:0009607	Membrane; Multi-pass membrane protein.	-	-
GSMUA_Achr5G08430_001	GSMUA_Achr5T08430_001	CUFF.22551.1	tr|M0SWS2|M0SWS2_MUSAM	MLO-like protein	-	Musa acuminata subsp. malaccensis (Wild banana) (Musa malaccensis)	100	42	0	0	2	127	315	356	5e-23	unreviewed	456	cell death; defense response; integral to membrane; response to biotic stimulus	GO:0008219; GO:0006952; GO:0016021; GO:0009607	Membrane; Multi-pass membrane protein.	-	-
GSMUA_Achr6G17770_001	GSMUA_Achr6T17770_001	CUFF.28038.1	tr|M0T7X5|M0T7X5_MUSAM	MLO-like protein	-	Musa acuminata subsp. malaccensis (Wild banana) (Musa malaccensis)	72.5	40	5	1	451	552	211	250	2e-08	unreviewed	522	cell death; defense response; integral to membrane; response to biotic stimulus	GO:0008219; GO:0006952; GO:0016021; GO:0009607	Membrane; Multi-pass membrane protein.	-	-
GSMUA_Achr7G23630_001	GSMUA_Achr7T23630_001	CUFF.33602.1	tr|M0TK49|M0TK49_MUSAM	MLO-like protein	-	Musa acuminata subsp. malaccensis (Wild banana) (Musa malaccensis)	97.45	196	1	1	4	579	67	262	4e-112	unreviewed	508	cell death; defense response; integral to membrane; response to biotic stimulus	GO:0008219; GO:0006952; GO:0016021; GO:0009607	Membrane; Multi-pass membrane protein.	-	-
GSMUA_Achr8G16290_001	GSMUA_Achr8T16290_001	CUFF.35202.1	tr|M0TQY2|M0TQY2_MUSAM	MLO-like protein	-	Musa acuminata subsp. malaccensis (Wild banana) (Musa malaccensis)	100	196	0	0	3	590	295	490	6e-136	unreviewed	490	cell death; defense response; integral to membrane; response to biotic stimulus	GO:0008219; GO:0006952; GO:0016021; GO:0009607	Membrane; Multi-pass membrane protein.	-	-
GSMUA_Achr9G29970_001	GSMUA_Achr9T29970_001	CUFF.41033.1	tr|M0U4Q4|M0U4Q4_MUSAM	mRNA cap guanine-N7 methyltransferase (EC 2.1.1.56)	-	Musa acuminata subsp. malaccensis (Wild banana) (Musa malaccensis)	100	147	0	0	1	441	227	373	2e-94	unreviewed	373	RNA (guanine-N7)-methylation; RNA binding; mRNA (guanine-N7-)-methyltransferase activity; nucleus	GO:0036265; GO:0003723; GO:0004482; GO:0005634	Nucleus.	-	-
GSMUA_Achr9G09630_001	GSMUA_Achr9T09630_001	CUFF.38658.1	tr|Q1EPE4|Q1EPE4_MUSAC	Myb DNA-binding domain-containing protein	MA4_8L21.32	Musa acuminata (Banana) (Musa cavendishii)	97.87	141	3	0	2	424	72	212	8e-93	unreviewed	375	DNA binding; chromatin binding	GO:0003677; GO:0003682	-	-	-
GSMUA_Achr1G09180_001	GSMUA_Achr1T09180_001	CUFF.1087.1	tr|B5RHV2|B5RHV2_MUSBA	Myb-related transcription factor	myb	Musa balbisiana (Banana)	87.76	98	12	0	1	294	73	170	3e-53	unreviewed	249	DNA binding; chromatin binding	GO:0003677; GO:0003682	-	-	-
GSMUA_Achr4G07570_001	GSMUA_Achr4T07570_001	CUFF.18837.1	tr|A2Q3J2|A2Q3J2_MEDTR	Myosin head, motor region (Fragment)	MtrDRAFT_AC155884g19v2	Medicago truncatula (Barrel medic) (Medicago tribuloides)	97.73	44	1	0	272	141	98	141	1e-20	unreviewed	415	ATP binding; motor activity; myosin complex	GO:0005524; GO:0003774; GO:0016459	-	-	-
GSMUA_Achr11G22760_001	GSMUA_Achr11T22760_001	CUFF.10126.1	tr|E2FJQ8|E2FJQ8_MUSAC	NAC protein	-	Musa acuminata AAA Group (dessert banana)	100	146	0	0	111	548	1	146	6e-105	unreviewed	262	DNA binding; regulation of transcription, DNA-dependent	GO:0003677; GO:0006355	-	-	-
GSMUA_Achr10G28580_001	GSMUA_Achr10T28580_001	CUFF.7032.1	tr|M0RM82|M0RM82_MUSAM	N-acetyl-gamma-glutamyl-phosphate reductase (EC 1.2.1.38)	-	Musa acuminata subsp. malaccensis (Wild banana) (Musa malaccensis)	100	250	0	0	2	751	19	268	0	unreviewed	403	N-acetyl-gamma-glutamyl-phosphate reductase activity; NAD binding; arginine biosynthetic process; cytoplasm	GO:0003942; GO:0051287; GO:0006526; GO:0005737	-	-	-
GSMUA_Achr11G00250_001	GSMUA_Achr11T00250_001	CUFF.7614.1	tr|H2FCT5|H2FCT5_9ASPA	NAD(P)H-quinone oxidoreductase subunit 4L, chloroplastic (EC 1.6.5.-) (NAD(P)H dehydrogenase subunit 4L) (NADH-plastoquinone oxidoreductase subunit 4L)	ndhE	Asphodeline damascena	68.42	38	12	0	365	252	1	38	1e-08	unreviewed	101	ATP synthesis coupled electron transport; chloroplast thylakoid membrane; integral to membrane; oxidoreductase activity, acting on NAD(P)H, quinone or similar compound as acceptor; photosynthesis, light reaction; quinone binding; transport	GO:0042773; GO:0009535; GO:0016021; GO:0016655; GO:0019684; GO:0048038; GO:0006810	Plastid â chloroplast thylakoid membrane; Multi-pass membrane protein.	-	-
GSMUA_Achr4G32750_001	GSMUA_Achr4T32750_001	CUFF.21327.1	tr|A9QBL2|A9QBL2_MUSAC	NAD(P)H-quinone oxidoreductase subunit 6, chloroplastic (EC 1.6.5.-) (Fragment)	ndhG	Musa acuminata (Banana) (Musa cavendishii)	70.22	178	41	4	95	598	1	176	8e-49	unreviewed	176	NADH dehydrogenase (ubiquinone) activity; chloroplast; integral to membrane; quinone binding	GO:0008137; GO:0009507; GO:0016021; GO:0048038	Plastid â chloroplast.	-	-
GSMUA_Achr6G25880_001	GSMUA_Achr6T25880_001	CUFF.28206.2	tr|M0TA83|M0TA83_MUSAM	NAD-dependent protein deacetylase (EC 3.5.1.-) (Regulatory protein SIR2 homolog)	-	Musa acuminata subsp. malaccensis (Wild banana) (Musa malaccensis)	100	345	0	0	179	1213	116	460	0	unreviewed	460	NAD+ binding; NAD-dependent protein deacetylase activity; mitochondrial matrix; protein ADP-ribosylation; zinc ion binding	GO:0070403; GO:0034979; GO:0005759; GO:0006471; GO:0008270	Mitochondrion matrix.	-	-
GSMUA_Achr7G16860_001	GSMUA_Achr7T16860_001	CUFF.31670.1	tr|A0ARZ5|A0ARZ5_9LILI	NADH dehydrogenase subunit F (Fragment)	ndhF	Strelitzia reginae	97.87	47	1	0	143	3	189	235	4e-24	unreviewed	430	ATP synthesis coupled electron transport; NADH dehydrogenase (ubiquinone) activity; chloroplast; integral to membrane; quinone binding	GO:0042773; GO:0008137; GO:0009507; GO:0016021; GO:0048038	-	-	-
GSMUA_Achr8G24042_001	GSMUA_Achr8T24042_001	CUFF.36230.1	tr|A9QBH0|A9QBH0_MUSAC	NADH-plastoquinone oxidoreductase subunit 5 (Fragment)	ndhF	Musa acuminata (Banana) (Musa cavendishii)	90.62	64	6	0	304	113	652	715	3e-30	unreviewed	736	ATP synthesis coupled electron transport; NADH dehydrogenase (ubiquinone) activity; chloroplast; integral to membrane; quinone binding	GO:0042773; GO:0008137; GO:0009507; GO:0016021; GO:0048038	-	-	-
GSMUA_Achr6G36670_001	GSMUA_Achr6T36670_001	CUFF.29488.1	tr|A9QBI3|A9QBI3_MUSAC	NADH-plastoquinone oxidoreductase subunit 7 (Fragment)	ndhH	Musa acuminata (Banana) (Musa cavendishii)	92.7	178	13	0	605	72	59	236	2e-100	unreviewed	393	NAD binding; chloroplast; oxidoreductase activity, acting on NAD(P)H; quinone binding	GO:0051287; GO:0009507; GO:0016651; GO:0048038	-	-	-
GSMUA_Achr8G05790_001	GSMUA_Achr8T05790_001	CUFF.33753.1	tr|A9QBL4|A9QBL4_MUSAC	NADH-plastoquinone oxidoreductase subunit K (Fragment)	ndhK	Musa acuminata (Banana) (Musa cavendishii)	95.71	70	3	0	452	243	105	174	4e-70	unreviewed	284	4 iron, 4 sulfur cluster binding; NADH dehydrogenase (ubiquinone) activity; chloroplast thylakoid membrane; metal ion binding; quinone binding	GO:0051539; GO:0008137; GO:0009535; GO:0046872; GO:0048038	Plastid â chloroplast thylakoid membrane; Peripheral membrane protein; Stromal side.	-	-
GSMUA_Achr1G23310_001	GSMUA_Achr1T23310_001	CUFF.2974.1	tr|B6T6U3|B6T6U3_MAIZE	NADH-ubiquinone oxidoreductase 51 kDa subunit	-	Zea mays (Maize)	90.59	489	35	1	139	1572	12	500	0	unreviewed	504	4 iron, 4 sulfur cluster binding; FMN binding; NAD binding; NADH dehydrogenase (ubiquinone) activity	GO:0051539; GO:0010181; GO:0051287; GO:0008137	-	-	zma:100282384;
GSMUA_Achr6G13990_001	GSMUA_Achr6T13990_001	CUFF.26813.1	tr|M0T6U7|M0T6U7_MUSAM	NADPH:adrenodoxin oxidoreductase, mitochondrial (EC 1.18.1.6)	-	Musa acuminata subsp. malaccensis (Wild banana) (Musa malaccensis)	93.1	145	10	0	2	436	374	518	2e-87	unreviewed	518	mitochondrial matrix; oxidoreductase activity	GO:0005759; GO:0016491	Mitochondrion matrix.	-	-
GSMUA_Achr11G08140_001	GSMUA_Achr11T08140_001	CUFF.8391.1	tr|M0RQE4|M0RQE4_MUSAM	NADPH--cytochrome P450 reductase (EC 1.6.2.4)	-	Musa acuminata subsp. malaccensis (Wild banana) (Musa malaccensis)	99.81	529	1	0	2	1588	166	694	0	unreviewed	694	FMN binding; NADPH-hemoprotein reductase activity; endoplasmic reticulum membrane; iron ion binding	GO:0010181; GO:0003958; GO:0005789; GO:0005506	Endoplasmic reticulum membrane.	-	-
GSMUA_Achr1G23470_001	GSMUA_Achr1T23470_001	CUFF.2992.1	tr|M0S2F4|M0S2F4_MUSAM	NADPH--cytochrome P450 reductase (EC 1.6.2.4)	-	Musa acuminata subsp. malaccensis (Wild banana) (Musa malaccensis)	100	397	0	0	3	1193	304	700	0	unreviewed	700	FMN binding; NADPH-hemoprotein reductase activity; endoplasmic reticulum membrane; iron ion binding	GO:0010181; GO:0003958; GO:0005789; GO:0005506	Endoplasmic reticulum membrane.	-	-
GSMUA_Achr2G04920_001	GSMUA_Achr2T04920_001	CUFF.11205.1	tr|K3ZR57|K3ZR57_SETIT	NADPH--cytochrome P450 reductase (EC 1.6.2.4)	Si029087m.g	Setaria italica (Foxtail millet) (Panicum italicum)	75.85	265	64	0	2	796	180	444	1e-155	unreviewed	705	FMN binding; NADPH-hemoprotein reductase activity; endoplasmic reticulum membrane; iron ion binding	GO:0010181; GO:0003958; GO:0005789; GO:0005506	Endoplasmic reticulum membrane.	-	-
GSMUA_Achr7G05040_001	GSMUA_Achr7T05040_001	CUFF.30208.1	tr|M0TEU4|M0TEU4_MUSAM	NADPH--cytochrome P450 reductase (EC 1.6.2.4)	-	Musa acuminata subsp. malaccensis (Wild banana) (Musa malaccensis)	100	593	0	0	3	1781	113	705	0	unreviewed	705	FMN binding; NADPH-hemoprotein reductase activity; endoplasmic reticulum membrane; iron ion binding	GO:0010181; GO:0003958; GO:0005789; GO:0005506	Endoplasmic reticulum membrane.	-	-
GSMUA_Achr10G24920_001	GSMUA_Achr10T24920_001	CUFF.6558.1	tr|B0JEI2|B0JEI2_MUSAC	NBS-LRR disease resistance protein (Fragment)	nbs	Musa acuminata (Banana) (Musa cavendishii)	100	84	0	0	254	3	89	172	1e-41	unreviewed	175	ADP binding; defense response	GO:0043531; GO:0006952	-	-	-
GSMUA_Achr4G26160_001	GSMUA_Achr4T26160_001	CUFF.20589.1	tr|J9S5J0|J9S5J0_MUSPR	NBS-LRR protein (Fragment)	-	Musa AAB Group	100	47	0	0	3	143	40	86	4e-25	unreviewed	173	ADP binding	GO:0043531	-	-	-
GSMUA_Achr7G12770_001	GSMUA_Achr7T12770_001	CUFF.31248.1	tr|B9GV80|B9GV80_POPTR	Nbs-lrr resistance protein	POPTRDRAFT_756125	Populus trichocarpa (Western balsam poplar) (Populus balsamifera subsp. trichocarpa)	38.73	142	80	2	423	1	699	834	1e-10	unreviewed	1109	ADP binding; defense response	GO:0043531; GO:0006952	-	-	pop:POPTR_756125;
GSMUA_Achr10G07150_001	GSMUA_Achr10T07150_001	CUFF.4309.1	tr|J7K3D8|J7K3D8_MUSPR	NBS-LRR resistance protein (Fragment)	NBS-LRR	Musa AAB Group	80.58	103	20	0	2	310	91	193	6e-49	unreviewed	236	ADP binding; defense response	GO:0043531; GO:0006952	-	-	-
GSMUA_Achr6G34690_001	GSMUA_Achr6T34690_001	CUFF.29226.1	tr|C3RVU4|C3RVU4_MUSAM	NBS-type resistance protein RGC5	RGC5	Musa acuminata subsp. malaccensis (Wild banana) (Musa malaccensis)	89.86	276	28	0	3	830	1165	1440	1e-160	unreviewed	1442	ADP binding; defense response	GO:0043531; GO:0006952	-	-	-
GSMUA_Achr5G21950_001	GSMUA_Achr5T21950_001	CUFF.24168.1	tr|Q9XQE2|Q9XQE2_SOLNI	NdhB protein (Fragment)	ndhB	Solanum nigrum (Black nightshade)	94.44	36	2	0	3	110	18	53	4e-18	unreviewed	121	ATP synthesis coupled electron transport; NADH dehydrogenase (ubiquinone) activity; chloroplast; quinone binding	GO:0042773; GO:0008137; GO:0009507; GO:0048038	-	-	-
GSMUA_Achr6G28610_001	GSMUA_Achr6T28610_001	CUFF.28500.1	tr|Q9XQE2|Q9XQE2_SOLNI	NdhB protein (Fragment)	ndhB	Solanum nigrum (Black nightshade)	97.22	36	1	0	2	109	49	84	3e-17	unreviewed	121	ATP synthesis coupled electron transport; NADH dehydrogenase (ubiquinone) activity; chloroplast; quinone binding	GO:0042773; GO:0008137; GO:0009507; GO:0048038	-	-	-
GSMUA_Achr9G08660_001	GSMUA_Achr9T08660_001	CUFF.38559.2	tr|E9KF95|E9KF95_HEVBR	Neutral/alkaline invertase 2	NIN2	Hevea brasiliensis (Para rubber tree) (Siphonia brasiliensis)	91.32	265	23	0	1	795	149	413	2e-180	unreviewed	557	glycopeptide alpha-N-acetylgalactosaminidase activity; metabolic process	GO:0033926; GO:0008152	-	-	-
GSMUA_Achr4G30190_001	GSMUA_Achr4T30190_001	CUFF.21040.1	tr|M0STD1|M0STD1_MUSAM	Non-lysosomal glucosylceramidase (NLGase) (EC 3.2.1.45)	-	Musa acuminata subsp. malaccensis (Wild banana) (Musa malaccensis)	100	74	0	0	28	249	1	74	2e-45	unreviewed	927	glucosylceramidase activity; glucosylceramide catabolic process; integral to membrane; plasma membrane	GO:0004348; GO:0006680; GO:0016021; GO:0005886	Cell membrane.	-	-
GSMUA_Achr6G18500_001	GSMUA_Achr6T18500_001	CUFF.27303.1	tr|M0T848|M0T848_MUSAM	Non-lysosomal glucosylceramidase (NLGase) (EC 3.2.1.45)	-	Musa acuminata subsp. malaccensis (Wild banana) (Musa malaccensis)	100	91	0	0	36	308	745	835	2e-54	unreviewed	835	glucosylceramidase activity; glucosylceramide catabolic process; integral to membrane; plasma membrane	GO:0004348; GO:0006680; GO:0016021; GO:0005886	Cell membrane.	-	-
GSMUA_Achr1G17220_001	GSMUA_Achr1T17220_001	CUFF.2242.1	tr|M0S0N0|M0S0N0_MUSAM	Non-specific lipid-transfer protein	-	Musa acuminata subsp. malaccensis (Wild banana) (Musa malaccensis)	100	97	0	0	1	291	21	117	4e-61	unreviewed	117	lipid binding; lipid transport	GO:0008289; GO:0006869	-	-	-
GSMUA_Achr4G16640_001	GSMUA_Achr4T16640_001	CUFF.19342.1	tr|M0SPI2|M0SPI2_MUSAM	Non-specific lipid-transfer protein	-	Musa acuminata subsp. malaccensis (Wild banana) (Musa malaccensis)	76.92	91	21	0	170	442	26	116	1e-30	unreviewed	116	lipid binding; lipid transport	GO:0008289; GO:0006869	-	-	-
GSMUA_Achr4G16680_001	GSMUA_Achr4T16680_001	CUFF.19404.1	tr|M0SPI2|M0SPI2_MUSAM	Non-specific lipid-transfer protein	-	Musa acuminata subsp. malaccensis (Wild banana) (Musa malaccensis)	100	116	0	0	58	405	1	116	7e-63	unreviewed	116	lipid binding; lipid transport	GO:0008289; GO:0006869	-	-	-
GSMUA_Achr4G16700_001	GSMUA_Achr4T16700_001	CUFF.19345.1	tr|M0SPH7|M0SPH7_MUSAM	Non-specific lipid-transfer protein	-	Musa acuminata subsp. malaccensis (Wild banana) (Musa malaccensis)	85.42	96	14	0	43	330	24	119	5e-46	unreviewed	119	lipid binding; lipid transport	GO:0008289; GO:0006869	-	-	-
GSMUA_Achr7G22090_001	GSMUA_Achr7T22090_001	CUFF.32280.1	tr|M0RTR2|M0RTR2_MUSAM	Non-specific lipid-transfer protein	-	Musa acuminata subsp. malaccensis (Wild banana) (Musa malaccensis)	76.19	42	10	0	2	127	74	115	7e-16	unreviewed	131	lipid binding; lipid transport	GO:0008289; GO:0006869	-	-	-
GSMUA_Achr6G00950_001	GSMUA_Achr6T00950_001	CUFF.25169.1	tr|A1EGX7|A1EGX7_MUSAC	NPR1-like protein	NPR1B	Musa acuminata AAA Group (dessert banana)	100	164	0	0	1	492	408	571	8e-111	unreviewed	592	-	-	-	-	-
GSMUA_Achr7G21620_001	GSMUA_Achr7T21620_001	CUFF.33325.1	tr|Q40462|Q40462_TOBAC	NTGB1 (Fragment)	-	Nicotiana tabacum (Common tobacco)	83.78	37	5	1	236	346	6	41	2e-09	unreviewed	87	GTP binding; intracellular; small GTPase mediated signal transduction	GO:0005525; GO:0005622; GO:0007264	-	-	-
GSMUA_Achr8G05300_001	GSMUA_Achr8T05300_001	CUFF.33660.1	tr|M1LJZ0|M1LJZ0_ALLSA	Nuclear transcription factor Y subunit B-3-like protein	-	Allium sativum (Garlic)	86.26	131	17	1	604	996	1	130	4e-67	unreviewed	211	nucleus; regulation of transcription, DNA-dependent; sequence-specific DNA binding	GO:0005634; GO:0006355; GO:0043565	-	-	-
GSMUA_Achr11G23090_001	GSMUA_Achr11T23090_001	CUFF.10167.1	tr|M0RUN9|M0RUN9_MUSAM	Nucleoside diphosphate kinase (EC 2.7.4.6)	-	Musa acuminata subsp. malaccensis (Wild banana) (Musa malaccensis)	100	142	0	0	90	515	1	142	7e-97	unreviewed	142	ATP binding; CTP biosynthetic process; GTP biosynthetic process; UTP biosynthetic process; nucleoside diphosphate kinase activity	GO:0005524; GO:0006241; GO:0006183; GO:0006228; GO:0004550	-	-	-
GSMUA_Achr1G11560_001	GSMUA_Achr1T11560_001	CUFF.1409.1	tr|M0RZ15|M0RZ15_MUSAM	Nucleoside diphosphate kinase (EC 2.7.4.6)	-	Musa acuminata subsp. malaccensis (Wild banana) (Musa malaccensis)	100	237	0	0	50	760	1	237	2e-149	unreviewed	237	ATP binding; CTP biosynthetic process; GTP biosynthetic process; UTP biosynthetic process; nucleoside diphosphate kinase activity	GO:0005524; GO:0006241; GO:0006183; GO:0006228; GO:0004550	-	-	-
GSMUA_Achr3G05930_001	GSMUA_Achr3T05930_001	CUFF.14070.1	tr|M0SC61|M0SC61_MUSAM	Nucleoside diphosphate kinase (EC 2.7.4.6)	-	Musa acuminata subsp. malaccensis (Wild banana) (Musa malaccensis)	100	152	0	0	2	457	22	173	1e-108	unreviewed	173	ATP binding; CTP biosynthetic process; GTP biosynthetic process; UTP biosynthetic process; nucleoside diphosphate kinase activity	GO:0005524; GO:0006241; GO:0006183; GO:0006228; GO:0004550	-	-	-
GSMUA_Achr4G01100_001	GSMUA_Achr4T01100_001	CUFF.17486.1	tr|M0SK27|M0SK27_MUSAM	Nucleoside diphosphate kinase (EC 2.7.4.6)	-	Musa acuminata subsp. malaccensis (Wild banana) (Musa malaccensis)	100	134	0	0	5	406	105	238	4e-93	unreviewed	238	ATP binding; CTP biosynthetic process; GTP biosynthetic process; UTP biosynthetic process; nucleoside diphosphate kinase activity	GO:0005524; GO:0006241; GO:0006183; GO:0006228; GO:0004550	-	-	-
GSMUA_Achr5G18300_001	GSMUA_Achr5T18300_001	CUFF.23744.1	tr|M0SZK9|M0SZK9_MUSAM	Nucleoside diphosphate kinase (EC 2.7.4.6)	-	Musa acuminata subsp. malaccensis (Wild banana) (Musa malaccensis)	100	148	0	0	66	509	1	148	6e-98	unreviewed	148	ATP binding; CTP biosynthetic process; GTP biosynthetic process; UTP biosynthetic process; nucleoside diphosphate kinase activity	GO:0005524; GO:0006241; GO:0006183; GO:0006228; GO:0004550	-	-	-
GSMUA_Achr8G15010_001	GSMUA_Achr8T15010_001	CUFF.35053.1	tr|M0TQK4|M0TQK4_MUSAM	Nucleoside diphosphate kinase (EC 2.7.4.6)	-	Musa acuminata subsp. malaccensis (Wild banana) (Musa malaccensis)	100	148	0	0	117	560	1	148	2e-103	unreviewed	148	ATP binding; CTP biosynthetic process; GTP biosynthetic process; UTP biosynthetic process; nucleoside diphosphate kinase activity	GO:0005524; GO:0006241; GO:0006183; GO:0006228; GO:0004550	-	-	-
GSMUA_Achr6G08200_001	GSMUA_Achr6T08200_001	CUFF.26026.1	tr|L0GDP7|L0GDP7_MUSAC	Nudix hydrolase 13 (Fragment)	NUDX13	Musa acuminata AAA Group (dessert banana)	100	27	0	0	2	82	111	137	7e-09	unreviewed	137	hydrolase activity	GO:0016787	-	-	-
GSMUA_Achr10G21300_001	GSMUA_Achr10T21300_001	CUFF.6228.4	tr|M0RK55|M0RK55_MUSAM	O-acyltransferase	-	Musa acuminata subsp. malaccensis (Wild banana) (Musa malaccensis)	100	316	0	0	2	949	25	340	0	unreviewed	449	diacylglycerol O-acyltransferase activity; endoplasmic reticulum membrane; integral to membrane; triglyceride biosynthetic process	GO:0004144; GO:0005789; GO:0016021; GO:0019432	Endoplasmic reticulum membrane; Multi-pass membrane protein.	-	-
GSMUA_Achr9G28260_001	GSMUA_Achr9T28260_001	CUFF.40849.1	tr|M0U483|M0U483_MUSAM	O-acyltransferase	-	Musa acuminata subsp. malaccensis (Wild banana) (Musa malaccensis)	100	137	0	0	1	411	66	202	1e-88	unreviewed	475	diacylglycerol O-acyltransferase activity; endoplasmic reticulum membrane; integral to membrane; triglyceride biosynthetic process	GO:0004144; GO:0005789; GO:0016021; GO:0019432	Endoplasmic reticulum membrane; Multi-pass membrane protein.	-	-
GSMUA_Achr4G32990_001	GSMUA_Achr4T32990_001	CUFF.21350.1	tr|Q1EP05|Q1EP05_MUSAC	Oligopeptide transporter OPT family protein	MA4_112I10.26	Musa acuminata (Banana) (Musa cavendishii)	100	205	0	0	163	777	544	748	4e-145	unreviewed	748	transmembrane transport	GO:0055085	-	-	-
GSMUA_Achr4G00670_001	GSMUA_Achr4T00670_001	CUFF.17444.1	tr|M1S166|M1S166_MUSPR	Omega-6 fatty acid desaturase 2 endoplasmic reticulum isozyme 2c	-	Musa AB Group	97.97	394	6	1	185	1360	1	394	0	unreviewed	394	lipid metabolic process	GO:0006629	-	-	-
GSMUA_Achr10G17050_001	GSMUA_Achr10T17050_001	CUFF.5598.1	tr|Q2F6K0|Q2F6K0_9ORYZ	ORF100	-	Oryza granulata	45.56	90	44	3	309	52	1	89	4e-06	unreviewed	100	chloroplast; plastid	GO:0009507; GO:0009536	-	-	-
GSMUA_Achr3G20072_001	GSMUA_Achr3T20072_001	CUFF.16408.1	tr|A4QM95|A4QM95_PINKO	ORF75b	-	Pinus koraiensis (Korean pine)	86.67	30	3	1	90	1	1	29	7e-09	unreviewed	75	chloroplast	GO:0009507	-	-	-
GSMUA_Achr2G07630_001	GSMUA_Achr2T07630_001	CUFF.11507.1	tr|G4XE04|G4XE04_ISATI	Organelle transcript processing 82 (Fragment)	otp82	Isatis tinctoria (Dyer's woad) (Isatis indigotica)	39.76	83	50	0	4	252	174	256	8e-13	unreviewed	671	-	-	-	-	-
GSMUA_Achr8G29590_001	GSMUA_Achr8T29590_001	CUFF.36851.1	tr|M0TUR1|M0TUR1_MUSAM	Orotidine 5'-phosphate decarboxylase (EC 4.1.1.23)	-	Musa acuminata subsp. malaccensis (Wild banana) (Musa malaccensis)	100	88	0	0	3	266	144	231	1e-56	unreviewed	387	'de novo' UMP biosynthetic process; 'de novo' pyrimidine nucleobase biosynthetic process; orotidine-5'-phosphate decarboxylase activity	GO:0044205; GO:0006207; GO:0004590	-	Pyrimidine metabolism; UMP biosynthesis via de novo pathway; UMP from orotate: step 2/2.	-
GSMUA_Achr4G13250_001	GSMUA_Achr4T13250_001	CUFF.18932.2	tr|C7IWN4|C7IWN4_ORYSJ	Os01g0549200 protein (Fragment)	Os01g0549200	Oryza sativa subsp. japonica (Rice)	92.73	55	4	0	2	166	115	169	5e-33	unreviewed	188	-	-	-	-	osa:9270056;
GSMUA_Achr9G01340_001	GSMUA_Achr9T01340_001	CUFF.37625.1	tr|C7IWB6|C7IWB6_ORYSJ	Os01g0923300 protein	Os01g0923300	Oryza sativa subsp. japonica (Rice)	73.08	52	14	0	158	3	53	104	3e-16	unreviewed	238	-	-	-	-	osa:9271250;
GSMUA_Achr7G04550_001	GSMUA_Achr7T04550_001	CUFF.30127.1	tr|C7IY32|C7IY32_ORYSJ	Os02g0147200 protein (Fragment)	Os02g0147200	Oryza sativa subsp. japonica (Rice)	91.43	35	3	0	3	107	13	47	1e-13	unreviewed	47	-	-	-	-	osa:9269270;
GSMUA_Achr3G26510_001	GSMUA_Achr3T26510_001	CUFF.16624.1	tr|Q0DYI8|Q0DYI8_ORYSJ	Os02g0689800 protein	Os02g0689800	Oryza sativa subsp. japonica (Rice)	79.11	450	92	2	16	1362	43	491	0	unreviewed	1059	ATP binding; DNA binding; helicase activity	GO:0005524; GO:0003677; GO:0004386	-	-	osa:4330371;
GSMUA_Achr1G22450_001	GSMUA_Achr1T22450_001	CUFF.2876.1	tr|Q10QC8|Q10QC8_ORYSJ	Os03g0201300 protein (Salt-inducible protein, putative, expressed)	Os03g0201300 LOC_Os03g10420	Oryza sativa subsp. japonica (Rice)	61.54	208	80	0	624	1	349	556	2e-87	unreviewed	796	-	-	-	-	osa:9271741;
GSMUA_Achr3G02570_001	GSMUA_Achr3T02570_001	CUFF.13660.1	tr|Q0JDP0|Q0JDP0_ORYSJ	Os04g0388800 protein (Fragment)	Os04g0388800	Oryza sativa subsp. japonica (Rice)	52	550	210	9	1	1605	85	595	2e-169	unreviewed	598	-	-	-	-	osa:4335667;
GSMUA_Achr6G12230_001	GSMUA_Achr6T12230_001	CUFF.26610.1	tr|Q0JDP0|Q0JDP0_ORYSJ	Os04g0388800 protein (Fragment)	Os04g0388800	Oryza sativa subsp. japonica (Rice)	77.61	201	45	0	1	603	398	598	1e-108	unreviewed	598	-	-	-	-	osa:4335667;
GSMUA_Achr3G27070_001	GSMUA_Achr3T27070_001	CUFF.16684.1	tr|C7J0V9|C7J0V9_ORYSJ	Os04g0566500 protein (Fragment)	Os04g0566500	Oryza sativa subsp. japonica (Rice)	95.9	122	5	0	3	368	126	247	2e-84	unreviewed	322	nucleic acid binding	GO:0003676	-	-	osa:9270411;
GSMUA_Achr2G00270_001	GSMUA_Achr2T00270_001	CUFF.10643.1	tr|Q0DIV5|Q0DIV5_ORYSJ	Os05g0358700 protein (Fragment)	Os05g0358700	Oryza sativa subsp. japonica (Rice)	88.71	62	7	0	3	188	7	68	9e-35	unreviewed	96	-	-	-	-	osa:4338532;
GSMUA_Achr11G17470_001	GSMUA_Achr11T17470_001	CUFF.9474.3	tr|Q0DFF0|Q0DFF0_ORYSJ	Os05g0594800 protein (Fragment)	Os05g0594800	Oryza sativa subsp. japonica (Rice)	69.47	190	51	3	146	715	1	183	5e-119	unreviewed	307	cytoplasm; nucleus	GO:0005737; GO:0005634	-	-	osa:4339809;
GSMUA_Achr7G21310_001	GSMUA_Achr7T21310_001	CUFF.32231.1	tr|Q0D7Q4|Q0D7Q4_ORYSJ	Os07g0222900 protein	Os07g0222900	Oryza sativa subsp. japonica (Rice)	68.75	48	15	0	3	146	32	79	3e-14	unreviewed	80	catalytic activity; metabolic process	GO:0003824; GO:0008152	-	-	osa:4342744;
GSMUA_Achr5G11910_001	GSMUA_Achr5T11910_001	CUFF.22939.1	tr|Q84RU7|Q84RU7_ORYSJ	Os07g0475800 protein (Putative EBNA1-binding protein homolog; Ebp2p) (cDNA clone:J023075L15, full insert sequence)	P0571D04.124 Os07g0475800 OsJ_24216	Oryza sativa subsp. japonica (Rice)	71.95	246	66	1	930	193	47	289	5e-90	unreviewed	291	-	-	-	-	osa:4343215;
GSMUA_Achr8G08030_001	GSMUA_Achr8T08030_001	CUFF.35082.1	tr|C7J4K5|C7J4K5_ORYSJ	Os07g0486000 protein	Os07g0486000	Oryza sativa subsp. japonica (Rice)	75.21	117	29	0	2	352	32	148	1e-53	unreviewed	249	ATP binding; mismatch repair; mismatched DNA binding	GO:0005524; GO:0006298; GO:0030983	-	-	osa:9266513;
GSMUA_Achr8G32100_001	GSMUA_Achr8T32100_001	CUFF.37204.2	tr|Q6ZJ17|Q6ZJ17_ORYSJ	Os08g0557000 protein (Putative uncharacterized protein OJ1150_A11.18) (cDNA clone:006-209-F04, full insert sequence) (cDNA clone:J023099B17, full insert sequence)	OJ1150_A11.18 Os08g0557000	Oryza sativa subsp. japonica (Rice)	78.32	226	49	0	116	793	6	231	8e-123	unreviewed	231	protein-L-isoaspartate (D-aspartate) O-methyltransferase activity	GO:0004719	-	-	osa:4346293;
GSMUA_Achr10G10860_001	GSMUA_Achr10T10860_001	CUFF.4768.1	tr|Q2QWF3|Q2QWF3_ORYSJ	Os12g0197100 protein (Phosphoribosylamine-glycine ligase, chloroplast, putative, expressed) (cDNA clone:J023114O15, full insert sequence)	LOC_Os12g09540 Os12g0197100	Oryza sativa subsp. japonica (Rice)	77.6	125	28	0	166	540	76	200	8e-60	unreviewed	518	ATP binding; chloroplast; metal ion binding; phosphoribosylamine-glycine ligase activity; purine nucleobase biosynthetic process; purine nucleotide biosynthetic process	GO:0005524; GO:0009507; GO:0046872; GO:0004637; GO:0009113; GO:0006164	-	-	osa:4351721;
GSMUA_Achr6G19670_001	GSMUA_Achr6T19670_001	CUFF.27419.1	tr|Q7XST7|Q7XST7_ORYSJ	OSJNBa0039K24.19 protein (Os04g0689400 protein)	OSJNBa0039K24.19 Os04g0689400	Oryza sativa subsp. japonica (Rice)	71	100	29	0	2	301	103	202	5e-42	unreviewed	673	ATP binding; plasma membrane; protein serine/threonine kinase activity	GO:0005524; GO:0005886; GO:0004674	-	-	osa:4337490;
GSMUA_Achr6G19280_001	GSMUA_Achr6T19280_001	CUFF.27380.1	tr|Q7XQR7|Q7XQR7_ORYSJ	OSJNBa0043L09.30 protein (OSJNBb0034I13.1 protein) (Os04g0636100 protein)	OSJNBa0043L09.30 OSJNBb0034I13.1 Os04g0636100	Oryza sativa subsp. japonica (Rice)	77.55	432	96	1	1	1293	125	556	0	unreviewed	556	transferase activity, transferring glycosyl groups	GO:0016757	-	-	osa:4337139;
GSMUA_Achr7G20920_001	GSMUA_Achr7T20920_001	CUFF.32167.1	tr|Q0J9N3|Q0J9N3_ORYSJ	OSJNBb0079B02.5 protein (Os04g0640900 protein)	OSJNBb0079B02.5 Os04g0640900	Oryza sativa subsp. japonica (Rice)	58.28	652	239	12	472	2406	1	626	0	unreviewed	637	-	-	-	-	osa:4337168;
GSMUA_Achr4G31970_001	GSMUA_Achr4T31970_001	CUFF.21228.1	tr|Q9FET7|Q9FET7_QUERO	Osmotin-like protein (Fragment)	olp	Quercus robur (English oak)	88.1	42	5	0	3	128	63	104	1e-19	unreviewed	124	-	-	-	-	-
GSMUA_Achr7G16510_001	GSMUA_Achr7T16510_001	CUFF.31607.1	tr|Q9FET7|Q9FET7_QUERO	Osmotin-like protein (Fragment)	olp	Quercus robur (English oak)	90.62	64	6	0	6	197	61	124	4e-33	unreviewed	124	-	-	-	-	-
GSMUA_Achr2G09580_001	GSMUA_Achr2T09580_001	CUFF.11744.2	tr|Q1EPA1|Q1EPA1_MUSAC	Paired amphipathic helix repeat-containing protein / transcription regulator-related	MA4_54N07.42	Musa acuminata (Banana) (Musa cavendishii)	92.82	529	8	2	2	1588	910	1408	0	unreviewed	1408	nucleus; regulation of transcription, DNA-dependent	GO:0005634; GO:0006355	-	-	dosa:Os01t0109700-01;dosa:Os05t0100500-01;
GSMUA_Achr3G13320_001	GSMUA_Achr3T13320_001	CUFF.14982.2	tr|B9T246|B9T246_RICCO	Palmitoyltransferase TIP1, putative (EC 1.3.1.74)	RCOM_0934550	Ricinus communis (Castor bean)	97.01	67	2	0	1	201	132	198	6e-42	unreviewed	286	2-alkenal reductase [NAD(P)] activity; transferase activity	GO:0032440; GO:0016740	-	-	rcu:RCOM_0934550;
GSMUA_Achr6G31470_001	GSMUA_Achr6T31470_001	CUFF.29785.1	tr|E5FPA0|E5FPA0_POPTO	Pathogenesis related protein-5	-	Populus tomentosa (Chinese white poplar)	88.1	126	15	0	1	378	100	225	2e-74	unreviewed	225	-	-	-	-	-
GSMUA_Achr4G23110_001	GSMUA_Achr4T23110_001	CUFF.20820.1	tr|D5KR57|D5KR57_MUSPR	Pathogenesis-related protein 1	PR1	Musa ABB Group	94.67	75	4	0	453	229	89	163	2e-45	unreviewed	163	extracellular region	GO:0005576	-	-	dosa:Os07t0124900-01;dosa:Os07t0125500-01;dosa:Os07t0126301-01;
GSMUA_Achr2G13240_001	GSMUA_Achr2T13240_001	CUFF.12510.1	tr|Q0Q296|Q0Q296_MUSAC	Pathogenesis-related protein 1 (Fragment)	PR1	Musa acuminata (Banana) (Musa cavendishii)	96.3	27	1	0	204	124	14	40	1e-10	unreviewed	40	extracellular region	GO:0005576	-	-	-
GSMUA_Achr6G28260_001	GSMUA_Achr6T28260_001	CUFF.28448.1	tr|Q9SDW4|Q9SDW4_MUSAC	Pectate lyase 1	PL1	Musa acuminata (Banana) (Musa cavendishii)	100	178	0	0	3	536	222	399	8e-111	unreviewed	407	lyase activity	GO:0016829	-	-	-
GSMUA_Achr5G18410_001	GSMUA_Achr5T18410_001	CUFF.23717.1	tr|Q15B61|Q15B61_MUSAC	Pectin acetylesterase (Fragment)	-	Musa acuminata (Banana) (Musa cavendishii)	98.31	59	1	0	1	177	21	79	1e-33	unreviewed	224	-	-	-	-	-
GSMUA_Achr10G04520_001	GSMUA_Achr10T04520_001	CUFF.4200.1	tr|M0RFC9|M0RFC9_MUSAM	Pectinesterase (EC 3.1.1.11)	-	Musa acuminata subsp. malaccensis (Wild banana) (Musa malaccensis)	100	66	0	0	227	30	492	557	5e-40	unreviewed	557	aspartyl esterase activity; cell wall; cell wall modification; enzyme inhibitor activity; negative regulation of catalytic activity; pectinesterase activity	GO:0045330; GO:0005618; GO:0042545; GO:0004857; GO:0043086; GO:0030599	-	-	-
GSMUA_Achr10G15040_001	GSMUA_Achr10T15040_001	CUFF.5494.1	tr|M0RID0|M0RID0_MUSAM	Pectinesterase (EC 3.1.1.11)	-	Musa acuminata subsp. malaccensis (Wild banana) (Musa malaccensis)	85.95	185	0	1	3	557	175	333	0	unreviewed	578	aspartyl esterase activity; cell wall; cell wall modification; enzyme inhibitor activity; negative regulation of catalytic activity; pectinesterase activity	GO:0045330; GO:0005618; GO:0042545; GO:0004857; GO:0043086; GO:0030599	-	-	-
GSMUA_Achr11G13140_001	GSMUA_Achr11T13140_001	CUFF.8959.1	tr|M0RRU4|M0RRU4_MUSAM	Pectinesterase (EC 3.1.1.11)	-	Musa acuminata subsp. malaccensis (Wild banana) (Musa malaccensis)	100	190	0	0	1	570	128	317	6e-142	unreviewed	317	aspartyl esterase activity; cell wall; cell wall modification; pectinesterase activity	GO:0045330; GO:0005618; GO:0042545; GO:0030599	-	-	-
GSMUA_Achr1G01760_001	GSMUA_Achr1T01760_001	CUFF.216.1	tr|M0RW84|M0RW84_MUSAM	Pectinesterase (EC 3.1.1.11)	-	Musa acuminata subsp. malaccensis (Wild banana) (Musa malaccensis)	95.7	93	4	0	345	67	391	483	4e-56	unreviewed	483	aspartyl esterase activity; cell wall; cell wall modification; enzyme inhibitor activity; negative regulation of catalytic activity; pectinesterase activity	GO:0045330; GO:0005618; GO:0042545; GO:0004857; GO:0043086; GO:0030599	-	-	-
GSMUA_Achr2G19800_001	GSMUA_Achr2T19800_001	CUFF.12950.1	tr|A0FHC0|A0FHC0_LYCAU	Pectinesterase (EC 3.1.1.11)	-	Lycoris aurea (Golden hurricane lily) (Golden spiderlily)	77.72	413	88	2	3	1241	171	579	0	unreviewed	580	aspartyl esterase activity; cell wall; cell wall modification; enzyme inhibitor activity; negative regulation of catalytic activity; pectinesterase activity	GO:0045330; GO:0005618; GO:0042545; GO:0004857; GO:0043086; GO:0030599	-	-	-
GSMUA_Achr3G05740_001	GSMUA_Achr3T05740_001	CUFF.14059.1	tr|M0SC42|M0SC42_MUSAM	Pectinesterase (EC 3.1.1.11)	-	Musa acuminata subsp. malaccensis (Wild banana) (Musa malaccensis)	100	24	0	0	164	235	1	24	3e-07	unreviewed	401	aspartyl esterase activity; cell wall; cell wall modification; enzyme inhibitor activity; negative regulation of catalytic activity; pectinesterase activity	GO:0045330; GO:0005618; GO:0042545; GO:0004857; GO:0043086; GO:0030599	-	-	-
GSMUA_Achr3G19100_001	GSMUA_Achr3T19100_001	CUFF.15639.1	tr|M0SFX6|M0SFX6_MUSAM	Pectinesterase (EC 3.1.1.11)	-	Musa acuminata subsp. malaccensis (Wild banana) (Musa malaccensis)	96.67	30	1	0	193	104	1	30	7e-12	unreviewed	351	aspartyl esterase activity; cell wall; cell wall modification; pectinesterase activity	GO:0045330; GO:0005618; GO:0042545; GO:0030599	-	-	-
GSMUA_Achr4G33550_001	GSMUA_Achr4T33550_001	CUFF.21433.1	tr|M0SUB7|M0SUB7_MUSAM	Pectinesterase (EC 3.1.1.11)	-	Musa acuminata subsp. malaccensis (Wild banana) (Musa malaccensis)	100	128	0	0	385	2	1	128	1e-51	unreviewed	523	aspartyl esterase activity; cell wall; cell wall modification; enzyme inhibitor activity; negative regulation of catalytic activity; pectinesterase activity	GO:0045330; GO:0005618; GO:0042545; GO:0004857; GO:0043086; GO:0030599	-	-	-
GSMUA_Achr5G01300_001	GSMUA_Achr5T01300_001	CUFF.21587.1	tr|M0SUQ9|M0SUQ9_MUSAM	Pectinesterase (EC 3.1.1.11)	-	Musa acuminata subsp. malaccensis (Wild banana) (Musa malaccensis)	100	141	0	0	2	424	948	1088	6e-69	unreviewed	1088	aspartyl esterase activity; cell wall; cell wall modification; enzyme inhibitor activity; integral to membrane; negative regulation of catalytic activity; pectinesterase activity	GO:0045330; GO:0005618; GO:0042545; GO:0004857; GO:0016021; GO:0043086; GO:0030599	-	-	-
GSMUA_Achr6G13930_001	GSMUA_Achr6T13930_001	CUFF.27617.1	tr|M0RID0|M0RID0_MUSAM	Pectinesterase (EC 3.1.1.11)	-	Musa acuminata subsp. malaccensis (Wild banana) (Musa malaccensis)	68.39	193	35	1	3	581	180	346	6e-65	unreviewed	578	aspartyl esterase activity; cell wall; cell wall modification; enzyme inhibitor activity; negative regulation of catalytic activity; pectinesterase activity	GO:0045330; GO:0005618; GO:0042545; GO:0004857; GO:0043086; GO:0030599	-	-	-
GSMUA_Achr6G26410_001	GSMUA_Achr6T26410_001	CUFF.29145.1	tr|M0TAD6|M0TAD6_MUSAM	Pectinesterase (EC 3.1.1.11)	-	Musa acuminata subsp. malaccensis (Wild banana) (Musa malaccensis)	99.22	128	1	0	26	409	250	377	3e-89	unreviewed	377	aspartyl esterase activity; cell wall; cell wall modification; pectinesterase activity	GO:0045330; GO:0005618; GO:0042545; GO:0030599	-	-	-
GSMUA_Achr6G29240_001	GSMUA_Achr6T29240_001	CUFF.29478.1	tr|M0Z3T7|M0Z3T7_HORVD	Pectinesterase (EC 3.1.1.11)	-	Hordeum vulgare var. distichum (Two-rowed barley)	64.71	204	72	0	706	95	46	249	2e-100	unreviewed	251	aspartyl esterase activity; cell wall; cell wall modification; pectinesterase activity	GO:0045330; GO:0005618; GO:0042545; GO:0030599	-	-	-
GSMUA_Achr8G10300_001	GSMUA_Achr8T10300_001	CUFF.35378.1	tr|M0TP83|M0TP83_MUSAM	Pectinesterase (EC 3.1.1.11)	-	Musa acuminata subsp. malaccensis (Wild banana) (Musa malaccensis)	100	101	0	0	336	638	298	398	5e-76	unreviewed	532	aspartyl esterase activity; cell wall; cell wall modification; enzyme inhibitor activity; negative regulation of catalytic activity; pectinesterase activity	GO:0045330; GO:0005618; GO:0042545; GO:0004857; GO:0043086; GO:0030599	-	-	-
GSMUA_Achr8G23760_001	GSMUA_Achr8T23760_001	CUFF.37076.1	tr|M0TT29|M0TT29_MUSAM	Pectinesterase (EC 3.1.1.11)	-	Musa acuminata subsp. malaccensis (Wild banana) (Musa malaccensis)	100	70	0	0	212	3	1	70	4e-25	unreviewed	532	aspartyl esterase activity; cell wall; cell wall modification; enzyme inhibitor activity; negative regulation of catalytic activity; pectinesterase activity	GO:0045330; GO:0005618; GO:0042545; GO:0004857; GO:0043086; GO:0030599	-	-	-
GSMUA_Achr8G34500_001	GSMUA_Achr8T34500_001	CUFF.37471.1	tr|M0TW52|M0TW52_MUSAM	Pectinesterase (EC 3.1.1.11)	-	Musa acuminata subsp. malaccensis (Wild banana) (Musa malaccensis)	100	56	0	0	168	1	1	56	5e-24	unreviewed	388	aspartyl esterase activity; cell wall; cell wall modification; pectinesterase activity	GO:0045330; GO:0005618; GO:0042545; GO:0030599	-	-	-
GSMUA_Achr1G09050_001	GSMUA_Achr1T09050_001	CUFF.1074.1	tr|B5RHT1|B5RHT1_MUSBA	Pentatricopeptide (PPR) repeat-containing protein	-	Musa balbisiana (Banana)	97.83	369	8	0	1	1107	420	788	0	unreviewed	788	-	-	-	-	dosa:Os02t0110400-01;
GSMUA_Achr2G10600_001	GSMUA_Achr2T10600_001	CUFF.11829.1	tr|D2DHT9|D2DHT9_PETRC	Pentatricopeptide repeat-containing protein (Fragment)	-	Petrea racemosa (Purple wreath)	35.42	144	93	0	439	8	181	324	2e-28	unreviewed	418	-	-	-	-	-
GSMUA_Achr5G11760_001	GSMUA_Achr5T11760_001	CUFF.22919.1	sp|Q9ZVF4|PP140_ARATH	Pentatricopeptide repeat-containing protein At2g01510, mitochondrial	PCMP-H37 At2g01510 F2I9.13	Arabidopsis thaliana (Mouse-ear cress)	62.69	67	25	0	203	3	467	533	3e-17	reviewed	584	mitochondrion	GO:0005739	Mitochondrion.	-	ath:AT2G01510;
GSMUA_Achr8G30600_001	GSMUA_Achr8T30600_001	CUFF.36999.1	sp|Q9LSL8|PP446_ARATH	Pentatricopeptide repeat-containing protein At5g65570	PCMP-H47 At5g65570 K21L13.8	Arabidopsis thaliana (Mouse-ear cress)	54.76	84	38	0	252	1	334	417	8e-27	reviewed	738	-	-	-	-	ath:AT5G65570;
GSMUA_Achr3G29200_001	GSMUA_Achr3T29200_001	CUFF.16941.1	tr|B9T205|B9T205_RICCO	Pentatricopeptide repeat-containing protein, putative	RCOM_0210360	Ricinus communis (Castor bean)	36.27	306	191	3	2	919	200	501	2e-48	unreviewed	631	-	-	-	-	rcu:RCOM_0210360;
GSMUA_Achr5G17190_001	GSMUA_Achr5T17190_001	CUFF.23579.1	tr|B9S070|B9S070_RICCO	Pentatricopeptide repeat-containing protein, putative	RCOM_1299650	Ricinus communis (Castor bean)	62.93	294	105	1	887	6	315	604	7e-126	unreviewed	634	-	-	-	-	rcu:RCOM_1299650;
GSMUA_Achr7G06150_001	GSMUA_Achr7T06150_001	CUFF.31425.1	tr|B9S4A9|B9S4A9_RICCO	Pentatricopeptide repeat-containing protein, putative	RCOM_0688770	Ricinus communis (Castor bean)	57.48	341	145	0	1023	1	160	500	5e-142	unreviewed	656	-	-	-	-	rcu:RCOM_0688770;
GSMUA_Achr7G07820_001	GSMUA_Achr7T07820_001	CUFF.30586.1	tr|B9SDM0|B9SDM0_RICCO	Pentatricopeptide repeat-containing protein, putative	RCOM_0422050	Ricinus communis (Castor bean)	55.26	114	51	0	1	342	905	1018	3e-36	unreviewed	1072	-	-	-	-	rcu:RCOM_0422050;
GSMUA_Achr8G17180_001	GSMUA_Achr8T17180_001	CUFF.35315.1	tr|B9RWF2|B9RWF2_RICCO	Pentatricopeptide repeat-containing protein, putative	RCOM_1018670	Ricinus communis (Castor bean)	57.89	57	24	0	175	5	185	241	1e-14	unreviewed	404	-	-	-	-	rcu:RCOM_1018670;
GSMUA_Achr9G02610_001	GSMUA_Achr9T02610_001	CUFF.38694.1	tr|B9SWZ6|B9SWZ6_RICCO	Pentatricopeptide repeat-containing protein, putative	RCOM_1258590	Ricinus communis (Castor bean)	66.31	187	63	0	2	562	108	294	2e-93	unreviewed	359	-	-	-	-	rcu:RCOM_1258590;
GSMUA_Achr11G01190_001	GSMUA_Achr11T01190_001	CUFF.7530.1	tr|Q10S36|Q10S36_ORYSJ	Pentatricopeptide, putative, expressed	LOC_Os03g04390 OsJ_09324	Oryza sativa subsp. japonica (Rice)	63.93	122	43	1	9	374	661	781	2e-50	unreviewed	781	-	-	-	-	-
GSMUA_Achr11G16250_001	GSMUA_Achr11T16250_001	CUFF.9278.1	tr|M0RSQ5|M0RSQ5_MUSAM	Peptidyl-prolyl cis-trans isomerase	-	Musa acuminata subsp. malaccensis (Wild banana) (Musa malaccensis)	100	193	0	0	155	733	27	219	1e-119	unreviewed	235	peptidyl-prolyl cis-trans isomerase activity; protein folding; protein peptidyl-prolyl isomerization	GO:0003755; GO:0006457; GO:0000413	-	-	-
GSMUA_Achr1G07180_001	GSMUA_Achr1T07180_001	CUFF.861.1	tr|M0RXS6|M0RXS6_MUSAM	Peptidyl-prolyl cis-trans isomerase	-	Musa acuminata subsp. malaccensis (Wild banana) (Musa malaccensis)	99.13	230	0	1	8	691	1	230	1e-131	unreviewed	230	peptidyl-prolyl cis-trans isomerase activity; protein folding; protein peptidyl-prolyl isomerization	GO:0003755; GO:0006457; GO:0000413	-	-	-
GSMUA_Achr2G22520_001	GSMUA_Achr2T22520_001	CUFF.13285.1	tr|D7SJ95|D7SJ95_VITVI	Peptidyl-prolyl cis-trans isomerase	VIT_17s0000g02530	Vitis vinifera (Grape)	82.61	23	4	0	294	226	106	128	9e-08	unreviewed	258	peptidyl-prolyl cis-trans isomerase activity; protein folding; protein peptidyl-prolyl isomerization	GO:0003755; GO:0006457; GO:0000413	-	-	vvi:100853930;
GSMUA_Achr3G07930_001	GSMUA_Achr3T07930_001	CUFF.14308.2	tr|M0SCR0|M0SCR0_MUSAM	Peptidyl-prolyl cis-trans isomerase	-	Musa acuminata subsp. malaccensis (Wild banana) (Musa malaccensis)	94.61	371	20	0	1	1113	64	434	0	unreviewed	621	peptidyl-prolyl cis-trans isomerase activity; protein folding; protein peptidyl-prolyl isomerization	GO:0003755; GO:0006457; GO:0000413	-	-	-
GSMUA_Achr4G03970_001	GSMUA_Achr4T03970_001	CUFF.17839.2	tr|M0SKW4|M0SKW4_MUSAM	Peptidyl-prolyl cis-trans isomerase	-	Musa acuminata subsp. malaccensis (Wild banana) (Musa malaccensis)	99.25	134	1	0	97	498	1	134	4e-94	unreviewed	197	peptidyl-prolyl cis-trans isomerase activity; protein folding; protein peptidyl-prolyl isomerization	GO:0003755; GO:0006457; GO:0000413	-	-	-
GSMUA_Achr5G05550_001	GSMUA_Achr5T05550_001	CUFF.22164.1	tr|M0SVY4|M0SVY4_MUSAM	Peptidyl-prolyl cis-trans isomerase	-	Musa acuminata subsp. malaccensis (Wild banana) (Musa malaccensis)	84.31	102	11	2	94	399	1	97	2e-48	unreviewed	121	peptidyl-prolyl cis-trans isomerase activity; protein folding; protein peptidyl-prolyl isomerization	GO:0003755; GO:0006457; GO:0000413	-	-	-
GSMUA_Achr5G24380_001	GSMUA_Achr5T24380_001	CUFF.24445.1	tr|M0T1B3|M0T1B3_MUSAM	Peptidyl-prolyl cis-trans isomerase	-	Musa acuminata subsp. malaccensis (Wild banana) (Musa malaccensis)	98.97	97	1	0	137	427	138	234	1e-40	unreviewed	234	peptidyl-prolyl cis-trans isomerase activity; protein folding; protein peptidyl-prolyl isomerization	GO:0003755; GO:0006457; GO:0000413	-	-	-
GSMUA_Achr6G23790_001	GSMUA_Achr6T23790_001	CUFF.27953.3	tr|M0T9M7|M0T9M7_MUSAM	Peptidyl-prolyl cis-trans isomerase	-	Musa acuminata subsp. malaccensis (Wild banana) (Musa malaccensis)	100	261	0	0	2	784	6	266	9e-172	unreviewed	266	peptidyl-prolyl cis-trans isomerase activity; protein folding; protein peptidyl-prolyl isomerization	GO:0003755; GO:0006457; GO:0000413	-	-	-
GSMUA_Achr7G22790_001	GSMUA_Achr7T22790_001	CUFF.32475.1	tr|M0TJW5|M0TJW5_MUSAM	Peptidyl-prolyl cis-trans isomerase	-	Musa acuminata subsp. malaccensis (Wild banana) (Musa malaccensis)	100	148	0	0	32	475	1	148	1e-98	unreviewed	152	peptidyl-prolyl cis-trans isomerase activity; protein folding; protein peptidyl-prolyl isomerization	GO:0003755; GO:0006457; GO:0000413	-	-	-
GSMUA_Achr7G23820_001	GSMUA_Achr7T23820_001	CUFF.32561.1	tr|M0TK68|M0TK68_MUSAM	Peptidyl-prolyl cis-trans isomerase	-	Musa acuminata subsp. malaccensis (Wild banana) (Musa malaccensis)	100	233	0	0	1	699	4	236	3e-143	unreviewed	236	peptidyl-prolyl cis-trans isomerase activity; protein folding; protein peptidyl-prolyl isomerization	GO:0003755; GO:0006457; GO:0000413	-	-	-
GSMUA_Achr8G06890_001	GSMUA_Achr8T06890_001	CUFF.33930.2	tr|M0TN92|M0TN92_MUSAM	Peptidyl-prolyl cis-trans isomerase	-	Musa acuminata subsp. malaccensis (Wild banana) (Musa malaccensis)	96.92	65	2	0	290	484	160	224	9e-34	unreviewed	224	peptidyl-prolyl cis-trans isomerase activity; protein folding; protein peptidyl-prolyl isomerization	GO:0003755; GO:0006457; GO:0000413	-	-	-
GSMUA_Achr9G30710_001	GSMUA_Achr9T30710_001	CUFF.41114.2	tr|M0U4X8|M0U4X8_MUSAM	Peptidyl-prolyl cis-trans isomerase	-	Musa acuminata subsp. malaccensis (Wild banana) (Musa malaccensis)	100	136	0	0	2	409	87	222	1e-91	unreviewed	222	peptidyl-prolyl cis-trans isomerase activity; protein folding; protein peptidyl-prolyl isomerization	GO:0003755; GO:0006457; GO:0000413	-	-	-
GSMUA_Achr10G06300_001	GSMUA_Achr10T06300_001	CUFF.4241.1	tr|M0RFV7|M0RFV7_MUSAM	Peptidyl-prolyl cis-trans isomerase (EC 5.2.1.8)	-	Musa acuminata subsp. malaccensis (Wild banana) (Musa malaccensis)	100	199	0	0	40	636	1	199	3e-119	unreviewed	199	peptidyl-prolyl cis-trans isomerase activity; protein folding; protein peptidyl-prolyl isomerization	GO:0003755; GO:0006457; GO:0000413	-	-	-
GSMUA_Achr1G07610_001	GSMUA_Achr1T07610_001	CUFF.887.1	tr|M0RXW9|M0RXW9_MUSAM	Peptidyl-prolyl cis-trans isomerase (EC 5.2.1.8)	-	Musa acuminata subsp. malaccensis (Wild banana) (Musa malaccensis)	97.44	39	1	0	234	350	25	63	5e-17	unreviewed	216	peptidyl-prolyl cis-trans isomerase activity; protein folding; protein peptidyl-prolyl isomerization	GO:0003755; GO:0006457; GO:0000413	-	-	-
GSMUA_Achr1G18580_001	GSMUA_Achr1T18580_001	CUFF.2325.1	tr|B3TLP9|B3TLP9_ELAGV	Peptidyl-prolyl cis-trans isomerase (EC 5.2.1.8)	-	Elaeis guineensis var. tenera (Oil palm)	86.71	173	23	0	855	337	1	173	3e-97	unreviewed	173	peptidyl-prolyl cis-trans isomerase activity; protein folding; protein peptidyl-prolyl isomerization	GO:0003755; GO:0006457; GO:0000413	-	-	-
GSMUA_Achr2G00020_001	GSMUA_Achr2T00020_001	CUFF.10626.1	tr|M0S3U3|M0S3U3_MUSAM	Peptidyl-prolyl cis-trans isomerase (EC 5.2.1.8)	-	Musa acuminata subsp. malaccensis (Wild banana) (Musa malaccensis)	100	135	0	0	2	406	75	209	7e-96	unreviewed	209	peptidyl-prolyl cis-trans isomerase activity; protein folding; protein peptidyl-prolyl isomerization	GO:0003755; GO:0006457; GO:0000413	-	-	-
GSMUA_Achr2G21150_001	GSMUA_Achr2T21150_001	CUFF.13134.1	tr|M0S9V6|M0S9V6_MUSAM	Peptidyl-prolyl cis-trans isomerase (EC 5.2.1.8)	-	Musa acuminata subsp. malaccensis (Wild banana) (Musa malaccensis)	100	231	0	0	3	695	19	249	3e-144	unreviewed	249	peptidyl-prolyl cis-trans isomerase activity; protein folding; protein peptidyl-prolyl isomerization	GO:0003755; GO:0006457; GO:0000413	-	-	-
GSMUA_Achr3G12630_001	GSMUA_Achr3T12630_001	CUFF.14905.1	tr|M0SE30|M0SE30_MUSAM	Peptidyl-prolyl cis-trans isomerase (EC 5.2.1.8)	-	Musa acuminata subsp. malaccensis (Wild banana) (Musa malaccensis)	100	151	0	0	136	588	1	151	3e-94	unreviewed	151	peptidyl-prolyl cis-trans isomerase activity; protein folding; protein peptidyl-prolyl isomerization	GO:0003755; GO:0006457; GO:0000413	-	-	-
GSMUA_Achr6G16580_001	GSMUA_Achr6T16580_001	CUFF.27100.1	tr|M0T7K6|M0T7K6_MUSAM	Peptidyl-prolyl cis-trans isomerase (EC 5.2.1.8)	-	Musa acuminata subsp. malaccensis (Wild banana) (Musa malaccensis)	100	233	0	0	1	699	39	271	1e-155	unreviewed	271	peptidyl-prolyl cis-trans isomerase activity; protein folding; protein peptidyl-prolyl isomerization	GO:0003755; GO:0006457; GO:0000413	-	-	-
GSMUA_Achr7G17320_001	GSMUA_Achr7T17320_001	CUFF.31741.1	tr|M0TIB9|M0TIB9_MUSAM	Peptidyl-prolyl cis-trans isomerase (EC 5.2.1.8)	-	Musa acuminata subsp. malaccensis (Wild banana) (Musa malaccensis)	100	209	0	0	23	649	1	209	6e-138	unreviewed	209	peptidyl-prolyl cis-trans isomerase activity; protein folding; protein peptidyl-prolyl isomerization	GO:0003755; GO:0006457; GO:0000413	-	-	-
GSMUA_Achr8G32900_001	GSMUA_Achr8T32900_001	CUFF.37294.1	tr|M0TVP2|M0TVP2_MUSAM	Peptidyl-prolyl cis-trans isomerase (EC 5.2.1.8)	-	Musa acuminata subsp. malaccensis (Wild banana) (Musa malaccensis)	100	140	0	0	74	493	25	164	6e-88	unreviewed	164	peptidyl-prolyl cis-trans isomerase activity; protein folding; protein peptidyl-prolyl isomerization	GO:0003755; GO:0006457; GO:0000413	-	-	-
GSMUA_Achr11G16380_001	GSMUA_Achr11T16380_001	CUFF.9295.1	tr|B5AKV1|B5AKV1_MUSAC	Phenylalanine ammonia-lyase (EC 4.3.1.24)	PAL	Musa acuminata AAA Group (dessert banana)	81.68	453	75	1	1	1335	260	712	0	unreviewed	712	L-phenylalanine catabolic process; cinnamic acid biosynthetic process; cytoplasm; phenylalanine ammonia-lyase activity	GO:0006559; GO:0009800; GO:0005737; GO:0045548	Cytoplasm.	Phenylpropanoid metabolism; trans-cinnamate biosynthesis; trans-cinnamate from L-phenylalanine: step 1/1.	-
GSMUA_Achr11G22840_001	GSMUA_Achr11T22840_001	CUFF.10143.1	tr|M0RUL4|M0RUL4_MUSAM	Phenylalanine ammonia-lyase (EC 4.3.1.24)	-	Musa acuminata subsp. malaccensis (Wild banana) (Musa malaccensis)	100	66	0	0	907	710	66	131	6e-34	unreviewed	655	L-phenylalanine catabolic process; biosynthetic process; cytoplasm; phenylalanine ammonia-lyase activity; phenylpropanoid metabolic process	GO:0006559; GO:0009058; GO:0005737; GO:0045548; GO:0009698	Cytoplasm.	Phenylpropanoid metabolism; trans-cinnamate biosynthesis; trans-cinnamate from L-phenylalanine: step 1/1.	-
GSMUA_Achr1G09070_001	GSMUA_Achr1T09070_001	CUFF.1080.1	tr|M0RYB6|M0RYB6_MUSAM	Phenylalanine ammonia-lyase (EC 4.3.1.24)	-	Musa acuminata subsp. malaccensis (Wild banana) (Musa malaccensis)	100	88	0	0	2	265	106	193	2e-52	unreviewed	654	L-phenylalanine catabolic process; biosynthetic process; cytoplasm; phenylalanine ammonia-lyase activity; phenylpropanoid metabolic process	GO:0006559; GO:0009058; GO:0005737; GO:0045548; GO:0009698	Cytoplasm.	Phenylpropanoid metabolism; trans-cinnamate biosynthesis; trans-cinnamate from L-phenylalanine: step 1/1.	-
GSMUA_Achr5G03950_001	GSMUA_Achr5T03950_001	CUFF.21929.1	tr|B5AKV1|B5AKV1_MUSAC	Phenylalanine ammonia-lyase (EC 4.3.1.24)	PAL	Musa acuminata AAA Group (dessert banana)	96.39	360	13	0	1302	223	353	712	0	unreviewed	712	L-phenylalanine catabolic process; cinnamic acid biosynthetic process; cytoplasm; phenylalanine ammonia-lyase activity	GO:0006559; GO:0009800; GO:0005737; GO:0045548	Cytoplasm.	Phenylpropanoid metabolism; trans-cinnamate biosynthesis; trans-cinnamate from L-phenylalanine: step 1/1.	-
GSMUA_Achr5G18560_001	GSMUA_Achr5T18560_001	CUFF.23740.1	tr|B5AKV1|B5AKV1_MUSAC	Phenylalanine ammonia-lyase (EC 4.3.1.24)	PAL	Musa acuminata AAA Group (dessert banana)	82.88	257	44	0	2	772	456	712	1e-151	unreviewed	712	L-phenylalanine catabolic process; cinnamic acid biosynthetic process; cytoplasm; phenylalanine ammonia-lyase activity	GO:0006559; GO:0009800; GO:0005737; GO:0045548	Cytoplasm.	Phenylpropanoid metabolism; trans-cinnamate biosynthesis; trans-cinnamate from L-phenylalanine: step 1/1.	-
GSMUA_Achr9G15990_001	GSMUA_Achr9T15990_001	CUFF.39437.1	tr|M0U0Q6|M0U0Q6_MUSAM	Phenylalanine ammonia-lyase (EC 4.3.1.24)	-	Musa acuminata subsp. malaccensis (Wild banana) (Musa malaccensis)	91.8	256	0	1	1	768	433	667	1e-160	unreviewed	703	L-phenylalanine catabolic process; biosynthetic process; cytoplasm; phenylalanine ammonia-lyase activity; phenylpropanoid metabolic process	GO:0006559; GO:0009058; GO:0005737; GO:0045548; GO:0009698	Cytoplasm.	Phenylpropanoid metabolism; trans-cinnamate biosynthesis; trans-cinnamate from L-phenylalanine: step 1/1.	-
GSMUA_Achr2G00240_001	GSMUA_Achr2T00240_001	CUFF.10631.1	tr|H2DQG1|H2DQG1_9LILI	Phenylalanine ammonia-lyase (Fragment)	PAL	Strelitzia reginae	84.03	144	23	0	2	433	68	211	2e-81	unreviewed	283	ammonia-lyase activity; biosynthetic process	GO:0016841; GO:0009058	-	-	-
GSMUA_Achr4G26750_001	GSMUA_Achr4T26750_001	CUFF.20673.1	tr|Q2HWF2|Q2HWF2_9LILI	Phosphate transporter	EdPT1	Egeria densa	81.86	441	80	0	152	1474	1	441	0	unreviewed	536	inorganic phosphate transmembrane transporter activity; integral to membrane; phosphate ion transport	GO:0005315; GO:0016021; GO:0006817	-	-	-
GSMUA_Achr10G08860_001	GSMUA_Achr10T08860_001	CUFF.4577.3	tr|M0RGL2|M0RGL2_MUSAM	Phosphatidate cytidylyltransferase (EC 2.7.7.41)	-	Musa acuminata subsp. malaccensis (Wild banana) (Musa malaccensis)	99.38	324	2	0	143	1114	24	347	0	unreviewed	423	integral to membrane; phosphatidate cytidylyltransferase activity	GO:0016021; GO:0004605	-	Phospholipid metabolism; CDP-diacylglycerol biosynthesis; CDP-diacylglycerol from sn-glycerol 3-phosphate: step 3/3.	-
GSMUA_Achr1G16810_001	GSMUA_Achr1T16810_001	CUFF.2078.1	tr|M0S0I9|M0S0I9_MUSAM	Phosphatidate cytidylyltransferase (EC 2.7.7.41)	-	Musa acuminata subsp. malaccensis (Wild banana) (Musa malaccensis)	100	65	0	0	2	196	178	242	1e-34	unreviewed	242	integral to membrane; phosphatidate cytidylyltransferase activity	GO:0016021; GO:0004605	-	Phospholipid metabolism; CDP-diacylglycerol biosynthesis; CDP-diacylglycerol from sn-glycerol 3-phosphate: step 3/3.	-
GSMUA_Achr9G25380_001	GSMUA_Achr9T25380_001	CUFF.40553.2	tr|M0U3E5|M0U3E5_MUSAM	Phosphatidate cytidylyltransferase (EC 2.7.7.41)	-	Musa acuminata subsp. malaccensis (Wild banana) (Musa malaccensis)	100	424	0	0	26	1297	1	424	0	unreviewed	424	integral to membrane; phosphatidate cytidylyltransferase activity	GO:0016021; GO:0004605	-	Phospholipid metabolism; CDP-diacylglycerol biosynthesis; CDP-diacylglycerol from sn-glycerol 3-phosphate: step 3/3.	-
GSMUA_Achr4G20840_001	GSMUA_Achr4T20840_001	CUFF.19903.1	tr|H1AET4|H1AET4_9MAGN	Phosphoenolpyruvate carboxykinase (Fragment)	PepCK_1	Mitella kiusiana	95.24	105	5	0	387	73	59	163	5e-67	unreviewed	242	ATP binding; gluconeogenesis; kinase activity; phosphoenolpyruvate carboxykinase (ATP) activity	GO:0005524; GO:0006094; GO:0016301; GO:0004612	-	-	-
GSMUA_Achr6G26850_001	GSMUA_Achr6T26850_001	CUFF.28307.2	tr|A1Z1A0|A1Z1A0_9ROSI	Phosphoenolpyruvate carboxylase (Fragment)	-	Jatropha curcas	90.65	107	10	0	2	322	92	198	1e-64	unreviewed	198	carbon fixation; phosphoenolpyruvate carboxylase activity; tricarboxylic acid cycle	GO:0015977; GO:0008964; GO:0006099	-	-	-
GSMUA_Achr11G18370_001	GSMUA_Achr11T18370_001	CUFF.9554.1	tr|M0RTB7|M0RTB7_MUSAM	Phosphoglycerate kinase (EC 2.7.2.3)	-	Musa acuminata subsp. malaccensis (Wild banana) (Musa malaccensis)	100	401	0	0	127	1329	1	401	0	unreviewed	401	glycolysis; phosphoglycerate kinase activity	GO:0006096; GO:0004618	-	-	-
GSMUA_Achr1G25780_001	GSMUA_Achr1T25780_001	CUFF.3316.1	tr|M0S335|M0S335_MUSAM	Phosphoglycerate kinase (EC 2.7.2.3)	-	Musa acuminata subsp. malaccensis (Wild banana) (Musa malaccensis)	100	401	0	0	181	1383	1	401	0	unreviewed	401	glycolysis; phosphoglycerate kinase activity	GO:0006096; GO:0004618	-	-	-
GSMUA_Achr4G33150_001	GSMUA_Achr4T33150_001	CUFF.21797.1	tr|M0SU77|M0SU77_MUSAM	Phosphoglycerate kinase (EC 2.7.2.3)	-	Musa acuminata subsp. malaccensis (Wild banana) (Musa malaccensis)	100	406	0	0	1	1218	62	467	0	unreviewed	479	glycolysis; phosphoglycerate kinase activity	GO:0006096; GO:0004618	-	-	-
GSMUA_Achr5G00330_001	GSMUA_Achr5T00330_001	CUFF.21477.1	tr|M0SUG2|M0SUG2_MUSAM	Phosphoglycerate kinase (EC 2.7.2.3)	-	Musa acuminata subsp. malaccensis (Wild banana) (Musa malaccensis)	88.97	145	16	0	2	436	257	401	1e-52	unreviewed	401	glycolysis; phosphoglycerate kinase activity	GO:0006096; GO:0004618	-	-	-
GSMUA_Achr6G00200_001	GSMUA_Achr6T00200_001	CUFF.25129.1	tr|M0T2W8|M0T2W8_MUSAM	Phosphoglycerate kinase (EC 2.7.2.3)	-	Musa acuminata subsp. malaccensis (Wild banana) (Musa malaccensis)	100	411	0	0	3	1235	58	468	0	unreviewed	480	glycolysis; phosphoglycerate kinase activity	GO:0006096; GO:0004618	-	-	-
GSMUA_Achr8G33470_001	GSMUA_Achr8T33470_001	CUFF.37358.1	tr|M0TVU9|M0TVU9_MUSAM	Phosphoglycerate kinase (EC 2.7.2.3)	-	Musa acuminata subsp. malaccensis (Wild banana) (Musa malaccensis)	100	401	0	0	87	1289	1	401	0	unreviewed	401	glycolysis; phosphoglycerate kinase activity	GO:0006096; GO:0004618	-	-	-
GSMUA_Achr10G24030_001	GSMUA_Achr10T24030_001	CUFF.6461.1	tr|I1IQ74|I1IQ74_BRADI	Phospholipase D (EC 3.1.4.4)	BRADI4G30500	Brachypodium distachyon (Purple false brome) (Trachynia distachya)	62.22	45	12	1	2	136	278	317	9e-11	unreviewed	827	NAPE-specific phospholipase D activity; calcium ion binding; lipid catabolic process; membrane; phosphatidylcholine metabolic process; phospholipase D activity	GO:0070290; GO:0005509; GO:0016042; GO:0016020; GO:0046470; GO:0004630	-	-	bdi:100828927;
GSMUA_Achr10G26980_001	GSMUA_Achr10T26980_001	CUFF.6879.2	tr|I1HCG5|I1HCG5_BRADI	Phospholipase D (EC 3.1.4.4)	BRADI2G04480	Brachypodium distachyon (Purple false brome) (Trachynia distachya)	87.56	804	99	1	195	2606	1	803	0	unreviewed	811	NAPE-specific phospholipase D activity; calcium ion binding; lipid catabolic process; membrane; phosphatidylcholine metabolic process; phospholipase D activity	GO:0070290; GO:0005509; GO:0016042; GO:0016020; GO:0046470; GO:0004630	-	-	bdi:100826235;
GSMUA_Achr10G26990_001	GSMUA_Achr10T26990_001	CUFF.6879.1	tr|I1HCG5|I1HCG5_BRADI	Phospholipase D (EC 3.1.4.4)	BRADI2G04480	Brachypodium distachyon (Purple false brome) (Trachynia distachya)	87.69	772	95	0	3	2318	32	803	0	unreviewed	811	NAPE-specific phospholipase D activity; calcium ion binding; lipid catabolic process; membrane; phosphatidylcholine metabolic process; phospholipase D activity	GO:0070290; GO:0005509; GO:0016042; GO:0016020; GO:0046470; GO:0004630	-	-	bdi:100826235;
GSMUA_Achr1G07360_001	GSMUA_Achr1T07360_001	CUFF.868.1	tr|M0RXU4|M0RXU4_MUSAM	Phospholipase D (EC 3.1.4.4)	-	Musa acuminata subsp. malaccensis (Wild banana) (Musa malaccensis)	100	60	0	0	180	1	646	705	5e-35	unreviewed	732	NAPE-specific phospholipase D activity; calcium ion binding; lipid catabolic process; membrane; phosphatidylcholine metabolic process; phospholipase D activity	GO:0070290; GO:0005509; GO:0016042; GO:0016020; GO:0046470; GO:0004630	-	-	-
GSMUA_Achr4G24890_001	GSMUA_Achr4T24890_001	CUFF.20446.1	tr|M0SRV0|M0SRV0_MUSAM	Phospholipase D (EC 3.1.4.4)	-	Musa acuminata subsp. malaccensis (Wild banana) (Musa malaccensis)	100	53	0	0	159	1	626	678	2e-29	unreviewed	885	NAPE-specific phospholipase D activity; calcium ion binding; lipid catabolic process; membrane; phosphatidylcholine metabolic process; phospholipase D activity	GO:0070290; GO:0005509; GO:0016042; GO:0016020; GO:0046470; GO:0004630	-	-	-
GSMUA_Achr7G23470_001	GSMUA_Achr7T23470_001	CUFF.32506.1	tr|M0TK33|M0TK33_MUSAM	Phospholipase D (EC 3.1.4.4)	-	Musa acuminata subsp. malaccensis (Wild banana) (Musa malaccensis)	85.05	107	16	0	354	34	45	151	3e-53	unreviewed	787	NAPE-specific phospholipase D activity; calcium ion binding; lipid catabolic process; membrane; phosphatidylcholine metabolic process; phospholipase D activity	GO:0070290; GO:0005509; GO:0016042; GO:0016020; GO:0046470; GO:0004630	-	-	-
GSMUA_Achr8G12030_001	GSMUA_Achr8T12030_001	CUFF.34676.1	tr|M0TPQ6|M0TPQ6_MUSAM	Phospholipase D (EC 3.1.4.4)	-	Musa acuminata subsp. malaccensis (Wild banana) (Musa malaccensis)	100	333	0	0	3	1001	472	804	0	unreviewed	804	NAPE-specific phospholipase D activity; calcium ion binding; lipid catabolic process; membrane; phosphatidylcholine metabolic process; phospholipase D activity	GO:0070290; GO:0005509; GO:0016042; GO:0016020; GO:0046470; GO:0004630	-	-	-
GSMUA_Achr9G21110_001	GSMUA_Achr9T21110_001	CUFF.40076.2	tr|M0RXU4|M0RXU4_MUSAM	Phospholipase D (EC 3.1.4.4)	-	Musa acuminata subsp. malaccensis (Wild banana) (Musa malaccensis)	89.36	235	24	1	1	705	391	624	2e-146	unreviewed	732	NAPE-specific phospholipase D activity; calcium ion binding; lipid catabolic process; membrane; phosphatidylcholine metabolic process; phospholipase D activity	GO:0070290; GO:0005509; GO:0016042; GO:0016020; GO:0046470; GO:0004630	-	-	-
GSMUA_Achr2G16430_001	GSMUA_Achr2T16430_001	CUFF.12900.1	tr|E6Y2H4|E6Y2H4_HELAN	Phospholipid/glycerol acyltransferase (Fragment)	GPAT3	Helianthus annuus (Common sunflower)	81.41	156	26	1	752	285	142	294	1e-89	unreviewed	306	transferase activity, transferring acyl groups	GO:0016746	-	-	-
GSMUA_Achr7G19070_001	GSMUA_Achr7T19070_001	CUFF.31938.2	tr|M0TIU4|M0TIU4_MUSAM	Phosphoribosylaminoimidazole-succinocarboxamide synthase (EC 6.3.2.6)	-	Musa acuminata subsp. malaccensis (Wild banana) (Musa malaccensis)	100	275	0	0	3	827	116	390	0	unreviewed	390	ATP binding; phosphoribosylaminoimidazolesuccinocarboxamide synthase activity; purine nucleotide biosynthetic process	GO:0005524; GO:0004639; GO:0006164	-	Purine metabolism; IMP biosynthesis via de novo pathway; 5-amino-1-(5-phospho-D-ribosyl)imidazole-4-carboxamide from 5-amino-1-(5-phospho-D-ribosyl)imidazole-4-carboxylate: step 1/2.	-
GSMUA_Achr11G25390_001	GSMUA_Achr11T25390_001	CUFF.10466.1	tr|M0RVB9|M0RVB9_MUSAM	Phosphoribosylformylglycinamidine cyclo-ligase (EC 6.3.3.1)	-	Musa acuminata subsp. malaccensis (Wild banana) (Musa malaccensis)	100	300	0	0	2	901	77	376	0	unreviewed	445	'de novo' IMP biosynthetic process; cytoplasm; phosphoribosylformylglycinamidine cyclo-ligase activity	GO:0006189; GO:0005737; GO:0004641	-	Purine metabolism; IMP biosynthesis via de novo pathway; 5-amino-1-(5-phospho-D-ribosyl)imidazole from N(2)-formyl-N(1)-(5-phospho-D-ribosyl)glycinamide: step 2/2.	-
GSMUA_Achr4G27410_001	GSMUA_Achr4T27410_001	CUFF.21022.1	tr|M0SSK3|M0SSK3_MUSAM	Phosphoribulokinase (EC 2.7.1.19)	-	Musa acuminata subsp. malaccensis (Wild banana) (Musa malaccensis)	100	405	0	0	291	1505	1	405	0	unreviewed	405	ATP binding; carbohydrate metabolic process; phosphoribulokinase activity	GO:0005524; GO:0005975; GO:0008974	-	-	-
GSMUA_Achr5G03660_001	GSMUA_Achr5T03660_001	CUFF.22128.1	tr|M0SSK3|M0SSK3_MUSAM	Phosphoribulokinase (EC 2.7.1.19)	-	Musa acuminata subsp. malaccensis (Wild banana) (Musa malaccensis)	90.33	393	36	2	262	1440	1	391	0	unreviewed	405	ATP binding; carbohydrate metabolic process; phosphoribulokinase activity	GO:0005524; GO:0005975; GO:0008974	-	-	-
GSMUA_Achr4G32600_001	GSMUA_Achr4T32600_001	CUFF.21294.1	tr|M0SU22|M0SU22_MUSAM	Phosphorylase (EC 2.4.1.1)	-	Musa acuminata subsp. malaccensis (Wild banana) (Musa malaccensis)	92.45	940	0	2	2	2821	59	927	0	unreviewed	927	carbohydrate metabolic process; glycogen phosphorylase activity; pyridoxal phosphate binding	GO:0005975; GO:0008184; GO:0030170	-	-	-
GSMUA_Achr6G33840_001	GSMUA_Achr6T33840_001	CUFF.29108.1	tr|M0TCH7|M0TCH7_MUSAM	Phosphorylase (EC 2.4.1.1)	-	Musa acuminata subsp. malaccensis (Wild banana) (Musa malaccensis)	100	715	0	0	1	2145	124	838	0	unreviewed	838	carbohydrate metabolic process; glycogen phosphorylase activity; pyridoxal phosphate binding	GO:0005975; GO:0008184; GO:0030170	-	-	-
GSMUA_Achr4G10990_001	GSMUA_Achr4T10990_001	CUFF.18610.1	tr|A9QBP1|A9QBP1_MUSAC	Photosystem I assembly protein ycf4 (Fragment)	ycf4	Musa acuminata (Banana) (Musa cavendishii)	97.67	43	1	0	131	3	29	71	3e-20	unreviewed	184	chloroplast; integral to membrane; photosynthesis; photosystem I	GO:0009507; GO:0016021; GO:0015979; GO:0009522	-	-	-
GSMUA_Achr6G25370_001	GSMUA_Achr6T25370_001	CUFF.28114.1	tr|F6JT02|F6JT02_9BRYO	Photosystem II D2 protein (Fragment)	psbD	Homalothecium fulgescens	92.31	39	2	1	128	15	25	63	1e-15	unreviewed	290	chloroplast; electron transporter, transferring electrons within the cyclic electron transport pathway of photosynthesis activity; integral to membrane; light-harvesting complex; metal ion binding; photosynthetic electron transport in photosystem II; photosystem II	GO:0009507; GO:0045156; GO:0016021; GO:0030076; GO:0046872; GO:0009772; GO:0009523	-	-	-
GSMUA_Achr1G24660_001	GSMUA_Achr1T24660_001	CUFF.3164.1	tr|E9KJ80|E9KJ80_9ORYZ	Photosystem II protein K	psbK	Potamophila parviflora	54.17	48	22	0	145	2	6	53	4e-07	unreviewed	109	chloroplast; photosynthesis; photosystem II reaction center	GO:0009507; GO:0015979; GO:0009539	Plastid â chloroplast.	-	-
GSMUA_Achr4G26700_001	GSMUA_Achr4T26700_001	CUFF.20664.1	tr|E9KJ45|E9KJ45_9ORYZ	Photosystem II protein N	psbN	Oryza australiensis	81.25	64	12	0	1	192	22	85	1e-27	unreviewed	97	chloroplast	GO:0009507	-	-	-
GSMUA_Achr11G21340_001	GSMUA_Achr11T21340_001	CUFF.9969.1	tr|M0RU64|M0RU64_MUSAM	Photosystem II reaction center psb28 protein	-	Musa acuminata subsp. malaccensis (Wild banana) (Musa malaccensis)	100	167	0	0	160	660	16	182	6e-120	unreviewed	182	oxygen evolving complex; photosynthesis	GO:0009654; GO:0015979	-	-	-
GSMUA_Achr5G20510_001	GSMUA_Achr5T20510_001	CUFF.23991.1	tr|M0T080|M0T080_MUSAM	Photosystem II reaction center psb28 protein	-	Musa acuminata subsp. malaccensis (Wild banana) (Musa malaccensis)	100	168	0	0	162	665	16	183	6e-121	unreviewed	183	oxygen evolving complex; photosynthesis	GO:0009654; GO:0015979	-	-	-
GSMUA_Achr8G06130_001	GSMUA_Achr8T06130_001	CUFF.33802.1	tr|Q9AU22|Q9AU22_TACCH	Phytochrome A (Fragment)	PHYA	Tacca chantieri (Bat flower)	90.3	134	13	0	402	1	14	147	6e-84	unreviewed	467	detection of visible light; photoreceptor activity; protein-chromophore linkage; regulation of transcription, DNA-dependent	GO:0009584; GO:0009881; GO:0018298; GO:0006355	-	-	-
GSMUA_Achr4G32930_001	GSMUA_Achr4T32930_001	CUFF.22017.1	tr|Q1EP10|Q1EP10_MUSAC	Phytochrome, putative	MA4_112I10.16	Musa acuminata (Banana) (Musa cavendishii)	86.96	115	14	1	142	486	476	589	9e-110	unreviewed	768	ATP binding; detection of visible light; membrane; phosphorelay sensor kinase activity; phosphorelay signal transduction system; photoreceptor activity; protein-chromophore linkage; regulation of transcription, DNA-dependent; signal transduction by phosphorylation	GO:0005524; GO:0009584; GO:0016020; GO:0000155; GO:0000160; GO:0009881; GO:0018298; GO:0006355; GO:0023014	-	-	-
GSMUA_Achr6G18670_001	GSMUA_Achr6T18670_001	CUFF.27325.1	tr|Q1L7E8|Q1L7E8_MUSOR	PISTILLATA-like protein (Fragment)	PIb	Musa ornata (Ornamental banana)	96.43	56	2	0	1	168	50	105	3e-30	unreviewed	175	DNA binding; nucleus; sequence-specific DNA binding transcription factor activity; transcription, DNA-dependent	GO:0003677; GO:0005634; GO:0003700; GO:0006351	Nucleus.	-	-
GSMUA_Achr4G32520_001	GSMUA_Achr4T32520_001	CUFF.21279.1	tr|I3NMS6|I3NMS6_EICCR	Plasma membrane Ca2+-ATPase (Fragment)	-	Eichhornia crassipes (Water hyacinth) (Piaropus crassipes)	84.43	758	118	0	6	2279	57	814	0	unreviewed	987	ATP binding; calcium-transporting ATPase activity; integral to membrane; metal ion binding	GO:0005524; GO:0005388; GO:0016021; GO:0046872	-	-	-
GSMUA_Achr10G30810_001	GSMUA_Achr10T30810_001	CUFF.7269.1	tr|A8W482|A8W482_ORYSI	Plasma membrane H(+) ATPase (EC 3.6.1.3) (Fragment)	-	Oryza sativa subsp. indica (Rice)	97.56	41	1	0	44	166	56	96	2e-18	unreviewed	132	ATP catabolic process; hydrogen-exporting ATPase activity, phosphorylative mechanism; integral to membrane; nucleus; plasma membrane; regulation of stomatal movement; response to abscisic acid stimulus; response to water deprivation; vacuole	GO:0006200; GO:0008553; GO:0016021; GO:0005634; GO:0005886; GO:0010119; GO:0009737; GO:0009414; GO:0005773	-	-	-
GSMUA_Achr10G21340_001	GSMUA_Achr10T21340_001	CUFF.6287.1	tr|A9PL11|A9PL11_POPTM	Plastid serine hydroxymethyltransferase	SHMT8	Populus tremuloides (Quaking aspen)	72.11	563	122	2	6	1691	1	529	0	unreviewed	529	L-serine metabolic process; glycine hydroxymethyltransferase activity; glycine metabolic process; methyltransferase activity; pyridoxal phosphate binding; tetrahydrofolate interconversion	GO:0006563; GO:0004372; GO:0006544; GO:0008168; GO:0030170; GO:0035999	-	One-carbon metabolism; tetrahydrofolate interconversion.	-
GSMUA_Achr8G34370_001	GSMUA_Achr8T34370_001	CUFF.37460.1	tr|D2CVP3|D2CVP3_MUSAC	Polyphenol oxidase (Fragment)	-	Musa acuminata AAA Group (dessert banana)	100	84	0	0	315	64	2	85	1e-58	unreviewed	141	catechol oxidase activity; metal ion binding	GO:0004097; GO:0046872	-	-	-
GSMUA_Achr6G18950_001	GSMUA_Achr6T18950_001	CUFF.27383.1	tr|Q9SXU2|Q9SXU2_CICAR	Polyubiquitin (Fragment)	-	Cicer arietinum (Chickpea) (Garbanzo)	100	96	0	0	64	351	1	96	6e-62	unreviewed	108	-	-	-	-	-
GSMUA_Achr10G19150_001	GSMUA_Achr10T19150_001	CUFF.5840.1	tr|B9GGB4|B9GGB4_POPTR	Predicted protein	POPTRDRAFT_1069472	Populus trichocarpa (Western balsam poplar) (Populus balsamifera subsp. trichocarpa)	75.41	61	14	1	83	262	1	61	3e-26	unreviewed	483	cis-zeatin O-beta-D-glucosyltransferase activity; trans-zeatin O-beta-D-glucosyltransferase activity	GO:0050502; GO:0050403	-	-	pop:POPTR_1069472;
GSMUA_Achr10G19540_001	GSMUA_Achr10T19540_001	CUFF.5886.1	tr|B9IA37|B9IA37_POPTR	Predicted protein	POPTRDRAFT_732023	Populus trichocarpa (Western balsam poplar) (Populus balsamifera subsp. trichocarpa)	94.14	307	18	0	2	922	130	436	0	unreviewed	436	cytoplasm; plasma membrane; translation release factor activity, codon specific	GO:0005737; GO:0005886; GO:0016149	-	-	pop:POPTR_732023;
GSMUA_Achr10G19750_001	GSMUA_Achr10T19750_001	CUFF.5917.1	tr|B9IE54|B9IE54_POPTR	Predicted protein	POPTRDRAFT_775863	Populus trichocarpa (Western balsam poplar) (Populus balsamifera subsp. trichocarpa)	35.83	120	74	3	90	449	33	149	2e-12	unreviewed	209	polysaccharide binding	GO:0030247	-	-	pop:POPTR_775863;
GSMUA_Achr10G25560_001	GSMUA_Achr10T25560_001	CUFF.6665.1	tr|B9IA37|B9IA37_POPTR	Predicted protein	POPTRDRAFT_732023	Populus trichocarpa (Western balsam poplar) (Populus balsamifera subsp. trichocarpa)	91.84	441	31	1	1615	293	1	436	0	unreviewed	436	cytoplasm; plasma membrane; translation release factor activity, codon specific	GO:0005737; GO:0005886; GO:0016149	-	-	pop:POPTR_732023;
GSMUA_Achr10G28440_001	GSMUA_Achr10T28440_001	CUFF.7011.1	tr|F2E5H4|F2E5H4_HORVD	Predicted protein	-	Hordeum vulgare var. distichum (Two-rowed barley)	79.41	34	7	0	37	138	82	115	8e-11	unreviewed	129	-	-	-	-	-
GSMUA_Achr10G29310_001	GSMUA_Achr10T29310_001	CUFF.7109.1	tr|B9GVL8|B9GVL8_POPTR	Predicted protein	POPTRDRAFT_1074521	Populus trichocarpa (Western balsam poplar) (Populus balsamifera subsp. trichocarpa)	89.91	109	11	0	50	376	27	135	9e-68	unreviewed	135	ER to Golgi vesicle-mediated transport; intracellular	GO:0006888; GO:0005622	-	-	pop:POPTR_1074521;
GSMUA_Achr11G02980_001	GSMUA_Achr11T02980_001	CUFF.7774.1	tr|F2D4M9|F2D4M9_HORVD	Predicted protein	-	Hordeum vulgare var. distichum (Two-rowed barley)	67.59	108	32	1	458	781	110	214	3e-39	unreviewed	223	-	-	-	-	-
GSMUA_Achr11G05940_001	GSMUA_Achr11T05940_001	CUFF.8122.2	tr|B9IA37|B9IA37_POPTR	Predicted protein	POPTRDRAFT_732023	Populus trichocarpa (Western balsam poplar) (Populus balsamifera subsp. trichocarpa)	92.43	436	33	0	99	1406	1	436	0	unreviewed	436	cytoplasm; plasma membrane; translation release factor activity, codon specific	GO:0005737; GO:0005886; GO:0016149	-	-	pop:POPTR_732023;
GSMUA_Achr11G12380_001	GSMUA_Achr11T12380_001	CUFF.8859.1	tr|A9PIB0|A9PIB0_POPTR	Predicted protein	POPTRDRAFT_718232	Populus trichocarpa (Western balsam poplar) (Populus balsamifera subsp. trichocarpa)	93.39	121	8	0	3	365	16	136	3e-66	unreviewed	255	RNA cap binding; mRNA cis splicing, via spliceosome; nuclear cap binding complex; nucleotide binding	GO:0000339; GO:0045292; GO:0005846; GO:0000166	-	-	pop:POPTR_718232;
GSMUA_Achr11G16990_001	GSMUA_Achr11T16990_001	CUFF.9373.1	tr|B9GSP7|B9GSP7_POPTR	Predicted protein	POPTRDRAFT_551188	Populus trichocarpa (Western balsam poplar) (Populus balsamifera subsp. trichocarpa)	98.57	70	1	0	1	210	561	630	7e-43	unreviewed	758	ATP binding; ATP-dependent DNA helicase activity; DNA binding; nucleotide-excision repair; nucleus; response to UV; response to heat	GO:0005524; GO:0004003; GO:0003677; GO:0006289; GO:0005634; GO:0009411; GO:0009408	-	-	pop:POPTR_551188;
GSMUA_Achr1G01280_001	GSMUA_Achr1T01280_001	CUFF.152.1	tr|B9N3F6|B9N3F6_POPTR	Predicted protein	POPTRDRAFT_580902	Populus trichocarpa (Western balsam poplar) (Populus balsamifera subsp. trichocarpa)	66.45	453	152	0	1360	2	122	574	0	unreviewed	585	-	-	-	-	pop:POPTR_580902;
GSMUA_Achr1G13820_001	GSMUA_Achr1T13820_001	CUFF.1695.1	tr|B9N0D8|B9N0D8_POPTR	Predicted protein	POPTRDRAFT_810609	Populus trichocarpa (Western balsam poplar) (Populus balsamifera subsp. trichocarpa)	93.9	295	17	1	1068	184	294	587	0	unreviewed	587	ATP binding; ATP-dependent helicase activity; nucleic acid binding; zinc ion binding	GO:0005524; GO:0008026; GO:0003676; GO:0008270	-	-	pop:POPTR_810609;
GSMUA_Achr1G18530_001	GSMUA_Achr1T18530_001	CUFF.2312.1	tr|B9H180|B9H180_POPTR	Predicted protein	POPTRDRAFT_818181	Populus trichocarpa (Western balsam poplar) (Populus balsamifera subsp. trichocarpa)	71.93	114	32	0	468	809	1	114	4e-45	unreviewed	564	response to karrikin	GO:0080167	-	-	pop:POPTR_818181;
GSMUA_Achr1G21610_001	GSMUA_Achr1T21610_001	CUFF.2751.1	tr|B9HVA0|B9HVA0_POPTR	Predicted protein	POPTRDRAFT_726649	Populus trichocarpa (Western balsam poplar) (Populus balsamifera subsp. trichocarpa)	78.79	132	26	1	1261	866	70	199	1e-52	unreviewed	199	chloroplast thylakoid membrane	GO:0009535	-	-	pop:POPTR_726649;
GSMUA_Achr1G23900_001	GSMUA_Achr1T23900_001	CUFF.3077.2	tr|B9MU92|B9MU92_POPTR	Predicted protein	POPTRDRAFT_796520	Populus trichocarpa (Western balsam poplar) (Populus balsamifera subsp. trichocarpa)	37.93	116	67	3	726	1061	195	309	6e-10	unreviewed	528	-	-	-	-	pop:POPTR_796520;
GSMUA_Achr1G24440_001	GSMUA_Achr1T24440_001	CUFF.3156.1	tr|A9PGG2|A9PGG2_POPTR	Predicted protein	POPTRDRAFT_833167	Populus trichocarpa (Western balsam poplar) (Populus balsamifera subsp. trichocarpa)	85	40	6	0	65	184	12	51	5e-16	unreviewed	341	aspartic-type endopeptidase activity; endoplasmic reticulum membrane; integral to membrane; pollen development; pollen germination	GO:0004190; GO:0005789; GO:0016021; GO:0009555; GO:0009846	-	-	pop:POPTR_833167;
GSMUA_Achr1G26100_001	GSMUA_Achr1T26100_001	CUFF.3351.1	tr|B9HS29|B9HS29_POPTR	Predicted protein	POPTRDRAFT_557409	Populus trichocarpa (Western balsam poplar) (Populus balsamifera subsp. trichocarpa)	87.55	233	29	0	21	719	108	340	1e-124	unreviewed	1110	zinc ion binding	GO:0008270	-	-	pop:POPTR_557409;
GSMUA_Achr2G07800_001	GSMUA_Achr2T07800_001	CUFF.11529.1	tr|B9GEZ4|B9GEZ4_POPTR	Predicted protein	POPTRDRAFT_549239	Populus trichocarpa (Western balsam poplar) (Populus balsamifera subsp. trichocarpa)	91.91	136	11	0	3	410	135	270	7e-87	unreviewed	270	RNA binding; cell wall; chloroplast; cytosolic small ribosomal subunit; nucleolus; plasma membrane; structural constituent of ribosome; translation	GO:0003723; GO:0005618; GO:0009507; GO:0022627; GO:0005730; GO:0005886; GO:0003735; GO:0006412	-	-	pop:POPTR_549239;
GSMUA_Achr2G08350_001	GSMUA_Achr2T08350_001	CUFF.11957.1	tr|A9PGP2|A9PGP2_POPTR	Predicted protein	POPTRDRAFT_673941	Populus trichocarpa (Western balsam poplar) (Populus balsamifera subsp. trichocarpa)	75.93	54	13	0	1892	1731	93	146	3e-22	unreviewed	150	-	-	-	-	pop:POPTR_673941;
GSMUA_Achr2G16490_001	GSMUA_Achr2T16490_001	CUFF.12504.1	tr|B9HC38|B9HC38_POPTR	Predicted protein	POPTRDRAFT_560811	Populus trichocarpa (Western balsam poplar) (Populus balsamifera subsp. trichocarpa)	61.9	42	16	0	141	266	1	42	3e-10	unreviewed	100	-	-	-	-	pop:POPTR_560811;
GSMUA_Achr2G17790_001	GSMUA_Achr2T17790_001	CUFF.12677.1	tr|B9H9U3|B9H9U3_POPTR	Predicted protein	POPTRDRAFT_819057	Populus trichocarpa (Western balsam poplar) (Populus balsamifera subsp. trichocarpa)	83.33	96	16	0	2	289	83	178	8e-51	unreviewed	949	metal ion binding; metalloendopeptidase activity; proteolysis	GO:0046872; GO:0004222; GO:0006508	-	-	pop:POPTR_819057;
GSMUA_Achr2G18500_001	GSMUA_Achr2T18500_001	CUFF.12796.2	tr|B9HH41|B9HH41_POPTR	Predicted protein	POPTRDRAFT_1082004	Populus trichocarpa (Western balsam poplar) (Populus balsamifera subsp. trichocarpa)	81.44	485	88	2	5	1456	95	578	0	unreviewed	578	ATP binding; asparagine-tRNA ligase activity; asparaginyl-tRNA aminoacylation; chloroplast; mitochondrion; nucleic acid binding; ovule development	GO:0005524; GO:0004816; GO:0006421; GO:0009507; GO:0005739; GO:0003676; GO:0048481	-	-	pop:POPTR_1082004;
GSMUA_Achr2G19480_001	GSMUA_Achr2T19480_001	CUFF.12924.2	tr|A9PD17|A9PD17_POPTR	Predicted protein	POPTRDRAFT_645764	Populus trichocarpa (Western balsam poplar) (Populus balsamifera subsp. trichocarpa)	95.4	413	19	0	67	1305	1	413	0	unreviewed	413	ATP binding; ATP-dependent helicase activity; cytosol; nucleic acid binding; nucleolus; plant-type cell wall; plasma membrane; response to cadmium ion	GO:0005524; GO:0008026; GO:0005829; GO:0003676; GO:0005730; GO:0009505; GO:0005886; GO:0046686	-	-	pop:POPTR_645764;
GSMUA_Achr3G01030_001	GSMUA_Achr3T01030_001	CUFF.13486.1	tr|A9PHB3|A9PHB3_POPTR	Predicted protein	POPTRDRAFT_727523	Populus trichocarpa (Western balsam poplar) (Populus balsamifera subsp. trichocarpa)	78.74	207	44	0	2	622	50	256	4e-99	unreviewed	256	indolebutyric acid metabolic process; oxidation-reduction process; oxidoreductase activity; peroxisome; response to indolebutyric acid stimulus; root hair elongation	GO:0080024; GO:0055114; GO:0016491; GO:0005777; GO:0080026; GO:0048767	-	-	pop:POPTR_727523;
GSMUA_Achr3G04150_001	GSMUA_Achr3T04150_001	CUFF.13859.1	tr|B9GTF3|B9GTF3_POPTR	Predicted protein	POPTRDRAFT_1072747	Populus trichocarpa (Western balsam poplar) (Populus balsamifera subsp. trichocarpa)	83.28	646	107	1	260	2194	5	650	0	unreviewed	650	Golgi apparatus; integral to membrane; plasma membrane; vacuole	GO:0005794; GO:0016021; GO:0005886; GO:0005773	-	-	pop:POPTR_1072747;
GSMUA_Achr3G04630_001	GSMUA_Achr3T04630_001	CUFF.14412.1	tr|B9IMF5|B9IMF5_POPTR	Predicted protein	POPTRDRAFT_669610	Populus trichocarpa (Western balsam poplar) (Populus balsamifera subsp. trichocarpa)	98.65	74	1	0	3	224	40	113	6e-45	unreviewed	251	-	-	-	-	pop:POPTR_669610;
GSMUA_Achr3G14220_001	GSMUA_Achr3T14220_001	CUFF.15664.1	tr|B9GY88|B9GY88_POPTR	Predicted protein	POPTRDRAFT_758314	Populus trichocarpa (Western balsam poplar) (Populus balsamifera subsp. trichocarpa)	60.71	56	22	0	169	2	1	56	2e-14	unreviewed	352	-	-	-	-	pop:POPTR_758314;
GSMUA_Achr3G19480_001	GSMUA_Achr3T19480_001	CUFF.16338.1	tr|B9GQI1|B9GQI1_POPTR	Predicted protein	POPTRDRAFT_851262	Populus trichocarpa (Western balsam poplar) (Populus balsamifera subsp. trichocarpa)	78.38	111	24	0	4	336	194	304	3e-55	unreviewed	307	ATP binding; protein serine/threonine kinase activity	GO:0005524; GO:0004674	-	-	pop:POPTR_851262;
GSMUA_Achr3G23690_001	GSMUA_Achr3T23690_001	CUFF.16211.1	tr|B9HZJ7|B9HZJ7_POPTR	Predicted protein	POPTRDRAFT_889921	Populus trichocarpa (Western balsam poplar) (Populus balsamifera subsp. trichocarpa)	59.83	117	45	2	346	2	279	395	6e-35	unreviewed	553	ATP binding; nucleoside-triphosphatase activity	GO:0005524; GO:0017111	-	-	pop:POPTR_889921;
GSMUA_Achr3G24130_001	GSMUA_Achr3T24130_001	CUFF.16296.1	tr|B9I2H8|B9I2H8_POPTR	Predicted protein	POPTRDRAFT_823279	Populus trichocarpa (Western balsam poplar) (Populus balsamifera subsp. trichocarpa)	92.08	101	8	0	405	707	61	161	1e-77	unreviewed	161	intracellular protein transport; membrane coat; protein transporter activity; vesicle-mediated transport	GO:0006886; GO:0030117; GO:0008565; GO:0016192	-	-	pop:POPTR_823279;
GSMUA_Achr3G29120_001	GSMUA_Achr3T29120_001	CUFF.18202.1	tr|B9HJ87|B9HJ87_POPTR	Predicted protein	POPTRDRAFT_766120	Populus trichocarpa (Western balsam poplar) (Populus balsamifera subsp. trichocarpa)	55.32	47	21	0	141	1	127	173	3e-06	unreviewed	179	-	-	-	-	pop:POPTR_766120;
GSMUA_Achr4G06030_001	GSMUA_Achr4T06030_001	CUFF.18061.1	tr|B9P7T6|B9P7T6_POPTR	Predicted protein	POPTRDRAFT_595226	Populus trichocarpa (Western balsam poplar) (Populus balsamifera subsp. trichocarpa)	100	25	0	0	3	77	53	77	1e-08	unreviewed	77	ribosome; structural constituent of ribosome; translation	GO:0005840; GO:0003735; GO:0006412	-	-	pop:POPTR_595226;
GSMUA_Achr4G07470_001	GSMUA_Achr4T07470_001	CUFF.18224.1	tr|B9P6B6|B9P6B6_POPTR	Predicted protein	POPTRDRAFT_678639	Populus trichocarpa (Western balsam poplar) (Populus balsamifera subsp. trichocarpa)	41.25	80	39	3	399	184	1	80	1e-06	unreviewed	81	-	-	-	-	pop:POPTR_678639;
GSMUA_Achr4G09740_001	GSMUA_Achr4T09740_001	CUFF.18448.1	tr|A9PA33|A9PA33_POPTR	Predicted protein	POPTRDRAFT_830114	Populus trichocarpa (Western balsam poplar) (Populus balsamifera subsp. trichocarpa)	100	95	0	0	83	367	1	95	3e-60	unreviewed	115	nucleolus; plasma membrane	GO:0005730; GO:0005886	-	-	pop:POPTR_830114;
GSMUA_Achr4G15240_001	GSMUA_Achr4T15240_001	CUFF.19770.1	tr|F2E9V9|F2E9V9_HORVD	Predicted protein	-	Hordeum vulgare var. distichum (Two-rowed barley)	33.11	293	129	9	4163	3456	38	320	9e-34	unreviewed	352	-	-	-	-	-
GSMUA_Achr4G18490_001	GSMUA_Achr4T18490_001	CUFF.19592.1	tr|B9MUD8|B9MUD8_POPTR	Predicted protein	POPTRDRAFT_826664	Populus trichocarpa (Western balsam poplar) (Populus balsamifera subsp. trichocarpa)	90.59	85	8	0	102	356	1	85	1e-42	unreviewed	90	cytosol; fatty-acyl-CoA binding; lipid transport; phosphatidylcholine binding; plasma membrane; response to freezing	GO:0005829; GO:0000062; GO:0006869; GO:0031210; GO:0005886; GO:0050826	-	-	pop:POPTR_826664;
GSMUA_Achr4G28460_001	GSMUA_Achr4T28460_001	CUFF.20885.1	tr|B9HKC1|B9HKC1_POPTR	Predicted protein	POPTRDRAFT_832825	Populus trichocarpa (Western balsam poplar) (Populus balsamifera subsp. trichocarpa)	87.22	227	29	0	11	691	47	273	2e-136	unreviewed	341	2-methyl-6-phytyl-1,4-benzoquinone methyltransferase activity; chloroplast envelope; methylation; plastoquinone biosynthetic process; vitamin E biosynthetic process	GO:0051741; GO:0009941; GO:0032259; GO:0010236; GO:0010189	-	-	pop:POPTR_832825;
GSMUA_Achr4G28880_001	GSMUA_Achr4T28880_001	CUFF.20968.2	tr|A9PDI1|A9PDI1_POPTR	Predicted protein	POPTRDRAFT_836929	Populus trichocarpa (Western balsam poplar) (Populus balsamifera subsp. trichocarpa)	77.83	212	42	2	1118	1738	227	438	3e-100	unreviewed	438	clathrin adaptor complex; clathrin coat of coated pit; intracellular protein transport; vesicle-mediated transport	GO:0030131; GO:0030132; GO:0006886; GO:0016192	-	-	pop:POPTR_836929;
GSMUA_Achr4G29690_001	GSMUA_Achr4T29690_001	CUFF.21013.1	tr|A9PAF1|A9PAF1_POPTR	Predicted protein	POPTRDRAFT_657050	Populus trichocarpa (Western balsam poplar) (Populus balsamifera subsp. trichocarpa)	88.16	76	9	0	295	522	5	80	2e-41	unreviewed	101	NADH dehydrogenase (ubiquinone) activity; mitochondrial respiratory chain complex I	GO:0008137; GO:0005747	-	-	pop:POPTR_657050;
GSMUA_Achr5G00710_001	GSMUA_Achr5T00710_001	CUFF.21536.2	tr|B9PA48|B9PA48_POPTR	Predicted protein	POPTRDRAFT_670222	Populus trichocarpa (Western balsam poplar) (Populus balsamifera subsp. trichocarpa)	96.72	61	2	0	1	183	42	102	3e-35	unreviewed	169	ATP binding; cell wall; chloroplast; citrate metabolic process; copper ion binding; isocitrate metabolic process; mitochondrion; plasma membrane; response to abscisic acid stimulus; response to cadmium ion; response to oxidative stress; response to salt stress	GO:0005524; GO:0005618; GO:0009507; GO:0006101; GO:0005507; GO:0006102; GO:0005739; GO:0005886; GO:0009737; GO:0046686; GO:0006979; GO:0009651	-	-	pop:POPTR_670222;
GSMUA_Achr5G06550_001	GSMUA_Achr5T06550_001	CUFF.22302.1	tr|B9PCV3|B9PCV3_POPTR	Predicted protein	POPTRDRAFT_584428	Populus trichocarpa (Western balsam poplar) (Populus balsamifera subsp. trichocarpa)	98.18	55	1	0	1	165	49	103	5e-31	unreviewed	142	nucleus; sequence-specific DNA binding; sequence-specific DNA binding transcription factor activity	GO:0005634; GO:0043565; GO:0003700	Nucleus.	-	pop:POPTR_584428;
GSMUA_Achr5G09570_001	GSMUA_Achr5T09570_001	CUFF.22671.1	tr|B9IDN3|B9IDN3_POPTR	Predicted protein	POPTRDRAFT_732844	Populus trichocarpa (Western balsam poplar) (Populus balsamifera subsp. trichocarpa)	89.51	162	17	0	3	488	52	213	2e-98	unreviewed	689	nucleocytoplasmic transport; protein transport; protein transporter activity	GO:0006913; GO:0015031; GO:0008565	-	-	pop:POPTR_732844;
GSMUA_Achr5G12150_001	GSMUA_Achr5T12150_001	CUFF.23632.1	tr|B9GL18|B9GL18_POPTR	Predicted protein	POPTRDRAFT_829431	Populus trichocarpa (Western balsam poplar) (Populus balsamifera subsp. trichocarpa)	65.84	243	49	1	1	729	26	234	2e-90	unreviewed	666	ATP binding; ER-associated protein catabolic process; cell wall; chloroplast; plasma membrane; polar nucleus fusion; response to heat; vacuole	GO:0005524; GO:0030433; GO:0005618; GO:0009507; GO:0005886; GO:0010197; GO:0009408; GO:0005773	-	-	pop:POPTR_829431;
GSMUA_Achr5G12730_001	GSMUA_Achr5T12730_001	CUFF.23086.1	tr|B9MTZ0|B9MTZ0_POPTR	Predicted protein	POPTRDRAFT_589976	Populus trichocarpa (Western balsam poplar) (Populus balsamifera subsp. trichocarpa)	65.22	115	30	1	3	317	21	135	7e-41	unreviewed	137	viral replication complex formation and maintenance	GO:0046786	-	-	pop:POPTR_589976;
GSMUA_Achr5G15050_001	GSMUA_Achr5T15050_001	CUFF.23384.1	tr|F2D2R8|F2D2R8_HORVD	Predicted protein	-	Hordeum vulgare var. distichum (Two-rowed barley)	80.72	83	16	0	113	361	1	83	4e-43	unreviewed	95	-	-	-	-	-
GSMUA_Achr5G17050_001	GSMUA_Achr5T17050_001	CUFF.23577.1	tr|A9PBF9|A9PBF9_POPTR	Predicted protein	POPTRDRAFT_551446	Populus trichocarpa (Western balsam poplar) (Populus balsamifera subsp. trichocarpa)	99.21	126	1	0	2	379	40	165	7e-54	unreviewed	165	ATP hydrolysis coupled proton transport; hydrogen ion transmembrane transporter activity; integral to membrane; proton-transporting V-type ATPase, V0 domain	GO:0015991; GO:0015078; GO:0016021; GO:0033179	-	-	pop:POPTR_551446;
GSMUA_Achr5G17890_001	GSMUA_Achr5T17890_001	CUFF.23668.1	tr|F2DVD1|F2DVD1_HORVD	Predicted protein	-	Hordeum vulgare var. distichum (Two-rowed barley)	85.06	415	62	0	2	1246	142	556	0	unreviewed	556	membrane; sodium ion transport; transmembrane transport; transporter activity	GO:0016020; GO:0006814; GO:0055085; GO:0005215	-	-	-
GSMUA_Achr6G04460_001	GSMUA_Achr6T04460_001	CUFF.25583.1	tr|B9GY97|B9GY97_POPTR	Predicted protein	POPTRDRAFT_817678	Populus trichocarpa (Western balsam poplar) (Populus balsamifera subsp. trichocarpa)	79.17	24	5	0	3	74	123	146	2e-06	unreviewed	177	-	-	-	-	pop:POPTR_817678;
GSMUA_Achr6G05780_001	GSMUA_Achr6T05780_001	CUFF.25757.1	tr|B9ILM9|B9ILM9_POPTR	Predicted protein	POPTRDRAFT_779308	Populus trichocarpa (Western balsam poplar) (Populus balsamifera subsp. trichocarpa)	86.39	169	23	0	507	1	370	538	4e-101	unreviewed	912	Golgi apparatus; endoplasmic reticulum; hyperosmotic salinity response; proteolysis; serine-type endopeptidase activity	GO:0005794; GO:0005783; GO:0042538; GO:0006508; GO:0004252	-	-	pop:POPTR_779308;
GSMUA_Achr6G05850_001	GSMUA_Achr6T05850_001	CUFF.25766.1	tr|B9NIB5|B9NIB5_POPTR	Predicted protein	POPTRDRAFT_588137	Populus trichocarpa (Western balsam poplar) (Populus balsamifera subsp. trichocarpa)	97.37	38	1	0	177	64	146	183	3e-19	unreviewed	197	DNA binding; chloroplast organization; chromatin binding; negative regulation of flower development; regulation of chlorophyll biosynthetic process; signal transduction	GO:0003677; GO:0009658; GO:0003682; GO:0009910; GO:0010380; GO:0007165	-	-	pop:POPTR_588137;
GSMUA_Achr6G10000_001	GSMUA_Achr6T10000_001	CUFF.26279.1	tr|B9IA37|B9IA37_POPTR	Predicted protein	POPTRDRAFT_732023	Populus trichocarpa (Western balsam poplar) (Populus balsamifera subsp. trichocarpa)	96.69	423	14	0	119	1387	1	423	0	unreviewed	436	cytoplasm; plasma membrane; translation release factor activity, codon specific	GO:0005737; GO:0005886; GO:0016149	-	-	pop:POPTR_732023;
GSMUA_Achr6G15400_001	GSMUA_Achr6T15400_001	CUFF.27794.1	tr|B9MZM8|B9MZM8_POPTR	Predicted protein	POPTRDRAFT_595522	Populus trichocarpa (Western balsam poplar) (Populus balsamifera subsp. trichocarpa)	57.14	49	21	0	206	60	310	358	5e-08	unreviewed	590	-	-	-	-	pop:POPTR_595522;
GSMUA_Achr6G20330_001	GSMUA_Achr6T20330_001	CUFF.27512.1	tr|B9IFT9|B9IFT9_POPTR	Predicted protein	POPTRDRAFT_667866	Populus trichocarpa (Western balsam poplar) (Populus balsamifera subsp. trichocarpa)	88.76	169	19	0	2	508	60	228	1e-102	unreviewed	334	nucleic acid binding; nucleus; zinc ion binding	GO:0003676; GO:0005634; GO:0008270	-	-	pop:POPTR_667866;
GSMUA_Achr6G21420_001	GSMUA_Achr6T21420_001	CUFF.27627.1	tr|B9IQP5|B9IQP5_POPTR	Predicted protein	POPTRDRAFT_738909	Populus trichocarpa (Western balsam poplar) (Populus balsamifera subsp. trichocarpa)	84.57	175	27	0	6	530	34	208	1e-104	unreviewed	283	endocytosis; membrane	GO:0006897; GO:0016020	-	-	pop:POPTR_738909;
GSMUA_Achr6G23320_001	GSMUA_Achr6T23320_001	CUFF.28765.1	tr|B9NGD6|B9NGD6_POPTR	Predicted protein	POPTRDRAFT_581148	Populus trichocarpa (Western balsam poplar) (Populus balsamifera subsp. trichocarpa)	73.08	156	41	1	736	272	11	166	1e-81	unreviewed	167	fatty acid biosynthetic process; fatty acid elongase activity; membrane; response to cold; response to light stimulus; response to osmotic stress; response to wounding; suberin biosynthetic process	GO:0006633; GO:0009922; GO:0016020; GO:0009409; GO:0009416; GO:0006970; GO:0009611; GO:0010345	-	-	pop:POPTR_581148;
GSMUA_Achr7G10970_001	GSMUA_Achr7T10970_001	CUFF.30968.1	tr|F2DI56|F2DI56_HORVD	Predicted protein	-	Hordeum vulgare var. distichum (Two-rowed barley)	81.4	129	24	0	3	389	88	216	4e-73	unreviewed	216	GTP binding; protein transport; small GTPase mediated signal transduction	GO:0005525; GO:0015031; GO:0007264	-	-	-
GSMUA_Achr7G17620_001	GSMUA_Achr7T17620_001	CUFF.31798.2	tr|B9H0U4|B9H0U4_POPTR	Predicted protein	POPTRDRAFT_648650	Populus trichocarpa (Western balsam poplar) (Populus balsamifera subsp. trichocarpa)	98.63	366	5	0	1	1098	34	399	0	unreviewed	399	ATP binding; cell wall; cytoplasm; nucleolus; nucleoside-triphosphatase activity; plasma membrane; proteasome regulatory particle, base subcomplex; protein catabolic process	GO:0005524; GO:0005618; GO:0005737; GO:0005730; GO:0017111; GO:0005886; GO:0008540; GO:0030163	-	-	pop:POPTR_648650;
GSMUA_Achr7G18060_001	GSMUA_Achr7T18060_001	CUFF.31821.1	tr|B9GTD0|B9GTD0_POPTR	Predicted protein	POPTRDRAFT_850898	Populus trichocarpa (Western balsam poplar) (Populus balsamifera subsp. trichocarpa)	53.09	307	141	2	3	920	188	492	5e-108	unreviewed	581	-	-	-	-	pop:POPTR_850898;
GSMUA_Achr7G23040_001	GSMUA_Achr7T23040_001	CUFF.32428.1	tr|F2DFA8|F2DFA8_HORVD	Predicted protein	-	Hordeum vulgare var. distichum (Two-rowed barley)	75	36	9	0	639	532	157	192	2e-12	unreviewed	197	-	-	-	-	-
GSMUA_Achr7G24880_001	GSMUA_Achr7T24880_001	CUFF.33752.1	tr|B2ZAQ5|B2ZAQ5_GOSRA	Predicted protein	-	Gossypium raimondii (New World cotton)	81.13	53	10	0	157	315	1	53	6e-25	unreviewed	114	-	-	-	-	-
GSMUA_Achr7G26410_001	GSMUA_Achr7T26410_001	CUFF.32876.1	tr|B9N4D5|B9N4D5_POPTR	Predicted protein	POPTRDRAFT_744173	Populus trichocarpa (Western balsam poplar) (Populus balsamifera subsp. trichocarpa)	72.17	115	32	0	1	345	42	156	4e-39	unreviewed	464	actin cytoskeleton organization	GO:0030036	-	-	pop:POPTR_744173;
GSMUA_Achr8G03710_001	GSMUA_Achr8T03710_001	CUFF.33501.2	tr|B9H209|B9H209_POPTR	Predicted protein	POPTRDRAFT_1075024	Populus trichocarpa (Western balsam poplar) (Populus balsamifera subsp. trichocarpa)	79.55	88	18	0	1	264	322	409	1e-43	unreviewed	411	chloroplast; phosphatidylinositol phosphorylation	GO:0009507; GO:0046854	-	-	pop:POPTR_1075024;
GSMUA_Achr8G09850_001	GSMUA_Achr8T09850_001	CUFF.34363.1	tr|B9IA37|B9IA37_POPTR	Predicted protein	POPTRDRAFT_732023	Populus trichocarpa (Western balsam poplar) (Populus balsamifera subsp. trichocarpa)	94.48	417	23	0	128	1378	6	422	0	unreviewed	436	cytoplasm; plasma membrane; translation release factor activity, codon specific	GO:0005737; GO:0005886; GO:0016149	-	-	pop:POPTR_732023;
GSMUA_Achr8G12760_001	GSMUA_Achr8T12760_001	CUFF.35756.1	tr|F2E1C1|F2E1C1_HORVD	Predicted protein	-	Hordeum vulgare var. distichum (Two-rowed barley)	68.44	301	95	0	96	998	1	301	6e-141	unreviewed	821	ATP binding; mismatch repair; mismatched DNA binding	GO:0005524; GO:0006298; GO:0030983	-	-	-
GSMUA_Achr8G18040_001	GSMUA_Achr8T18040_001	CUFF.35403.1	tr|B9GKX7|B9GKX7_POPTR	Predicted protein	POPTRDRAFT_1067201	Populus trichocarpa (Western balsam poplar) (Populus balsamifera subsp. trichocarpa)	65.35	254	75	4	68	802	1	250	8e-99	unreviewed	434	DNA recombination; DNA repair; nucleus	GO:0006310; GO:0006281; GO:0005634	-	-	pop:POPTR_1067201;
GSMUA_Achr8G19130_001	GSMUA_Achr8T19130_001	CUFF.35524.1	tr|B9MX47|B9MX47_POPTR	Predicted protein	POPTRDRAFT_592912	Populus trichocarpa (Western balsam poplar) (Populus balsamifera subsp. trichocarpa)	93.47	689	44	1	80	2143	1	689	0	unreviewed	703	ATP binding; cell wall; cytosol; defense response to bacterium; plasma membrane; protein folding; response to arsenic-containing substance; response to heat	GO:0005524; GO:0005618; GO:0005829; GO:0042742; GO:0005886; GO:0006457; GO:0046685; GO:0009408	-	-	pop:POPTR_592912;
GSMUA_Achr8G20560_001	GSMUA_Achr8T20560_001	CUFF.35687.1	tr|B9HKB9|B9HKB9_POPTR	Predicted protein	POPTRDRAFT_564896	Populus trichocarpa (Western balsam poplar) (Populus balsamifera subsp. trichocarpa)	35.9	78	46	2	106	327	736	813	8e-06	unreviewed	818	-	-	-	-	pop:POPTR_564896;
GSMUA_Achr8G21160_001	GSMUA_Achr8T21160_001	CUFF.36804.2	tr|B9HHR5|B9HHR5_POPTR	Predicted protein	POPTRDRAFT_765590	Populus trichocarpa (Western balsam poplar) (Populus balsamifera subsp. trichocarpa)	67.91	617	181	2	1532	3331	664	1280	0	unreviewed	1929	anaphase-promoting complex	GO:0005680	-	-	pop:POPTR_765590;
GSMUA_Achr8G24460_001	GSMUA_Achr8T24460_001	CUFF.36196.1	tr|A9PA33|A9PA33_POPTR	Predicted protein	POPTRDRAFT_830114	Populus trichocarpa (Western balsam poplar) (Populus balsamifera subsp. trichocarpa)	98.95	95	1	0	82	366	1	95	3e-59	unreviewed	115	nucleolus; plasma membrane	GO:0005730; GO:0005886	-	-	pop:POPTR_830114;
GSMUA_Achr9G06060_001	GSMUA_Achr9T06060_001	CUFF.38201.1	tr|B9INH9|B9INH9_POPTR	Predicted protein	POPTRDRAFT_910756	Populus trichocarpa (Western balsam poplar) (Populus balsamifera subsp. trichocarpa)	55.34	103	43	1	346	47	411	513	2e-23	unreviewed	1019	ATP binding; integral to membrane; plasma membrane; protein serine/threonine kinase activity	GO:0005524; GO:0016021; GO:0005886; GO:0004674	-	-	pop:POPTR_910756;
GSMUA_Achr9G29640_001	GSMUA_Achr9T29640_001	CUFF.40982.1	tr|B9GHZ6|B9GHZ6_POPTR	Predicted protein	POPTRDRAFT_840891	Populus trichocarpa (Western balsam poplar) (Populus balsamifera subsp. trichocarpa)	61.13	903	343	6	1	2691	36	936	0	unreviewed	936	ATP binding; protein serine/threonine kinase activity	GO:0005524; GO:0004674	-	-	pop:POPTR_840891;
GSMUA_Achr9G30340_001	GSMUA_Achr9T30340_001	CUFF.41053.1	tr|B9HM33|B9HM33_POPTR	Predicted protein	POPTRDRAFT_803217	Populus trichocarpa (Western balsam poplar) (Populus balsamifera subsp. trichocarpa)	89.07	750	78	2	2	2251	468	1213	0	unreviewed	1213	chloroplast; nucleic acid binding; nucleus	GO:0009507; GO:0003676; GO:0005634	-	-	pop:POPTR_803217;
GSMUA_Achr9G30350_001	GSMUA_Achr9T30350_001	CUFF.41050.1	tr|B9HTX1|B9HTX1_POPTR	Predicted protein	POPTRDRAFT_805547	Populus trichocarpa (Western balsam poplar) (Populus balsamifera subsp. trichocarpa)	82.8	157	27	0	471	1	276	432	9e-83	unreviewed	1213	chloroplast; nucleic acid binding; nucleus	GO:0009507; GO:0003676; GO:0005634	-	-	pop:POPTR_805547;
GSMUA_Achr10G10090_001	GSMUA_Achr10T10090_001	CUFF.4898.1	tr|F2E981|F2E981_HORVD	Predicted protein (Fragment)	-	Hordeum vulgare var. distichum (Two-rowed barley)	67.67	232	75	0	697	2	273	504	8e-112	unreviewed	598	-	-	-	-	-
GSMUA_Achr11G00990_001	GSMUA_Achr11T00990_001	CUFF.7499.1	tr|B9I4J5|B9I4J5_POPTR	Predicted protein (Fragment)	POPTRDRAFT_422934	Populus trichocarpa (Western balsam poplar) (Populus balsamifera subsp. trichocarpa)	52.33	258	110	5	1	756	19	269	5e-83	unreviewed	425	-	-	-	-	pop:POPTR_422934;
GSMUA_Achr11G19500_001	GSMUA_Achr11T19500_001	CUFF.9693.1	tr|F2CVZ9|F2CVZ9_HORVD	Predicted protein (Fragment)	-	Hordeum vulgare var. distichum (Two-rowed barley)	84.21	171	27	0	6	518	46	216	9e-104	unreviewed	364	transferase activity, transferring glycosyl groups	GO:0016757	-	-	-
GSMUA_Achr1G00330_001	GSMUA_Achr1T00330_001	CUFF.32.1	tr|F2EER8|F2EER8_HORVD	Predicted protein (Fragment)	-	Hordeum vulgare var. distichum (Two-rowed barley)	77.98	218	48	0	3	656	380	597	3e-122	unreviewed	604	-	-	-	-	-
GSMUA_Achr1G24570_001	GSMUA_Achr1T24570_001	CUFF.3135.1	tr|F2DAH1|F2DAH1_HORVD	Predicted protein (Fragment)	-	Hordeum vulgare var. distichum (Two-rowed barley)	76.5	200	47	0	2	601	90	289	6e-108	unreviewed	300	carbohydrate metabolic process; hydrolase activity, hydrolyzing O-glycosyl compounds	GO:0005975; GO:0004553	-	-	-
GSMUA_Achr1G27780_001	GSMUA_Achr1T27780_001	CUFF.3506.1	tr|B9HT78|B9HT78_POPTR	Predicted protein (Fragment)	POPTRDRAFT_882858	Populus trichocarpa (Western balsam poplar) (Populus balsamifera subsp. trichocarpa)	78.67	1369	286	3	14	4114	13	1377	0	unreviewed	1377	'de novo' IMP biosynthetic process; ATP binding; chloroplast stroma; microgametogenesis; mitochondrion; phosphoribosylformylglycinamidine synthase activity	GO:0006189; GO:0005524; GO:0009570; GO:0055046; GO:0005739; GO:0004642	-	-	pop:POPTR_882858;
GSMUA_Achr2G03960_001	GSMUA_Achr2T03960_001	CUFF.11092.1	tr|F2EER8|F2EER8_HORVD	Predicted protein (Fragment)	-	Hordeum vulgare var. distichum (Two-rowed barley)	74.38	121	31	0	4	366	389	509	3e-59	unreviewed	604	-	-	-	-	-
GSMUA_Achr2G22310_001	GSMUA_Achr2T22310_001	CUFF.13679.1	tr|B9IJC3|B9IJC3_POPTR	Predicted protein (Fragment)	POPTRDRAFT_258295	Populus trichocarpa (Western balsam poplar) (Populus balsamifera subsp. trichocarpa)	82.76	29	5	0	2	88	57	85	9e-11	unreviewed	172	zinc ion binding	GO:0008270	-	-	pop:POPTR_258295;
GSMUA_Achr4G22360_001	GSMUA_Achr4T22360_001	CUFF.20124.1	tr|B9GH80|B9GH80_POPTR	Predicted protein (Fragment)	POPTRDRAFT_641543	Populus trichocarpa (Western balsam poplar) (Populus balsamifera subsp. trichocarpa)	93.15	73	5	0	3	221	151	223	3e-46	unreviewed	241	methylmalonate-semialdehyde dehydrogenase (acylating) activity	GO:0004491	-	-	pop:POPTR_641543;
GSMUA_Achr5G03030_001	GSMUA_Achr5T03030_001	CUFF.22501.1	tr|B9NIE5|B9NIE5_POPTR	Predicted protein (Fragment)	POPTRDRAFT_675423	Populus trichocarpa (Western balsam poplar) (Populus balsamifera subsp. trichocarpa)	71.19	59	17	0	278	102	126	184	2e-15	unreviewed	184	-	-	-	-	pop:POPTR_675423;
GSMUA_Achr5G12310_001	GSMUA_Achr5T12310_001	CUFF.22983.1	tr|F2D5J3|F2D5J3_HORVD	Predicted protein (Fragment)	-	Hordeum vulgare var. distichum (Two-rowed barley)	92.59	108	8	0	5	328	46	153	1e-68	unreviewed	179	GTP binding; GTPase activity; microtubule; microtubule-based process; protein polymerization; structural constituent of cytoskeleton	GO:0005525; GO:0003924; GO:0005874; GO:0007017; GO:0051258; GO:0005200	-	-	-
GSMUA_Achr5G14980_001	GSMUA_Achr5T14980_001	CUFF.23974.1	tr|B9HMU4|B9HMU4_POPTR	Predicted protein (Fragment)	POPTRDRAFT_418689	Populus trichocarpa (Western balsam poplar) (Populus balsamifera subsp. trichocarpa)	75.59	127	29	2	19	399	183	307	8e-50	unreviewed	307	ATP binding; protein tyrosine kinase activity	GO:0005524; GO:0004713	-	-	pop:POPTR_418689;
GSMUA_Achr5G25640_001	GSMUA_Achr5T25640_001	CUFF.24545.1	tr|B9HHE2|B9HHE2_POPTR	Predicted protein (Fragment)	POPTRDRAFT_216633	Populus trichocarpa (Western balsam poplar) (Populus balsamifera subsp. trichocarpa)	83.53	85	14	0	7	261	137	221	6e-48	unreviewed	537	methylation; methyltransferase activity	GO:0032259; GO:0008168	-	-	pop:POPTR_216633;
GSMUA_Achr5G25930_001	GSMUA_Achr5T25930_001	CUFF.25415.2	tr|B9H4B2|B9H4B2_POPTR	Predicted protein (Fragment)	POPTRDRAFT_207134	Populus trichocarpa (Western balsam poplar) (Populus balsamifera subsp. trichocarpa)	71.15	357	96	2	348	1415	1	351	4e-179	unreviewed	351	zinc ion binding	GO:0008270	-	-	pop:POPTR_207134;
GSMUA_Achr6G20880_001	GSMUA_Achr6T20880_001	CUFF.27569.1	tr|B9H6B3|B9H6B3_POPTR	Predicted protein (Fragment)	POPTRDRAFT_208407	Populus trichocarpa (Western balsam poplar) (Populus balsamifera subsp. trichocarpa)	84	75	11	1	225	1	19	92	2e-34	unreviewed	341	-	-	-	-	pop:POPTR_208407;
GSMUA_Achr6G21160_001	GSMUA_Achr6T21160_001	CUFF.27597.1	tr|F2CXW3|F2CXW3_HORVD	Predicted protein (Fragment)	-	Hordeum vulgare var. distichum (Two-rowed barley)	86.67	120	16	0	3	362	176	295	2e-73	unreviewed	306	DNA repair; nuclease activity; nucleic acid phosphodiester bond hydrolysis	GO:0006281; GO:0004518; GO:0090305	-	-	-
GSMUA_Achr7G09840_001	GSMUA_Achr7T09840_001	CUFF.30860.1	tr|B9GWZ6|B9GWZ6_POPTR	Predicted protein (Fragment)	POPTRDRAFT_817095	Populus trichocarpa (Western balsam poplar) (Populus balsamifera subsp. trichocarpa)	91.95	323	26	0	4	972	62	384	0	unreviewed	452	intracellular protein transport; membrane coat; structural molecule activity; vesicle-mediated transport	GO:0006886; GO:0030117; GO:0005198; GO:0016192	-	-	pop:POPTR_817095;
GSMUA_Achr7G10730_001	GSMUA_Achr7T10730_001	CUFF.30938.1	tr|B9I568|B9I568_POPTR	Predicted protein (Fragment)	POPTRDRAFT_422890	Populus trichocarpa (Western balsam poplar) (Populus balsamifera subsp. trichocarpa)	60.36	608	238	2	499	2319	5	610	0	unreviewed	612	glycolysis; magnesium ion binding; potassium ion binding; pyruvate kinase activity	GO:0006096; GO:0000287; GO:0030955; GO:0004743	-	-	pop:POPTR_422890;
GSMUA_Achr7G16700_001	GSMUA_Achr7T16700_001	CUFF.31647.1	tr|B9I641|B9I641_POPTR	Predicted protein (Fragment)	POPTRDRAFT_241943	Populus trichocarpa (Western balsam poplar) (Populus balsamifera subsp. trichocarpa)	87.5	72	9	0	3	218	591	662	4e-32	unreviewed	853	3'-5'-exoribonuclease activity; RNA binding; RNA processing; carotene biosynthetic process; cellular response to phosphate starvation; chlorophyll biosynthetic process; chloroplast stroma; mRNA catabolic process; negative regulation of isopentenyl diphosphate biosynthetic process, mevalonate-independent pathway; polyribonucleotide nucleotidyltransferase activity; xanthophyll biosynthetic process	GO:0000175; GO:0003723; GO:0006396; GO:0016120; GO:0016036; GO:0015995; GO:0009570; GO:0006402; GO:0010323; GO:0004654; GO:0016123	-	-	pop:POPTR_241943;
GSMUA_Achr8G07250_001	GSMUA_Achr8T07250_001	CUFF.33984.1	tr|B9GKN1|B9GKN1_POPTR	Predicted protein (Fragment)	POPTRDRAFT_640541	Populus trichocarpa (Western balsam poplar) (Populus balsamifera subsp. trichocarpa)	61.54	52	16	2	3	146	78	129	2e-11	unreviewed	131	NADH dehydrogenase (ubiquinone) activity; electron carrier activity; membrane	GO:0008137; GO:0009055; GO:0016020	-	-	pop:POPTR_640541;
GSMUA_Achr8G09510_001	GSMUA_Achr8T09510_001	CUFF.35280.1	tr|B9HAK0|B9HAK0_POPTR	Predicted protein (Fragment)	POPTRDRAFT_416930	Populus trichocarpa (Western balsam poplar) (Populus balsamifera subsp. trichocarpa)	87.37	95	12	0	2	286	316	410	2e-40	unreviewed	416	aspartic-type endopeptidase activity; proteolysis	GO:0004190; GO:0006508	-	-	pop:POPTR_416930;
GSMUA_Achr8G21610_001	GSMUA_Achr8T21610_001	CUFF.35823.1	tr|F2CXR5|F2CXR5_HORVD	Predicted protein (Fragment)	-	Hordeum vulgare var. distichum (Two-rowed barley)	61.76	34	13	0	314	213	100	133	3e-06	unreviewed	133	-	-	-	-	-
GSMUA_Achr9G27720_001	GSMUA_Achr9T27720_001	CUFF.41832.1	tr|B9II19|B9II19_POPTR	Predicted protein (Fragment)	POPTRDRAFT_255656	Populus trichocarpa (Western balsam poplar) (Populus balsamifera subsp. trichocarpa)	77.88	321	70	1	960	1	75	395	1e-175	unreviewed	671	-	-	-	-	pop:POPTR_255656;
GSMUA_Achr10G06010_001	GSMUA_Achr10T06010_001	CUFF.4416.1	tr|F2D2Y8|F2D2Y8_HORVD	Predicted protein (Uncharacterized protein)	-	Hordeum vulgare var. distichum (Two-rowed barley)	56.56	122	51	2	5	367	206	326	6e-21	unreviewed	624	-	-	-	-	-
GSMUA_Achr11G00700_001	GSMUA_Achr11T00700_001	CUFF.7642.1	tr|F2DRG1|F2DRG1_HORVD	Predicted protein (Uncharacterized protein)	-	Hordeum vulgare var. distichum (Two-rowed barley)	77.14	70	16	0	152	361	13	82	1e-33	unreviewed	232	GPI anchor biosynthetic process; intrinsic to endoplasmic reticulum membrane; transferase activity, transferring glycosyl groups	GO:0006506; GO:0031227; GO:0016757	-	-	-
GSMUA_Achr4G03760_001	GSMUA_Achr4T03760_001	CUFF.17799.1	tr|F2CQ40|F2CQ40_HORVD	Predicted protein (Uncharacterized protein)	-	Hordeum vulgare var. distichum (Two-rowed barley)	87.67	365	45	0	377	1471	1	365	0	unreviewed	369	ATP binding; MAP kinase activity; MAPK cascade	GO:0005524; GO:0004707; GO:0000165	-	-	-
GSMUA_Achr4G31060_001	GSMUA_Achr4T31060_001	CUFF.21143.1	tr|F2DFQ4|F2DFQ4_HORVD	Predicted protein (Uncharacterized protein)	-	Hordeum vulgare var. distichum (Two-rowed barley)	96.73	153	5	0	76	534	1	153	2e-104	unreviewed	153	acid-amino acid ligase activity	GO:0016881	-	-	-
GSMUA_Achr4G32880_001	GSMUA_Achr4T32880_001	CUFF.21331.1	tr|F2CTU6|F2CTU6_HORVD	Predicted protein (Uncharacterized protein)	-	Hordeum vulgare var. distichum (Two-rowed barley)	67.69	65	17	1	4	186	259	323	1e-23	unreviewed	324	-	-	-	-	-
GSMUA_Achr8G06610_001	GSMUA_Achr8T06610_001	CUFF.33862.1	tr|F2EBR7|F2EBR7_HORVD	Predicted protein (Uncharacterized protein)	-	Hordeum vulgare var. distichum (Two-rowed barley)	61.4	57	22	0	173	3	182	238	2e-17	unreviewed	879	-	-	-	-	-
GSMUA_Achr9G01290_001	GSMUA_Achr9T01290_001	CUFF.37617.1	tr|B9SI41|B9SI41_RICCO	Pre-mRNA-splicing factor ini1	RCOM_0612640	Ricinus communis (Castor bean)	100	110	0	0	108	437	1	110	7e-73	unreviewed	110	-	-	-	-	rcu:RCOM_0612640;
GSMUA_Achr11G17290_001	GSMUA_Achr11T17290_001	CUFF.9422.1	tr|G7IA49|G7IA49_MEDTR	Pre-mRNA-splicing factor spp2	MTR_1g038340	Medicago truncatula (Barrel medic) (Medicago tribuloides)	48.28	319	159	3	974	21	72	385	3e-88	unreviewed	385	defense response signaling pathway, resistance gene-dependent; defense response to bacterium; nucleic acid binding	GO:0009870; GO:0042742; GO:0003676	-	-	mtr:MTR_1g038340;
GSMUA_Achr6G24200_001	GSMUA_Achr6T24200_001	CUFF.27998.3	tr|Q53LH3|Q53LH3_ORYSJ	Preprotein translocase, SecA subunit	LOC_Os11g08980	Oryza sativa subsp. japonica (Rice)	78.89	90	19	0	271	540	758	847	7e-74	unreviewed	1081	ATP binding; membrane; protein import; protein targeting	GO:0005524; GO:0016020; GO:0017038; GO:0006605	-	-	-
GSMUA_Achr7G12180_001	GSMUA_Achr7T12180_001	CUFF.31204.2	tr|M0TGV6|M0TGV6_MUSAM	Probable alanine--tRNA ligase, chloroplastic (EC 6.1.1.7) (Alanyl-tRNA synthetase)	-	Musa acuminata subsp. malaccensis (Wild banana) (Musa malaccensis)	95.18	789	13	1	12	2378	126	889	0	unreviewed	889	ATP binding; alanine-tRNA ligase activity; alanyl-tRNA aminoacylation; chloroplast; mitochondrion; tRNA binding; zinc ion binding	GO:0005524; GO:0004813; GO:0006419; GO:0009507; GO:0005739; GO:0000049; GO:0008270	Plastid â chloroplast. Mitochondrion.	-	-
GSMUA_Achr10G13990_001	GSMUA_Achr10T13990_001	CUFF.5156.1	tr|M0RI25|M0RI25_MUSAM	Profilin	-	Musa acuminata subsp. malaccensis (Wild banana) (Musa malaccensis)	100	40	0	0	1	120	92	131	2e-20	unreviewed	131	actin cytoskeleton organization; cytoplasm; cytoskeleton	GO:0030036; GO:0005737; GO:0005856	-	-	-
GSMUA_Achr2G19390_001	GSMUA_Achr2T19390_001	CUFF.12888.1	tr|M0S9D0|M0S9D0_MUSAM	Profilin	-	Musa acuminata subsp. malaccensis (Wild banana) (Musa malaccensis)	100	105	0	0	2	316	27	131	1e-58	unreviewed	131	actin cytoskeleton organization; cytoplasm; cytoskeleton	GO:0030036; GO:0005737; GO:0005856	-	-	-
GSMUA_Achr3G17580_001	GSMUA_Achr3T17580_001	CUFF.15441.1	tr|M0SFH4|M0SFH4_MUSAM	Profilin	-	Musa acuminata subsp. malaccensis (Wild banana) (Musa malaccensis)	95.42	131	6	0	64	456	1	131	1e-85	unreviewed	131	actin cytoskeleton organization; cytoplasm; cytoskeleton	GO:0030036; GO:0005737; GO:0005856	-	-	-
GSMUA_Achr5G06510_001	GSMUA_Achr5T06510_001	CUFF.22299.1	tr|M0SW80|M0SW80_MUSAM	Profilin	-	Musa acuminata subsp. malaccensis (Wild banana) (Musa malaccensis)	98.47	131	2	0	98	490	1	131	2e-86	unreviewed	131	actin cytoskeleton organization; cytoplasm; cytoskeleton	GO:0030036; GO:0005737; GO:0005856	-	-	-
GSMUA_Achr6G14890_001	GSMUA_Achr6T14890_001	CUFF.26912.1	tr|M0T737|M0T737_MUSAM	Profilin	-	Musa acuminata subsp. malaccensis (Wild banana) (Musa malaccensis)	100	97	0	0	3	293	35	131	2e-63	unreviewed	131	actin cytoskeleton organization; cytoplasm; cytoskeleton	GO:0030036; GO:0005737; GO:0005856	-	-	-
GSMUA_Achr7G13660_001	GSMUA_Achr7T13660_001	CUFF.31324.1	tr|M0THA3|M0THA3_MUSAM	Profilin	-	Musa acuminata subsp. malaccensis (Wild banana) (Musa malaccensis)	100	131	0	0	69	461	1	131	2e-77	unreviewed	131	actin cytoskeleton organization; cytoplasm; cytoskeleton	GO:0030036; GO:0005737; GO:0005856	-	-	-
GSMUA_Achr8G20180_001	GSMUA_Achr8T20180_001	CUFF.35643.1	tr|M0TS21|M0TS21_MUSAM	Profilin	-	Musa acuminata subsp. malaccensis (Wild banana) (Musa malaccensis)	100	131	0	0	76	468	1	131	8e-90	unreviewed	131	actin cytoskeleton organization; cytoplasm; cytoskeleton	GO:0030036; GO:0005737; GO:0005856	-	-	-
GSMUA_Achr9G00090_001	GSMUA_Achr9T00090_001	CUFF.37485.1	tr|K3XSL2|K3XSL2_SETIT	Profilin (Fragment)	Si004912m.g	Setaria italica (Foxtail millet) (Panicum italicum)	100	20	0	0	50	109	65	84	8e-09	unreviewed	195	actin cytoskeleton organization	GO:0030036	-	-	-
GSMUA_Achr7G04370_001	GSMUA_Achr7T04370_001	CUFF.31146.1	tr|Q9FUI4|Q9FUI4_NICBE	Proliferating cell nuclear antigen	PCNA	Nicotiana benthamiana	83.41	205	34	0	3	617	57	261	1e-127	unreviewed	264	DNA binding; DNA polymerase processivity factor activity; DNA replication; PCNA complex; nucleus; regulation of DNA replication	GO:0003677; GO:0030337; GO:0006260; GO:0043626; GO:0005634; GO:0006275	Nucleus.	-	-
GSMUA_Achr7G25160_001	GSMUA_Achr7T25160_001	CUFF.32758.1	tr|M0TKK2|M0TKK2_MUSAM	Proline iminopeptidase (EC 3.4.11.5)	-	Musa acuminata subsp. malaccensis (Wild banana) (Musa malaccensis)	98.96	289	0	1	2	859	110	398	0	unreviewed	398	aminopeptidase activity; cytoplasm; proteolysis	GO:0004177; GO:0005737; GO:0006508	-	-	-
GSMUA_Achr10G17500_001	GSMUA_Achr10T17500_001	CUFF.5638.1	tr|M0RJ25|M0RJ25_MUSAM	Proteasome subunit alpha type (EC 3.4.25.1)	-	Musa acuminata subsp. malaccensis (Wild banana) (Musa malaccensis)	100	246	0	0	73	810	1	246	0	unreviewed	246	cytoplasm; nucleus; proteasome core complex, alpha-subunit complex; threonine-type endopeptidase activity; ubiquitin-dependent protein catabolic process	GO:0005737; GO:0005634; GO:0019773; GO:0004298; GO:0006511	Cytoplasm. Nucleus.	-	-
GSMUA_Achr10G18720_001	GSMUA_Achr10T18720_001	CUFF.5773.1	tr|M0RJE7|M0RJE7_MUSAM	Proteasome subunit alpha type (EC 3.4.25.1)	-	Musa acuminata subsp. malaccensis (Wild banana) (Musa malaccensis)	100	237	0	0	95	805	1	237	5e-170	unreviewed	237	cytoplasm; nucleus; proteasome core complex, alpha-subunit complex; threonine-type endopeptidase activity; ubiquitin-dependent protein catabolic process	GO:0005737; GO:0005634; GO:0019773; GO:0004298; GO:0006511	Cytoplasm. Nucleus.	-	-
GSMUA_Achr10G20580_001	GSMUA_Achr10T20580_001	CUFF.6029.1	tr|M0RJY3|M0RJY3_MUSAM	Proteasome subunit alpha type (EC 3.4.25.1)	-	Musa acuminata subsp. malaccensis (Wild banana) (Musa malaccensis)	100	149	0	0	630	184	117	265	2e-89	unreviewed	265	cytoplasm; nucleus; proteasome core complex, alpha-subunit complex; threonine-type endopeptidase activity; ubiquitin-dependent protein catabolic process	GO:0005737; GO:0005634; GO:0019773; GO:0004298; GO:0006511	Cytoplasm. Nucleus.	-	-
GSMUA_Achr11G07170_001	GSMUA_Achr11T07170_001	CUFF.8240.1	tr|M0RQ47|M0RQ47_MUSAM	Proteasome subunit alpha type (EC 3.4.25.1)	-	Musa acuminata subsp. malaccensis (Wild banana) (Musa malaccensis)	100	121	0	0	2	364	129	249	1e-58	unreviewed	249	cytoplasm; nucleus; proteasome core complex, alpha-subunit complex; threonine-type endopeptidase activity; ubiquitin-dependent protein catabolic process	GO:0005737; GO:0005634; GO:0019773; GO:0004298; GO:0006511	Cytoplasm. Nucleus.	-	-
GSMUA_Achr11G09190_001	GSMUA_Achr11T09190_001	CUFF.8477.1	tr|M0RQP9|M0RQP9_MUSAM	Proteasome subunit alpha type (EC 3.4.25.1)	-	Musa acuminata subsp. malaccensis (Wild banana) (Musa malaccensis)	100	237	0	0	50	760	1	237	1e-173	unreviewed	237	cytoplasm; nucleus; proteasome core complex, alpha-subunit complex; threonine-type endopeptidase activity; ubiquitin-dependent protein catabolic process	GO:0005737; GO:0005634; GO:0019773; GO:0004298; GO:0006511	Cytoplasm. Nucleus.	-	-
GSMUA_Achr2G03470_001	GSMUA_Achr2T03470_001	CUFF.11029.1	tr|M0S4T8|M0S4T8_MUSAM	Proteasome subunit alpha type (EC 3.4.25.1)	-	Musa acuminata subsp. malaccensis (Wild banana) (Musa malaccensis)	100	104	0	0	1	312	146	249	5e-45	unreviewed	249	cytoplasm; nucleus; proteasome core complex, alpha-subunit complex; threonine-type endopeptidase activity; ubiquitin-dependent protein catabolic process	GO:0005737; GO:0005634; GO:0019773; GO:0004298; GO:0006511	Cytoplasm. Nucleus.	-	-
GSMUA_Achr4G00300_001	GSMUA_Achr4T00300_001	CUFF.17414.3	tr|M0SJU7|M0SJU7_MUSAM	Proteasome subunit alpha type (EC 3.4.25.1)	-	Musa acuminata subsp. malaccensis (Wild banana) (Musa malaccensis)	100	250	0	0	68	817	18	267	1e-163	unreviewed	267	cytoplasm; nucleus; proteasome core complex, alpha-subunit complex; threonine-type endopeptidase activity; ubiquitin-dependent protein catabolic process	GO:0005737; GO:0005634; GO:0019773; GO:0004298; GO:0006511	Cytoplasm. Nucleus.	-	-
GSMUA_Achr4G10040_001	GSMUA_Achr4T10040_001	CUFF.18490.1	tr|M0SMM1|M0SMM1_MUSAM	Proteasome subunit alpha type (EC 3.4.25.1)	-	Musa acuminata subsp. malaccensis (Wild banana) (Musa malaccensis)	100	228	0	0	68	751	1	228	2e-166	unreviewed	249	cytoplasm; nucleus; proteasome core complex, alpha-subunit complex; threonine-type endopeptidase activity; ubiquitin-dependent protein catabolic process	GO:0005737; GO:0005634; GO:0019773; GO:0004298; GO:0006511	Cytoplasm. Nucleus.	-	-
GSMUA_Achr5G19360_001	GSMUA_Achr5T19360_001	CUFF.23843.1	tr|M0SZW5|M0SZW5_MUSAM	Proteasome subunit alpha type (EC 3.4.25.1)	-	Musa acuminata subsp. malaccensis (Wild banana) (Musa malaccensis)	100	217	0	0	1	651	19	235	4e-157	unreviewed	235	cytoplasm; nucleus; proteasome core complex, alpha-subunit complex; threonine-type endopeptidase activity; ubiquitin-dependent protein catabolic process	GO:0005737; GO:0005634; GO:0019773; GO:0004298; GO:0006511	Cytoplasm. Nucleus.	-	-
GSMUA_Achr6G02000_001	GSMUA_Achr6T02000_001	CUFF.26093.1	tr|M0T3E8|M0T3E8_MUSAM	Proteasome subunit alpha type (EC 3.4.25.1)	-	Musa acuminata subsp. malaccensis (Wild banana) (Musa malaccensis)	100	88	0	0	3	266	107	194	8e-55	unreviewed	194	cytoplasm; nucleus; proteasome core complex, alpha-subunit complex; threonine-type endopeptidase activity; ubiquitin-dependent protein catabolic process	GO:0005737; GO:0005634; GO:0019773; GO:0004298; GO:0006511	Cytoplasm. Nucleus.	-	-
GSMUA_Achr6G09010_001	GSMUA_Achr6T09010_001	CUFF.26156.1	tr|M0RJY3|M0RJY3_MUSAM	Proteasome subunit alpha type (EC 3.4.25.1)	-	Musa acuminata subsp. malaccensis (Wild banana) (Musa malaccensis)	90.99	111	10	0	1	333	121	231	1e-69	unreviewed	265	cytoplasm; nucleus; proteasome core complex, alpha-subunit complex; threonine-type endopeptidase activity; ubiquitin-dependent protein catabolic process	GO:0005737; GO:0005634; GO:0019773; GO:0004298; GO:0006511	Cytoplasm. Nucleus.	-	-
GSMUA_Achr6G11610_001	GSMUA_Achr6T11610_001	CUFF.26511.1	tr|M0T659|M0T659_MUSAM	Proteasome subunit alpha type (EC 3.4.25.1)	-	Musa acuminata subsp. malaccensis (Wild banana) (Musa malaccensis)	100	246	0	0	83	820	1	246	0	unreviewed	246	cytoplasm; nucleus; proteasome core complex, alpha-subunit complex; threonine-type endopeptidase activity; ubiquitin-dependent protein catabolic process	GO:0005737; GO:0005634; GO:0019773; GO:0004298; GO:0006511	Cytoplasm. Nucleus.	-	-
GSMUA_Achr7G21280_001	GSMUA_Achr7T21280_001	CUFF.32218.2	tr|M0SJU7|M0SJU7_MUSAM	Proteasome subunit alpha type (EC 3.4.25.1)	-	Musa acuminata subsp. malaccensis (Wild banana) (Musa malaccensis)	97.93	242	5	0	50	775	18	259	7e-155	unreviewed	267	cytoplasm; nucleus; proteasome core complex, alpha-subunit complex; threonine-type endopeptidase activity; ubiquitin-dependent protein catabolic process	GO:0005737; GO:0005634; GO:0019773; GO:0004298; GO:0006511	Cytoplasm. Nucleus.	-	-
GSMUA_Achr8G13980_001	GSMUA_Achr8T13980_001	CUFF.34895.2	tr|M0TQA1|M0TQA1_MUSAM	Proteasome subunit alpha type (EC 3.4.25.1)	-	Musa acuminata subsp. malaccensis (Wild banana) (Musa malaccensis)	100	224	0	0	3	674	1	224	5e-163	unreviewed	235	cytoplasm; nucleus; proteasome core complex, alpha-subunit complex; threonine-type endopeptidase activity; ubiquitin-dependent protein catabolic process	GO:0005737; GO:0005634; GO:0019773; GO:0004298; GO:0006511	Cytoplasm. Nucleus.	-	-
GSMUA_Achr8G23960_001	GSMUA_Achr8T23960_001	CUFF.36139.1	tr|M0TT49|M0TT49_MUSAM	Proteasome subunit alpha type (EC 3.4.25.1)	-	Musa acuminata subsp. malaccensis (Wild banana) (Musa malaccensis)	100	246	0	0	117	854	4	249	8e-166	unreviewed	249	cytoplasm; nucleus; proteasome core complex, alpha-subunit complex; threonine-type endopeptidase activity; ubiquitin-dependent protein catabolic process	GO:0005737; GO:0005634; GO:0019773; GO:0004298; GO:0006511	Cytoplasm. Nucleus.	-	-
GSMUA_Achr10G08560_001	GSMUA_Achr10T08560_001	CUFF.4495.1	tr|M0RGI2|M0RGI2_MUSAM	Proteasome subunit beta type (EC 3.4.25.1)	-	Musa acuminata subsp. malaccensis (Wild banana) (Musa malaccensis)	100	132	0	0	1	396	73	204	3e-90	unreviewed	204	cytoplasm; nucleus; proteasome core complex; proteolysis involved in cellular protein catabolic process; threonine-type endopeptidase activity	GO:0005737; GO:0005634; GO:0005839; GO:0051603; GO:0004298	Cytoplasm. Nucleus.	-	-
GSMUA_Achr11G15050_001	GSMUA_Achr11T15050_001	CUFF.9144.1	tr|M0RSD5|M0RSD5_MUSAM	Proteasome subunit beta type (EC 3.4.25.1)	-	Musa acuminata subsp. malaccensis (Wild banana) (Musa malaccensis)	100	252	0	0	59	814	1	252	4e-172	unreviewed	252	cytoplasm; nucleus; proteasome core complex; proteolysis involved in cellular protein catabolic process; threonine-type endopeptidase activity	GO:0005737; GO:0005634; GO:0005839; GO:0051603; GO:0004298	Cytoplasm. Nucleus.	-	-
GSMUA_Achr11G16560_001	GSMUA_Achr11T16560_001	CUFF.9328.1	tr|M0RST6|M0RST6_MUSAM	Proteasome subunit beta type (EC 3.4.25.1)	-	Musa acuminata subsp. malaccensis (Wild banana) (Musa malaccensis)	100	194	0	0	87	668	1	194	2e-134	unreviewed	221	cytoplasm; nucleus; proteasome core complex; proteolysis involved in cellular protein catabolic process; threonine-type endopeptidase activity	GO:0005737; GO:0005634; GO:0005839; GO:0051603; GO:0004298	Cytoplasm. Nucleus.	-	-
GSMUA_Achr2G00960_001	GSMUA_Achr2T00960_001	CUFF.10706.1	tr|M0S437|M0S437_MUSAM	Proteasome subunit beta type (EC 3.4.25.1)	-	Musa acuminata subsp. malaccensis (Wild banana) (Musa malaccensis)	100	221	0	0	138	800	1	221	5e-153	unreviewed	221	cytoplasm; nucleus; proteasome core complex; proteolysis involved in cellular protein catabolic process; threonine-type endopeptidase activity	GO:0005737; GO:0005634; GO:0005839; GO:0051603; GO:0004298	Cytoplasm. Nucleus.	-	-
GSMUA_Achr4G01890_001	GSMUA_Achr4T01890_001	CUFF.17593.1	tr|M0SKA6|M0SKA6_MUSAM	Proteasome subunit beta type (EC 3.4.25.1)	-	Musa acuminata subsp. malaccensis (Wild banana) (Musa malaccensis)	100	191	0	0	3	575	14	204	2e-139	unreviewed	204	cytoplasm; nucleus; proteasome core complex; proteolysis involved in cellular protein catabolic process; threonine-type endopeptidase activity	GO:0005737; GO:0005634; GO:0005839; GO:0051603; GO:0004298	Cytoplasm. Nucleus.	-	-
GSMUA_Achr5G24110_001	GSMUA_Achr5T24110_001	CUFF.24401.1	tr|M0T186|M0T186_MUSAM	Proteasome subunit beta type (EC 3.4.25.1)	-	Musa acuminata subsp. malaccensis (Wild banana) (Musa malaccensis)	100	233	0	0	6	704	1	233	6e-156	unreviewed	233	cytoplasm; nucleus; proteasome core complex; proteolysis involved in cellular protein catabolic process; threonine-type endopeptidase activity	GO:0005737; GO:0005634; GO:0005839; GO:0051603; GO:0004298	Cytoplasm. Nucleus.	-	-
GSMUA_Achr6G28530_001	GSMUA_Achr6T28530_001	CUFF.28515.2	tr|M4DTG4|M4DTG4_BRARP	Proteasome subunit beta type (EC 3.4.25.1)	Bra019807	Brassica rapa subsp. pekinensis (Chinese cabbage) (Brassica pekinensis)	76.92	52	12	0	440	595	208	259	3e-30	unreviewed	274	cytoplasm; nucleus; proteasome core complex; proteolysis involved in cellular protein catabolic process; threonine-type endopeptidase activity	GO:0005737; GO:0005634; GO:0005839; GO:0051603; GO:0004298	Cytoplasm. Nucleus.	-	-
[truncated: 22,039 more rows]

## Sheet: CT vs. DT
Gene ID	Transcript ID	Cufflinks ID	Protein ID(Subject ID)	Protein Names	Gene Name	Organism Name	% Identity	Alignment length(aa)	Missmatches	Gaps	Q. start	Q. end	S. start	S. end	E-value	Status	Protein_Length	Gene Ontology (GO)	Gene Ontology IDs	Subcellular Location	Pathway	KEGG IDs
[truncated: 23,095 more rows]

## Sheet: Details
			Supplementary Data 1
[truncated: 5 more rows]
