# Supplementary material for: Transcriptomic Changes of Drought-Tolerant and Sensitive Banana Cultivars Exposed to Drought Stress
Source: Front Plant Sci. 2016 Nov 4;7:1609. doi: 10.3389/fpls.2016.01609 (PMC5095140; doi:10.3389/fpls.2016.01609)
Supplement: Supplementary file 5 [file Data_Sheet_2.XLSX]

## Sheet: CT vs DT
Unique Gene ID	Gene Locus	Protein ID(Subject ID)	Protein Names	Gene Name	Organism Name	FPKM CT	FPKM DT	p_value	q_value	Log Fold Change	Regulation	% Identity	Alignment length	Missmatches	Gaps	Q. start	Q. end	S. start	S. end	E-value	Status	Length	Gene Ontology (GO)	Gene Ontology IDs	Subcellular Location	Pathway	KEGG IDs
GSMUA_Achr4G07680_001	4:5693504-5695934	sp|Q6PWU2|ATESY_VITVI	(-)-alpha-terpineol synthase (EC 4.2.3.111)	-	Vitis vinifera (Grape)	2.80527	0.833425	0.00468504	0.0660431	-1.75102	DOWN	48.85	563	254	3	58	1647	23	584	0	reviewed	590	magnesium ion binding; terpene synthase activity; terpenoid biosynthetic process	GO:0000287; GO:0010333; GO:0016114	-	Secondary metabolite biosynthesis; terpenoid biosynthesis.	-
GSMUA_Achr4G07690_001	4:5733977-5734761	sp|Q6PWU2|ATESY_VITVI	(-)-alpha-terpineol synthase (EC 4.2.3.111)	-	Vitis vinifera (Grape)	1.21878	0	0.00295035	0.0481524	-1.79769e+308	DOWN	52.35	170	80	1	1	507	415	584	6e-51	reviewed	590	magnesium ion binding; terpene synthase activity; terpenoid biosynthetic process	GO:0000287; GO:0010333; GO:0016114	-	Secondary metabolite biosynthesis; terpenoid biosynthesis.	-
GSMUA_Achr4G07700_001	4:5737450-5739874	sp|Q6PWU2|ATESY_VITVI	(-)-alpha-terpineol synthase (EC 4.2.3.111)	-	Vitis vinifera (Grape)	7.81281	1.88945	0.000128919	0.00492996	-2.04788	DOWN	51.15	563	272	3	58	1740	24	585	0	reviewed	590	magnesium ion binding; terpene synthase activity; terpenoid biosynthetic process	GO:0000287; GO:0010333; GO:0016114	-	Secondary metabolite biosynthesis; terpenoid biosynthesis.	-
GSMUA_Achr4G08090_001	4:6002224-6004665	sp|Q6PWU2|ATESY_VITVI	(-)-alpha-terpineol synthase (EC 4.2.3.111)	-	Vitis vinifera (Grape)	0.404076	0.0295045	0.00178255	0.0335852	-3.77562	DOWN	46.18	563	266	5	58	1638	23	584	1e-154	reviewed	590	magnesium ion binding; terpene synthase activity; terpenoid biosynthetic process	GO:0000287; GO:0010333; GO:0016114	-	Secondary metabolite biosynthesis; terpenoid biosynthesis.	-
GSMUA_Achr4G08100_001	4:6007733-6010158	sp|Q6PWU2|ATESY_VITVI	(-)-alpha-terpineol synthase (EC 4.2.3.111)	-	Vitis vinifera (Grape)	5.94794	1.16417	4.29415e-05	0.00202945	-2.35309	DOWN	47.69	562	258	4	58	1638	24	584	1e-169	reviewed	590	magnesium ion binding; terpene synthase activity; terpenoid biosynthetic process	GO:0000287; GO:0010333; GO:0016114	-	Secondary metabolite biosynthesis; terpenoid biosynthesis.	-
GSMUA_Achr10G12780_001	10:21684401-21685864	sp|Q9M2E2|SDR1_ARATH	(+)-neomenthol dehydrogenase (EC 1.1.1.208) (Menthone:neomenthol reductase) (Short-chain dehydrogenase/reductase 1) (AtSDR1)	SDR1 At3g61220 T20K12.120	Arabidopsis thaliana (Mouse-ear cress)	0.255284	0.836217	0.0325272	0.224018	1.71177	UP	48.48	297	143	4	166	1047	7	296	3e-88	reviewed	296	(+)-neomenthol dehydrogenase activity; defense response	GO:0047501; GO:0006952	-	-	ath:AT3G61220;
GSMUA_Achr2G02860_001	2:8592459-8594414	sp|Q93YV0|GES_ARATH	(E,E)-geranyllinalool synthase (EC 4.2.3.-) (Terpenoid synthase 4) (AtTPS04)	GES LIS TPS04 At1g61120 F11P17.15	Arabidopsis thaliana (Mouse-ear cress)	0.131428	0.602712	0.0228377	0.181692	2.1972	UP	37.41	286	153	7	64	843	31	316	8e-50	reviewed	877	(E,E)-geranyllinalool synthase activity; cytoplasm; diterpenoid biosynthetic process; magnesium ion binding; response to bacterium; response to herbivore; response to jasmonic acid stimulus; response to singlet oxygen; response to wounding; terpene synthase activity	GO:0080013; GO:0005737; GO:0016102; GO:0000287; GO:0009617; GO:0080027; GO:0009753; GO:0000304; GO:0009611; GO:0010333	Cytoplasm.	Secondary metabolite biosynthesis; terpenoid biosynthesis.	ath:AT1G61120;
GSMUA_Achr4G27210_001	4:26146884-26149061	sp|Q9SSM2|MDLL_ARATH	(R)-mandelonitrile lyase-like (EC 4.1.2.10) (Hydroxynitrile lyase-like) ((R)-oxynitrilase-like)	At1g73050 F3N23.25	Arabidopsis thaliana (Mouse-ear cress)	0.410204	1.13839	0.0303762	0.21428	1.47259	UP	45.93	516	234	9	70	1488	31	544	9e-142	reviewed	552	alcohol metabolic process; choline dehydrogenase activity; flavin adenine dinucleotide binding; mandelonitrile lyase activity	GO:0006066; GO:0008812; GO:0050660; GO:0046593	-	-	ath:AT1G73050;
GSMUA_Achr4G10660_001	4:7744179-7747710	tr|M0SMT3|M0SMT3_MUSAM	1,2-dihydroxy-3-keto-5-methylthiopentene dioxygenase (EC 1.13.11.54) (Acireductone dioxygenase (Fe(2+)-requiring))	-	Musa acuminata subsp. malaccensis (Wild banana) (Musa malaccensis)	104.303	221.042	0.0166553	0.148751	1.08355	UP	100	272	0	0	1	816	1	272	0	unreviewed	272	L-methionine salvage from methylthioadenosine; acireductone dioxygenase [iron(II)-requiring] activity; cytoplasm; iron ion binding; nucleus	GO:0019509; GO:0010309; GO:0005737; GO:0005506; GO:0005634	Cytoplasm. Nucleus.	Amino-acid biosynthesis; L-methionine biosynthesis via salvage pathway; L-methionine from S-methyl-5-thio-alpha-D-ribose 1-phosphate: step 5/6.	-
GSMUA_Achr7G25660_001	7:27230190-27231929	tr|M0TKQ2|M0TKQ2_MUSAM	1,2-dihydroxy-3-keto-5-methylthiopentene dioxygenase (EC 1.13.11.54) (Acireductone dioxygenase (Fe(2+)-requiring))	-	Musa acuminata subsp. malaccensis (Wild banana) (Musa malaccensis)	10.0048	2.88943	0.0013844	0.0281528	-1.79184	DOWN	100	181	0	0	261	803	1	181	9e-131	unreviewed	181	L-methionine salvage from methylthioadenosine; acireductone dioxygenase [iron(II)-requiring] activity; cytoplasm; iron ion binding; nucleus	GO:0019509; GO:0010309; GO:0005737; GO:0005506; GO:0005634	Cytoplasm. Nucleus.	Amino-acid biosynthesis; L-methionine biosynthesis via salvage pathway; L-methionine from S-methyl-5-thio-alpha-D-ribose 1-phosphate: step 5/6.	-
GSMUA_Achr4G10660_001	4:7744179-7747710	sp|D7T737|MTND1_VITVI	1,2-dihydroxy-3-keto-5-methylthiopentene dioxygenase 1 (EC 1.13.11.54) (Acireductone dioxygenase (Fe(2+)-requiring) 1) (ARD 1) (Fe-ARD 1)	VIT_05s0020g04070	Vitis vinifera (Grape)	104.303	221.042	0.0166553	0.148751	1.08355	UP	77.17	184	41	1	268	816	5	188	3e-101	reviewed	188	L-methionine salvage from methylthioadenosine; acireductone dioxygenase [iron(II)-requiring] activity; cytoplasm; iron ion binding; nucleus	GO:0019509; GO:0010309; GO:0005737; GO:0005506; GO:0005634	Cytoplasm. Nucleus.	Amino-acid biosynthesis; L-methionine biosynthesis via salvage pathway; L-methionine from S-methyl-5-thio-alpha-D-ribose 1-phosphate: step 5/6.	-
GSMUA_Achr7G25660_001	7:27230190-27231929	sp|A2XCT8|MTND2_ORYSI	1,2-dihydroxy-3-keto-5-methylthiopentene dioxygenase 2 (EC 1.13.11.54) (Acireductone dioxygenase (Fe(2+)-requiring) 2) (ARD 2) (Fe-ARD 2) (Submergence-induced protein 2A)	ARD2 SIP2A OsI_009881	Oryza sativa subsp. indica (Rice)	10.0048	2.88943	0.0013844	0.0281528	-1.79184	DOWN	64.29	196	68	2	219	803	4	198	2e-85	reviewed	198	L-methionine salvage from methylthioadenosine; acireductone dioxygenase [iron(II)-requiring] activity; cytoplasm; iron ion binding; nucleus	GO:0019509; GO:0010309; GO:0005737; GO:0005506; GO:0005634	Cytoplasm. Nucleus.	Amino-acid biosynthesis; L-methionine biosynthesis via salvage pathway; L-methionine from S-methyl-5-thio-alpha-D-ribose 1-phosphate: step 5/6.	-
GSMUA_Achr7G25660_001	7:27230190-27231929	sp|Q10RE5|MTND2_ORYSJ	1,2-dihydroxy-3-keto-5-methylthiopentene dioxygenase 2 (EC 1.13.11.54) (Acireductone dioxygenase (Fe(2+)-requiring) 2) (ARD 2) (Fe-ARD 2) (Submergence-induced protein 2A)	ARD2 SIP2A Os03g0161800 LOC_Os03g06620 OJ1607A12.13	Oryza sativa subsp. japonica (Rice)	10.0048	2.88943	0.0013844	0.0281528	-1.79184	DOWN	64.29	196	68	2	219	803	4	198	2e-85	reviewed	198	L-methionine salvage from methylthioadenosine; acireductone dioxygenase [iron(II)-requiring] activity; cytoplasm; iron ion binding; nucleus	GO:0019509; GO:0010309; GO:0005737; GO:0005506; GO:0005634	Cytoplasm. Nucleus.	Amino-acid biosynthesis; L-methionine biosynthesis via salvage pathway; L-methionine from S-methyl-5-thio-alpha-D-ribose 1-phosphate: step 5/6.	dosa:Os03t0161800-01;osa:4331707;
GSMUA_Achr4G10660_001	4:7744179-7747710	sp|Q8H185|MTND4_ARATH	1,2-dihydroxy-3-keto-5-methylthiopentene dioxygenase 4 (EC 1.13.11.54) (Acireductone dioxygenase (Fe(2+)-requiring) 4) (ARD 4) (Fe-ARD 4)	ARD4 At5g43850 MQD19.21	Arabidopsis thaliana (Mouse-ear cress)	104.303	221.042	0.0166553	0.148751	1.08355	UP	74.87	187	46	1	259	816	1	187	3e-98	reviewed	187	L-methionine salvage from methylthioadenosine; acireductone dioxygenase [iron(II)-requiring] activity; cytoplasm; iron ion binding; nucleus	GO:0019509; GO:0010309; GO:0005737; GO:0005506; GO:0005634	Cytoplasm. Nucleus.	Amino-acid biosynthesis; L-methionine biosynthesis via salvage pathway; L-methionine from S-methyl-5-thio-alpha-D-ribose 1-phosphate: step 5/6.	ath:AT5G43850;
GSMUA_Achr1G25040_001	1:19466770-19470606	sp|Q9M6E2|DBAT_TAXCU	10-deacetylbaccatin III 10-O-acetyltransferase (DBAT) (EC 2.3.1.167)	-	Taxus cuspidata (Japanese yew)	0.160214	0.979634	9.01669e-05	0.00374452	2.61224	UP	43.08	195	102	5	7	573	7	198	2e-24	reviewed	440	10-deacetylbaccatin III 10-O-acetyltransferase activity; paclitaxel biosynthetic process	GO:0050643; GO:0042617	-	Alkaloid biosynthesis; taxol biosynthesis; baccatin III from 10-deacetyl-2-debenzoylbaccatin III: step 2/2.	-
GSMUA_Achr2G19060_001	2:19249129-19256478	sp|O23826|K125_TOBAC	125 kDa kinesin-related protein	TKRP125	Nicotiana tabacum (Common tobacco)	2.68581	0.441895	9.13508e-06	0.000619891	-2.60358	DOWN	44.48	987	494	5	127	2961	3	977	0	reviewed	1006	ATP binding; cytoplasm; microtubule; microtubule associated complex; microtubule motor activity; microtubule-based movement	GO:0005524; GO:0005737; GO:0005874; GO:0005875; GO:0003777; GO:0007018	Cytoplasm. Cytoplasm ‚ cytoskeleton.	-	-
GSMUA_Achr6G05050_001	6:3432822-3439616	sp|O23826|K125_TOBAC	125 kDa kinesin-related protein	TKRP125	Nicotiana tabacum (Common tobacco)	0	0.264895	0.00422968	0.0614824	1.79769e+308	UP	34.44	302	174	6	217	1050	56	357	1e-42	reviewed	1006	ATP binding; cytoplasm; microtubule; microtubule associated complex; microtubule motor activity; microtubule-based movement	GO:0005524; GO:0005737; GO:0005874; GO:0005875; GO:0003777; GO:0007018	Cytoplasm. Cytoplasm ‚ cytoskeleton.	-	-
GSMUA_Achr7G15420_001	7:12331697-12338243	sp|O23826|K125_TOBAC	125 kDa kinesin-related protein	TKRP125	Nicotiana tabacum (Common tobacco)	39.7809	10.584	1.35379e-05	0.000830375	-1.9102	DOWN	46.57	990	509	5	124	3072	3	979	0	reviewed	1006	ATP binding; cytoplasm; microtubule; microtubule associated complex; microtubule motor activity; microtubule-based movement	GO:0005524; GO:0005737; GO:0005874; GO:0005875; GO:0003777; GO:0007018	Cytoplasm. Cytoplasm ‚ cytoskeleton.	-	-
GSMUA_Achr6G17440_001	6:11722082-11726750	sp|Q8GYB8|OPR2_ARATH	12-oxophytodienoate reductase 2 (EC 1.3.1.42) (12-oxophytodienoate-10,11-reductase 2) (AtOPR2) (OPDA-reductase 2)	OPR2 At1g76690 F28O16.6	Arabidopsis thaliana (Mouse-ear cress)	12.6395	26.2511	0.0234576	0.183858	1.05444	UP	55.61	374	105	3	25	963	1	374	1e-137	reviewed	374	12-oxophytodienoate reductase activity; FMN binding; cytoplasm; oxylipin biosynthetic process; response to wounding	GO:0016629; GO:0010181; GO:0005737; GO:0031408; GO:0009611	Cytoplasm.	Lipid metabolism; oxylipin biosynthesis.	ath:AT1G76690;
GSMUA_Achr1G25040_001	1:19466770-19470606	sp|Q5H873|HLTT_LUPAL	13-hydroxylupanine O-tigloyltransferase (EC 2.3.1.93) ((-)-13alpha-hydroxymultiflorine/(+)-13alpha-hydroxylupanine O-tigloyltransferase) (HMT/HLTase) (Quinolizidine alkaloid O-tigloyltransferase)	HMT/HLT	Lupinus albus (White lupin) (Lupinus termis)	0.160214	0.979634	9.01669e-05	0.00374452	2.61224	UP	37.56	197	115	3	1	573	8	202	8e-23	reviewed	453	13-hydroxylupinine O-tigloyltransferase activity; alkaloid biosynthetic process	GO:0047203; GO:0009821	-	-	-
GSMUA_Achr4G26840_001	4:25939360-25945713	sp|P14009|14KD_DAUCA	14 kDa proline-rich protein DC2.15	-	Daucus carota (Carrot)	11.3122	1.90062	3.55116e-07	4.27937e-05	-2.57334	DOWN	61.25	80	31	0	1721	1960	57	136	3e-17	reviewed	137	integral to membrane	GO:0016021	Membrane; Single-pass membrane protein.	-	-
GSMUA_Achr7G19110_001	7:21911850-21914869	sp|P93211|14336_SOLLC	14-3-3 protein 6	TFT6	Solanum lycopersicum (Tomato) (Lycopersicon esculentum)	11.8935	22.9982	0.0453977	0.269116	0.951353	NEUTRAL	65.12	258	26	2	1	582	1	258	1e-98	reviewed	258	-	-	-	-	-
GSMUA_Achr10G19170_001	10:25647583-25650315	sp|P46266|1433_PEA	14-3-3-like protein	-	Pisum sativum (Garden pea)	390.206	170.459	0.0115141	0.118289	-1.19481	DOWN	70.75	253	22	3	13	615	8	260	7e-118	reviewed	260	-	-	-	-	-
GSMUA_Achr7G19110_001	7:21911850-21914869	sp|P93784|14335_SOLTU	14-3-3-like protein 16R	-	Solanum tuberosum (Potato)	11.8935	22.9982	0.0453977	0.269116	0.951353	NEUTRAL	65.12	258	26	2	1	582	1	258	8e-99	reviewed	258	-	-	-	-	-
GSMUA_Achr10G19170_001	10:25647583-25650315	sp|P93343|1433C_TOBAC	14-3-3-like protein C (14-3-3-like protein B)	-	Nicotiana tabacum (Common tobacco)	390.206	170.459	0.0115141	0.118289	-1.19481	DOWN	69.2	250	26	2	13	609	8	257	4e-115	reviewed	260	-	-	-	-	-
GSMUA_Achr1G21150_001	1:15939954-15940443	sp|P02519|HSP11_SOYBN	17.3 kDa class I heat shock protein (HSP 17.3)	HSP17.3-B HS6871	Glycine max (Soybean) (Glycine hispida)	4.48957	130.085	0	0	4.85673	UP	49.68	155	62	3	1	423	1	153	1e-37	reviewed	153	cytoplasm; response to stress	GO:0005737; GO:0006950	Cytoplasm.	-	gmx:100526870;
GSMUA_Achr6G33860_001	6:32797141-32797840	sp|P02519|HSP11_SOYBN	17.3 kDa class I heat shock protein (HSP 17.3)	HSP17.3-B HS6871	Glycine max (Soybean) (Glycine hispida)	9.36181	20.7556	0.0265463	0.196248	1.14864	UP	70.3	165	37	1	1	495	1	153	2e-75	reviewed	153	cytoplasm; response to stress	GO:0005737; GO:0006950	Cytoplasm.	-	gmx:100526870;
GSMUA_Achr7G14900_001	7:11983871-11984617	sp|P02519|HSP11_SOYBN	17.3 kDa class I heat shock protein (HSP 17.3)	HSP17.3-B HS6871	Glycine max (Soybean) (Glycine hispida)	0.869017	7.79963	2.65063e-06	0.000219837	3.16595	UP	68.48	165	40	3	667	173	1	153	2e-68	reviewed	153	cytoplasm; response to stress	GO:0005737; GO:0006950	Cytoplasm.	-	gmx:100526870;
GSMUA_Achr1G21190_001	1:15959091-15963987	sp|P04794|HSP14_SOYBN	17.5 kDa class I heat shock protein (HSP 17.5-E)	HSP17.5-E	Glycine max (Soybean) (Glycine hispida)	9.45903	65.091	1e-09	2.59607e-07	2.78269	UP	49.55	111	38	3	568	846	11	121	6e-21	reviewed	154	cytoplasm; response to stress	GO:0005737; GO:0006950	Cytoplasm.	-	-
GSMUA_Achr7G14910_001	7:11985539-11986240	sp|P04794|HSP14_SOYBN	17.5 kDa class I heat shock protein (HSP 17.5-E)	HSP17.5-E	Glycine max (Soybean) (Glycine hispida)	0.985484	5.77331	0.00019966	0.0069035	2.55049	UP	57.74	168	57	2	94	597	1	154	3e-59	reviewed	154	cytoplasm; response to stress	GO:0005737; GO:0006950	Cytoplasm.	-	-
GSMUA_Achr1G21190_001	1:15959091-15963987	sp|P04793|HSP13_SOYBN	17.5 kDa class I heat shock protein (HSP 17.5-M)	HSP17.5-M	Glycine max (Soybean) (Glycine hispida)	9.45903	65.091	1e-09	2.59607e-07	2.78269	UP	50.91	110	37	3	568	846	11	120	1e-21	reviewed	153	cytoplasm; response to stress	GO:0005737; GO:0006950	Cytoplasm.	-	gmx:100791172;
GSMUA_Achr10G21120_001	10:26883761-26884510	sp|P29830|HS176_ARATH	17.6 kDa class II heat shock protein (17.6 kDa heat shock protein) (AtHsp17.6)	HSP17.6 At5g12020 F14F18. 190	Arabidopsis thaliana (Mouse-ear cress)	26.5149	78.3603	0.000411045	0.0118568	1.56332	UP	64.62	130	40	2	31	414	7	132	2e-50	reviewed	155	cytoplasm; response to heat	GO:0005737; GO:0009408	Cytoplasm.	-	ath:AT5G12020;
GSMUA_Achr1G21160_001	1:15941096-15942012	sp|P27396|HSP11_DAUCA	17.8 kDa class I heat shock protein (Clone DCHSP17.7)	-	Daucus carota (Carrot)	183.996	1489.74	1.04313e-07	1.48728e-05	3.01732	UP	72.22	162	34	2	214	681	1	157	4e-57	reviewed	157	cytoplasm; response to stress	GO:0005737; GO:0006950	Cytoplasm.	-	-
GSMUA_Achr10G21120_001	10:26883761-26884510	sp|P05477|HSP21_SOYBN	17.9 kDa class II heat shock protein	HSP17.9-D	Glycine max (Soybean) (Glycine hispida)	26.5149	78.3603	0.000411045	0.0118568	1.56332	UP	63.12	141	44	2	1	414	1	136	8e-55	reviewed	159	cytoplasm; response to stress	GO:0005737; GO:0006950	Cytoplasm.	-	gmx:100813195;
GSMUA_Achr1G19670_001	1:14734693-14735424	sp|Q01417|PM1_SOYBN	18 kDa seed maturation protein	GMPM1	Glycine max (Soybean) (Glycine hispida)	0.0822509	6.19675	4.05325e-07	4.74451e-05	6.23534	UP	40.37	161	75	3	1	423	1	160	2e-21	reviewed	173	embryo development	GO:0009790	-	-	gmx:547828;
GSMUA_Achr1G21160_001	1:15941096-15942012	sp|Q84Q72|HS181_ORYSJ	18.1 kDa class I heat shock protein (18.1 kDa heat shock protein) (OsHsp18.1)	HSP18.1 Os03g0267000 LOC_Os03g16030 OJ1364E02.11 OsJ_10262	Oryza sativa subsp. japonica (Rice)	183.996	1489.74	1.04313e-07	1.48728e-05	3.01732	UP	73.17	164	33	2	214	681	1	161	2e-57	reviewed	161	cytoplasm; response to arsenic-containing substance; response to cadmium ion; response to copper ion; response to ethanol; response to heat; response to hydrogen peroxide	GO:0005737; GO:0046685; GO:0046686; GO:0046688; GO:0045471; GO:0009408; GO:0042542	Cytoplasm.	-	osa:4332361;
GSMUA_Achr1G21150_001	1:15939954-15940443	sp|P27880|HSP12_MEDSA	18.2 kDa class I heat shock protein	HSP18.2	Medicago sativa (Alfalfa)	4.48957	130.085	0	0	4.85673	UP	51.25	160	57	2	1	423	1	158	7e-40	reviewed	158	cytoplasm; response to stress	GO:0005737; GO:0006950	Cytoplasm.	-	-
GSMUA_Achr7G14900_001	7:11983871-11984617	sp|P27880|HSP12_MEDSA	18.2 kDa class I heat shock protein	HSP18.2	Medicago sativa (Alfalfa)	0.869017	7.79963	2.65063e-06	0.000219837	3.16595	UP	67.27	165	47	3	667	173	1	158	2e-69	reviewed	158	cytoplasm; response to stress	GO:0005737; GO:0006950	Cytoplasm.	-	-
GSMUA_Achr7G14910_001	7:11985539-11986240	sp|P27880|HSP12_MEDSA	18.2 kDa class I heat shock protein	HSP18.2	Medicago sativa (Alfalfa)	0.985484	5.77331	0.00019966	0.0069035	2.55049	UP	59.52	168	58	2	94	597	1	158	1e-58	reviewed	158	cytoplasm; response to stress	GO:0005737; GO:0006950	Cytoplasm.	-	-
GSMUA_Achr6G33860_001	6:32797141-32797840	sp|P05478|HSP16_SOYBN	18.5 kDa class I heat shock protein (HSP 18.5)	HSP18.5-C	Glycine max (Soybean) (Glycine hispida)	9.36181	20.7556	0.0265463	0.196248	1.14864	UP	71.52	165	43	2	1	495	1	161	6e-75	reviewed	161	cytoplasm; response to stress	GO:0005737; GO:0006950	Cytoplasm.	-	gmx:100499727;
GSMUA_Achr11G25790_001	11:24822617-24823828	sp|Q42670|PLSC_COCNU	1-acyl-sn-glycerol-3-phosphate acyltransferase (1-AGP acyltransferase) (1-AGPAT) (EC 2.3.1.51) (Lysophosphatidic acid acyltransferase) (LPAAT)	-	Cocos nucifera (Coconut palm)	7.07402	24.3305	0.000392846	0.0114379	1.78216	UP	81.39	231	43	0	169	861	64	294	1e-140	reviewed	308	1-acylglycerol-3-phosphate O-acyltransferase activity; integral to membrane; phospholipid biosynthetic process	GO:0003841; GO:0016021; GO:0008654	Membrane; Multi-pass membrane protein.	-	-
GSMUA_Achr11G25790_001	11:24822617-24823828	sp|Q42870|PLSC_LIMDO	1-acyl-sn-glycerol-3-phosphate acyltransferase (1-AGP acyltransferase) (1-AGPAT) (EC 2.3.1.51) (Lysophosphatidic acid acyltransferase) (LPAAT)	PLSC	Limnanthes douglasii (Douglas's meadowfoam)	7.07402	24.3305	0.000392846	0.0114379	1.78216	UP	62.55	267	100	0	61	861	7	273	2e-122	reviewed	281	1-acylglycerol-3-phosphate O-acyltransferase activity; CDP-diacylglycerol biosynthetic process; integral to membrane	GO:0003841; GO:0016024; GO:0016021	Membrane; Multi-pass membrane protein.	Phospholipid metabolism; CDP-diacylglycerol biosynthesis; CDP-diacylglycerol from sn-glycerol 3-phosphate: step 2/3.	-
GSMUA_Achr5G12880_001	5:9195693-9199007	sp|Q9LLY4|LPAT1_BRANA	1-acyl-sn-glycerol-3-phosphate acyltransferase 1, chloroplastic (EC 2.3.1.51)	LPAT1 ACT2 BAT2	Brassica napus (Rape)	10.155	21.2897	0.0139921	0.133151	1.06796	UP	66.95	239	79	0	280	996	104	342	2e-105	reviewed	344	1-acylglycerol-3-phosphate O-acyltransferase activity; CDP-diacylglycerol biosynthetic process; chloroplast membrane; integral to membrane	GO:0003841; GO:0016024; GO:0031969; GO:0016021	Plastid ‚ chloroplast membrane; Multi-pass membrane protein.	Phospholipid metabolism; CDP-diacylglycerol biosynthesis; CDP-diacylglycerol from sn-glycerol 3-phosphate: step 2/3.	dosa:Os10t0497100-01;
GSMUA_Achr5G12880_001	5:9195693-9199007	sp|Q8GXU8|LPAT1_ARATH	1-acyl-sn-glycerol-3-phosphate acyltransferase 1, chloroplastic (EC 2.3.1.51) (Lysophosphatidyl acyltransferase 1) (Protein EMBRYO DEFECTIVE 1995)	LPAT1 ATS2 EMB1995 LPAAT1 At4g30580 F17I23.80	Arabidopsis thaliana (Mouse-ear cress)	10.155	21.2897	0.0139921	0.133151	1.06796	UP	67.78	239	77	0	280	996	118	356	2e-104	reviewed	356	1-acylglycerol-3-phosphate O-acyltransferase activity; CDP-diacylglycerol biosynthetic process; chloroplast envelope; chloroplast membrane; embryo development ending in seed dormancy; integral to membrane; phosphatidylglycerol biosynthetic process	GO:0003841; GO:0016024; GO:0009941; GO:0031969; GO:0009793; GO:0016021; GO:0006655	Plastid ‚ chloroplast membrane; Multi-pass membrane protein.	Phospholipid metabolism; CDP-diacylglycerol biosynthesis; CDP-diacylglycerol from sn-glycerol 3-phosphate: step 2/3.	ath:AT4G30580;
GSMUA_Achr3G02870_001	3:1879245-1879655	tr|Q9FR98|Q9FR98_MUSAC	1-aminocyclopropane-1-carboxylate oxidase	MAO1A	Musa acuminata AAA Group (dessert banana)	28.2105	9.50475	0.012958	0.126729	-1.56951	DOWN	98.75	80	1	0	78	317	1	80	5e-49	unreviewed	306	oxidoreductase activity, acting on paired donors, with incorporation or reduction of molecular oxygen, 2-oxoglutarate as one donor, and incorporation of one atom each of oxygen into both donors	GO:0016706	-	-	-
GSMUA_Achr10G16070_001	10:23745514-23747172	sp|Q9FR99|ACCO_MUSAC	1-aminocyclopropane-1-carboxylate oxidase (ACC oxidase) (EC 1.14.17.4) (Ethylene-forming enzyme) (EFE)	MAO1B	Musa acuminata (Banana) (Musa cavendishii)	0.0445095	0.291594	0.0390917	0.247649	2.71177	UP	74.68	308	73	2	53	976	3	305	7e-161	reviewed	306	1-aminocyclopropane-1-carboxylate oxidase activity; L-ascorbic acid binding; ethylene biosynthetic process; fruit ripening; metal ion binding; oxidoreductase activity, acting on paired donors, with incorporation or reduction of molecular oxygen, 2-oxoglutarate as one donor, and incorporation of one atom each of oxygen into both donors	GO:0009815; GO:0031418; GO:0009693; GO:0009835; GO:0046872; GO:0016706	-	Alkene biosynthesis; ethylene biosynthesis via S-adenosyl-L-methionine; ethylene from S-adenosyl-L-methionine: step 2/2.	-
GSMUA_Achr3G02870_001	3:1879245-1879655	sp|Q9FR99|ACCO_MUSAC	1-aminocyclopropane-1-carboxylate oxidase (ACC oxidase) (EC 1.14.17.4) (Ethylene-forming enzyme) (EFE)	MAO1B	Musa acuminata (Banana) (Musa cavendishii)	28.2105	9.50475	0.012958	0.126729	-1.56951	DOWN	98.75	80	1	0	78	317	1	80	1e-48	reviewed	306	1-aminocyclopropane-1-carboxylate oxidase activity; L-ascorbic acid binding; ethylene biosynthetic process; fruit ripening; metal ion binding; oxidoreductase activity, acting on paired donors, with incorporation or reduction of molecular oxygen, 2-oxoglutarate as one donor, and incorporation of one atom each of oxygen into both donors	GO:0009815; GO:0031418; GO:0009693; GO:0009835; GO:0046872; GO:0016706	-	Alkene biosynthesis; ethylene biosynthesis via S-adenosyl-L-methionine; ethylene from S-adenosyl-L-methionine: step 2/2.	-
GSMUA_Achr6G12910_001	6:8622467-8623805	sp|Q9FR99|ACCO_MUSAC	1-aminocyclopropane-1-carboxylate oxidase (ACC oxidase) (EC 1.14.17.4) (Ethylene-forming enzyme) (EFE)	MAO1B	Musa acuminata (Banana) (Musa cavendishii)	27.7741	3.23305	1.83847e-09	4.42765e-07	-3.10278	DOWN	78.78	311	58	2	73	996	1	306	4e-176	reviewed	306	1-aminocyclopropane-1-carboxylate oxidase activity; L-ascorbic acid binding; ethylene biosynthetic process; fruit ripening; metal ion binding; oxidoreductase activity, acting on paired donors, with incorporation or reduction of molecular oxygen, 2-oxoglutarate as one donor, and incorporation of one atom each of oxygen into both donors	GO:0009815; GO:0031418; GO:0009693; GO:0009835; GO:0046872; GO:0016706	-	Alkene biosynthesis; ethylene biosynthesis via S-adenosyl-L-methionine; ethylene from S-adenosyl-L-methionine: step 2/2.	-
GSMUA_Achr10G16070_001	10:23745514-23747172	sp|Q0WPW4|ACCO5_ARATH	1-aminocyclopropane-1-carboxylate oxidase 5 (ACC oxidase 5) (AtACO5) (EC 1.14.17.4)	At1g77330 F2P24.4	Arabidopsis thaliana (Mouse-ear cress)	0.0445095	0.291594	0.0390917	0.247649	2.71177	UP	65.61	314	92	6	53	976	3	306	1e-142	reviewed	307	1-aminocyclopropane-1-carboxylate oxidase activity; L-ascorbic acid binding; defense response; ethylene biosynthetic process; metal ion binding; oxidoreductase activity, acting on paired donors, with incorporation or reduction of molecular oxygen, 2-oxoglutarate as one donor, and incorporation of one atom each of oxygen into both donors	GO:0009815; GO:0031418; GO:0006952; GO:0009693; GO:0046872; GO:0016706	-	Alkene biosynthesis; ethylene biosynthesis via S-adenosyl-L-methionine; ethylene from S-adenosyl-L-methionine: step 2/2.	ath:AT1G77330;
GSMUA_Achr3G02870_001	3:1879245-1879655	sp|Q0WPW4|ACCO5_ARATH	1-aminocyclopropane-1-carboxylate oxidase 5 (ACC oxidase 5) (AtACO5) (EC 1.14.17.4)	At1g77330 F2P24.4	Arabidopsis thaliana (Mouse-ear cress)	28.2105	9.50475	0.012958	0.126729	-1.56951	DOWN	67.5	80	25	1	78	314	1	80	4e-30	reviewed	307	1-aminocyclopropane-1-carboxylate oxidase activity; L-ascorbic acid binding; defense response; ethylene biosynthetic process; metal ion binding; oxidoreductase activity, acting on paired donors, with incorporation or reduction of molecular oxygen, 2-oxoglutarate as one donor, and incorporation of one atom each of oxygen into both donors	GO:0009815; GO:0031418; GO:0006952; GO:0009693; GO:0046872; GO:0016706	-	Alkene biosynthesis; ethylene biosynthesis via S-adenosyl-L-methionine; ethylene from S-adenosyl-L-methionine: step 2/2.	ath:AT1G77330;
GSMUA_Achr6G12910_001	6:8622467-8623805	sp|Q0WPW4|ACCO5_ARATH	1-aminocyclopropane-1-carboxylate oxidase 5 (ACC oxidase 5) (AtACO5) (EC 1.14.17.4)	At1g77330 F2P24.4	Arabidopsis thaliana (Mouse-ear cress)	27.7741	3.23305	1.83847e-09	4.42765e-07	-3.10278	DOWN	67.3	315	88	6	73	996	1	307	5e-147	reviewed	307	1-aminocyclopropane-1-carboxylate oxidase activity; L-ascorbic acid binding; defense response; ethylene biosynthetic process; metal ion binding; oxidoreductase activity, acting on paired donors, with incorporation or reduction of molecular oxygen, 2-oxoglutarate as one donor, and incorporation of one atom each of oxygen into both donors	GO:0009815; GO:0031418; GO:0006952; GO:0009693; GO:0046872; GO:0016706	-	Alkene biosynthesis; ethylene biosynthesis via S-adenosyl-L-methionine; ethylene from S-adenosyl-L-methionine: step 2/2.	ath:AT1G77330;
GSMUA_Achr10G05420_001	10:15162762-15167402	sp|Q9C5K7|ACCH2_ARATH	1-aminocyclopropane-1-carboxylate oxidase homolog 2	At1g06640 F12K11.27 F12K11.6	Arabidopsis thaliana (Mouse-ear cress)	0.953768	3.84375	0.00157862	0.0308338	2.01081	UP	38.48	369	185	4	10	1008	7	369	2e-72	reviewed	369	metal ion binding; oxidoreductase activity, acting on paired donors, with incorporation or reduction of molecular oxygen, 2-oxoglutarate as one donor, and incorporation of one atom each of oxygen into both donors	GO:0046872; GO:0016706	-	-	ath:AT1G06640;
GSMUA_Achr10G05420_001	10:15162762-15167402	sp|Q8H1S4|ACCH3_ARATH	1-aminocyclopropane-1-carboxylate oxidase homolog 3	At1g06650 F12K11.26 F12K11.6	Arabidopsis thaliana (Mouse-ear cress)	0.953768	3.84375	0.00157862	0.0308338	2.01081	UP	41.26	366	173	4	19	1008	10	369	8e-81	reviewed	369	metal ion binding; oxidoreductase activity, acting on paired donors, with incorporation or reduction of molecular oxygen, 2-oxoglutarate as one donor, and incorporation of one atom each of oxygen into both donors	GO:0046872; GO:0016706	-	-	ath:AT1G06650;
GSMUA_Achr4G29150_001	4:27240987-27243491	sp|P31531|1A1C_SOYBN	1-aminocyclopropane-1-carboxylate synthase (ACC synthase) (EC 4.4.1.14) (S-adenosyl-L-methionine methylthioadenosine-lyase)	ACS1	Glycine max (Soybean) (Glycine hispida)	3.19665	1.14577	0.00989339	0.106913	-1.48024	DOWN	66.18	476	157	3	105	1526	10	483	0	reviewed	484	1-aminocyclopropane-1-carboxylate biosynthetic process; 1-aminocyclopropane-1-carboxylate synthase activity; ethylene biosynthetic process; fruit ripening; pyridoxal phosphate binding	GO:0042218; GO:0016847; GO:0009693; GO:0009835; GO:0030170	-	Alkene biosynthesis; ethylene biosynthesis via S-adenosyl-L-methionine; ethylene from S-adenosyl-L-methionine: step 1/2.	gmx:547976;
GSMUA_Achr10G27570_001	10:30681505-30683062	sp|Q9STR4|1A17_ARATH	1-aminocyclopropane-1-carboxylate synthase 7 (ACC synthase 7) (EC 4.4.1.14) (S-adenosyl-L-methionine methylthioadenosine-lyase 7)	ACS7 At4g26200 T25K17.10	Arabidopsis thaliana (Mouse-ear cress)	0	0.303549	0.00667201	0.0829481	1.79769e+308	UP	71.16	430	121	3	16	1296	16	445	0	reviewed	447	1-aminocyclopropane-1-carboxylate synthase activity; ethylene biosynthetic process; fruit ripening; pyridoxal phosphate binding	GO:0016847; GO:0009693; GO:0009835; GO:0030170	-	Alkene biosynthesis; ethylene biosynthesis via S-adenosyl-L-methionine; ethylene from S-adenosyl-L-methionine: step 1/2.	ath:AT4G26200;
GSMUA_Achr10G27570_001	10:30681505-30683062	sp|Q00257|1A12_CUCMA	1-aminocyclopropane-1-carboxylate synthase CMA101 (ACC synthase) (EC 4.4.1.14) (S-adenosyl-L-methionine methylthioadenosine-lyase)	ACS2 PCVV4A	Cucurbita maxima (Pumpkin) (Winter squash)	0	0.303549	0.00667201	0.0829481	1.79769e+308	UP	58.6	430	174	2	22	1299	4	433	0	reviewed	475	1-aminocyclopropane-1-carboxylate synthase activity; ethylene biosynthetic process; fruit ripening; pyridoxal phosphate binding	GO:0016847; GO:0009693; GO:0009835; GO:0030170	-	Alkene biosynthesis; ethylene biosynthesis via S-adenosyl-L-methionine; ethylene from S-adenosyl-L-methionine: step 1/2.	-
GSMUA_Achr4G29150_001	4:27240987-27243491	sp|P23599|1A11_CUCMA	1-aminocyclopropane-1-carboxylate synthase CMW33 (ACC synthase) (EC 4.4.1.14) (S-adenosyl-L-methionine methylthioadenosine-lyase)	ACS1 ACCW	Cucurbita maxima (Pumpkin) (Winter squash)	3.19665	1.14577	0.00989339	0.106913	-1.48024	DOWN	61.91	491	180	3	72	1523	1	491	0	reviewed	493	1-aminocyclopropane-1-carboxylate biosynthetic process; 1-aminocyclopropane-1-carboxylate synthase activity; ethylene biosynthetic process; fruit ripening; pyridoxal phosphate binding	GO:0042218; GO:0016847; GO:0009693; GO:0009835; GO:0030170	-	Alkene biosynthesis; ethylene biosynthesis via S-adenosyl-L-methionine; ethylene from S-adenosyl-L-methionine: step 1/2.	-
GSMUA_Achr11G20890_001	11:21737953-21739471	sp|Q6E2Z6|REHY_MEDTR	1-Cys peroxiredoxin (EC 1.11.1.15) (Rehydrin homolog) (Thioredoxin peroxidase)	-	Medicago truncatula (Barrel medic) (Medicago tribuloides)	23.4049	101.79	2.09475e-06	0.000181582	2.12072	UP	74.62	197	49	1	1	591	1	196	8e-110	reviewed	218	nucleus; peroxidase activity; peroxiredoxin activity	GO:0005634; GO:0004601; GO:0051920	Nucleus.	-	-
GSMUA_Achr11G20890_001	11:21737953-21739471	sp|P0C5C9|REHYA_ORYSJ	1-Cys peroxiredoxin A (1-Cys Prx A) (EC 1.11.1.15) (Protein RAB24) (Rice 1Cys-peroxiredoxin) (R1C-Prx) (Thioredoxin peroxidase A)	Os07g0638300 LOC_Os07g44430 OJ1340_C08.107 OsJ_024297	Oryza sativa subsp. japonica (Rice)	23.4049	101.79	2.09475e-06	0.000181582	2.12072	UP	76.53	196	46	0	1	588	1	196	1e-108	reviewed	220	nucleus; peroxidase activity; peroxiredoxin activity; response to stress	GO:0005634; GO:0004601; GO:0051920; GO:0006950	Nucleus.	-	osa:4344045;
GSMUA_Achr3G20790_001	3:21899261-21904158	sp|Q8W250|DXR_ORYSJ	1-deoxy-D-xylulose 5-phosphate reductoisomerase, chloroplastic (1-deoxyxylulose-5-phosphate reductoisomerase) (DXP reductoisomerase) (EC 1.1.1.267) (2-C-methyl-D-erythritol 4-phosphate synthase)	DXR Os01g0106900 LOC_Os01g01710 OsJ_00058 P0005A05.24 P0482C06.2	Oryza sativa subsp. japonica (Rice)	0.480952	0.14764	0.0442287	0.264861	-1.70381	DOWN	84.11	472	73	2	1	1410	1	472	0	reviewed	473	1-deoxy-D-xylulose-5-phosphate reductoisomerase activity; NADPH binding; chloroplast stroma; isopentenyl diphosphate biosynthetic process, mevalonate-independent pathway; metal ion binding; response to cadmium ion	GO:0030604; GO:0070402; GO:0009570; GO:0019288; GO:0046872; GO:0046686	Plastid ‚ chloroplast stroma.	Isoprenoid biosynthesis; isopentenyl diphosphate biosynthesis via DXP pathway; isopentenyl diphosphate from 1-deoxy-D-xylulose 5-phosphate: step 1/6.	dosa:Os01t0106900-01;osa:4326153;
GSMUA_Achr3G20790_001	3:21899261-21904158	sp|Q9XFS9|DXR_ARATH	1-deoxy-D-xylulose 5-phosphate reductoisomerase, chloroplastic (1-deoxyxylulose-5-phosphate reductoisomerase) (DXP reductoisomerase) (EC 1.1.1.267) (2-C-methyl-D-erythritol 4-phosphate synthase) (Protein PIGMENT-DEFECTIVE EMBRYO 129)	DXR ISPC PDE129 At5g62790 MQB2.11	Arabidopsis thaliana (Mouse-ear cress)	0.480952	0.14764	0.0442287	0.264861	-1.70381	DOWN	80.94	467	84	2	28	1413	11	477	0	reviewed	477	1-deoxy-D-xylulose-5-phosphate reductoisomerase activity; NADPH binding; chloroplast stroma; isopentenyl diphosphate biosynthetic process, mevalonate-independent pathway; metal ion binding	GO:0030604; GO:0070402; GO:0009570; GO:0019288; GO:0046872	Plastid ‚ chloroplast stroma.	Isoprenoid biosynthesis; isopentenyl diphosphate biosynthesis via DXP pathway; isopentenyl diphosphate from 1-deoxy-D-xylulose 5-phosphate: step 1/6.	ath:AT5G62790;
GSMUA_Achr10G01400_001	10:3402120-3405669	sp|O22567|DXS1_ORYSJ	1-deoxy-D-xylulose-5-phosphate synthase 1, chloroplastic (1-deoxyxylulose-5-phosphate synthase) (DXP synthase) (DXPS) (EC 2.2.1.7)	CLA1 Os05g0408900 LOC_Os05g33840 OSJNBb0014K18.8 P0040B10.17	Oryza sativa subsp. japonica (Rice)	85.8197	38.7608	0.0116433	0.118665	-1.14671	DOWN	89.97	658	66	0	313	2286	59	716	0	reviewed	720	1-deoxy-D-xylulose 5-phosphate biosynthetic process; 1-deoxy-D-xylulose-5-phosphate synthase activity; chlorophyll biosynthetic process; chloroplast stroma; metal ion binding; terpenoid biosynthetic process; thiamine biosynthetic process	GO:0052865; GO:0008661; GO:0015995; GO:0009570; GO:0046872; GO:0016114; GO:0009228	Plastid ‚ chloroplast stroma.	Metabolic intermediate biosynthesis; 1-deoxy-D-xylulose 5-phosphate biosynthesis; 1-deoxy-D-xylulose 5-phosphate from D-glyceraldehyde 3-phosphate and pyruvate: step 1/1.	osa:4338768;
GSMUA_Achr5G15060_001	5:10970967-10974724	sp|O22567|DXS1_ORYSJ	1-deoxy-D-xylulose-5-phosphate synthase 1, chloroplastic (1-deoxyxylulose-5-phosphate synthase) (DXP synthase) (DXPS) (EC 2.2.1.7)	CLA1 Os05g0408900 LOC_Os05g33840 OSJNBb0014K18.8 P0040B10.17	Oryza sativa subsp. japonica (Rice)	5.89924	1.83143	0.00113639	0.0241747	-1.68756	DOWN	73.73	651	155	1	160	2064	62	712	0	reviewed	720	1-deoxy-D-xylulose 5-phosphate biosynthetic process; 1-deoxy-D-xylulose-5-phosphate synthase activity; chlorophyll biosynthetic process; chloroplast stroma; metal ion binding; terpenoid biosynthetic process; thiamine biosynthetic process	GO:0052865; GO:0008661; GO:0015995; GO:0009570; GO:0046872; GO:0016114; GO:0009228	Plastid ‚ chloroplast stroma.	Metabolic intermediate biosynthesis; 1-deoxy-D-xylulose 5-phosphate biosynthesis; 1-deoxy-D-xylulose 5-phosphate from D-glyceraldehyde 3-phosphate and pyruvate: step 1/1.	osa:4338768;
GSMUA_Achr6G10860_001	6:7235588-7247292	sp|Q9LUM0|FAB1B_ARATH	1-phosphatidylinositol-3-phosphate 5-kinase FAB1B (Phosphatidylinositol 3-phosphate 5-kinase) (EC 2.7.1.150) (FYVE finger-containing phosphoinositide kinase) (PIKfyve) (Phosphatidylinositol 3-phosphate 5-kinase type III) (PIPkin-III) (Type III PIP kinase) (Protein FORMS APLOID AND BINUCLEATE CELLS 1B)	FAB1B At3g14270 MLN21.6	Arabidopsis thaliana (Mouse-ear cress)	2.38059	0.91066	0.00775462	0.0918788	-1.38634	DOWN	52.47	991	292	14	2125	4626	820	1788	0	reviewed	1791	1-phosphatidylinositol-3-phosphate 5-kinase activity; ATP binding; cellular protein metabolic process; endomembrane system organization; endosome; endosome membrane; metal ion binding; mitochondrion; pollen development; vacuole organization	GO:0000285; GO:0005524; GO:0044267; GO:0010256; GO:0005768; GO:0010008; GO:0046872; GO:0005739; GO:0009555; GO:0007033	Endosome membrane; Peripheral membrane protein.	-	ath:AT3G14270;
GSMUA_Achr6G10860_001	6:7235588-7247292	sp|Q9LUM0|FAB1B_ARATH	1-phosphatidylinositol-3-phosphate 5-kinase FAB1B (Phosphatidylinositol 3-phosphate 5-kinase) (EC 2.7.1.150) (FYVE finger-containing phosphoinositide kinase) (PIKfyve) (Phosphatidylinositol 3-phosphate 5-kinase type III) (PIPkin-III) (Type III PIP kinase) (Protein FORMS APLOID AND BINUCLEATE CELLS 1B)	FAB1B At3g14270 MLN21.6	Arabidopsis thaliana (Mouse-ear cress)	2.38059	0.91066	0.00775462	0.0918788	-1.38634	DOWN	52.01	698	281	10	4	1971	5	690	0	reviewed	1791	1-phosphatidylinositol-3-phosphate 5-kinase activity; ATP binding; cellular protein metabolic process; endomembrane system organization; endosome; endosome membrane; metal ion binding; mitochondrion; pollen development; vacuole organization	GO:0000285; GO:0005524; GO:0044267; GO:0010256; GO:0005768; GO:0010008; GO:0046872; GO:0005739; GO:0009555; GO:0007033	Endosome membrane; Peripheral membrane protein.	-	ath:AT3G14270;
GSMUA_Achr1G00870_001	1:656888-657731	sp|P17407|21KD_DAUCA	21 kDa protein (1.2 protein)	-	Daucus carota (Carrot)	3.70029	28.9676	5.15006e-08	8.06811e-06	2.96873	UP	40.48	168	67	3	91	504	27	191	4e-31	reviewed	193	enzyme inhibitor activity; negative regulation of catalytic activity; pectinesterase activity	GO:0004857; GO:0043086; GO:0030599	-	-	-
GSMUA_Achr4G24680_001	4:24385337-24386186	sp|P17407|21KD_DAUCA	21 kDa protein (1.2 protein)	-	Daucus carota (Carrot)	79.439	35.5054	0.00720191	0.087663	-1.16181	DOWN	41.03	156	86	3	163	621	28	180	2e-32	reviewed	193	enzyme inhibitor activity; negative regulation of catalytic activity; pectinesterase activity	GO:0004857; GO:0043086; GO:0030599	-	-	-
GSMUA_Achr10G11030_001	10:20657878-20658781	sp|P30236|HSP41_SOYBN	22.0 kDa class IV heat shock protein	HSP22.0	Glycine max (Soybean) (Glycine hispida)	7.10885	82.1111	1.16818e-12	5.81317e-10	3.52989	UP	52.6	173	68	4	142	633	14	181	7e-43	reviewed	192	endoplasmic reticulum lumen; response to stress	GO:0005788; GO:0006950	Endoplasmic reticulum lumen.	-	-
GSMUA_Achr10G11030_001	10:20657878-20658781	sp|P19244|HSP41_PEA	22.7 kDa class IV heat shock protein	HSP22.7	Pisum sativum (Garden pea)	7.10885	82.1111	1.16818e-12	5.81317e-10	3.52989	UP	54.29	140	61	2	214	627	49	187	6e-40	reviewed	197	endoplasmic reticulum lumen; response to stress	GO:0005788; GO:0006950	Endoplasmic reticulum lumen.	-	-
GSMUA_Achr5G24490_001	5:25813245-25814204	sp|P32024|JI23_HORVU	23 kDa jasmonate-induced protein	-	Hordeum vulgare (Barley)	0.248535	2.42697	6.95559e-05	0.00301239	3.28764	UP	38.86	211	121	6	58	678	2	208	5e-26	reviewed	210	-	-	-	-	-
GSMUA_Achr5G24500_001	5:25823752-25824662	sp|P32024|JI23_HORVU	23 kDa jasmonate-induced protein	-	Hordeum vulgare (Barley)	0.563507	3.14124	0.000711114	0.0172208	2.47883	UP	38.86	211	121	6	106	726	2	208	4e-27	reviewed	210	-	-	-	-	-
GSMUA_Achr10G30370_001	10:32596227-32597201	sp|Q6Z7V2|HS24M_ORYSJ	24.1 kDa heat shock protein, mitochondrial (OsHsp24.1)	HSP24.1 Os02g0758000 LOC_Os02g52150 OsJ_08454 P0471A11.32	Oryza sativa subsp. japonica (Rice)	96.3021	313.659	0.000173137	0.00618008	1.70356	UP	49.57	232	92	8	54	710	1	220	3e-26	reviewed	220	mitochondrion; response to heat; response to osmotic stress	GO:0005739; GO:0009408; GO:0006970	Mitochondrion.	-	osa:4330786;
GSMUA_Achr4G05420_001	4:4190569-4191669	sp|Q94AU2|SEC22_ARATH	25.3 kDa vesicle transport protein (AtSEC22)	SEC22 At1g11890 F12F1.27	Arabidopsis thaliana (Mouse-ear cress)	0.357655	0	0.0170697	0.150892	-1.79769e+308	DOWN	30.88	217	139	4	1	633	1	212	1e-30	reviewed	218	Golgi apparatus; Golgi membrane; endoplasmic reticulum; endoplasmic reticulum membrane; integral to membrane; plasma membrane; protein transport; vesicle-mediated transport	GO:0005794; GO:0000139; GO:0005783; GO:0005789; GO:0016021; GO:0005886; GO:0015031; GO:0016192	Golgi apparatus membrane; Single-pass type IV membrane protein. Endoplasmic reticulum membrane; Single-pass type IV membrane protein.	-	ath:AT1G11890;
GSMUA_Achr2G12540_001	2:14982790-14983825	sp|Q10P60|HS26P_ORYSJ	26.7 kDa heat shock protein, chloroplastic (OsHsp26.7)	HSP26.7 Os03g0245800 LOC_Os03g14180 OsJ_10121	Oryza sativa subsp. japonica (Rice)	5.93955	1028.71	0	0	7.43627	UP	54.67	214	85	6	214	825	29	240	5e-57	reviewed	240	chloroplast; response to heat	GO:0009507; GO:0009408	Plastid ‚ chloroplast.	-	dosa:Os03t0245800-02;osa:4332237;
GSMUA_Achr5G04520_001	5:3331088-3342744	sp|P54776|PRS6A_SOLLC	26S protease regulatory subunit 6A homolog (LEMA-1) (Mg(2+)-dependent ATPase 1) (Tat-binding protein homolog 1) (TBP-1)	TBP1	Solanum lycopersicum (Tomato) (Lycopersicon esculentum)	58.5192	177.323	0.000530231	0.0141056	1.5994	UP	94.56	423	23	0	52	1320	1	423	0	reviewed	423	ATP binding; cytoplasm; nucleoside-triphosphatase activity; nucleus; proteasome complex; protein catabolic process	GO:0005524; GO:0005737; GO:0017111; GO:0005634; GO:0000502; GO:0030163	Cytoplasm. Nucleus.	-	-
GSMUA_Achr5G04520_001	5:3331088-3342744	sp|O04019|PS6AB_ARATH	26S protease regulatory subunit 6A homolog B (26S proteasome AAA-ATPase subunit RPT5b) (Proteasome 26S subunit 6A homolog B) (Regulatory particle triple-A ATPase subunit 5b) (Tat-binding protein 1 homolog B) (TBP-1 homolog B)	RPT5B TBP1 At1g09100 F7G19.2	Arabidopsis thaliana (Mouse-ear cress)	58.5192	177.323	0.000530231	0.0141056	1.5994	UP	93.14	423	29	0	52	1320	1	423	0	reviewed	423	ATP binding; cytoplasm; embryo sac development; glucose mediated signaling pathway; nucleoside-triphosphatase activity; nucleus; plasma membrane; pollen development; proteasomal protein catabolic process; proteasome complex	GO:0005524; GO:0005737; GO:0009553; GO:0010255; GO:0017111; GO:0005634; GO:0005886; GO:0009555; GO:0010498; GO:0000502	Cytoplasm. Nucleus.	-	ath:AT1G09100;
GSMUA_Achr6G12250_001	6:8184212-8188923	sp|P85200|PRS6B_HELAN	26S protease regulatory subunit 6B homolog	-	Helianthus annuus (Common sunflower)	130.875	416.057	0.000817164	0.0191141	1.66859	UP	89.84	384	16	1	4	1086	31	414	0	reviewed	414	ATP binding; cytoplasm; nucleoside-triphosphatase activity; nucleus; proteasome complex; protein catabolic process	GO:0005524; GO:0005737; GO:0017111; GO:0005634; GO:0000502; GO:0030163	Cytoplasm. Nucleus.	-	-
GSMUA_Achr6G12250_001	6:8184212-8188923	sp|P54778|PRS6B_SOLTU	26S protease regulatory subunit 6B homolog	-	Solanum tuberosum (Potato)	130.875	416.057	0.000817164	0.0191141	1.66859	UP	90.39	385	14	1	1	1086	29	413	0	reviewed	413	ATP binding; cytoplasm; nucleoside-triphosphatase activity; nucleus; proteasome complex; protein catabolic process	GO:0005524; GO:0005737; GO:0017111; GO:0005634; GO:0000502; GO:0030163	Cytoplasm. Nucleus.	-	-
GSMUA_Achr3G08890_001	3:6418977-6422146	sp|Q94IA6|C90D1_ARATH	3-epi-6-deoxocathasterone 23-monooxygenase (EC 1.14.13.112) (Cytochrome P450 90D1)	CYP90D1 At3g13730 MMM17.20	Arabidopsis thaliana (Mouse-ear cress)	5.31053	11.5012	0.0206777	0.169503	1.11486	UP	34.67	473	248	9	115	1449	51	490	3e-81	reviewed	491	brassinosteroid biosynthetic process; electron carrier activity; endoplasmic reticulum membrane; heme binding; integral to membrane; iron ion binding; leaf development; oxidoreductase activity, acting on paired donors, with incorporation or reduction of molecular oxygen, NAD(P)H as one donor, and incorporation of one atom of oxygen; petal development; stamen development	GO:0016132; GO:0009055; GO:0005789; GO:0020037; GO:0016021; GO:0005506; GO:0048366; GO:0016709; GO:0048441; GO:0048443	Endoplasmic reticulum membrane; Single-pass membrane protein.	Plant hormone biosynthesis; brassinosteroid biosynthesis.	ath:AT3G13730;
GSMUA_Achr7G09630_001	7:7839561-7841974	sp|Q94IA6|C90D1_ARATH	3-epi-6-deoxocathasterone 23-monooxygenase (EC 1.14.13.112) (Cytochrome P450 90D1)	CYP90D1 At3g13730 MMM17.20	Arabidopsis thaliana (Mouse-ear cress)	2.97798	7.94921	0.00698275	0.0859017	1.41648	UP	61.49	444	163	3	196	1512	50	490	0	reviewed	491	brassinosteroid biosynthetic process; electron carrier activity; endoplasmic reticulum membrane; heme binding; integral to membrane; iron ion binding; leaf development; oxidoreductase activity, acting on paired donors, with incorporation or reduction of molecular oxygen, NAD(P)H as one donor, and incorporation of one atom of oxygen; petal development; stamen development	GO:0016132; GO:0009055; GO:0005789; GO:0020037; GO:0016021; GO:0005506; GO:0048366; GO:0016709; GO:0048441; GO:0048443	Endoplasmic reticulum membrane; Single-pass membrane protein.	Plant hormone biosynthesis; brassinosteroid biosynthesis.	ath:AT3G13730;
GSMUA_Achr7G20570_001	7:23671857-23675922	sp|O24594|HMDH_MAIZE	3-hydroxy-3-methylglutaryl-coenzyme A reductase (HMG-CoA reductase) (EC 1.1.1.34)	HMGR	Zea mays (Maize)	48.9126	17.6571	0.000682892	0.0167127	-1.46996	DOWN	74.48	529	75	3	115	1527	34	560	0	reviewed	579	NADP binding; coenzyme A metabolic process; endoplasmic reticulum membrane; hydroxymethylglutaryl-CoA reductase (NADPH) activity; integral to membrane; isoprenoid biosynthetic process	GO:0050661; GO:0015936; GO:0005789; GO:0004420; GO:0016021; GO:0008299	Endoplasmic reticulum membrane; Multi-pass membrane protein.	Metabolic intermediate biosynthesis; (R)-mevalonate biosynthesis; (R)-mevalonate from acetyl-CoA: step 3/3.	-
GSMUA_Achr7G20570_001	7:23671857-23675922	sp|Q9XHL5|HMDH3_ORYSJ	3-hydroxy-3-methylglutaryl-coenzyme A reductase 3 (HMG-CoA reductase 3) (EC 1.1.1.34)	HMG3 HMGR3 Os08g0512700 LOC_Os08g40180 P0711H09.15	Oryza sativa subsp. japonica (Rice)	48.9126	17.6571	0.000682892	0.0167127	-1.46996	DOWN	73.87	532	78	3	115	1527	22	553	0	reviewed	561	NADP binding; coenzyme A metabolic process; endoplasmic reticulum membrane; hydroxymethylglutaryl-CoA reductase (NADPH) activity; hydroxymethylglutaryl-CoA reductase activity; integral to membrane; sterol biosynthetic process; triterpenoid biosynthetic process	GO:0050661; GO:0015936; GO:0005789; GO:0004420; GO:0042282; GO:0016021; GO:0016126; GO:0016104	Endoplasmic reticulum membrane; Multi-pass membrane protein.	Metabolic intermediate biosynthesis; (R)-mevalonate biosynthesis; (R)-mevalonate from acetyl-CoA: step 3/3.	dosa:Os08t0512700-01;
GSMUA_Achr4G17080_001	4:16062149-16063164	sp|Q9LKJ1|HIBC1_ARATH	3-hydroxyisobutyryl-CoA hydrolase 1 (EC 3.1.2.-) (EC 3.1.2.4) (CoA-thioester hydrolase CHY1)	CHY1 At5g65940 K14B20.11	Arabidopsis thaliana (Mouse-ear cress)	2.24914	0.678574	0.0349723	0.230237	-1.7288	DOWN	55.74	122	54	0	124	489	45	166	2e-40	reviewed	378	3-hydroxyisobutyryl-CoA hydrolase activity; peroxisome; response to cold; valine catabolic process	GO:0003860; GO:0005777; GO:0009409; GO:0006574	Peroxisome.	Amino-acid degradation; L-valine degradation.	ath:AT5G65940;
GSMUA_Achr1G10940_001	1:8400769-8402348	tr|M0RYV3|M0RYV3_MUSAM	3-ketoacyl-CoA synthase (EC 2.3.1.-)	-	Musa acuminata subsp. malaccensis (Wild banana) (Musa malaccensis)	0.294316	0	0.00725104	0.0877978	-1.79769e+308	DOWN	100	430	0	0	1	1290	1	430	0	unreviewed	430	fatty acid biosynthetic process; membrane; transferase activity, transferring acyl groups other than amino-acyl groups	GO:0006633; GO:0016020; GO:0016747	-	Lipid metabolism; fatty acid biosynthesis.	-
GSMUA_Achr3G02010_001	3:1343631-1345511	tr|M0SB19|M0SB19_MUSAM	3-ketoacyl-CoA synthase (EC 2.3.1.-)	-	Musa acuminata subsp. malaccensis (Wild banana) (Musa malaccensis)	6.30499	12.7921	0.0328641	0.225726	1.02068	UP	100	446	0	0	1	1338	1	446	0	unreviewed	446	fatty acid biosynthetic process; membrane; transferase activity, transferring acyl groups other than amino-acyl groups	GO:0006633; GO:0016020; GO:0016747	-	Lipid metabolism; fatty acid biosynthesis.	-
GSMUA_Achr4G25660_001	4:25107207-25107883	sp|Q9MAM3|KCS1_ARATH	3-ketoacyl-CoA synthase 1 (KCS-1) (EC 2.3.1.119) (EC 2.3.1.199) (Very long-chain fatty acid condensing enzyme 1) (VLCFA condensing enzyme 1)	KCS1 EL1 At1g01120 T25K16.11	Arabidopsis thaliana (Mouse-ear cress)	0.311195	0	0.027694	0.200692	-1.79769e+308	DOWN	47.88	165	71	2	31	480	9	173	1e-35	reviewed	528	cytosolic ribosome; endoplasmic reticulum; fatty acid elongase activity; icosanoyl-CoA synthase activity; integral to membrane; membrane; response to cold; response to light stimulus; wax biosynthetic process	GO:0022626; GO:0005783; GO:0009922; GO:0033807; GO:0016021; GO:0016020; GO:0009409; GO:0009416; GO:0010025	Membrane; Multi-pass membrane protein.	Lipid metabolism; fatty acid biosynthesis.	ath:AT1G01120;
GSMUA_Achr8G04070_001	8:2773693-2775103	sp|Q9MAM3|KCS1_ARATH	3-ketoacyl-CoA synthase 1 (KCS-1) (EC 2.3.1.119) (EC 2.3.1.199) (Very long-chain fatty acid condensing enzyme 1) (VLCFA condensing enzyme 1)	KCS1 EL1 At1g01120 T25K16.11	Arabidopsis thaliana (Mouse-ear cress)	3.47831	0.692434	0.000380093	0.0111648	-2.32864	DOWN	36.88	404	177	6	205	1182	123	526	8e-79	reviewed	528	cytosolic ribosome; endoplasmic reticulum; fatty acid elongase activity; icosanoyl-CoA synthase activity; integral to membrane; membrane; response to cold; response to light stimulus; wax biosynthetic process	GO:0022626; GO:0005783; GO:0009922; GO:0033807; GO:0016021; GO:0016020; GO:0009409; GO:0009416; GO:0010025	Membrane; Multi-pass membrane protein.	Lipid metabolism; fatty acid biosynthesis.	ath:AT1G01120;
GSMUA_Achr3G02010_001	3:1343631-1345511	sp|Q570B4|KCS10_ARATH	3-ketoacyl-CoA synthase 10 (KCS-10) (EC 2.3.1.199) (Protein FIDDLEHEAD) (Very long-chain fatty acid condensing enzyme 10) (VLCFA condensing enzyme 10)	FDH EL4 KCS10 At2g26250 T1D16.11	Arabidopsis thaliana (Mouse-ear cress)	6.30499	12.7921	0.0328641	0.225726	1.02068	UP	59.33	509	123	5	55	1338	45	550	0	reviewed	550	endoplasmic reticulum; fatty acid biosynthetic process; integral to membrane; membrane; response to cold; response to karrikin; response to light stimulus; transferase activity, transferring acyl groups other than amino-acyl groups	GO:0005783; GO:0006633; GO:0016021; GO:0016020; GO:0009409; GO:0080167; GO:0009416; GO:0016747	Membrane; Multi-pass membrane protein.	Lipid metabolism; fatty acid biosynthesis.	ath:AT2G26250;
GSMUA_Achr4G25660_001	4:25107207-25107883	sp|Q570B4|KCS10_ARATH	3-ketoacyl-CoA synthase 10 (KCS-10) (EC 2.3.1.199) (Protein FIDDLEHEAD) (Very long-chain fatty acid condensing enzyme 10) (VLCFA condensing enzyme 10)	FDH EL4 KCS10 At2g26250 T1D16.11	Arabidopsis thaliana (Mouse-ear cress)	0.311195	0	0.027694	0.200692	-1.79769e+308	DOWN	40.41	146	79	1	67	480	27	172	2e-33	reviewed	550	endoplasmic reticulum; fatty acid biosynthetic process; integral to membrane; membrane; response to cold; response to karrikin; response to light stimulus; transferase activity, transferring acyl groups other than amino-acyl groups	GO:0005783; GO:0006633; GO:0016021; GO:0016020; GO:0009409; GO:0080167; GO:0009416; GO:0016747	Membrane; Multi-pass membrane protein.	Lipid metabolism; fatty acid biosynthesis.	ath:AT2G26250;
GSMUA_Achr6G23320_001	6:23461981-23464667	sp|O48780|KCS11_ARATH	3-ketoacyl-CoA synthase 11 (KCS-11) (EC 2.3.1.119) (EC 2.3.1.199) (Very long-chain fatty acid condensing enzyme 11) (VLCFA condensing enzyme 11)	KCS11 At2g26640 F18A8.1	Arabidopsis thaliana (Mouse-ear cress)	0.0789559	0.93107	0.000116493	0.00454844	3.55977	UP	52.93	478	135	3	16	1179	28	505	4e-163	reviewed	509	fatty acid biosynthetic process; icosanoyl-CoA synthase activity; integral to membrane; response to cold; response to light stimulus	GO:0006633; GO:0033807; GO:0016021; GO:0009409; GO:0009416	Membrane; Multi-pass membrane protein.	Lipid metabolism; fatty acid biosynthesis.	ath:AT2G26640;
GSMUA_Achr7G08410_001	7:6278451-6280340	sp|O48780|KCS11_ARATH	3-ketoacyl-CoA synthase 11 (KCS-11) (EC 2.3.1.119) (EC 2.3.1.199) (Very long-chain fatty acid condensing enzyme 11) (VLCFA condensing enzyme 11)	KCS11 At2g26640 F18A8.1	Arabidopsis thaliana (Mouse-ear cress)	149.691	37.7036	9.93151e-06	0.00065468	-1.98922	DOWN	61.08	501	74	3	34	1173	9	509	0	reviewed	509	fatty acid biosynthetic process; icosanoyl-CoA synthase activity; integral to membrane; response to cold; response to light stimulus	GO:0006633; GO:0033807; GO:0016021; GO:0009409; GO:0009416	Membrane; Multi-pass membrane protein.	Lipid metabolism; fatty acid biosynthesis.	ath:AT2G26640;
GSMUA_Achr1G10940_001	1:8400769-8402348	sp|Q9SIB2|KCS12_ARATH	3-ketoacyl-CoA synthase 12 (KCS-12) (EC 2.3.1.199) (Very long-chain fatty acid condensing enzyme 12) (VLCFA condensing enzyme 12)	KCS12 At2g28630 T8O18.8	Arabidopsis thaliana (Mouse-ear cress)	0.294316	0	0.00725104	0.0877978	-1.79769e+308	DOWN	51.89	449	170	4	58	1266	19	467	3e-155	reviewed	476	endoplasmic reticulum; fatty acid biosynthetic process; membrane; transferase activity, transferring acyl groups other than amino-acyl groups	GO:0005783; GO:0006633; GO:0016020; GO:0016747	-	Lipid metabolism; fatty acid biosynthesis.	ath:AT2G28630;
GSMUA_Achr6G23320_001	6:23461981-23464667	sp|Q5XEP9|KCS17_ARATH	3-ketoacyl-CoA synthase 17 (KCS-17) (EC 2.3.1.199) (Very long-chain fatty acid condensing enzyme 17) (VLCFA condensing enzyme 17)	KCS17 At1g04220 F20D22.1	Arabidopsis thaliana (Mouse-ear cress)	0.0789559	0.93107	0.000116493	0.00454844	3.55977	UP	56.4	422	110	4	151	1194	101	522	6e-160	reviewed	528	fatty acid biosynthetic process; fatty acid elongase activity; integral to membrane; response to osmotic stress; response to wounding; suberin biosynthetic process	GO:0006633; GO:0009922; GO:0016021; GO:0006970; GO:0009611; GO:0010345	Membrane; Multi-pass membrane protein.	Lipid metabolism; fatty acid biosynthesis.	ath:AT1G04220;
GSMUA_Achr7G08410_001	7:6278451-6280340	sp|Q5XEP9|KCS17_ARATH	3-ketoacyl-CoA synthase 17 (KCS-17) (EC 2.3.1.199) (Very long-chain fatty acid condensing enzyme 17) (VLCFA condensing enzyme 17)	KCS17 At1g04220 F20D22.1	Arabidopsis thaliana (Mouse-ear cress)	149.691	37.7036	9.93151e-06	0.00065468	-1.98922	DOWN	51.38	508	117	7	37	1173	15	521	4e-166	reviewed	528	fatty acid biosynthetic process; fatty acid elongase activity; integral to membrane; response to osmotic stress; response to wounding; suberin biosynthetic process	GO:0006633; GO:0009922; GO:0016021; GO:0006970; GO:0009611; GO:0010345	Membrane; Multi-pass membrane protein.	Lipid metabolism; fatty acid biosynthesis.	ath:AT1G04220;
GSMUA_Achr1G10940_001	1:8400769-8402348	sp|Q9LZ72|KCS21_ARATH	3-ketoacyl-CoA synthase 21 (KCS-21) (EC 2.3.1.199) (Very long-chain fatty acid condensing enzyme 21) (VLCFA condensing enzyme 21)	KCS21 At5g04530 T32M21.130	Arabidopsis thaliana (Mouse-ear cress)	0.294316	0	0.00725104	0.0877978	-1.79769e+308	DOWN	52.42	433	170	3	67	1257	24	456	1e-153	reviewed	464	fatty acid biosynthetic process; integral to membrane; response to cold; response to light stimulus; transferase activity, transferring acyl groups other than amino-acyl groups	GO:0006633; GO:0016021; GO:0009409; GO:0009416; GO:0016747	Membrane; Single-pass membrane protein.	Lipid metabolism; fatty acid biosynthesis.	ath:AT5G04530;
GSMUA_Achr3G02010_001	3:1343631-1345511	sp|Q9LN49|KCS4_ARATH	3-ketoacyl-CoA synthase 4 (KCS-4) (EC 2.3.1.199) (Very long-chain fatty acid condensing enzyme 4) (VLCFA condensing enzyme 4)	KCS4 At1g19440 F18O14.21	Arabidopsis thaliana (Mouse-ear cress)	6.30499	12.7921	0.0328641	0.225726	1.02068	UP	55.09	481	162	3	55	1338	35	514	0	reviewed	516	fatty acid biosynthetic process; integral to membrane; transferase activity, transferring acyl groups other than amino-acyl groups	GO:0006633; GO:0016021; GO:0016747	Membrane; Multi-pass membrane protein.	Lipid metabolism; fatty acid biosynthesis.	ath:AT1G19440;
GSMUA_Achr2G21590_001	2:20995839-20997484	sp|Q9C6L5|KCS5_ARATH	3-ketoacyl-CoA synthase 5 (KCS-5) (EC 2.3.1.199) (Very long-chain fatty acid condensing enzyme 5) (VLCFA condensing enzyme 5)	KCS5 CER60 At1g25450 F2J7.9	Arabidopsis thaliana (Mouse-ear cress)	5.02315	10.8197	0.0279853	0.20206	1.107	UP	60.77	492	82	5	16	1158	1	492	0	reviewed	492	endoplasmic reticulum; fatty acid biosynthetic process; fatty acid elongase activity; integral to membrane; membrane; pollen tube development; response to cold; response to light stimulus	GO:0005783; GO:0006633; GO:0009922; GO:0016021; GO:0016020; GO:0048868; GO:0009409; GO:0009416	Membrane; Multi-pass membrane protein.	Lipid metabolism; fatty acid biosynthesis.	ath:AT1G25450;
GSMUA_Achr2G21590_001	2:20995839-20997484	sp|Q9XF43|KCS6_ARATH	3-ketoacyl-CoA synthase 6 (KCS-6) (EC 2.3.1.199) (Cuticular protein 1) (Very long-chain fatty acid condensing enzyme 6) (VLCFA condensing enzyme 6)	CUT1 CER6 EL6 KCS6 At1g68530 T26J14.10	Arabidopsis thaliana (Mouse-ear cress)	5.02315	10.8197	0.0279853	0.20206	1.107	UP	61.57	497	80	5	1	1158	1	497	0	reviewed	497	endoplasmic reticulum; integral to membrane; response to cold; response to light stimulus; transferase activity, transferring acyl groups other than amino-acyl groups; unidimensional cell growth; wax biosynthetic process	GO:0005783; GO:0016021; GO:0009409; GO:0009416; GO:0016747; GO:0009826; GO:0010025	Membrane; Multi-pass membrane protein.	Lipid metabolism; fatty acid biosynthesis.	ath:AT1G68530;
GSMUA_Achr11G17120_001	11:18767882-18774825	sp|Q8LF48|THIK1_ARATH	3-ketoacyl-CoA thiolase 1, peroxisomal (EC 2.3.1.16) (Acetyl-CoA acyltransferase 1) (Beta-ketothiolase 1) (Peroxisomal 3-oxoacyl-CoA thiolase 1)	KAT1 At1g04710 T1G11.4	Arabidopsis thaliana (Mouse-ear cress)	0.0641309	0.315104	0.0236809	0.184741	2.29674	UP	71.93	456	114	3	1	1365	1	443	0	reviewed	443	acetyl-CoA C-acyltransferase activity; oxylipin biosynthetic process; peroxisome; vacuole	GO:0003988; GO:0031408; GO:0005777; GO:0005773	Peroxisome.	Lipid metabolism; fatty acid metabolism.	ath:AT1G04710;
GSMUA_Achr11G17120_001	11:18767882-18774825	sp|Q56WD9|THIK2_ARATH	3-ketoacyl-CoA thiolase 2, peroxisomal (EC 2.3.1.16) (Acetyl-CoA acyltransferase 2) (Beta-ketothiolase 2) (Peroxisomal 3-oxoacyl-CoA thiolase 2) (Peroxisome defective protein 1)	PED1 KAT2 At2g33150 F25I18.11	Arabidopsis thaliana (Mouse-ear cress)	0.0641309	0.315104	0.0236809	0.184741	2.29674	UP	75.82	455	106	2	1	1365	1	451	0	reviewed	462	acetyl-CoA C-acyltransferase activity; chloroplast; fatty acid beta-oxidation; glyoxysome; glyoxysome organization; jasmonic acid biosynthetic process; mitochondrion; nucleolus; oxylipin biosynthetic process; peroxisome; positive regulation of abscisic acid mediated signaling pathway; response to wounding; vacuolar membrane	GO:0003988; GO:0009507; GO:0006635; GO:0009514; GO:0010111; GO:0009695; GO:0005739; GO:0005730; GO:0031408; GO:0005777; GO:0009789; GO:0009611; GO:0005774	Peroxisome. Glyoxysome.	Lipid metabolism; fatty acid metabolism.	ath:AT2G33150;
GSMUA_Achr1G14510_001	1:11006550-11008272	sp|Q8LL69|DBNBT_TAXCA	3'-N-debenzoyl-2'-deoxytaxol N-benzoyltransferase (DBTNBT) (EC 2.3.1.-)	TAX10	Taxus canadensis (Canadian yew)	0.0759406	0.310942	0.0478699	0.278389	2.0337	UP	32.86	426	237	11	7	1161	9	426	9e-52	reviewed	441	paclitaxel biosynthetic process; transferase activity, transferring acyl groups other than amino-acyl groups	GO:0042617; GO:0016747	-	Alkaloid biosynthesis; taxol biosynthesis.	-
GSMUA_Achr3G01950_001	3:1309656-1320110	tr|M0SB13|M0SB13_MUSAM	3-oxoacyl-[acyl-carrier-protein] synthase	-	Musa acuminata subsp. malaccensis (Wild banana) (Musa malaccensis)	26.5432	54.0264	0.0172945	0.15219	1.02532	UP	100	434	0	0	1	1302	1	434	0	unreviewed	434	fatty acid biosynthetic process; transferase activity, transferring acyl groups other than amino-acyl groups	GO:0006633; GO:0016747	-	-	-
GSMUA_Achr3G01950_001	3:1309656-1320110	sp|P52410|KASC1_ARATH	3-oxoacyl-[acyl-carrier-protein] synthase I, chloroplastic (EC 2.3.1.41) (Beta-ketoacyl-ACP synthase I) (KAS I)	KAS1 At5g46290 MPL12.7	Arabidopsis thaliana (Mouse-ear cress)	26.5432	54.0264	0.0172945	0.15219	1.02532	UP	53.25	415	173	3	103	1344	74	468	8e-136	reviewed	473	3-oxoacyl-[acyl-carrier-protein] synthase activity; chloroplast stroma; fatty acid biosynthetic process	GO:0004315; GO:0009570; GO:0006633	Plastid ‚ chloroplast stroma.	-	ath:AT5G46290;
GSMUA_Achr3G01950_001	3:1309656-1320110	sp|Q9C9P4|KASC2_ARATH	3-oxoacyl-[acyl-carrier-protein] synthase II, chloroplastic (EC 2.3.1.41) (Beta-ketoacyl-acyl-carrier-protein synthase II) (AtKAS2) (Beta-ketoacyl-ACP synthetase 2) (Protein FATTY ACID BIOSYNTHESIS 1)	KAS2 FAB1 At1g74960 F25A4.7 F9E10.19	Arabidopsis thaliana (Mouse-ear cress)	26.5432	54.0264	0.0172945	0.15219	1.02532	UP	77.68	448	80	2	1	1344	110	537	0	reviewed	541	3-oxoacyl-[acyl-carrier-protein] synthase activity; chloroplast stroma; cold acclimation; embryo development ending in seed dormancy; unsaturated fatty acid biosynthetic process	GO:0004315; GO:0009570; GO:0009631; GO:0009793; GO:0006636	Plastid ‚ chloroplast stroma.	-	ath:AT1G74960;
GSMUA_Achr3G30170_001	3:29018407-29019828	sp|Q6PQJ9|5BPOR_DIGLA	3-oxo-Delta(4,5)-steroid 5-beta-reductase (EC 1.3.1.3) (Delta(4)-3-oxosteroid 5-beta-reductase) (Delta-4,5-steroid 5-beta-reductase) (At5beta-StR) (Progesterone 5-beta-reductase) (5beta-POR)	-	Digitalis lanata (Foxglove)	0	0.453188	0.00422968	0.0614824	1.79769e+308	UP	53.26	383	112	5	58	1038	17	388	1e-118	reviewed	389	cellular metabolic process; coenzyme binding; delta4-3-oxosteroid 5beta-reductase activity; nucleotide binding	GO:0044237; GO:0050662; GO:0047787; GO:0000166	-	-	-
GSMUA_Achr3G30170_001	3:29018407-29019828	sp|Q9STX2|VEP1_ARATH	3-oxo-Delta(4,5)-steroid 5-beta-reductase (EC 1.3.1.3) (Delta(4)-3-oxosteroid 5-beta-reductase) (Delta-4,5-steroid 5-beta-reductase) (At5beta-StR) (Progesterone 5-beta-reductase) (5beta-POR) (Protein VEIN PATTERNING 1)	VEP1 AWI31 At4g24220 T22A6.50	Arabidopsis thaliana (Mouse-ear cress)	0	0.453188	0.00422968	0.0614824	1.79769e+308	UP	52.48	383	114	5	58	1038	17	387	4e-120	reviewed	388	cytosol; delta4-3-oxosteroid 5beta-reductase activity; enone reductase activity; response to wounding; steroid metabolic process; xylem and phloem pattern formation	GO:0005829; GO:0047787; GO:0035671; GO:0009611; GO:0008202; GO:0010051	-	-	ath:AT4G24220;
GSMUA_Achr5G26030_001	5:26971258-26976883	sp|Q9XF67|PDPK1_ARATH	3-phosphoinositide-dependent protein kinase 1 (AtPDK1) (EC 2.7.11.1)	PDPK1 PDK1 At5g04510 T32M21.110	Arabidopsis thaliana (Mouse-ear cress)	31.5684	15.2099	0.0143858	0.135724	-1.05347	DOWN	70.36	496	133	4	31	1503	4	490	0	reviewed	491	3-phosphoinositide-dependent protein kinase activity; ATP binding; cytoplasm; membrane; phosphatidic acid binding; phosphatidylinositol binding; positive regulation of protein kinase activity; protein autophosphorylation	GO:0004676; GO:0005524; GO:0005737; GO:0016020; GO:0070300; GO:0035091; GO:0045860; GO:0046777	Cytoplasm. Membrane; Peripheral membrane protein.	-	ath:AT5G04510;
GSMUA_Achr5G26030_001	5:26971258-26976883	sp|Q4V3C8|PDPK2_ARATH	3-phosphoinositide-dependent protein kinase 2 (AtPDK2) (EC 2.7.11.1)	PDPK2 PDK2 At3g10540 F13M14.18 F18K10.12	Arabidopsis thaliana (Mouse-ear cress)	31.5684	15.2099	0.0143858	0.135724	-1.05347	DOWN	71.81	493	126	4	31	1503	4	485	0	reviewed	486	ATP binding; cytoplasm; kinase activity; plasma membrane; protein serine/threonine kinase activity	GO:0005524; GO:0005737; GO:0016301; GO:0005886; GO:0004674	Cytoplasm. Membrane; Peripheral membrane protein.	-	ath:AT3G10540;
GSMUA_Achr6G10900_001	6:7263553-7264402	tr|M0T5Y9|M0T5Y9_MUSAM	40S ribosomal protein S27	-	Musa acuminata subsp. malaccensis (Wild banana) (Musa malaccensis)	0	17.6258	8.83038e-05	0.00368596	1.79769e+308	UP	100	162	0	0	1	486	1	162	2e-80	unreviewed	162	metal ion binding; ribosome; structural constituent of ribosome; translation	GO:0046872; GO:0005840; GO:0003735; GO:0006412	-	-	-
GSMUA_Achr6G16350_001	6:10900834-10901805	tr|M0T7I3|M0T7I3_MUSAM	40S ribosomal protein S27	-	Musa acuminata subsp. malaccensis (Wild banana) (Musa malaccensis)	14.9947	30.9196	0.0378868	0.243487	1.04407	UP	100	130	0	0	1	390	1	130	7e-91	unreviewed	130	metal ion binding; ribosome; structural constituent of ribosome; translation	GO:0046872; GO:0005840; GO:0003735; GO:0006412	-	-	-
GSMUA_Achr6G16350_001	6:10900834-10901805	sp|O64650|RS271_ARATH	40S ribosomal protein S27-1	RPS27A ARS27C At2g45710 F17K2.35 F4I18.31	Arabidopsis thaliana (Mouse-ear cress)	14.9947	30.9196	0.0378868	0.243487	1.04407	UP	90.48	84	8	0	133	384	1	84	4e-51	reviewed	84	cytosolic small ribosomal subunit; metal ion binding; nucleolus; plasma membrane; plasmodesma; structural constituent of ribosome; translation	GO:0022627; GO:0046872; GO:0005730; GO:0005886; GO:0009506; GO:0003735; GO:0006412	-	-	ath:AT2G45710;
GSMUA_Achr6G10900_001	6:7263553-7264402	sp|Q9M2F1|RS272_ARATH	40S ribosomal protein S27-2	RPS27B ARS27A At3g61110 T20K12.10 T27I15_200	Arabidopsis thaliana (Mouse-ear cress)	0	17.6258	8.83038e-05	0.00368596	1.79769e+308	UP	91.8	61	5	0	304	486	26	86	3e-35	reviewed	86	cell wall; cytosolic small ribosomal subunit; metal ion binding; plasmodesma; structural constituent of ribosome; translation	GO:0005618; GO:0022627; GO:0046872; GO:0009506; GO:0003735; GO:0006412	-	-	ath:AT3G61110;
GSMUA_Achr6G16350_001	6:10900834-10901805	sp|Q9M2F1|RS272_ARATH	40S ribosomal protein S27-2	RPS27B ARS27A At3g61110 T20K12.10 T27I15_200	Arabidopsis thaliana (Mouse-ear cress)	14.9947	30.9196	0.0378868	0.243487	1.04407	UP	94.19	86	5	0	133	390	1	86	1e-54	reviewed	86	cell wall; cytosolic small ribosomal subunit; metal ion binding; plasmodesma; structural constituent of ribosome; translation	GO:0005618; GO:0022627; GO:0046872; GO:0009506; GO:0003735; GO:0006412	-	-	ath:AT3G61110;
GSMUA_Achr6G10900_001	6:7263553-7264402	sp|Q8L953|RS273_ARATH	40S ribosomal protein S27-3	RPS27D ARS27B At5g47930 K16F13.1	Arabidopsis thaliana (Mouse-ear cress)	0	17.6258	8.83038e-05	0.00368596	1.79769e+308	UP	93.22	59	4	0	304	480	26	84	9e-34	reviewed	84	cytosolic small ribosomal subunit; metal ion binding; plasma membrane; structural constituent of ribosome; translation	GO:0022627; GO:0046872; GO:0005886; GO:0003735; GO:0006412	-	-	ath:AT5G47930;
GSMUA_Achr2G22040_001	2:21264535-21278088	sp|Q8LI30|DPE1_ORYSJ	4-alpha-glucanotransferase DPE1, chloroplastic/amyloplastic (EC 2.4.1.25) (Amylomaltase) (Disproportionating enzyme) (D-enzyme) (Protein DISPROPORTIONATING ENZYME 1)	DPE1 Os07g0627000 LOC_Os07g43390 OJ1339_F05.134 P0506F02.102	Oryza sativa subsp. japonica (Rice)	10.2944	19.8473	0.0285249	0.205138	0.947087	NEUTRAL	76.17	512	122	0	694	2229	83	594	0	reviewed	594	4-alpha-glucanotransferase activity; amyloplast; chloroplast	GO:0004134; GO:0009501; GO:0009507	Plastid ‚ chloroplast. Plastid ‚ amyloplast.	-	dosa:Os07t0627000-01;osa:4343975;
GSMUA_Achr2G22040_001	2:21264535-21278088	sp|Q06801|DPEP_SOLTU	4-alpha-glucanotransferase, chloroplastic/amyloplastic (EC 2.4.1.25) (Amylomaltase) (Disproportionating enzyme) (D-enzyme)	DPEP	Solanum tuberosum (Potato)	10.2944	19.8473	0.0285249	0.205138	0.947087	NEUTRAL	71.93	513	144	0	691	2229	64	576	0	reviewed	576	4-alpha-glucanotransferase activity; amyloplast; chloroplast	GO:0004134; GO:0009501; GO:0009507	Plastid ‚ chloroplast. Plastid ‚ amyloplast.	-	-
GSMUA_Achr4G05820_001	4:4529166-4532278	sp|O24145|4CL1_TOBAC	4-coumarate--CoA ligase 1 (4CL 1) (EC 6.2.1.12) (4-coumaroyl-CoA synthase 1)	4CL1	Nicotiana tabacum (Common tobacco)	0.960098	0.302397	0.0201607	0.166555	-1.66674	DOWN	68.73	534	146	1	25	1563	14	547	0	reviewed	547	4-coumarate-CoA ligase activity; ATP binding; phenylpropanoid metabolic process	GO:0016207; GO:0005524; GO:0009698	-	Phytoalexin biosynthesis; 3,4',5-trihydroxystilbene biosynthesis; 3,4',5-trihydroxystilbene from trans-4-coumarate: step 1/2.	-
GSMUA_Achr4G12590_001	4:9327952-9331387	sp|O24145|4CL1_TOBAC	4-coumarate--CoA ligase 1 (4CL 1) (EC 6.2.1.12) (4-coumaroyl-CoA synthase 1)	4CL1	Nicotiana tabacum (Common tobacco)	5.83261	1.9926	0.00415466	0.0608081	-1.54949	DOWN	64.7	541	132	3	98	1543	1	541	0	reviewed	547	4-coumarate-CoA ligase activity; ATP binding; phenylpropanoid metabolic process	GO:0016207; GO:0005524; GO:0009698	-	Phytoalexin biosynthesis; 3,4',5-trihydroxystilbene biosynthesis; 3,4',5-trihydroxystilbene from trans-4-coumarate: step 1/2.	-
GSMUA_Achr4G05820_001	4:4529166-4532278	sp|O24146|4CL2_TOBAC	4-coumarate--CoA ligase 2 (4CL 2) (EC 6.2.1.12) (4-coumaroyl-CoA synthase 2)	4CL2	Nicotiana tabacum (Common tobacco)	0.960098	0.302397	0.0201607	0.166555	-1.66674	DOWN	69.19	542	146	1	1	1563	1	542	0	reviewed	542	4-coumarate-CoA ligase activity; ATP binding; phenylpropanoid metabolic process	GO:0016207; GO:0005524; GO:0009698	-	Phytoalexin biosynthesis; 3,4',5-trihydroxystilbene biosynthesis; 3,4',5-trihydroxystilbene from trans-4-coumarate: step 1/2.	-
GSMUA_Achr2G03950_001	2:9491472-9493493	sp|Q0DV32|4CLL1_ORYSJ	4-coumarate--CoA ligase-like 1 (EC 6.2.1.-)	4CLL1 Os03g0152400 LOC_Os03g05780	Oryza sativa subsp. japonica (Rice)	0.254652	0.917562	0.0122041	0.121749	1.84928	UP	32.19	379	218	7	400	1443	171	541	6e-39	reviewed	552	ATP binding; fatty-acyl-CoA synthase activity; jasmonic acid biosynthetic process; ligase activity; peroxisome	GO:0005524; GO:0004321; GO:0009695; GO:0016874; GO:0005777	-	-	dosa:Os03t0152400-01;osa:4331650;
GSMUA_Achr2G03950_001	2:9491472-9493493	sp|Q9SMT7|4CLLA_ARATH	4-coumarate--CoA ligase-like 10 (EC 6.2.1.-) (4-coumarate--CoA ligase isoform 8) (At4CL8) (Adenosine monophosphate binding protein 3) (AtMPBP3)	4CLL10 AMPBP3 At3g48990 T2J13.170	Arabidopsis thaliana (Mouse-ear cress)	0.254652	0.917562	0.0122041	0.121749	1.84928	UP	67.96	515	134	3	1	1464	1	511	0	reviewed	514	ATP binding; apoplast; chloroplast stroma; defense response to fungus; oxalate catabolic process; oxalate-CoA ligase activity; plasmodesma; positive regulation of seed germination; response to cadmium ion; seed coat development	GO:0005524; GO:0048046; GO:0009570; GO:0050832; GO:0033611; GO:0050203; GO:0009506; GO:0010030; GO:0046686; GO:0010214	-	-	ath:AT3G48990;
GSMUA_Achr10G12410_001	10:21430001-21435687	sp|Q84P26|4CLL8_ARATH	4-coumarate--CoA ligase-like 8 (EC 6.2.1.-) (4-coumarate--CoA ligase isoform 11) (At4CL11)	4CLL8 At5g38120 MXA21.23 MXA21_10	Arabidopsis thaliana (Mouse-ear cress)	9.11464	2.64117	0.000312282	0.0096299	-1.78701	DOWN	25.66	534	343	15	478	2052	62	550	1e-36	reviewed	550	ATP binding; ligase activity; peroxisome	GO:0005524; GO:0016874; GO:0005777	Peroxisome.	-	ath:AT5G38120;
GSMUA_Achr10G17240_001	10:24546237-24552124	sp|Q84P26|4CLL8_ARATH	4-coumarate--CoA ligase-like 8 (EC 6.2.1.-) (4-coumarate--CoA ligase isoform 11) (At4CL11)	4CLL8 At5g38120 MXA21.23 MXA21_10	Arabidopsis thaliana (Mouse-ear cress)	15.3764	47.5072	0.000183768	0.00647755	1.62743	UP	25.19	532	348	15	595	2169	58	546	2e-35	reviewed	550	ATP binding; ligase activity; peroxisome	GO:0005524; GO:0016874; GO:0005777	Peroxisome.	-	ath:AT5G38120;
GSMUA_Achr8G04900_001	8:3238031-3243993	sp|Q6AVG6|ISPH_ORYSJ	4-hydroxy-3-methylbut-2-enyl diphosphate reductase, chloroplastic (EC 1.17.1.2)	ISPH Os03g0731900 LOC_Os03g52170 OSJNBa0079G12.18	Oryza sativa subsp. japonica (Rice)	53.732	128.979	0.00590335	0.0765628	1.26329	UP	87.56	402	50	0	188	1393	50	451	0	reviewed	459	3 iron, 4 sulfur cluster binding; 4-hydroxy-3-methylbut-2-en-1-yl diphosphate reductase activity; 4-hydroxy-3-methylbut-2-en-1-yl diphosphate synthase activity; chloroplast stroma; dimethylallyl diphosphate biosynthetic process; isopentenyl diphosphate biosynthetic process, mevalonate-independent pathway; metal ion binding	GO:0051538; GO:0051745; GO:0046429; GO:0009570; GO:0050992; GO:0019288; GO:0046872	Plastid ‚ chloroplast stroma.	Isoprenoid biosynthesis; dimethylallyl diphosphate biosynthesis; dimethylallyl diphosphate from (2E)-4-hydroxy-3-methylbutenyl diphosphate: step 1/1. Isoprenoid biosynthesis; isopentenyl diphosphate biosynthesis via DXP pathway; isopentenyl diphosphate from 1-deoxy-D-xylulose 5-phosphate: step 6/6.	osa:4334003;
GSMUA_Achr8G04900_001	8:3238031-3243993	sp|Q94B35|ISPH_ARATH	4-hydroxy-3-methylbut-2-enyl diphosphate reductase, chloroplastic (EC 1.17.1.2) (Protein CHLOROPLAST BIOGENESIS 6)	ISPH CLB6 HDR At4g34350 F10M10.120	Arabidopsis thaliana (Mouse-ear cress)	53.732	128.979	0.00590335	0.0765628	1.26329	UP	75.77	454	99	3	65	1393	5	458	0	reviewed	466	3 iron, 4 sulfur cluster binding; 4-hydroxy-3-methylbut-2-en-1-yl diphosphate reductase activity; 4-hydroxy-3-methylbut-2-en-1-yl diphosphate synthase activity; chloroplast stroma; dimethylallyl diphosphate biosynthetic process; isopentenyl diphosphate biosynthetic process, mevalonate-independent pathway; metal ion binding	GO:0051538; GO:0051745; GO:0046429; GO:0009570; GO:0050992; GO:0019288; GO:0046872	Plastid ‚ chloroplast stroma.	Isoprenoid biosynthesis; dimethylallyl diphosphate biosynthesis; dimethylallyl diphosphate from (2E)-4-hydroxy-3-methylbutenyl diphosphate: step 1/1. Isoprenoid biosynthesis; isopentenyl diphosphate biosynthesis via DXP pathway; isopentenyl diphosphate from 1-deoxy-D-xylulose 5-phosphate: step 6/6.	ath:AT4G34350;
GSMUA_Achr8G12080_001	8:8795965-8799054	sp|Q9FVC8|DAPA2_ARATH	4-hydroxy-tetrahydrodipicolinate synthase 2, chloroplastic (HTPA synthase 2) (EC 4.3.3.7)	DHDPS2 At2g45440 F4L23.5	Arabidopsis thaliana (Mouse-ear cress)	3.18822	7.33863	0.0262541	0.195077	1.20276	UP	78.48	316	68	0	106	1053	30	345	6e-179	reviewed	365	4-hydroxy-tetrahydrodipicolinate synthase; chloroplast; diaminopimelate biosynthetic process; lysine biosynthetic process via diaminopimelate	GO:0008840; GO:0009507; GO:0019877; GO:0009089	Plastid ‚ chloroplast.	Amino-acid biosynthesis; L-lysine biosynthesis via DAP pathway; (S)-tetrahydrodipicolinate from L-aspartate: step 3/4.	ath:AT2G45440;
GSMUA_Achr8G12080_001	8:8795965-8799054	sp|Q42948|DAPA_TOBAC	4-hydroxy-tetrahydrodipicolinate synthase, chloroplastic (HTPA synthase) (EC 4.3.3.7)	DHPS1	Nicotiana tabacum (Common tobacco)	3.18822	7.33863	0.0262541	0.195077	1.20276	UP	81.65	316	58	0	106	1053	24	339	0	reviewed	359	4-hydroxy-tetrahydrodipicolinate synthase; chloroplast; diaminopimelate biosynthetic process; lysine biosynthetic process via diaminopimelate	GO:0008840; GO:0009507; GO:0019877; GO:0009089	Plastid ‚ chloroplast.	Amino-acid biosynthesis; L-lysine biosynthesis via DAP pathway; (S)-tetrahydrodipicolinate from L-aspartate: step 3/4.	-
GSMUA_Achr11G15530_001	11:17188579-17189162	sp|A9LYE0|RK22_ACOAM	50S ribosomal protein L22, chloroplastic	rpl22	Acorus americanus (Sweetflag) (Acorus calamus var. americanus)	708.298	363.714	0.0423177	0.2598	-0.961549	NEUTRAL	78.51	121	25	1	16	378	8	127	6e-61	reviewed	127	chloroplast; large ribosomal subunit; rRNA binding; structural constituent of ribosome; translation	GO:0009507; GO:0015934; GO:0019843; GO:0003735; GO:0006412	Plastid ‚ chloroplast.	-	-
GSMUA_Achr11G15530_001	11:17188579-17189162	sp|Q3V4Z4|RK22_ACOCL	50S ribosomal protein L22, chloroplastic	rpl22	Acorus calamus (Sweet flag)	708.298	363.714	0.0423177	0.2598	-0.961549	NEUTRAL	78.51	121	25	1	16	378	8	127	6e-61	reviewed	127	chloroplast; large ribosomal subunit; rRNA binding; structural constituent of ribosome; translation	GO:0009507; GO:0015934; GO:0019843; GO:0003735; GO:0006412	Plastid ‚ chloroplast.	-	-
GSMUA_Achr2G13890_001	2:15842987-15845610	sp|P92979|APR1_ARATH	5'-adenylylsulfate reductase 1, chloroplastic (EC 1.8.4.9) (3'-phosphoadenosine-5'-phosphosulfate reductase homolog 19) (PAPS reductase homolog 19) (Prh-19) (Adenosine 5'-phosphosulfate 5'-adenylylsulfate sulfotransferase 1) (APS sulfotransferase 1) (Thioredoxin-independent APS reductase 1)	APR1 PRH19 At4g04610 F4H6.13	Arabidopsis thaliana (Mouse-ear cress)	14.4843	159.206	6.32827e-14	4.01513e-11	3.45833	UP	76.39	377	81	2	174	1301	96	465	0	reviewed	465	4 iron, 4 sulfur cluster binding; adenylyl-sulfate reductase (glutathione) activity; adenylyl-sulfate reductase activity; cell redox homeostasis; chloroplast stroma; cysteine biosynthetic process; metal ion binding; response to stress; sulfate assimilation; sulfate reduction	GO:0051539; GO:0033741; GO:0009973; GO:0045454; GO:0009570; GO:0019344; GO:0046872; GO:0006950; GO:0000103; GO:0019419	Plastid ‚ chloroplast.	-	ath:AT4G04610;
GSMUA_Achr2G13890_001	2:15842987-15845610	sp|P92980|APR3_ARATH	5'-adenylylsulfate reductase 3, chloroplastic (EC 1.8.4.9) (3'-phosphoadenosine-5'-phosphosulfate reductase homolog 26) (PAPS reductase homolog 26) (Prh-26) (Adenosine 5'-phosphosulfate 5'-adenylylsulfate sulfotransferase 3) (APS sulfotransferase 3) (Thioredoxin-independent APS reductase 3)	APR3 PRH26 At4g21990 F1N20.90	Arabidopsis thaliana (Mouse-ear cress)	14.4843	159.206	6.32827e-14	4.01513e-11	3.45833	UP	78.22	381	76	2	162	1301	84	458	0	reviewed	458	4 iron, 4 sulfur cluster binding; adenylyl-sulfate reductase (glutathione) activity; adenylyl-sulfate reductase activity; cell redox homeostasis; chloroplast; cysteine biosynthetic process; metal ion binding; response to stress; sulfate assimilation; sulfate reduction	GO:0051539; GO:0033741; GO:0009973; GO:0045454; GO:0009507; GO:0019344; GO:0046872; GO:0006950; GO:0000103; GO:0019419	Plastid ‚ chloroplast.	-	ath:AT4G21990;
GSMUA_Achr4G21470_001	4:21952340-21958805	sp|O50008|METE_ARATH	5-methyltetrahydropteroyltriglutamate--homocysteine methyltransferase (EC 2.1.1.14) (Cobalamin-independent methionine synthase isozyme) (Vitamin-B12-independent methionine synthase isozyme)	CIMS At5g17920 MPI7.9	Arabidopsis thaliana (Mouse-ear cress)	45.7267	24.0854	0.0340164	0.228471	-0.92488	NEUTRAL	86.81	766	100	1	142	2439	1	765	0	reviewed	765	5-methyltetrahydropteroyltriglutamate-homocysteine S-methyltransferase activity; apoplast; chloroplast stroma; copper ion binding; cytosol; methionine synthase activity; peroxisome; plasma membrane; plasmodesma; response to cadmium ion; response to salt stress; response to zinc ion; vacuolar membrane; zinc ion binding	GO:0003871; GO:0048046; GO:0009570; GO:0005507; GO:0005829; GO:0008705; GO:0005777; GO:0005886; GO:0009506; GO:0046686; GO:0009651; GO:0010043; GO:0005774; GO:0008270	Cytoplasm.	Amino-acid biosynthesis; L-methionine biosynthesis via de novo pathway; L-methionine from L-homocysteine (MetE route): step 1/1.	ath:AT5G17920;
GSMUA_Achr4G21470_001	4:21952340-21958805	sp|Q42699|METE_CATRO	5-methyltetrahydropteroyltriglutamate--homocysteine methyltransferase (EC 2.1.1.14) (Cobalamin-independent methionine synthase isozyme) (Vitamin-B12-independent methionine synthase isozyme)	METE	Catharanthus roseus (Madagascar periwinkle) (Vinca rosea)	45.7267	24.0854	0.0340164	0.228471	-0.92488	NEUTRAL	88.25	766	89	1	142	2439	1	765	0	reviewed	765	5-methyltetrahydropteroyltriglutamate-homocysteine S-methyltransferase activity; cytoplasm; methionine biosynthetic process; zinc ion binding	GO:0003871; GO:0005737; GO:0009086; GO:0008270	Cytoplasm.	Amino-acid biosynthesis; L-methionine biosynthesis via de novo pathway; L-methionine from L-homocysteine (MetE route): step 1/1.	-
GSMUA_Achr4G22700_001	4:22952786-22957694	sp|O50008|METE_ARATH	5-methyltetrahydropteroyltriglutamate--homocysteine methyltransferase (EC 2.1.1.14) (Cobalamin-independent methionine synthase isozyme) (Vitamin-B12-independent methionine synthase isozyme)	CIMS At5g17920 MPI7.9	Arabidopsis thaliana (Mouse-ear cress)	24.1482	13.3142	0.045305	0.2689	-0.858948	NEUTRAL	87.23	752	95	1	3	2258	15	765	0	reviewed	765	5-methyltetrahydropteroyltriglutamate-homocysteine S-methyltransferase activity; apoplast; chloroplast stroma; copper ion binding; cytosol; methionine synthase activity; peroxisome; plasma membrane; plasmodesma; response to cadmium ion; response to salt stress; response to zinc ion; vacuolar membrane; zinc ion binding	GO:0003871; GO:0048046; GO:0009570; GO:0005507; GO:0005829; GO:0008705; GO:0005777; GO:0005886; GO:0009506; GO:0046686; GO:0009651; GO:0010043; GO:0005774; GO:0008270	Cytoplasm.	Amino-acid biosynthesis; L-methionine biosynthesis via de novo pathway; L-methionine from L-homocysteine (MetE route): step 1/1.	ath:AT5G17920;
GSMUA_Achr4G22700_001	4:22952786-22957694	sp|Q42699|METE_CATRO	5-methyltetrahydropteroyltriglutamate--homocysteine methyltransferase (EC 2.1.1.14) (Cobalamin-independent methionine synthase isozyme) (Vitamin-B12-independent methionine synthase isozyme)	METE	Catharanthus roseus (Madagascar periwinkle) (Vinca rosea)	24.1482	13.3142	0.045305	0.2689	-0.858948	NEUTRAL	88.16	752	88	1	3	2258	15	765	0	reviewed	765	5-methyltetrahydropteroyltriglutamate-homocysteine S-methyltransferase activity; cytoplasm; methionine biosynthetic process; zinc ion binding	GO:0003871; GO:0005737; GO:0009086; GO:0008270	Cytoplasm.	Amino-acid biosynthesis; L-methionine biosynthesis via de novo pathway; L-methionine from L-homocysteine (MetE route): step 1/1.	-
GSMUA_Achr4G09610_001	4:6949343-6949844	sp|P50883|RL121_ARATH	60S ribosomal protein L12-1	RPL12A At2g37190 T2N18.5	Arabidopsis thaliana (Mouse-ear cress)	0.626551	4.1047	0.00199142	0.0360487	2.71177	UP	73.78	164	14	1	1	405	1	164	2e-79	reviewed	166	chloroplast; cytosolic large ribosomal subunit; nucleolus; plasmodesma; rRNA binding; response to cold; structural constituent of ribosome; translation; vacuole; zinc ion binding	GO:0009507; GO:0022625; GO:0005730; GO:0009506; GO:0019843; GO:0009409; GO:0003735; GO:0006412; GO:0005773; GO:0008270	-	-	ath:AT2G37190;
GSMUA_Achr4G09610_001	4:6949343-6949844	sp|Q9LFH5|RL122_ARATH	60S ribosomal protein L12-2 (ABI1-binding protein 11)	RPL12B ABIP11 At3g53430 F4P12_130	Arabidopsis thaliana (Mouse-ear cress)	0.626551	4.1047	0.00199142	0.0360487	2.71177	UP	73.17	164	15	1	1	405	1	164	3e-79	reviewed	166	cytosolic large ribosomal subunit; membrane; rRNA binding; structural constituent of ribosome; translation	GO:0022625; GO:0016020; GO:0019843; GO:0003735; GO:0006412	-	-	ath:AT3G53430;
GSMUA_Achr11G14230_001	11:15285210-15299301	sp|P42791|RL182_ARATH	60S ribosomal protein L18-2	RPL18B At3g05590 F18C1.14	Arabidopsis thaliana (Mouse-ear cress)	2.29262	0.899789	0.0260254	0.194036	-1.34934	DOWN	79.69	64	13	0	151	342	82	145	4e-33	reviewed	187	chloroplast; cytosolic large ribosomal subunit; plasma membrane; structural constituent of ribosome; translation; vacuolar membrane	GO:0009507; GO:0022625; GO:0005886; GO:0003735; GO:0006412; GO:0005774	Cytoplasm.	-	ath:AT3G05590;
GSMUA_Achr1G24740_001	1:19217479-19218252	sp|Q9LUQ6|RL192_ARATH	60S ribosomal protein L19-2	RPL19B At3g16780 MGL6.25	Arabidopsis thaliana (Mouse-ear cress)	0	0.309188	0.0250463	0.189621	1.79769e+308	UP	71.15	156	45	0	27	494	1	156	2e-62	reviewed	209	cytosolic large ribosomal subunit; plasma membrane; structural constituent of ribosome; translation	GO:0022625; GO:0005886; GO:0003735; GO:0006412	-	-	ath:AT3G16780;
GSMUA_Achr1G24740_001	1:19217479-19218252	sp|P49693|RL193_ARATH	60S ribosomal protein L19-3	RPL19C At4g02230 T2H3.3	Arabidopsis thaliana (Mouse-ear cress)	0	0.309188	0.0250463	0.189621	1.79769e+308	UP	70.51	156	46	0	27	494	1	156	8e-60	reviewed	208	cytosolic large ribosomal subunit; plasma membrane; structural constituent of ribosome; translation	GO:0022625; GO:0005886; GO:0003735; GO:0006412	-	-	ath:AT4G02230;
GSMUA_Achr8G10510_001	8:7519666-7520641	sp|Q9M7X7|RL291_ARATH	60S ribosomal protein L29-1	RPL29A At3g06700 F3E22.16 T8E24.8	Arabidopsis thaliana (Mouse-ear cress)	64.61	122.499	0.0315627	0.219595	0.922938	NEUTRAL	81.97	61	11	0	284	466	1	61	8e-26	reviewed	61	cytosolic large ribosomal subunit; nucleolus; structural constituent of ribosome; translation	GO:0022625; GO:0005730; GO:0003735; GO:0006412	-	-	ath:AT3G06700;
GSMUA_Achr8G10510_001	8:7519666-7520641	sp|Q84WM0|RL292_ARATH	60S ribosomal protein L29-2	RPL29B At3g06680 F3E22.18 T8E24.9	Arabidopsis thaliana (Mouse-ear cress)	64.61	122.499	0.0315627	0.219595	0.922938	NEUTRAL	80.33	61	12	0	284	466	1	61	6e-25	reviewed	61	ribosome; structural constituent of ribosome; translation	GO:0005840; GO:0003735; GO:0006412	-	-	ath:AT3G06680;
GSMUA_Achr11G19280_001	11:20457105-20460696	sp|Q6UNT2|RL5_CUCSA	60S ribosomal protein L5	RPL5	Cucumis sativus (Cucumber)	0.78819	0.169853	0.0102251	0.10986	-2.21426	DOWN	79.79	287	45	3	10	846	2	283	3e-152	reviewed	302	5S rRNA binding; ribosome; structural constituent of ribosome; translation	GO:0008097; GO:0005840; GO:0003735; GO:0006412	-	-	-
GSMUA_Achr11G19280_001	11:20457105-20460696	sp|P49227|RL52_ARATH	60S ribosomal protein L5-2	RPL5B At5g39740 MKM21.30 MKM21.5	Arabidopsis thaliana (Mouse-ear cress)	0.78819	0.169853	0.0102251	0.10986	-2.21426	DOWN	77.27	286	52	3	13	846	3	283	3e-147	reviewed	301	5S rRNA binding; cell proliferation; cytosolic large ribosomal subunit; leaf morphogenesis; nucleolus; plasma membrane; structural constituent of ribosome; translation; vacuole	GO:0008097; GO:0008283; GO:0022625; GO:0009965; GO:0005730; GO:0005886; GO:0003735; GO:0006412; GO:0005773	-	-	ath:AT5G39740;
GSMUA_Achr11G26740_001	11:25485342-25492576	sp|Q9FLP0|MA651_ARATH	65-kDa microtubule-associated protein 1 (AtMAP65-1)	MAP65-1 At5g55230 MCO15.18	Arabidopsis thaliana (Mouse-ear cress)	9.73797	3.78966	0.00601621	0.077663	-1.36155	DOWN	48.62	543	273	3	34	1650	8	548	7e-155	reviewed	587	cell cortex; cortical microtubule organization; cytokinesis; microtubule; mitosis; nucleus; phragmoplast; spindle	GO:0005938; GO:0043622; GO:0000910; GO:0005874; GO:0007067; GO:0005634; GO:0009524; GO:0005819	Nucleus. Cytoplasm. Cytoplasm ‚ cytoskeleton ‚ spindle. Cytoplasm ‚ cytoskeleton ‚ phragmoplast. Cytoplasm ‚ cell cortex.	-	ath:AT5G55230;
GSMUA_Achr4G19380_001	4:20402440-20408774	sp|Q9FLP0|MA651_ARATH	65-kDa microtubule-associated protein 1 (AtMAP65-1)	MAP65-1 At5g55230 MCO15.18	Arabidopsis thaliana (Mouse-ear cress)	23.5352	8.5134	0.000898149	0.0204432	-1.46701	DOWN	70.54	594	160	6	20	1777	1	587	0	reviewed	587	cell cortex; cortical microtubule organization; cytokinesis; microtubule; mitosis; nucleus; phragmoplast; spindle	GO:0005938; GO:0043622; GO:0000910; GO:0005874; GO:0007067; GO:0005634; GO:0009524; GO:0005819	Nucleus. Cytoplasm. Cytoplasm ‚ cytoskeleton ‚ spindle. Cytoplasm ‚ cytoskeleton ‚ phragmoplast. Cytoplasm ‚ cell cortex.	-	ath:AT5G55230;
GSMUA_Achr4G19380_001	4:20402440-20408774	sp|Q8LEG3|MA652_ARATH	65-kDa microtubule-associated protein 2 (AtMAP65-2)	MAP65-2 At4g26760 F10M23.100	Arabidopsis thaliana (Mouse-ear cress)	23.5352	8.5134	0.000898149	0.0204432	-1.46701	DOWN	67.12	590	178	5	20	1777	1	578	0	reviewed	578	cell proliferation; cortical microtubule; cytokinesis; microtubule cytoskeleton organization; mitosis; mitotic spindle; nucleus; phragmoplast; post-embryonic root development; preprophase band; regulation of cell division; spindle pole	GO:0008283; GO:0055028; GO:0000910; GO:0000226; GO:0007067; GO:0072686; GO:0005634; GO:0009524; GO:0048528; GO:0009574; GO:0051302; GO:0000922	Nucleus. Cytoplasm. Cytoplasm ‚ cytoskeleton ‚ spindle pole. Cytoplasm ‚ cytoskeleton ‚ phragmoplast.	-	ath:AT4G26760;
GSMUA_Achr2G21660_001	2:21045428-21058204	sp|Q9SIS3|MA656_ARATH	65-kDa microtubule-associated protein 6 (AtMAP65-6)	MAP65-6 At2g01910 T23K3.10	Arabidopsis thaliana (Mouse-ear cress)	20.9344	9.36471	0.00772222	0.0917051	-1.16057	DOWN	55.74	601	245	7	1095	2864	15	605	0	reviewed	608	cytokinesis; microtubule; microtubule binding; microtubule cytoskeleton organization; mitochondrion; mitosis; nucleus; phragmoplast; plastid; preprophase band	GO:0000910; GO:0005874; GO:0008017; GO:0000226; GO:0005739; GO:0007067; GO:0005634; GO:0009524; GO:0009536; GO:0009574	Nucleus. Cytoplasm. Mitochondrion. Cytoplasm ‚ cytoskeleton ‚ phragmoplast.	-	ath:AT2G01910;
GSMUA_Achr6G05980_001	6:4036133-4040865	sp|Q9SIS3|MA656_ARATH	65-kDa microtubule-associated protein 6 (AtMAP65-6)	MAP65-6 At2g01910 T23K3.10	Arabidopsis thaliana (Mouse-ear cress)	21.2879	5.78661	4.10216e-05	0.00198302	-1.87924	DOWN	52.95	610	224	9	1	1779	42	605	0	reviewed	608	cytokinesis; microtubule; microtubule binding; microtubule cytoskeleton organization; mitochondrion; mitosis; nucleus; phragmoplast; plastid; preprophase band	GO:0000910; GO:0005874; GO:0008017; GO:0000226; GO:0005739; GO:0007067; GO:0005634; GO:0009524; GO:0009536; GO:0009574	Nucleus. Cytoplasm. Mitochondrion. Cytoplasm ‚ cytoskeleton ‚ phragmoplast.	-	ath:AT2G01910;
GSMUA_Achr2G21660_001	2:21045428-21058204	sp|Q8L836|MA657_ARATH	65-kDa microtubule-associated protein 7 (AtMAP65-7)	MAP65-7 At1g14690 F10B6.8	Arabidopsis thaliana (Mouse-ear cress)	20.9344	9.36471	0.00772222	0.0917051	-1.16057	DOWN	53.88	605	257	7	1080	2864	8	600	0	reviewed	603	cytokinesis; cytoplasm; microtubule; microtubule cytoskeleton organization; nucleus; spindle pole	GO:0000910; GO:0005737; GO:0005874; GO:0000226; GO:0005634; GO:0000922	Nucleus. Cytoplasm. Cytoplasm ‚ cytoskeleton ‚ spindle pole.	-	ath:AT1G14690;
GSMUA_Achr6G05980_001	6:4036133-4040865	sp|Q8L836|MA657_ARATH	65-kDa microtubule-associated protein 7 (AtMAP65-7)	MAP65-7 At1g14690 F10B6.8	Arabidopsis thaliana (Mouse-ear cress)	21.2879	5.78661	4.10216e-05	0.00198302	-1.87924	DOWN	53.62	608	218	9	1	1779	42	600	0	reviewed	603	cytokinesis; cytoplasm; microtubule; microtubule cytoskeleton organization; nucleus; spindle pole	GO:0000910; GO:0005737; GO:0005874; GO:0000226; GO:0005634; GO:0000922	Nucleus. Cytoplasm. Cytoplasm ‚ cytoskeleton ‚ spindle pole.	-	ath:AT1G14690;
GSMUA_Achr11G26740_001	11:25485342-25492576	sp|Q9C7G0|MA658_ARATH	65-kDa microtubule-associated protein 8 (AtMAP65-8)	MAP65-8 At1g27920 F13K9.3	Arabidopsis thaliana (Mouse-ear cress)	9.73797	3.78966	0.00601621	0.077663	-1.36155	DOWN	55.42	563	239	7	1	1671	1	557	0	reviewed	562	cytokinesis; cytoplasm; microtubule; microtubule cytoskeleton organization; mitosis; nucleus; spindle pole	GO:0000910; GO:0005737; GO:0005874; GO:0000226; GO:0007067; GO:0005634; GO:0000922	Nucleus. Cytoplasm. Cytoplasm ‚ cytoskeleton ‚ spindle pole.	-	ath:AT1G27920;
GSMUA_Achr5G22470_001	5:24533296-24536479	sp|Q9FIK0|K6PF2_ARATH	6-phosphofructokinase 2 (EC 2.7.1.11) (Phosphofructokinase 2) (Phosphohexokinase 2)	PFK2 At5g47810 MCA23.13	Arabidopsis thaliana (Mouse-ear cress)	8.16732	16.2812	0.0321069	0.222332	0.995273	NEUTRAL	76.54	422	95	1	139	1404	21	438	0	reviewed	444	6-phosphofructokinase activity; 6-phosphofructokinase complex; ATP binding; cytosol; fructose 6-phosphate metabolic process; glycolysis	GO:0003872; GO:0005945; GO:0005524; GO:0005829; GO:0006002; GO:0006096	Cytoplasm.	Carbohydrate degradation; glycolysis; D-glyceraldehyde 3-phosphate and glycerone phosphate from D-glucose: step 3/4.	ath:AT5G47810;
GSMUA_Achr4G01040_001	4:851753-858498	sp|Q94AA4|K6PF3_ARATH	6-phosphofructokinase 3 (EC 2.7.1.11) (Phosphofructokinase 3) (Phosphohexokinase 3)	PFK3 At4g26270 T25K17.80	Arabidopsis thaliana (Mouse-ear cress)	6.92053	3.29411	0.0330096	0.22648	-1.07099	DOWN	81.66	458	83	1	178	1551	1	457	0	reviewed	489	6-phosphofructokinase activity; 6-phosphofructokinase complex; ATP binding; cytosol; fructose 6-phosphate metabolic process; glycolysis; root epidermal cell differentiation	GO:0003872; GO:0005945; GO:0005524; GO:0005829; GO:0006002; GO:0006096; GO:0010053	Cytoplasm.	Carbohydrate degradation; glycolysis; D-glyceraldehyde 3-phosphate and glycerone phosphate from D-glucose: step 3/4.	ath:AT4G26270;
GSMUA_Achr5G22470_001	5:24533296-24536479	sp|Q9FKG3|K6PF4_ARATH	6-phosphofructokinase 4, chloroplastic (Phosphofructokinase 4) (EC 2.7.1.11) (Phosphohexokinase 4)	PFK4 At5g61580 K11J9.3	Arabidopsis thaliana (Mouse-ear cress)	8.16732	16.2812	0.0321069	0.222332	0.995273	NEUTRAL	53.72	443	198	2	79	1407	69	504	7e-162	reviewed	530	6-phosphofructokinase activity; 6-phosphofructokinase complex; ATP binding; chloroplast; fructose 6-phosphate metabolic process; glycolysis	GO:0003872; GO:0005945; GO:0005524; GO:0009507; GO:0006002; GO:0006096	Plastid ‚ chloroplast.	Carbohydrate degradation; glycolysis; D-glyceraldehyde 3-phosphate and glycerone phosphate from D-glucose: step 3/4.	ath:AT5G61580;
GSMUA_Achr4G01040_001	4:851753-858498	sp|Q9C5J7|K6PF7_ARATH	6-phosphofructokinase 7 (EC 2.7.1.11) (Phosphofructokinase 7) (Phosphohexokinase 7)	PFK7 At5g56630 MIK19.8	Arabidopsis thaliana (Mouse-ear cress)	6.92053	3.29411	0.0330096	0.22648	-1.07099	DOWN	78.44	473	93	4	205	1623	10	473	0	reviewed	485	6-phosphofructokinase activity; 6-phosphofructokinase complex; ATP binding; cytosol; fructose 6-phosphate metabolic process; glycolysis	GO:0003872; GO:0005945; GO:0005524; GO:0005829; GO:0006002; GO:0006096	Cytoplasm.	Carbohydrate degradation; glycolysis; D-glyceraldehyde 3-phosphate and glycerone phosphate from D-glucose: step 3/4.	ath:AT5G56630;
GSMUA_Achr5G03620_001	5:2525097-2529048	tr|M0SVE1|M0SVE1_MUSAM	6-phosphogluconate dehydrogenase, decarboxylating (EC 1.1.1.44)	-	Musa acuminata subsp. malaccensis (Wild banana) (Musa malaccensis)	43.6112	23.9107	0.043359	0.262314	-0.867041	NEUTRAL	100	464	0	0	143	1534	1	464	0	unreviewed	464	NADP binding; pentose-phosphate shunt; phosphogluconate dehydrogenase (decarboxylating) activity	GO:0050661; GO:0006098; GO:0004616	-	Carbohydrate degradation; pentose phosphate pathway; D-ribulose 5-phosphate from D-glucose 6-phosphate (oxidative stage): step 3/3.	-
GSMUA_Achr5G03620_001	5:2525097-2529048	sp|Q9LI00|6PGD1_ORYSJ	6-phosphogluconate dehydrogenase, decarboxylating 1 (OsG6PGH1) (EC 1.1.1.44)	G6PGH1 Os06g0111500 LOC_Os06g02144 OsJ_19864 P0029D06.14-1	Oryza sativa subsp. japonica (Rice)	43.6112	23.9107	0.043359	0.262314	-0.867041	NEUTRAL	92.63	312	22	1	380	1315	4	314	0	reviewed	480	D-gluconate metabolic process; NADP binding; pentose-phosphate shunt; peroxisome; phosphogluconate dehydrogenase (decarboxylating) activity; response to abscisic acid stimulus; response to cold; response to salt stress; response to water deprivation	GO:0019521; GO:0050661; GO:0006098; GO:0005777; GO:0004616; GO:0009737; GO:0009409; GO:0009651; GO:0009414	Cytoplasm.	Carbohydrate degradation; pentose phosphate pathway; D-ribulose 5-phosphate from D-glucose 6-phosphate (oxidative stage): step 3/3.	dosa:Os06t0111500-01;osa:4339892;
GSMUA_Achr5G03620_001	5:2525097-2529048	sp|Q9LI00|6PGD1_ORYSJ	6-phosphogluconate dehydrogenase, decarboxylating 1 (OsG6PGH1) (EC 1.1.1.44)	G6PGH1 Os06g0111500 LOC_Os06g02144 OsJ_19864 P0029D06.14-1	Oryza sativa subsp. japonica (Rice)	43.6112	23.9107	0.043359	0.262314	-0.867041	NEUTRAL	83.78	74	12	0	1313	1534	407	480	5e-36	reviewed	480	D-gluconate metabolic process; NADP binding; pentose-phosphate shunt; peroxisome; phosphogluconate dehydrogenase (decarboxylating) activity; response to abscisic acid stimulus; response to cold; response to salt stress; response to water deprivation	GO:0019521; GO:0050661; GO:0006098; GO:0005777; GO:0004616; GO:0009737; GO:0009409; GO:0009651; GO:0009414	Cytoplasm.	Carbohydrate degradation; pentose phosphate pathway; D-ribulose 5-phosphate from D-glucose 6-phosphate (oxidative stage): step 3/3.	dosa:Os06t0111500-01;osa:4339892;
GSMUA_Achr4G22870_001	4:23153782-23155588	sp|O24592|NCED1_MAIZE	9-cis-epoxycarotenoid dioxygenase 1, chloroplastic (EC 1.13.11.51) (Protein VIVIPAROUS14) (VP-14)	VP14	Zea mays (Maize)	0.576796	1.94721	0.00629409	0.0801494	1.75528	UP	70.92	588	150	7	94	1803	19	603	0	reviewed	604	9-cis-epoxycarotenoid dioxygenase activity; abscisic acid biosynthetic process; chloroplast stroma; metal ion binding; response to stress	GO:0045549; GO:0009688; GO:0009570; GO:0046872; GO:0006950	Plastid ‚ chloroplast stroma.	-	zma:732819;
GSMUA_Achr7G01250_001	7:963423-965235	sp|O24592|NCED1_MAIZE	9-cis-epoxycarotenoid dioxygenase 1, chloroplastic (EC 1.13.11.51) (Protein VIVIPAROUS14) (VP-14)	VP14	Zea mays (Maize)	0.55119	0.0576223	0.000487513	0.0133182	-3.25785	DOWN	72.43	555	146	3	154	1809	53	603	0	reviewed	604	9-cis-epoxycarotenoid dioxygenase activity; abscisic acid biosynthetic process; chloroplast stroma; metal ion binding; response to stress	GO:0045549; GO:0009688; GO:0009570; GO:0046872; GO:0006950	Plastid ‚ chloroplast stroma.	-	zma:732819;
GSMUA_Achr4G22870_001	4:23153782-23155588	sp|Q9M6E8|NCED1_PHAVU	9-cis-epoxycarotenoid dioxygenase NCED1, chloroplastic (EC 1.13.11.51) (PvNCED1)	NCED1	Phaseolus vulgaris (Kidney bean) (French bean)	0.576796	1.94721	0.00629409	0.0801494	1.75528	UP	74.27	517	128	2	253	1803	104	615	0	reviewed	615	9-cis-epoxycarotenoid dioxygenase activity; abscisic acid biosynthetic process; chloroplast thylakoid membrane; metal ion binding; response to stress	GO:0045549; GO:0009688; GO:0009535; GO:0046872; GO:0006950	Plastid ‚ chloroplast thylakoid membrane.	-	-
GSMUA_Achr7G01250_001	7:963423-965235	sp|Q9M6E8|NCED1_PHAVU	9-cis-epoxycarotenoid dioxygenase NCED1, chloroplastic (EC 1.13.11.51) (PvNCED1)	NCED1	Phaseolus vulgaris (Kidney bean) (French bean)	0.55119	0.0576223	0.000487513	0.0133182	-3.25785	DOWN	71.57	517	141	2	259	1809	105	615	0	reviewed	615	9-cis-epoxycarotenoid dioxygenase activity; abscisic acid biosynthetic process; chloroplast thylakoid membrane; metal ion binding; response to stress	GO:0045549; GO:0009688; GO:0009535; GO:0046872; GO:0006950	Plastid ‚ chloroplast thylakoid membrane.	-	-
GSMUA_Achr1G25060_001	1:19494393-19495452	sp|Q9FWX7|AB11B_ARATH	ABC transporter B family member 11 (ABC transporter ABCB.11) (AtABCB11) (Multidrug resistance protein 8) (P-glycoprotein 11)	ABCB11 MDR8 PGP11 At1g02520 T14P4.15	Arabidopsis thaliana (Mouse-ear cress)	2.44872	0.729192	0.0226273	0.180833	-1.74766	DOWN	70	140	42	0	112	531	40	179	4e-50	reviewed	1278	ATP binding; ATP catabolic process; ATPase activity, coupled to transmembrane movement of substances; integral to membrane; plasma membrane; plasmodesma	GO:0005524; GO:0006200; GO:0042626; GO:0016021; GO:0005886; GO:0009506	Membrane; Multi-pass membrane protein.	-	ath:AT1G02520;
GSMUA_Achr1G25070_001	1:19497190-19503369	sp|Q9FWX7|AB11B_ARATH	ABC transporter B family member 11 (ABC transporter ABCB.11) (AtABCB11) (Multidrug resistance protein 8) (P-glycoprotein 11)	ABCB11 MDR8 PGP11 At1g02520 T14P4.15	Arabidopsis thaliana (Mouse-ear cress)	3.85025	1.33418	0.00386093	0.0579459	-1.529	DOWN	65.78	944	236	6	142	2712	333	1276	0	reviewed	1278	ATP binding; ATP catabolic process; ATPase activity, coupled to transmembrane movement of substances; integral to membrane; plasma membrane; plasmodesma	GO:0005524; GO:0006200; GO:0042626; GO:0016021; GO:0005886; GO:0009506	Membrane; Multi-pass membrane protein.	-	ath:AT1G02520;
GSMUA_Achr1G25070_001	1:19497190-19503369	sp|Q9FWX7|AB11B_ARATH	ABC transporter B family member 11 (ABC transporter ABCB.11) (AtABCB11) (Multidrug resistance protein 8) (P-glycoprotein 11)	ABCB11 MDR8 PGP11 At1g02520 T14P4.15	Arabidopsis thaliana (Mouse-ear cress)	3.85025	1.33418	0.00386093	0.0579459	-1.529	DOWN	42.05	585	323	5	1009	2724	55	636	8e-112	reviewed	1278	ATP binding; ATP catabolic process; ATPase activity, coupled to transmembrane movement of substances; integral to membrane; plasma membrane; plasmodesma	GO:0005524; GO:0006200; GO:0042626; GO:0016021; GO:0005886; GO:0009506	Membrane; Multi-pass membrane protein.	-	ath:AT1G02520;
GSMUA_Achr1G25060_001	1:19494393-19495452	sp|Q9SYI2|AB3B_ARATH	ABC transporter B family member 3 (ABC transporter ABCB.3) (AtABCB3) (P-glycoprotein 3) (Putative multidrug resistance protein 3)	ABCB3 MDR3 PGP3 At4g01820 T7B11.8	Arabidopsis thaliana (Mouse-ear cress)	2.44872	0.729192	0.0226273	0.180833	-1.74766	DOWN	68.49	146	45	1	94	531	2	146	3e-49	reviewed	1229	ATP binding; ATPase activity, coupled to transmembrane movement of substances; integral to membrane	GO:0005524; GO:0042626; GO:0016021	Membrane; Multi-pass membrane protein.	-	ath:AT4G01820;
GSMUA_Achr10G27930_001	10:30887646-30892725	sp|Q9LYS2|AB10C_ARATH	ABC transporter C family member 10 (ABC transporter ABCC.10) (AtABCC10) (EC 3.6.3.44) (ATP-energized glutathione S-conjugate pump 14) (Glutathione S-conjugate-transporting ATPase 14) (Multidrug resistance-associated protein 14)	ABCC10 MRP10 MRP14 At3g59140 F17J16.190	Arabidopsis thaliana (Mouse-ear cress)	0.0313594	0.984418	6.21927e-09	1.24283e-06	4.9723	UP	43.46	1261	560	13	283	3624	192	1446	0	reviewed	1453	ATP binding; ATPase activity, coupled to transmembrane movement of substances; integral to membrane; vacuolar membrane; xenobiotic-transporting ATPase activity	GO:0005524; GO:0042626; GO:0016021; GO:0005774; GO:0008559	Membrane; Multi-pass membrane protein.	-	ath:AT3G59140;
GSMUA_Achr11G02390_001	11:1654179-1666434	sp|Q9LK64|AB3C_ARATH	ABC transporter C family member 3 (ABC transporter ABCC.3) (AtABCC3) (EC 3.6.3.44) (ATP-energized glutathione S-conjugate pump 3) (Glutathione S-conjugate-transporting ATPase 3) (Multidrug resistance-associated protein 3)	ABCC3 EST2 MRP3 At3g13080 MJG19.3	Arabidopsis thaliana (Mouse-ear cress)	11.7218	5.54118	0.0123578	0.12293	-1.08092	DOWN	47.75	1401	606	10	511	4374	127	1514	0	reviewed	1514	ATP binding; apoplast; chlorophyll catabolite transmembrane transporter activity; glutathione S-conjugate-exporting ATPase activity; integral to membrane; plant-type vacuole; plasmodesma; vacuolar membrane; xenobiotic-transporting ATPase activity	GO:0005524; GO:0048046; GO:0010290; GO:0015431; GO:0016021; GO:0000325; GO:0009506; GO:0005774; GO:0008559	Membrane; Multi-pass membrane protein.	-	ath:AT3G13080;
GSMUA_Achr7G08360_001	7:6242419-6245551	sp|Q9LK64|AB3C_ARATH	ABC transporter C family member 3 (ABC transporter ABCC.3) (AtABCC3) (EC 3.6.3.44) (ATP-energized glutathione S-conjugate pump 3) (Glutathione S-conjugate-transporting ATPase 3) (Multidrug resistance-associated protein 3)	ABCC3 EST2 MRP3 At3g13080 MJG19.3	Arabidopsis thaliana (Mouse-ear cress)	0.0218932	0.250999	0.0452647	0.268845	3.51913	UP	70.31	256	76	0	283	1050	1259	1514	3e-113	reviewed	1514	ATP binding; apoplast; chlorophyll catabolite transmembrane transporter activity; glutathione S-conjugate-exporting ATPase activity; integral to membrane; plant-type vacuole; plasmodesma; vacuolar membrane; xenobiotic-transporting ATPase activity	GO:0005524; GO:0048046; GO:0010290; GO:0015431; GO:0016021; GO:0000325; GO:0009506; GO:0005774; GO:0008559	Membrane; Multi-pass membrane protein.	-	ath:AT3G13080;
GSMUA_Achr8G08940_001	8:6097658-6099715	sp|Q9LK64|AB3C_ARATH	ABC transporter C family member 3 (ABC transporter ABCC.3) (AtABCC3) (EC 3.6.3.44) (ATP-energized glutathione S-conjugate pump 3) (Glutathione S-conjugate-transporting ATPase 3) (Multidrug resistance-associated protein 3)	ABCC3 EST2 MRP3 At3g13080 MJG19.3	Arabidopsis thaliana (Mouse-ear cress)	2.63857	8.01176	0.00267687	0.0449612	1.60236	UP	53.56	547	190	3	1	1449	965	1511	0	reviewed	1514	ATP binding; apoplast; chlorophyll catabolite transmembrane transporter activity; glutathione S-conjugate-exporting ATPase activity; integral to membrane; plant-type vacuole; plasmodesma; vacuolar membrane; xenobiotic-transporting ATPase activity	GO:0005524; GO:0048046; GO:0010290; GO:0015431; GO:0016021; GO:0000325; GO:0009506; GO:0005774; GO:0008559	Membrane; Multi-pass membrane protein.	-	ath:AT3G13080;
GSMUA_Achr11G02390_001	11:1654179-1666434	sp|Q7GB25|AB5C_ARATH	ABC transporter C family member 5 (ABC transporter ABCC.5) (AtABCC5) (EC 3.6.3.44) (ATP-energized glutathione S-conjugate pump 5) (Glutathione S-conjugate-transporting ATPase 5) (Multidrug resistance-associated protein 5)	ABCC5 MRP5 At1g04120 F20D22.11	Arabidopsis thaliana (Mouse-ear cress)	11.7218	5.54118	0.0123578	0.12293	-1.08092	DOWN	68.85	1480	349	12	256	4374	39	1513	0	reviewed	1514	ATP binding; ATPase activity, coupled to transmembrane movement of substances; cellular potassium ion homeostasis; integral to membrane; plant-type vacuole; response to salt stress; sulfonylurea receptor activity; vacuolar membrane; xenobiotic-transporting ATPase activity	GO:0005524; GO:0042626; GO:0030007; GO:0016021; GO:0000325; GO:0009651; GO:0008281; GO:0005774; GO:0008559	Membrane; Multi-pass membrane protein.	-	ath:AT1G04120;
GSMUA_Achr8G08950_001	8:6099810-6102206	sp|Q7GB25|AB5C_ARATH	ABC transporter C family member 5 (ABC transporter ABCC.5) (AtABCC5) (EC 3.6.3.44) (ATP-energized glutathione S-conjugate pump 5) (Glutathione S-conjugate-transporting ATPase 5) (Multidrug resistance-associated protein 5)	ABCC5 MRP5 At1g04120 F20D22.11	Arabidopsis thaliana (Mouse-ear cress)	1.58183	4.97517	0.00390668	0.0582945	1.65315	UP	36.24	643	265	12	10	1527	206	840	1e-115	reviewed	1514	ATP binding; ATPase activity, coupled to transmembrane movement of substances; cellular potassium ion homeostasis; integral to membrane; plant-type vacuole; response to salt stress; sulfonylurea receptor activity; vacuolar membrane; xenobiotic-transporting ATPase activity	GO:0005524; GO:0042626; GO:0030007; GO:0016021; GO:0000325; GO:0009651; GO:0008281; GO:0005774; GO:0008559	Membrane; Multi-pass membrane protein.	-	ath:AT1G04120;
GSMUA_Achr7G08360_001	7:6242419-6245551	sp|Q8VZZ4|AB6C_ARATH	ABC transporter C family member 6 (ABC transporter ABCC.6) (AtABCC6) (EC 3.6.3.44) (ATP-energized glutathione S-conjugate pump 8) (Glutathione S-conjugate-transporting ATPase 8) (Multidrug resistance-associated protein 8)	ABCC6 MRP6 MRP8 At3g13090 MJG19.4	Arabidopsis thaliana (Mouse-ear cress)	0.0218932	0.250999	0.0452647	0.268845	3.51913	UP	69.57	253	77	0	283	1041	1209	1461	2e-111	reviewed	1466	ATP binding; ATPase activity, coupled to transmembrane movement of substances; integral to membrane; plasmodesma; vacuolar membrane; xenobiotic-transporting ATPase activity	GO:0005524; GO:0042626; GO:0016021; GO:0009506; GO:0005774; GO:0008559	Membrane; Multi-pass membrane protein.	-	ath:AT3G13090;
GSMUA_Achr8G08950_001	8:6099810-6102206	sp|Q8VZZ4|AB6C_ARATH	ABC transporter C family member 6 (ABC transporter ABCC.6) (AtABCC6) (EC 3.6.3.44) (ATP-energized glutathione S-conjugate pump 8) (Glutathione S-conjugate-transporting ATPase 8) (Multidrug resistance-associated protein 8)	ABCC6 MRP6 MRP8 At3g13090 MJG19.4	Arabidopsis thaliana (Mouse-ear cress)	1.58183	4.97517	0.00390668	0.0582945	1.65315	UP	35.71	616	252	12	79	1518	209	816	4e-103	reviewed	1466	ATP binding; ATPase activity, coupled to transmembrane movement of substances; integral to membrane; plasmodesma; vacuolar membrane; xenobiotic-transporting ATPase activity	GO:0005524; GO:0042626; GO:0016021; GO:0009506; GO:0005774; GO:0008559	Membrane; Multi-pass membrane protein.	-	ath:AT3G13090;
GSMUA_Achr10G14620_001	10:22827852-22833920	sp|Q8LGU1|AB8C_ARATH	ABC transporter C family member 8 (ABC transporter ABCC.8) (AtABCC8) (EC 3.6.3.44) (ATP-energized glutathione S-conjugate pump 6) (Glutathione S-conjugate-transporting ATPase 6) (Multidrug resistance-associated protein 6)	ABCC8 MRP6 MRP8 At3g21250 MXL8.11	Arabidopsis thaliana (Mouse-ear cress)	1.89093	5.71885	0.000888266	0.0203827	1.59663	UP	46.63	978	389	9	1105	3645	485	1460	0	reviewed	1464	ATP binding; ATP catabolic process; integral to membrane; xenobiotic-transporting ATPase activity	GO:0005524; GO:0006200; GO:0016021; GO:0008559	Membrane; Multi-pass membrane protein.	-	ath:AT3G21250;
GSMUA_Achr10G27930_001	10:30887646-30892725	sp|Q8LGU1|AB8C_ARATH	ABC transporter C family member 8 (ABC transporter ABCC.8) (AtABCC8) (EC 3.6.3.44) (ATP-energized glutathione S-conjugate pump 6) (Glutathione S-conjugate-transporting ATPase 6) (Multidrug resistance-associated protein 6)	ABCC8 MRP6 MRP8 At3g21250 MXL8.11	Arabidopsis thaliana (Mouse-ear cress)	0.0313594	0.984418	6.21927e-09	1.24283e-06	4.9723	UP	52.99	1372	483	13	10	3651	95	1462	0	reviewed	1464	ATP binding; ATP catabolic process; integral to membrane; xenobiotic-transporting ATPase activity	GO:0005524; GO:0006200; GO:0016021; GO:0008559	Membrane; Multi-pass membrane protein.	-	ath:AT3G21250;
GSMUA_Achr5G25430_001	5:26442155-26449291	sp|Q9M1C7|AB9C_ARATH	ABC transporter C family member 9 (ABC transporter ABCC.9) (AtABCC9) (EC 3.6.3.44) (ATP-energized glutathione S-conjugate pump 9) (Glutathione S-conjugate-transporting ATPase 9) (Multidrug resistance-associated protein 9)	ABCC9 MRP9 At3g60160 T2O9.140	Arabidopsis thaliana (Mouse-ear cress)	0.568422	0.164289	0.0080243	0.0935456	-1.79073	DOWN	38.9	1432	491	27	394	3984	215	1497	0	reviewed	1506	ATP binding; ATP catabolic process; integral to membrane; xenobiotic-transporting ATPase activity	GO:0005524; GO:0006200; GO:0016021; GO:0008559	Membrane; Multi-pass membrane protein.	-	ath:AT3G60160;
GSMUA_Achr10G18910_001	10:25461756-25466766	sp|Q9FIB4|AB2F_ARATH	ABC transporter F family member 2 (ABC transporter ABCF.2) (AtABCF2) (GCN20-type ATP-binding cassette protein GCN2)	ABCF2 GCN2 At5g09930 MYH9.14	Arabidopsis thaliana (Mouse-ear cress)	17.5116	44.9002	0.00170617	0.0326306	1.35841	UP	71.38	594	118	2	352	1977	84	677	0	reviewed	678	ATP binding; ATP catabolic process; ATPase activity; transporter activity	GO:0005524; GO:0006200; GO:0016887; GO:0005215	-	-	ath:AT5G09930;
GSMUA_Achr6G10590_001	6:7046517-7051988	sp|Q9FIB4|AB2F_ARATH	ABC transporter F family member 2 (ABC transporter ABCF.2) (AtABCF2) (GCN20-type ATP-binding cassette protein GCN2)	ABCF2 GCN2 At5g09930 MYH9.14	Arabidopsis thaliana (Mouse-ear cress)	57.8897	118.854	0.0278404	0.201414	1.03781	UP	65.74	648	154	7	1	1842	1	614	0	reviewed	678	ATP binding; ATP catabolic process; ATPase activity; transporter activity	GO:0005524; GO:0006200; GO:0016887; GO:0005215	-	-	ath:AT5G09930;
GSMUA_Achr10G18910_001	10:25461756-25466766	sp|Q9LV93|AB5F_ARATH	ABC transporter F family member 5 (ABC transporter ABCF.5) (AtABCF5) (GCN20-type ATP-binding cassette protein GCN5)	ABCF5 GCN5 At5g64840 MXK3.6	Arabidopsis thaliana (Mouse-ear cress)	17.5116	44.9002	0.00170617	0.0326306	1.35841	UP	64.55	708	173	7	19	1977	7	691	0	reviewed	692	ATP binding; ATP catabolic process; ATPase activity; response to nematode; transporter activity	GO:0005524; GO:0006200; GO:0016887; GO:0009624; GO:0005215	-	-	ath:AT5G64840;
GSMUA_Achr6G10590_001	6:7046517-7051988	sp|Q9LV93|AB5F_ARATH	ABC transporter F family member 5 (ABC transporter ABCF.5) (AtABCF5) (GCN20-type ATP-binding cassette protein GCN5)	ABCF5 GCN5 At5g64840 MXK3.6	Arabidopsis thaliana (Mouse-ear cress)	57.8897	118.854	0.0278404	0.201414	1.03781	UP	67.51	708	168	8	1	2010	1	684	0	reviewed	692	ATP binding; ATP catabolic process; ATPase activity; response to nematode; transporter activity	GO:0005524; GO:0006200; GO:0016887; GO:0009624; GO:0005215	-	-	ath:AT5G64840;
GSMUA_Achr3G20410_001	3:21552873-21563988	sp|Q8RXN0|AB11G_ARATH	ABC transporter G family member 11 (ABC transporter ABCG.11) (AtABCG11) (Protein CUTICULAR DEFECT AND ORGAN FUSION 1) (Protein DESPERADO) (Protein PERMEABLE LEAVES 1) (White-brown complex homolog protein 11) (AtWBC11)	ABCG11 COF1 DSO PEL1 WBC11 At1g17840 F2H15.7	Arabidopsis thaliana (Mouse-ear cress)	0.262392	0.878185	0.0159749	0.144759	1.7428	UP	50.16	616	255	7	82	1785	45	656	2e-177	reviewed	703	ATP binding; ATP catabolic process; ATPase activity; cutin transport; external side of plasma membrane; fatty acid transporter activity; integral to membrane; response to abscisic acid stimulus; response to salt stress; response to wounding	GO:0005524; GO:0006200; GO:0016887; GO:0080051; GO:0009897; GO:0015245; GO:0016021; GO:0009737; GO:0009651; GO:0009611	Cell membrane; Multi-pass membrane protein.	-	ath:AT1G17840;
GSMUA_Achr6G02130_001	6:1364225-1366503	sp|Q8RXN0|AB11G_ARATH	ABC transporter G family member 11 (ABC transporter ABCG.11) (AtABCG11) (Protein CUTICULAR DEFECT AND ORGAN FUSION 1) (Protein DESPERADO) (Protein PERMEABLE LEAVES 1) (White-brown complex homolog protein 11) (AtWBC11)	ABCG11 COF1 DSO PEL1 WBC11 At1g17840 F2H15.7	Arabidopsis thaliana (Mouse-ear cress)	0.312489	1.39761	0.00192135	0.0351564	2.16108	UP	54.94	577	242	5	1	1689	86	658	0	reviewed	703	ATP binding; ATP catabolic process; ATPase activity; cutin transport; external side of plasma membrane; fatty acid transporter activity; integral to membrane; response to abscisic acid stimulus; response to salt stress; response to wounding	GO:0005524; GO:0006200; GO:0016887; GO:0080051; GO:0009897; GO:0015245; GO:0016021; GO:0009737; GO:0009651; GO:0009611	Cell membrane; Multi-pass membrane protein.	-	ath:AT1G17840;
GSMUA_Achr6G25480_001	6:26563866-26567893	sp|Q9C6W5|AB14G_ARATH	ABC transporter G family member 14 (ABC transporter ABCG.14) (AtABCG14) (White-brown complex homolog protein 14) (AtWBC14)	ABCG14 WBC14 At1g31770 F27M3.2 F5M6.22	Arabidopsis thaliana (Mouse-ear cress)	0.445902	2.11967	0.000487492	0.0133182	2.24904	UP	52.02	619	272	6	94	1932	47	646	0	reviewed	648	ATP binding; ATP catabolic process; ATPase activity; integral to membrane; transport	GO:0005524; GO:0006200; GO:0016887; GO:0016021; GO:0006810	Membrane; Multi-pass membrane protein.	-	ath:AT1G31770;
GSMUA_Achr3G20410_001	3:21552873-21563988	sp|Q8RWI9|AB15G_ARATH	ABC transporter G family member 15 (ABC transporter ABCG.15) (AtABCG15) (White-brown complex homolog protein 15) (AtWBC15) (White-brown complex homolog protein 22) (AtWBC22)	ABCG15 WBC15 WBC22 At3g21090 MSA6.13	Arabidopsis thaliana (Mouse-ear cress)	0.262392	0.878185	0.0159749	0.144759	1.7428	UP	45.69	626	284	10	103	1830	28	647	5e-175	reviewed	691	ATP binding; ATP catabolic process; ATPase activity; integral to membrane; response to karrikin; transport	GO:0005524; GO:0006200; GO:0016887; GO:0016021; GO:0080167; GO:0006810	Membrane; Multi-pass membrane protein.	-	ath:AT3G21090;
GSMUA_Achr6G02130_001	6:1364225-1366503	sp|Q8RWI9|AB15G_ARATH	ABC transporter G family member 15 (ABC transporter ABCG.15) (AtABCG15) (White-brown complex homolog protein 15) (AtWBC15) (White-brown complex homolog protein 22) (AtWBC22)	ABCG15 WBC15 WBC22 At3g21090 MSA6.13	Arabidopsis thaliana (Mouse-ear cress)	0.312489	1.39761	0.00192135	0.0351564	2.16108	UP	49.31	582	270	6	1	1689	62	637	0	reviewed	691	ATP binding; ATP catabolic process; ATPase activity; integral to membrane; response to karrikin; transport	GO:0005524; GO:0006200; GO:0016887; GO:0016021; GO:0080167; GO:0006810	Membrane; Multi-pass membrane protein.	-	ath:AT3G21090;
GSMUA_Achr8G04700_001	8:3127883-3133880	sp|Q93YS4|AB22G_ARATH	ABC transporter G family member 22 (ABC transporter ABCG.22) (AtABCG22) (White-brown complex homolog protein 23) (AtWBC23)	ABCG22 WBC23 At5g06530 F15M7.6	Arabidopsis thaliana (Mouse-ear cress)	8.59871	19.0867	0.00855251	0.0977281	1.15038	UP	70.07	745	212	5	10	2220	8	749	0	reviewed	751	ATP binding; ATP catabolic process; ATPase activity; integral to membrane; plasma membrane; response to water deprivation; transpiration	GO:0005524; GO:0006200; GO:0016887; GO:0016021; GO:0005886; GO:0009414; GO:0010148	Membrane; Multi-pass membrane protein.	-	ath:AT5G06530;
GSMUA_Achr6G25480_001	6:26563866-26567893	sp|Q84TH5|AB25G_ARATH	ABC transporter G family member 25 (ABC transporter ABCG.25) (AtABCG25) (White-brown complex homolog protein 26) (AtWBC26)	ABCG25 WBC26 At1g71960 F17M19.11	Arabidopsis thaliana (Mouse-ear cress)	0.445902	2.11967	0.000487492	0.0133182	2.24904	UP	57.45	658	255	8	28	1932	6	661	0	reviewed	662	ATP binding; ATPase activity, coupled to transmembrane movement of substances; abscisic acid transport; integral to membrane; plasma membrane; response to abscisic acid stimulus	GO:0005524; GO:0042626; GO:0080168; GO:0016021; GO:0005886; GO:0009737	Membrane; Multi-pass membrane protein.	-	ath:AT1G71960;
GSMUA_Achr8G04700_001	8:3127883-3133880	sp|Q9FT51|AB27G_ARATH	ABC transporter G family member 27 (ABC transporter ABCG.27) (AtABCG27) (Probable white-brown complex homolog protein 28) (AtWBC28)	ABCG27 WBC28 At3g52310 T25B15.80	Arabidopsis thaliana (Mouse-ear cress)	8.59871	19.0867	0.00855251	0.0977281	1.15038	UP	68.34	679	207	5	199	2229	64	736	0	reviewed	737	ATP binding; ATP catabolic process; ATPase activity; integral to membrane; transport	GO:0005524; GO:0006200; GO:0016887; GO:0016021; GO:0006810	Membrane; Multi-pass membrane protein.	-	ath:AT3G52310;
GSMUA_Achr1G08030_001	1:6160470-6173003	sp|Q7PC84|AB39G_ARATH	ABC transporter G family member 39 (ABC transporter ABCG.39) (AtABCG39) (Probable pleiotropic drug resistance protein 11)	ABCG39 PDR11 PDR13 At1g66950 F1O19.3 T4O24.9	Arabidopsis thaliana (Mouse-ear cress)	4.21554	0.668696	7.26212e-07	7.61593e-05	-2.6563	DOWN	51.03	1309	574	10	1	3897	203	1454	0	reviewed	1454	ATP binding; ATP catabolic process; ATPase activity; drug transmembrane transport; integral to membrane; plasma membrane; response to reactive oxygen species	GO:0005524; GO:0006200; GO:0016887; GO:0006855; GO:0016021; GO:0005886; GO:0000302	Membrane; Multi-pass membrane protein.	-	ath:AT1G66950;
GSMUA_Achr1G08030_001	1:6160470-6173003	sp|Q7PC84|AB39G_ARATH	ABC transporter G family member 39 (ABC transporter ABCG.39) (AtABCG39) (Probable pleiotropic drug resistance protein 11)	ABCG39 PDR11 PDR13 At1g66950 F1O19.3 T4O24.9	Arabidopsis thaliana (Mouse-ear cress)	4.21554	0.668696	7.26212e-07	7.61593e-05	-2.6563	DOWN	24.04	570	374	16	2155	3720	184	742	9e-27	reviewed	1454	ATP binding; ATP catabolic process; ATPase activity; drug transmembrane transport; integral to membrane; plasma membrane; response to reactive oxygen species	GO:0005524; GO:0006200; GO:0016887; GO:0006855; GO:0016021; GO:0005886; GO:0000302	Membrane; Multi-pass membrane protein.	-	ath:AT1G66950;
GSMUA_Achr7G19550_001	7:22330978-22334467	sp|Q9C9W0|AB17I_ARATH	ABC transporter I family member 17 (ABC transporter ABCI.17) (AtABCI17) (MRP-related protein 1) (Non-intrinsic ABC protein 3)	ABCI17 NAP3 At1g67940 T23K23.21	Arabidopsis thaliana (Mouse-ear cress)	0.913139	2.29318	0.0450542	0.268159	1.32845	UP	63.7	270	88	3	124	930	2	262	2e-91	reviewed	263	ATP binding; ATP catabolic process; ATPase activity; plasma membrane; transporter activity; vacuolar membrane	GO:0005524; GO:0006200; GO:0016887; GO:0005886; GO:0005215; GO:0005774	-	-	ath:AT1G67940;
GSMUA_Achr4G21760_001	4:22161224-22163475	sp|Q09J79|ABAH1_ORYSI	Abscisic acid 8'-hydroxylase 1 (ABA 8'-hydroxylase 1) (EC 1.14.13.93) (Cytochrome P450 707A5) (OsABA8ox1)	CYP707A5 ABA8OX1 OsI_008437	Oryza sativa subsp. indica (Rice)	0.348976	2.26583	6.0376e-05	0.0026556	2.69884	UP	76.61	436	96	3	97	1401	37	467	0	reviewed	471	(+)-abscisic acid 8'-hydroxylase activity; abscisic acid catabolic process; electron carrier activity; heme binding; integral to membrane; iron ion binding; response to stress	GO:0010295; GO:0046345; GO:0009055; GO:0020037; GO:0016021; GO:0005506; GO:0006950	Membrane; Single-pass membrane protein.	Plant hormone degradation; abscisic acid degradation.	-
GSMUA_Achr4G21760_001	4:22161224-22163475	sp|Q05JG2|ABAH1_ORYSJ	Abscisic acid 8'-hydroxylase 1 (ABA 8'-hydroxylase 1) (EC 1.14.13.93) (Cytochrome P450 707A5) (OsABA8ox1)	CYP707A5 ABA8OX1 Os02g0703600 LOC_Os02g47470 OJ1218_D07.28 OsJ_007800 P0724B10.17	Oryza sativa subsp. japonica (Rice)	0.348976	2.26583	6.0376e-05	0.0026556	2.69884	UP	76.61	436	96	3	97	1401	37	467	0	reviewed	471	(+)-abscisic acid 8'-hydroxylase activity; abscisic acid catabolic process; electron carrier activity; endoplasmic reticulum membrane; heme binding; integral to membrane; iron ion binding; response to stress	GO:0010295; GO:0046345; GO:0009055; GO:0005789; GO:0020037; GO:0016021; GO:0005506; GO:0006950	Endoplasmic reticulum membrane; Single-pass membrane protein.	Plant hormone degradation; abscisic acid degradation.	dosa:Os02t0703600-01;
GSMUA_Achr7G07200_001	7:5289625-5291587	sp|Q09J79|ABAH1_ORYSI	Abscisic acid 8'-hydroxylase 1 (ABA 8'-hydroxylase 1) (EC 1.14.13.93) (Cytochrome P450 707A5) (OsABA8ox1)	CYP707A5 ABA8OX1 OsI_008437	Oryza sativa subsp. indica (Rice)	6.07675	0.822295	2.70935e-06	0.000222526	-2.88557	DOWN	77.46	426	91	3	1	1269	44	467	0	reviewed	471	(+)-abscisic acid 8'-hydroxylase activity; abscisic acid catabolic process; electron carrier activity; heme binding; integral to membrane; iron ion binding; response to stress	GO:0010295; GO:0046345; GO:0009055; GO:0020037; GO:0016021; GO:0005506; GO:0006950	Membrane; Single-pass membrane protein.	Plant hormone degradation; abscisic acid degradation.	-
GSMUA_Achr7G07200_001	7:5289625-5291587	sp|Q05JG2|ABAH1_ORYSJ	Abscisic acid 8'-hydroxylase 1 (ABA 8'-hydroxylase 1) (EC 1.14.13.93) (Cytochrome P450 707A5) (OsABA8ox1)	CYP707A5 ABA8OX1 Os02g0703600 LOC_Os02g47470 OJ1218_D07.28 OsJ_007800 P0724B10.17	Oryza sativa subsp. japonica (Rice)	6.07675	0.822295	2.70935e-06	0.000222526	-2.88557	DOWN	77.46	426	91	3	1	1269	44	467	0	reviewed	471	(+)-abscisic acid 8'-hydroxylase activity; abscisic acid catabolic process; electron carrier activity; endoplasmic reticulum membrane; heme binding; integral to membrane; iron ion binding; response to stress	GO:0010295; GO:0046345; GO:0009055; GO:0005789; GO:0020037; GO:0016021; GO:0005506; GO:0006950	Endoplasmic reticulum membrane; Single-pass membrane protein.	Plant hormone degradation; abscisic acid degradation.	dosa:Os02t0703600-01;
GSMUA_Achr3G06970_001	3:4688557-4690876	sp|A2Z212|ABAH3_ORYSI	Abscisic acid 8'-hydroxylase 3 (ABA 8'-hydroxylase 3) (EC 1.14.13.93) (Cytochrome P450 707A7) (OsABA8ox3)	CYP707A7 ABA8OX3 OsI_030605	Oryza sativa subsp. indica (Rice)	1.58665	6.15601	0.000639483	0.0161006	1.95601	UP	72.22	468	124	3	7	1398	11	476	0	reviewed	500	(+)-abscisic acid 8'-hydroxylase activity; abscisic acid catabolic process; electron carrier activity; heme binding; integral to membrane; iron ion binding	GO:0010295; GO:0046345; GO:0009055; GO:0020037; GO:0016021; GO:0005506	Membrane; Single-pass membrane protein.	Plant hormone degradation; abscisic acid degradation.	-
GSMUA_Achr3G06970_001	3:4688557-4690876	sp|Q0J185|ABAH3_ORYSJ	Abscisic acid 8'-hydroxylase 3 (ABA 8'-hydroxylase 3) (EC 1.14.13.93) (Cytochrome P450 707A7) (OsABA8ox3)	CYP707A7 ABA8OX3 Os09g0457100 LOC_Os09g28390 B1342C04.43 OsJ_028469	Oryza sativa subsp. japonica (Rice)	1.58665	6.15601	0.000639483	0.0161006	1.95601	UP	72.44	468	123	3	7	1398	11	476	0	reviewed	500	(+)-abscisic acid 8'-hydroxylase activity; abscisic acid catabolic process; electron carrier activity; heme binding; integral to membrane; iron ion binding	GO:0010295; GO:0046345; GO:0009055; GO:0020037; GO:0016021; GO:0005506	Membrane; Single-pass membrane protein.	Plant hormone degradation; abscisic acid degradation.	dosa:Os09t0457100-01;osa:4347261;
GSMUA_Achr8G14780_001	8:12185976-12186902	sp|Q8VZS8|PYL1_ARATH	Abscisic acid receptor PYL1 (ABI1-binding protein 6) (PYR1-like protein 1) (Regulatory components of ABA receptor 9)	PYL1 RCAR12 At5g46790 MZA15.21	Arabidopsis thaliana (Mouse-ear cress)	0.469866	3.89053	2.25098e-05	0.00123921	3.04964	UP	65.56	180	57	2	61	597	32	207	1e-65	reviewed	221	abscisic acid binding; abscisic acid mediated signaling pathway; cytoplasm; nucleus; protein homodimerization activity; receptor activity; regulation of protein serine/threonine phosphatase activity	GO:0010427; GO:0009738; GO:0005737; GO:0005634; GO:0042803; GO:0004872; GO:0080163	Cytoplasm. Nucleus.	-	ath:AT5G46790;
GSMUA_Achr7G09320_001	7:7615213-7615774	sp|O80992|PYL2_ARATH	Abscisic acid receptor PYL2 (PYR1-like protein 2) (Regulatory components of ABA receptor 14)	PYL2 RCAR14 At2g26040 T19L18.15	Arabidopsis thaliana (Mouse-ear cress)	0	0.259115	0.0344791	0.228471	1.79769e+308	UP	67.22	180	57	1	19	552	5	184	8e-86	reviewed	190	abscisic acid binding; abscisic acid mediated signaling pathway; cytoplasm; nucleus; protein homodimerization activity; receptor activity	GO:0010427; GO:0009738; GO:0005737; GO:0005634; GO:0042803; GO:0004872	Cytoplasm. Nucleus.	-	ath:AT2G26040;
GSMUA_Achr7G09320_001	7:7615213-7615774	sp|Q9SSM7|PYL3_ARATH	Abscisic acid receptor PYL3 (PYR1-like protein 3) (Regulatory components of ABA receptor 13)	PYL3 RCAR13 At1g73000 F3N23.20	Arabidopsis thaliana (Mouse-ear cress)	0	0.259115	0.0344791	0.228471	1.79769e+308	UP	61.96	184	60	3	31	552	24	207	2e-76	reviewed	209	abscisic acid binding; abscisic acid mediated signaling pathway; cytoplasm; nucleus; protein homodimerization activity; receptor activity	GO:0010427; GO:0009738; GO:0005737; GO:0005634; GO:0042803; GO:0004872	Cytoplasm. Nucleus.	-	ath:AT1G73000;
GSMUA_Achr10G21850_001	10:27259102-27261014	sp|Q1ECF1|PYL7_ARATH	Abscisic acid receptor PYL7 (ABI1-binding protein 7) (PYR1-like protein 7) (Regulatory components of ABA receptor 2)	PYL7 ABIP7 RCAR2 At4g01026 F3I3	Arabidopsis thaliana (Mouse-ear cress)	4.74622	15.0286	0.00502742	0.0693702	1.66286	UP	73.26	172	46	0	37	552	20	191	1e-93	reviewed	211	abscisic acid binding; abscisic acid mediated signaling pathway; cytoplasm; nucleus; protein homodimerization activity; receptor activity	GO:0010427; GO:0009738; GO:0005737; GO:0005634; GO:0042803; GO:0004872	Cytoplasm. Nucleus.	-	ath:AT4G01026;
GSMUA_Achr10G21850_001	10:27259102-27261014	sp|Q9FGM1|PYL8_ARATH	Abscisic acid receptor PYL8 (ABI1-binding protein 1) (PYR1-like protein 8) (Regulatory components of ABA receptor 3)	PYL8 ABIP1 RCAR3 At5g53160 MFH8.10	Arabidopsis thaliana (Mouse-ear cress)	4.74622	15.0286	0.00502742	0.0693702	1.66286	UP	75.44	171	42	0	34	546	15	185	1e-94	reviewed	188	abscisic acid binding; abscisic acid mediated signaling pathway; cytoplasm; nucleus; positive regulation of abscisic acid mediated signaling pathway; protein homodimerization activity; receptor activity	GO:0010427; GO:0009738; GO:0005737; GO:0005634; GO:0009789; GO:0042803; GO:0004872	Cytoplasm. Nucleus.	-	ath:AT5G53160;
GSMUA_Achr2G19970_001	2:19914468-19917260	sp|Q9FGM1|PYL8_ARATH	Abscisic acid receptor PYL8 (ABI1-binding protein 1) (PYR1-like protein 8) (Regulatory components of ABA receptor 3)	PYL8 ABIP1 RCAR3 At5g53160 MFH8.10	Arabidopsis thaliana (Mouse-ear cress)	8.0379	19.8464	0.00538913	0.0724141	1.30399	UP	76.02	171	41	0	337	849	15	185	1e-88	reviewed	188	abscisic acid binding; abscisic acid mediated signaling pathway; cytoplasm; nucleus; positive regulation of abscisic acid mediated signaling pathway; protein homodimerization activity; receptor activity	GO:0010427; GO:0009738; GO:0005737; GO:0005634; GO:0009789; GO:0042803; GO:0004872	Cytoplasm. Nucleus.	-	ath:AT5G53160;
GSMUA_Achr4G15670_001	4:11981879-11983119	sp|Q9FGM1|PYL8_ARATH	Abscisic acid receptor PYL8 (ABI1-binding protein 1) (PYR1-like protein 8) (Regulatory components of ABA receptor 3)	PYL8 ABIP1 RCAR3 At5g53160 MFH8.10	Arabidopsis thaliana (Mouse-ear cress)	3.92229	17.8159	0.000240661	0.00792183	2.1834	UP	79.02	143	30	0	118	546	41	183	2e-80	reviewed	188	abscisic acid binding; abscisic acid mediated signaling pathway; cytoplasm; nucleus; positive regulation of abscisic acid mediated signaling pathway; protein homodimerization activity; receptor activity	GO:0010427; GO:0009738; GO:0005737; GO:0005634; GO:0009789; GO:0042803; GO:0004872	Cytoplasm. Nucleus.	-	ath:AT5G53160;
GSMUA_Achr2G19970_001	2:19914468-19917260	sp|Q84MC7|PYL9_ARATH	Abscisic acid receptor PYL9 (ABI1-binding protein 4) (PYR1-like protein 9) (Regulatory components of ABA receptor 1)	PYL9 RCAR1 At1g01360 F6F3.16	Arabidopsis thaliana (Mouse-ear cress)	8.0379	19.8464	0.00538913	0.0724141	1.30399	UP	74.71	170	43	0	340	849	18	187	5e-88	reviewed	187	abscisic acid binding; abscisic acid mediated signaling pathway; cytoplasm; nucleus; protein homodimerization activity; receptor activity	GO:0010427; GO:0009738; GO:0005737; GO:0005634; GO:0042803; GO:0004872	Cytoplasm. Nucleus.	-	ath:AT1G01360;
GSMUA_Achr4G15670_001	4:11981879-11983119	sp|Q84MC7|PYL9_ARATH	Abscisic acid receptor PYL9 (ABI1-binding protein 4) (PYR1-like protein 9) (Regulatory components of ABA receptor 1)	PYL9 RCAR1 At1g01360 F6F3.16	Arabidopsis thaliana (Mouse-ear cress)	3.92229	17.8159	0.000240661	0.00792183	2.1834	UP	78.17	142	31	0	118	543	43	184	4e-79	reviewed	187	abscisic acid binding; abscisic acid mediated signaling pathway; cytoplasm; nucleus; protein homodimerization activity; receptor activity	GO:0010427; GO:0009738; GO:0005737; GO:0005634; GO:0042803; GO:0004872	Cytoplasm. Nucleus.	-	ath:AT1G01360;
GSMUA_Achr8G14780_001	8:12185976-12186902	sp|O49686|PYR1_ARATH	Abscisic acid receptor PYR1 (ABI1-binding protein 6) (Protein PYRABACTIN RESISTANCE 1) (Regulatory components of ABA receptor 11)	PYR1 ABIP6 RCAR11 At4g17870 T6K21.50	Arabidopsis thaliana (Mouse-ear cress)	0.469866	3.89053	2.25098e-05	0.00123921	3.04964	UP	60.11	183	67	2	61	609	5	181	4e-71	reviewed	191	abscisic acid binding; abscisic acid mediated signaling pathway; cytoplasm; nucleus; protein homodimerization activity; receptor activity; regulation of protein serine/threonine phosphatase activity	GO:0010427; GO:0009738; GO:0005737; GO:0005634; GO:0042803; GO:0004872; GO:0080163	Cytoplasm. Nucleus.	-	ath:AT4G17870;
GSMUA_Achr8G07740_001	8:5179958-5181420	sp|Q8RYD6|AI5L1_ARATH	ABSCISIC ACID-INSENSITIVE 5-like protein 1 (Dc3 promoter-binding factor 2) (AtDPBF2) (bZIP transcription factor 67) (AtbZIP67)	DPBF2 BZIP67 At3g44460 F14L2.10	Arabidopsis thaliana (Mouse-ear cress)	0.02244	4.96161	3.69184e-06	0.00028994	7.78859	UP	50	134	41	4	148	489	34	161	8e-28	reviewed	331	abscisic acid mediated signaling pathway; nucleus; positive regulation of transcription, DNA-dependent; sequence-specific DNA binding; sequence-specific DNA binding transcription factor activity; transcription, DNA-dependent	GO:0009738; GO:0005634; GO:0045893; GO:0043565; GO:0003700; GO:0006351	Nucleus.	-	ath:AT3G44460;
GSMUA_Achr5G05690_001	5:4212980-4218779	sp|Q9M7Q5|AI5L4_ARATH	ABSCISIC ACID-INSENSITIVE 5-like protein 4 (Abscisic acid responsive elements-binding factor 1) (ABRE-binding factor 1) (bZIP transcription factor 35) (AtbZIP35)	ABF1 BZIP35 At1g49720 F14J22.7	Arabidopsis thaliana (Mouse-ear cress)	24.9277	122.586	2.81806e-07	3.52313e-05	2.29798	UP	61.36	132	38	3	398	763	25	153	6e-38	reviewed	392	abscisic acid mediated signaling pathway; nucleus; sequence-specific DNA binding; sequence-specific DNA binding transcription factor activity; transcription, DNA-dependent	GO:0009738; GO:0005634; GO:0043565; GO:0003700; GO:0006351	Nucleus.	-	ath:AT1G49720;
GSMUA_Achr6G04270_001	6:2912799-2915687	sp|Q9M7Q5|AI5L4_ARATH	ABSCISIC ACID-INSENSITIVE 5-like protein 4 (Abscisic acid responsive elements-binding factor 1) (ABRE-binding factor 1) (bZIP transcription factor 35) (AtbZIP35)	ABF1 BZIP35 At1g49720 F14J22.7	Arabidopsis thaliana (Mouse-ear cress)	0.298284	3.2569	2.68776e-06	0.000222191	3.44874	UP	43.16	424	164	14	1	1149	5	392	7e-57	reviewed	392	abscisic acid mediated signaling pathway; nucleus; sequence-specific DNA binding; sequence-specific DNA binding transcription factor activity; transcription, DNA-dependent	GO:0009738; GO:0005634; GO:0043565; GO:0003700; GO:0006351	Nucleus.	-	ath:AT1G49720;
GSMUA_Achr6G30550_001	6:30516883-30522716	sp|Q9M7Q5|AI5L4_ARATH	ABSCISIC ACID-INSENSITIVE 5-like protein 4 (Abscisic acid responsive elements-binding factor 1) (ABRE-binding factor 1) (bZIP transcription factor 35) (AtbZIP35)	ABF1 BZIP35 At1g49720 F14J22.7	Arabidopsis thaliana (Mouse-ear cress)	7.12182	53.3814	4.26342e-10	1.24369e-07	2.90602	UP	43.6	422	140	14	152	1279	23	392	6e-73	reviewed	392	abscisic acid mediated signaling pathway; nucleus; sequence-specific DNA binding; sequence-specific DNA binding transcription factor activity; transcription, DNA-dependent	GO:0009738; GO:0005634; GO:0043565; GO:0003700; GO:0006351	Nucleus.	-	ath:AT1G49720;
GSMUA_Achr8G07740_001	8:5179958-5181420	sp|Q9M7Q5|AI5L4_ARATH	ABSCISIC ACID-INSENSITIVE 5-like protein 4 (Abscisic acid responsive elements-binding factor 1) (ABRE-binding factor 1) (bZIP transcription factor 35) (AtbZIP35)	ABF1 BZIP35 At1g49720 F14J22.7	Arabidopsis thaliana (Mouse-ear cress)	0.02244	4.96161	3.69184e-06	0.00028994	7.78859	UP	47.52	141	38	4	148	489	22	153	4e-27	reviewed	392	abscisic acid mediated signaling pathway; nucleus; sequence-specific DNA binding; sequence-specific DNA binding transcription factor activity; transcription, DNA-dependent	GO:0009738; GO:0005634; GO:0043565; GO:0003700; GO:0006351	Nucleus.	-	ath:AT1G49720;
GSMUA_Achr3G07000_001	3:4706875-4711024	sp|Q9M7Q4|AI5L5_ARATH	ABSCISIC ACID-INSENSITIVE 5-like protein 5 (ABA-responsive element-binding protein 1) (Abscisic acid responsive elements-binding factor 2) (ABRE-binding factor 2) (bZIP transcription factor 36) (AtbZIP36)	ABF2 AREB1 BZIP36 At1g45249 T2P3	Arabidopsis thaliana (Mouse-ear cress)	3.66269	12.5735	0.000401559	0.011647	1.77941	UP	50.55	182	82	3	934	1455	235	416	6e-40	reviewed	416	abscisic acid mediated signaling pathway; nucleus; sequence-specific DNA binding; sequence-specific DNA binding transcription factor activity; transcription, DNA-dependent	GO:0009738; GO:0005634; GO:0043565; GO:0003700; GO:0006351	Nucleus.	-	ath:AT1G45249;
GSMUA_Achr3G07000_001	3:4706875-4711024	sp|Q9M7Q4|AI5L5_ARATH	ABSCISIC ACID-INSENSITIVE 5-like protein 5 (ABA-responsive element-binding protein 1) (Abscisic acid responsive elements-binding factor 2) (ABRE-binding factor 2) (bZIP transcription factor 36) (AtbZIP36)	ABF2 AREB1 BZIP36 At1g45249 T2P3	Arabidopsis thaliana (Mouse-ear cress)	3.66269	12.5735	0.000401559	0.011647	1.77941	UP	62.04	137	39	4	313	693	21	154	7e-34	reviewed	416	abscisic acid mediated signaling pathway; nucleus; sequence-specific DNA binding; sequence-specific DNA binding transcription factor activity; transcription, DNA-dependent	GO:0009738; GO:0005634; GO:0043565; GO:0003700; GO:0006351	Nucleus.	-	ath:AT1G45249;
GSMUA_Achr6G04270_001	6:2912799-2915687	sp|Q9M7Q4|AI5L5_ARATH	ABSCISIC ACID-INSENSITIVE 5-like protein 5 (ABA-responsive element-binding protein 1) (Abscisic acid responsive elements-binding factor 2) (ABRE-binding factor 2) (bZIP transcription factor 36) (AtbZIP36)	ABF2 AREB1 BZIP36 At1g45249 T2P3	Arabidopsis thaliana (Mouse-ear cress)	0.298284	3.2569	2.68776e-06	0.000222191	3.44874	UP	45.17	414	160	10	55	1149	21	416	2e-61	reviewed	416	abscisic acid mediated signaling pathway; nucleus; sequence-specific DNA binding; sequence-specific DNA binding transcription factor activity; transcription, DNA-dependent	GO:0009738; GO:0005634; GO:0043565; GO:0003700; GO:0006351	Nucleus.	-	ath:AT1G45249;
GSMUA_Achr6G30550_001	6:30516883-30522716	sp|Q9M7Q4|AI5L5_ARATH	ABSCISIC ACID-INSENSITIVE 5-like protein 5 (ABA-responsive element-binding protein 1) (Abscisic acid responsive elements-binding factor 2) (ABRE-binding factor 2) (bZIP transcription factor 36) (AtbZIP36)	ABF2 AREB1 BZIP36 At1g45249 T2P3	Arabidopsis thaliana (Mouse-ear cress)	7.12182	53.3814	4.26342e-10	1.24369e-07	2.90602	UP	50.12	409	158	11	152	1279	21	416	2e-87	reviewed	416	abscisic acid mediated signaling pathway; nucleus; sequence-specific DNA binding; sequence-specific DNA binding transcription factor activity; transcription, DNA-dependent	GO:0009738; GO:0005634; GO:0043565; GO:0003700; GO:0006351	Nucleus.	-	ath:AT1G45249;
GSMUA_Achr5G05690_001	5:4212980-4218779	sp|Q9M7Q2|AI5L7_ARATH	ABSCISIC ACID-INSENSITIVE 5-like protein 7 (ABA-responsive element-binding protein 2) (Abscisic acid responsive elements-binding factor 4) (ABRE-binding factor 4) (bZIP transcription factor 38) (AtbZIP38)	ABF4 AREB2 BZIP38 At3g19290 MVI11.7	Arabidopsis thaliana (Mouse-ear cress)	24.9277	122.586	2.81806e-07	3.52313e-05	2.29798	UP	60.87	138	38	2	398	763	36	173	3e-39	reviewed	431	abscisic acid mediated signaling pathway; nucleus; sequence-specific DNA binding; sequence-specific DNA binding transcription factor activity; transcription, DNA-dependent	GO:0009738; GO:0005634; GO:0043565; GO:0003700; GO:0006351	Nucleus.	-	ath:AT3G19290;
GSMUA_Achr10G12410_001	10:21430001-21435687	sp|B9DGD6|ACS_ARATH	Acetate--CoA ligase ACS, chloroplastic/glyoxysomal (EC 6.2.1.1) (Acetyl-CoA synthetase)	ACS At5g36880 F5H8.15	Arabidopsis thaliana (Mouse-ear cress)	9.11464	2.64117	0.000312282	0.0096299	-1.78701	DOWN	80.76	707	135	1	4	2121	36	742	0	reviewed	743	AMP binding; acetate metabolic process; acetate-CoA ligase activity; acetyl-CoA biosynthetic process from acetate; chloroplast stroma; cytosol; fatty acid metabolic process; glyoxysome	GO:0016208; GO:0006083; GO:0003987; GO:0019427; GO:0009570; GO:0005829; GO:0006631; GO:0009514	Plastid ‚ chloroplast. Glyoxysome.	-	ath:AT5G36880;
GSMUA_Achr10G17240_001	10:24546237-24552124	sp|B9DGD6|ACS_ARATH	Acetate--CoA ligase ACS, chloroplastic/glyoxysomal (EC 6.2.1.1) (Acetyl-CoA synthetase)	ACS At5g36880 F5H8.15	Arabidopsis thaliana (Mouse-ear cress)	15.3764	47.5072	0.000183768	0.00647755	1.62743	UP	81.57	689	127	0	184	2250	54	742	0	reviewed	743	AMP binding; acetate metabolic process; acetate-CoA ligase activity; acetyl-CoA biosynthetic process from acetate; chloroplast stroma; cytosol; fatty acid metabolic process; glyoxysome	GO:0016208; GO:0006083; GO:0003987; GO:0019427; GO:0009570; GO:0005829; GO:0006631; GO:0009514	Plastid ‚ chloroplast. Glyoxysome.	-	ath:AT5G36880;
GSMUA_Achr6G16230_001	6:10819157-10825853	sp|B9DGD6|ACS_ARATH	Acetate--CoA ligase ACS, chloroplastic/glyoxysomal (EC 6.2.1.1) (Acetyl-CoA synthetase)	ACS At5g36880 F5H8.15	Arabidopsis thaliana (Mouse-ear cress)	5.62186	1.83219	0.00175578	0.0332386	-1.61748	DOWN	82.05	691	124	0	49	2121	52	742	0	reviewed	743	AMP binding; acetate metabolic process; acetate-CoA ligase activity; acetyl-CoA biosynthetic process from acetate; chloroplast stroma; cytosol; fatty acid metabolic process; glyoxysome	GO:0016208; GO:0006083; GO:0003987; GO:0019427; GO:0009570; GO:0005829; GO:0006631; GO:0009514	Plastid ‚ chloroplast. Glyoxysome.	-	ath:AT5G36880;
GSMUA_Achr3G32430_001	3:30369927-30371023	sp|P19172|CHIA_ARATH	Acidic endochitinase (EC 3.2.1.14)	CHIB1 At5g24090 MZF18.2	Arabidopsis thaliana (Mouse-ear cress)	140.857	37.2043	1.13566e-05	0.000727112	-1.92069	DOWN	42.91	268	113	5	145	831	32	298	2e-64	reviewed	302	cellular response to water deprivation; chitin catabolic process; chitinase activity; extracellular space; polysaccharide catabolic process; response to cold; response to light intensity; response to salt stress; response to wounding	GO:0042631; GO:0006032; GO:0004568; GO:0005615; GO:0000272; GO:0009409; GO:0009642; GO:0009651; GO:0009611	Secreted ‚ extracellular space.	-	ath:AT5G24090;
GSMUA_Achr10G08370_001	10:18384518-18385199	sp|Q9SCQ7|AN32_ARATH	Acidic leucine-rich nuclear phosphoprotein 32-related protein (ANP32/acidic nuclear phosphoprotein-like protein)	At3g50690 T3A5.70	Arabidopsis thaliana (Mouse-ear cress)	0.908269	2.58709	0.0384208	0.245922	1.51014	UP	64.81	162	54	2	1	480	1	161	4e-53	reviewed	447	-	-	-	-	ath:AT3G50690;
GSMUA_Achr10G08370_001	10:18384518-18385199	sp|Q6YSF3|AN321_ORYSJ	Acidic leucine-rich nuclear phosphoprotein 32-related protein 1 (ANP32/acidic nuclear phosphoprotein-like protein 1)	Os07g0607800 LOC_Os07g41694 OSJNBa0072I06.30	Oryza sativa subsp. japonica (Rice)	0.908269	2.58709	0.0384208	0.245922	1.51014	UP	64.63	164	53	2	1	480	1	163	1e-50	reviewed	476	-	-	-	-	osa:4343864;
GSMUA_Achr11G01170_001	11:789864-799605	sp|Q9SIB9|ACO2M_ARATH	Aconitate hydratase 2, mitochondrial (Aconitase 2) (EC 4.2.1.3) (Citrate hydro-lyase 2)	ACO2 At2g05710 T3P4.5	Arabidopsis thaliana (Mouse-ear cress)	33.2948	16.9821	0.0257434	0.192669	-0.971287	NEUTRAL	85.14	922	137	0	184	2949	68	989	0	reviewed	990	4 iron, 4 sulfur cluster binding; ATP binding; aconitate hydratase activity; cell wall; chloroplast stroma; citrate hydro-lyase (cis-aconitate-forming) activity; citrate metabolic process; copper ion binding; cytosol; glyoxylate cycle; isocitrate hydro-lyase (cis-aconitate-forming) activity; isocitrate metabolic process; mitochondrion; response to abscisic acid stimulus; response to cadmium ion; …	GO:0051539; GO:0005524; GO:0003994; GO:0005618; GO:0009570; GO:0052632; GO:0006101; GO:0005507; GO:0005829; GO:0006097; GO:0052633; GO:0006102; GO:0005739; GO:0009737; GO:0046686; GO:0006979; GO:0009651; GO:0006099; GO:0005774	Mitochondrion.	Carbohydrate metabolism; tricarboxylic acid cycle; isocitrate from oxaloacetate: step 2/2.	ath:AT2G05710;
GSMUA_Achr11G01170_001	11:789864-799605	sp|P49608|ACOC_CUCMA	Aconitate hydratase, cytoplasmic (Aconitase) (EC 4.2.1.3) (Citrate hydro-lyase)	-	Cucurbita maxima (Pumpkin) (Winter squash)	33.2948	16.9821	0.0257434	0.192669	-0.971287	NEUTRAL	88.18	897	106	0	259	2949	1	897	0	reviewed	898	4 iron, 4 sulfur cluster binding; citrate hydro-lyase (cis-aconitate-forming) activity; cytoplasm; glyoxylate cycle; isocitrate hydro-lyase (cis-aconitate-forming) activity; metal ion binding	GO:0051539; GO:0052632; GO:0005737; GO:0006097; GO:0052633; GO:0046872	Cytoplasm.	Carbohydrate metabolism; glyoxylate and dicarboxylate metabolism.	dosa:Os03t0136900-01;
GSMUA_Achr8G16150_001	8:13933121-13935089	sp|O81221|ACT_GOSHI	Actin	-	Gossypium hirsutum (Upland cotton) (Gossypium mexicanum)	9.01218	3.27211	0.00474393	0.0664694	-1.46166	DOWN	96.29	377	14	0	15	1145	1	377	0	reviewed	377	ATP binding; cytoplasm; cytoskeleton	GO:0005524; GO:0005737; GO:0005856	Cytoplasm ‚ cytoskeleton.	-	-
GSMUA_Achr7G11280_001	7:9008168-9008893	sp|P24902|ACT_PINCO	Actin (Fragment)	-	Pinus contorta (Shore pine) (Lodgepole pine)	1.77173	5.62219	0.0152844	0.140443	1.66597	UP	95.54	112	5	0	28	363	50	161	7e-74	reviewed	161	ATP binding; cytoplasm; cytoskeleton	GO:0005524; GO:0005737; GO:0005856	Cytoplasm ‚ cytoskeleton.	-	-
GSMUA_Achr7G11280_001	7:9008168-9008893	sp|P53496|ACT11_ARATH	Actin-11	ACT11 At3g12110 T21B14.7 T21B14_108 T23B7.5	Arabidopsis thaliana (Mouse-ear cress)	1.77173	5.62219	0.0152844	0.140443	1.66597	UP	97.32	112	3	0	28	363	266	377	4e-72	reviewed	377	ATP binding; chloroplast envelope; chloroplast stroma; cytoskeleton; mitochondrion; plasma membrane; plasmodesma; structural constituent of cytoskeleton	GO:0005524; GO:0009941; GO:0009570; GO:0005856; GO:0005739; GO:0005886; GO:0009506; GO:0005200	Cytoplasm ‚ cytoskeleton.	-	ath:AT3G12110;
GSMUA_Achr11G12570_001	11:11568100-11569684	sp|A3C6D7|ACT2_ORYSJ	Actin-2	ACT2 AC2 RAC2 Os10g0510000 LOC_Os10g36650 OsJ_030859 OSJNBa0005K07.1	Oryza sativa subsp. japonica (Rice)	7.04447	1.80745	0.000669854	0.0165211	-1.96254	DOWN	89.07	375	13	1	1	1041	1	375	0	reviewed	377	ATP binding; cytoplasm; cytoskeleton	GO:0005524; GO:0005737; GO:0005856	Cytoplasm ‚ cytoskeleton.	-	dosa:Os10t0510000-01;osa:4349087;
GSMUA_Achr1G05990_001	1:4853167-4857013	sp|P0C539|ACT2_ORYSI	Actin-2	ACT2 AC2 RAC2	Oryza sativa subsp. indica (Rice)	15.2696	34.6477	0.00652085	0.0820489	1.18209	UP	97.3	371	10	0	114	1226	7	377	0	reviewed	377	ATP binding; cytoplasm; cytoskeleton	GO:0005524; GO:0005737; GO:0005856	Cytoplasm ‚ cytoskeleton.	-	-
GSMUA_Achr1G05990_001	1:4853167-4857013	sp|A3C6D7|ACT2_ORYSJ	Actin-2	ACT2 AC2 RAC2 Os10g0510000 LOC_Os10g36650 OsJ_030859 OSJNBa0005K07.1	Oryza sativa subsp. japonica (Rice)	15.2696	34.6477	0.00652085	0.0820489	1.18209	UP	97.3	371	10	0	114	1226	7	377	0	reviewed	377	ATP binding; cytoplasm; cytoskeleton	GO:0005524; GO:0005737; GO:0005856	Cytoplasm ‚ cytoskeleton.	-	dosa:Os10t0510000-01;osa:4349087;
GSMUA_Achr11G12570_001	11:11568100-11569684	sp|P53492|ACT7_ARATH	Actin-7 (Actin-2)	ACT7 At5g09810 MYH9.2	Arabidopsis thaliana (Mouse-ear cress)	7.04447	1.80745	0.000669854	0.0165211	-1.96254	DOWN	89.33	375	12	1	1	1041	1	375	0	reviewed	377	ATP binding; cell division; cell wall; chloroplast envelope; chloroplast stroma; cytoskeleton; cytosol; mitochondrion; nucleolus; plasma membrane; plasmodesma; response to auxin stimulus; response to light stimulus; response to wounding; root hair elongation; seed germination; structural constituent of cytoskeleton	GO:0005524; GO:0051301; GO:0005618; GO:0009941; GO:0009570; GO:0005856; GO:0005829; GO:0005739; GO:0005730; GO:0005886; GO:0009506; GO:0009733; GO:0009416; GO:0009611; GO:0048767; GO:0009845; GO:0005200	Cytoplasm ‚ cytoskeleton.	-	ath:AT5G09810;
GSMUA_Achr8G16150_001	8:13933121-13935089	sp|P53492|ACT7_ARATH	Actin-7 (Actin-2)	ACT7 At5g09810 MYH9.2	Arabidopsis thaliana (Mouse-ear cress)	9.01218	3.27211	0.00474393	0.0664694	-1.46166	DOWN	97.35	377	10	0	15	1145	1	377	0	reviewed	377	ATP binding; cell division; cell wall; chloroplast envelope; chloroplast stroma; cytoskeleton; cytosol; mitochondrion; nucleolus; plasma membrane; plasmodesma; response to auxin stimulus; response to light stimulus; response to wounding; root hair elongation; seed germination; structural constituent of cytoskeleton	GO:0005524; GO:0051301; GO:0005618; GO:0009941; GO:0009570; GO:0005856; GO:0005829; GO:0005739; GO:0005730; GO:0005886; GO:0009506; GO:0009733; GO:0009416; GO:0009611; GO:0048767; GO:0009845; GO:0005200	Cytoplasm ‚ cytoskeleton.	-	ath:AT5G09810;
GSMUA_Achr1G00290_001	1:241409-242086	sp|P30175|ADF_LILLO	Actin-depolymerizing factor (ADF)	-	Lilium longiflorum (Trumpet lily)	0	0.416715	0.0191939	0.162606	1.79769e+308	UP	85.61	132	19	0	1	396	8	139	7e-80	reviewed	139	actin cytoskeleton; actin filament depolymerization	GO:0015629; GO:0030042	-	-	-
GSMUA_Achr4G29400_001	4:27376515-27377059	sp|P30175|ADF_LILLO	Actin-depolymerizing factor (ADF)	-	Lilium longiflorum (Trumpet lily)	0	1.07062	0.00886729	0.10002	1.79769e+308	UP	82.47	97	17	0	4	294	43	139	3e-54	reviewed	139	actin cytoskeleton; actin filament depolymerization	GO:0015629; GO:0030042	-	-	-
GSMUA_Achr1G00290_001	1:241409-242086	sp|Q6EUH7|ADF1_ORYSJ	Actin-depolymerizing factor 1 (ADF-1) (OsADF1)	ADF1 Os02g0663800 LOC_Os02g44470 OJ1001_D02.29	Oryza sativa subsp. japonica (Rice)	0	0.416715	0.0191939	0.162606	1.79769e+308	UP	87.12	132	17	0	1	396	8	139	5e-79	reviewed	139	actin cytoskeleton; actin filament depolymerization	GO:0015629; GO:0030042	-	-	dosa:Os02t0663800-01;osa:4330233;
GSMUA_Achr6G15330_001	6:10219337-10220529	sp|Q9LQ81|ADF10_ARATH	Actin-depolymerizing factor 10 (ADF-10) (AtADF10)	ADF10 At1g01750 T1N6.16	Arabidopsis thaliana (Mouse-ear cress)	2.07226	0	0.0183362	0.158068	-1.79769e+308	DOWN	87.93	58	7	0	97	270	82	139	4e-30	reviewed	140	actin cytoskeleton; actin filament depolymerization	GO:0015629; GO:0030042	-	-	ath:AT1G01750;
GSMUA_Achr4G29400_001	4:27376515-27377059	sp|Q67ZM4|ADF7_ARATH	Actin-depolymerizing factor 7 (ADF-7) (AtADF7)	ADF7 At4g25590 M7J2.40	Arabidopsis thaliana (Mouse-ear cress)	0	1.07062	0.00886729	0.10002	1.79769e+308	UP	82.65	98	17	0	1	294	40	137	3e-54	reviewed	137	actin filament; actin filament depolymerization	GO:0005884; GO:0030042	-	-	ath:AT4G25590;
GSMUA_Achr6G15330_001	6:10219337-10220529	sp|Q0DLA3|ADF7_ORYSJ	Actin-depolymerizing factor 7 (ADF-7) (OsADF7)	ADF7 Os05g0113400 LOC_Os05g02250	Oryza sativa subsp. japonica (Rice)	2.07226	0	0.0183362	0.158068	-1.79769e+308	DOWN	93.1	58	4	0	97	270	82	139	8e-32	reviewed	139	actin cytoskeleton; actin filament depolymerization	GO:0015629; GO:0030042	-	-	dosa:Os05t0113400-01;osa:4337605;
GSMUA_Achr10G06610_001	10:16923822-16928656	sp|O80856|ARC1A_ARATH	Actin-related protein 2/3 complex subunit 1A (Actin-related protein C1) (Actin-related protein C1A) (Arp2/3 complex 41 kDa subunit) (p41-ARC)	ARPC1A At2g30910 F7F1.12	Arabidopsis thaliana (Mouse-ear cress)	0.122841	0.938891	0.00739712	0.0891413	2.93417	UP	71.56	109	29	1	18	338	73	181	1e-46	reviewed	378	Arp2/3 protein complex; actin filament organization; cytoplasm; nucleus; regulation of actin filament polymerization	GO:0005885; GO:0007015; GO:0005737; GO:0005634; GO:0030833	Cytoplasm ‚ cytoskeleton.	-	ath:AT2G30910;
GSMUA_Achr10G06610_001	10:16923822-16928656	sp|Q9SJW6|ARC1B_ARATH	Actin-related protein 2/3 complex subunit 1B (Actin-related protein C1) (Actin-related protein C1B) (Arp2/3 complex 41 kDa subunit) (p41-ARC)	ARPC1B At2g31300 F16D14.14	Arabidopsis thaliana (Mouse-ear cress)	0.122841	0.938891	0.00739712	0.0891413	2.93417	UP	71.56	109	29	1	18	338	73	181	1e-46	reviewed	378	Arp2/3 protein complex; actin filament organization; cytoplasm; nucleus; regulation of actin filament polymerization	GO:0005885; GO:0007015; GO:0005737; GO:0005634; GO:0030833	Cytoplasm ‚ cytoskeleton.	-	ath:AT2G31300;
GSMUA_Achr7G22860_001	7:25234699-25238862	sp|Q8S059|STAD2_ORYSJ	Acyl-[acyl-carrier-protein] desaturase 2, chloroplastic (EC 1.14.19.2) (SSI2 homolog) (OsSSI2) (Stearoyl-ACP desaturase 2)	SSI2 Os01g0919900 LOC_Os01g69080 B1793G04.1 OsJ_04566 P0678F11.28	Oryza sativa subsp. japonica (Rice)	65.7285	31.8205	0.0151332	0.140062	-1.04656	DOWN	77.75	355	40	3	230	1180	43	396	0	reviewed	396	acyl-[acyl-carrier-protein] desaturase activity; chloroplast stroma; defense response to bacterium; defense response to insect; defense response to virus; fatty acid biosynthetic process; stearoyl-CoA 9-desaturase activity; transition metal ion binding	GO:0045300; GO:0009570; GO:0042742; GO:0002213; GO:0051607; GO:0006633; GO:0004768; GO:0046914	Plastid ‚ chloroplast.	Lipid metabolism; fatty acid metabolism.	dosa:Os01t0919900-01;osa:4327738;
GSMUA_Achr6G27590_001	6:28060253-28064825	sp|P22337|STAD_RICCO	Acyl-[acyl-carrier-protein] desaturase, chloroplastic (EC 1.14.19.2) (Delta(9) stearoyl-acyl carrier protein desaturase) (Stearoyl-ACP desaturase)	-	Ricinus communis (Castor bean)	14.1091	34.0623	0.00373128	0.0566703	1.27155	UP	74.51	357	47	1	77	1015	40	396	0	reviewed	396	acyl-[acyl-carrier-protein] desaturase activity; chloroplast; fatty acid biosynthetic process; transition metal ion binding	GO:0045300; GO:0009507; GO:0006633; GO:0046914	Plastid ‚ chloroplast. Plastid.	Lipid metabolism; fatty acid metabolism.	rcu:RCOM_1238330;
GSMUA_Achr6G27590_001	6:28060253-28064825	sp|O24428|STAD_ELAGV	Acyl-[acyl-carrier-protein] desaturase, chloroplastic (EC 1.14.19.2) (Stearoyl-ACP desaturase)	-	Elaeis guineensis var. tenera (Oil palm)	14.1091	34.0623	0.00373128	0.0566703	1.27155	UP	75.89	365	44	1	53	1015	29	393	0	reviewed	393	acyl-[acyl-carrier-protein] desaturase activity; chloroplast; fatty acid biosynthetic process; transition metal ion binding	GO:0045300; GO:0009507; GO:0006633; GO:0046914	Plastid ‚ chloroplast. Plastid.	Lipid metabolism; fatty acid metabolism.	-
GSMUA_Achr7G22860_001	7:25234699-25238862	sp|O24428|STAD_ELAGV	Acyl-[acyl-carrier-protein] desaturase, chloroplastic (EC 1.14.19.2) (Stearoyl-ACP desaturase)	-	Elaeis guineensis var. tenera (Oil palm)	65.7285	31.8205	0.0151332	0.140062	-1.04656	DOWN	77.94	399	44	3	98	1180	1	393	0	reviewed	393	acyl-[acyl-carrier-protein] desaturase activity; chloroplast; fatty acid biosynthetic process; transition metal ion binding	GO:0045300; GO:0009507; GO:0006633; GO:0046914	Plastid ‚ chloroplast. Plastid.	Lipid metabolism; fatty acid metabolism.	-
GSMUA_Achr4G19960_001	4:20754642-20757868	sp|Q9STP8|ACBP2_ARATH	Acyl-CoA-binding domain-containing protein 2 (Acyl-CoA binding protein 2)	ACBP2 At4g27780 T27E11.20	Arabidopsis thaliana (Mouse-ear cress)	1.7851	13.7532	1.03545e-07	1.48467e-05	2.94569	UP	46.3	108	58	0	574	897	98	205	5e-24	reviewed	354	endoplasmic reticulum; endoplasmic reticulum membrane; fatty-acyl-CoA binding; glyoxysome; integral to membrane; lead ion binding; lipid binding; lipid transport; peroxisomal membrane; plasma membrane; response to lead ion	GO:0005783; GO:0005789; GO:0000062; GO:0009514; GO:0016021; GO:0032791; GO:0008289; GO:0006869; GO:0005778; GO:0005886; GO:0010288	Cell membrane; Single-pass membrane protein. Endoplasmic reticulum membrane; Single-pass membrane protein. Peroxisome membrane; Single-pass membrane protein.	-	ath:AT4G27780;
GSMUA_Achr4G19960_001	4:20754642-20757868	sp|Q9STX1|ACBP3_ARATH	Acyl-CoA-binding domain-containing protein 3 (Acyl-CoA binding protein 3)	ACBP3 At4g24230 T22A6.60	Arabidopsis thaliana (Mouse-ear cress)	1.7851	13.7532	1.03545e-07	1.48467e-05	2.94569	UP	51.24	121	56	2	511	873	204	321	2e-30	reviewed	362	extracellular space; fatty-acyl-CoA binding; lipid binding; transport	GO:0005615; GO:0000062; GO:0008289; GO:0006810	Secreted ‚ extracellular space.	-	ath:AT4G24230;
GSMUA_Achr3G23920_001	3:24606729-24617988	sp|Q9MA55|ACBP4_ARATH	Acyl-CoA-binding domain-containing protein 4 (Acyl-CoA binding protein 4)	ACBP4 At3g05420 F22F7.13	Arabidopsis thaliana (Mouse-ear cress)	24.0231	5.99534	8.79371e-06	0.000599935	-2.00251	DOWN	32.11	383	242	4	46	1164	107	481	1e-56	reviewed	668	cytoplasm; cytosol; fatty-acyl-CoA binding; lipid binding; lipid transport; nucleus; response to ethylene stimulus; response to jasmonic acid stimulus; response to light stimulus; transport	GO:0005737; GO:0005829; GO:0000062; GO:0008289; GO:0006869; GO:0005634; GO:0009723; GO:0009753; GO:0009416; GO:0006810	Cytoplasm.	-	ath:AT3G05420;
GSMUA_Achr3G23920_001	3:24606729-24617988	sp|Q8RWD9|ACBP5_ARATH	Acyl-CoA-binding domain-containing protein 5 (Acyl-CoA binding protein 5)	ACBP5 At5g27630 F15A18.90	Arabidopsis thaliana (Mouse-ear cress)	24.0231	5.99534	8.79371e-06	0.000599935	-2.00251	DOWN	33.96	318	208	1	217	1164	165	482	3e-54	reviewed	648	cytosol; fatty-acyl-CoA binding; lipid binding; lipid transport; response to light stimulus	GO:0005829; GO:0000062; GO:0008289; GO:0006869; GO:0009416	Cytoplasm.	-	ath:AT5G27630;
GSMUA_Achr1G10780_001	1:8287472-8290407	sp|O22643|ACBP_FRIAG	Acyl-CoA-binding protein (ACBP)	ACABP	Fritillaria agrestis (Stinkbells)	410.917	213.683	0.0338527	0.228153	-0.943374	NEUTRAL	82.35	85	15	0	84	338	1	85	8e-45	reviewed	87	fatty-acyl-CoA binding; lipid binding; transport	GO:0000062; GO:0008289; GO:0006810	-	-	-
GSMUA_Achr1G10780_001	1:8287472-8290407	sp|O04066|ACBP_RICCO	Acyl-CoA-binding protein (ACBP)	-	Ricinus communis (Castor bean)	410.917	213.683	0.0338527	0.228153	-0.943374	NEUTRAL	92.94	85	6	0	84	338	1	85	7e-51	reviewed	90	fatty-acyl-CoA binding; lipid binding; transport	GO:0000062; GO:0008289; GO:0006810	-	-	-
GSMUA_Achr7G11200_001	7:8932243-8935943	sp|Q9C9W9|ADO3_ARATH	Adagio protein 3 (F-box only protein 2a) (FBX2a) (Flavin-binding kelch repeat F-box protein 1)	ADO3 FKF1 At1g68050 T23K23.10	Arabidopsis thaliana (Mouse-ear cress)	107.77	54.8434	0.0320288	0.222032	-0.974573	NEUTRAL	69.93	582	116	5	124	1713	44	618	0	reviewed	619	circadian rhythm; core promoter binding; cytoplasm; flower development; nucleus; photoreceptor activity; positive regulation of flower development; protein ubiquitination; protein-chromophore linkage; regulation of transcription, DNA-dependent; response to blue light	GO:0007623; GO:0001047; GO:0005737; GO:0009908; GO:0005634; GO:0009881; GO:0009911; GO:0016567; GO:0018298; GO:0006355; GO:0009637	Nucleus. Cytoplasm.	Protein modification; protein ubiquitination.	ath:AT1G68050;
GSMUA_Achr7G11200_001	7:8932243-8935943	sp|Q2R2W1|ADO3_ORYSJ	Adagio-like protein 3	Os11g0547000 LOC_Os11g34460	Oryza sativa subsp. japonica (Rice)	107.77	54.8434	0.0320288	0.222032	-0.974573	NEUTRAL	75.84	563	91	2	160	1713	67	629	0	reviewed	630	nucleus; photoreceptor activity; positive regulation of flower development; protein ubiquitination; protein-chromophore linkage; response to blue light; rhythmic process	GO:0005634; GO:0009881; GO:0009911; GO:0016567; GO:0018298; GO:0009637; GO:0048511	Nucleus.	Protein modification; protein ubiquitination.	osa:4350698;
GSMUA_Achr10G13040_001	10:21860275-21862573	sp|P29518|BT1_MAIZE	Adenine nucleotide transporter BT1, chloroplastic/amyloplastic/mitochondrial (Protein brittle-1)	BT1	Zea mays (Maize)	1.28761	5.60168	0.000500275	0.0135501	2.12117	UP	30.6	281	185	5	90	917	138	413	1e-22	reviewed	436	amyloplast inner membrane; chloroplast inner membrane; integral to membrane; mitochondrial inner membrane; transmembrane transport	GO:0033098; GO:0009706; GO:0016021; GO:0005743; GO:0055085	Plastid ‚ chloroplast inner membrane; Multi-pass membrane protein. Plastid ‚ amyloplast inner membrane; Multi-pass membrane protein. Mitochondrion inner membrane; Multi-pass membrane protein.	-	zma:732804;
GSMUA_Achr6G03740_001	6:2567718-2573302	sp|Q9SUV1|BRT1_ARATH	Adenine nucleotide transporter BT1, chloroplastic/mitochondrial (Protein BRITTLE 1 homolog) (AtBT1) (Protein EMBRYO DEFECTIVE 104) (Protein EMBRYO DEFECTIVE 42) (Protein SODIUM HYPERSENSITIVE 1)	BT1 EMB104 EMB42 SHS1 At4g32400 F8B4.100	Arabidopsis thaliana (Mouse-ear cress)	11.1802	1.48294	8.1e-08	1.21586e-05	-2.91441	DOWN	41.1	292	154	4	193	1065	111	385	2e-60	reviewed	392	chloroplast envelope; chloroplast inner membrane; integral to membrane; mitochondrial inner membrane; mitochondrion; nucleotide transmembrane transporter activity; nucleotide transport; response to stress	GO:0009941; GO:0009706; GO:0016021; GO:0005743; GO:0005739; GO:0015215; GO:0006862; GO:0006950	Plastid ‚ chloroplast inner membrane; Multi-pass membrane protein. Mitochondrion inner membrane; Multi-pass membrane protein.	-	ath:AT4G32400;
GSMUA_Achr1G04210_001	1:3498013-3510085	sp|Q43199|APT1_WHEAT	Adenine phosphoribosyltransferase 1 (APRT 1) (EC 2.4.2.7)	APT1	Triticum aestivum (Wheat)	0.62133	0.169604	0.0415944	0.258288	-1.87319	DOWN	75.93	162	39	0	295	780	17	178	2e-85	reviewed	181	AMP salvage; adenine phosphoribosyltransferase activity; adenine salvage; cytoplasm; purine ribonucleoside salvage	GO:0044209; GO:0003999; GO:0006168; GO:0005737; GO:0006166	Cytoplasm.	Purine metabolism; AMP biosynthesis via salvage pathway; AMP from adenine: step 1/1.	-
GSMUA_Achr7G07120_001	7:5212970-5217814	sp|Q43199|APT1_WHEAT	Adenine phosphoribosyltransferase 1 (APRT 1) (EC 2.4.2.7)	APT1	Triticum aestivum (Wheat)	18.932	2.62773	4.05673e-07	4.74451e-05	-2.84894	DOWN	73.86	176	46	0	25	552	3	178	8e-91	reviewed	181	AMP salvage; adenine phosphoribosyltransferase activity; adenine salvage; cytoplasm; purine ribonucleoside salvage	GO:0044209; GO:0003999; GO:0006168; GO:0005737; GO:0006166	Cytoplasm.	Purine metabolism; AMP biosynthesis via salvage pathway; AMP from adenine: step 1/1.	-
GSMUA_Achr1G04210_001	1:3498013-3510085	sp|P31166|APT1_ARATH	Adenine phosphoribosyltransferase 1, chloroplastic (APRT 1) (EC 2.4.2.7)	APT1 APT At1g27450 F17L21.24	Arabidopsis thaliana (Mouse-ear cress)	0.62133	0.169604	0.0415944	0.258288	-1.87319	DOWN	77.71	175	39	0	253	777	67	241	1e-86	reviewed	243	AMP salvage; adenine phosphoribosyltransferase activity; adenine salvage; chloroplast; purine ribonucleoside salvage	GO:0044209; GO:0003999; GO:0006168; GO:0009507; GO:0006166	Plastid ‚ chloroplast. Cytoplasm.	Purine metabolism; AMP biosynthesis via salvage pathway; AMP from adenine: step 1/1.	ath:AT1G27450;
GSMUA_Achr7G07120_001	7:5212970-5217814	sp|P31166|APT1_ARATH	Adenine phosphoribosyltransferase 1, chloroplastic (APRT 1) (EC 2.4.2.7)	APT1 APT At1g27450 F17L21.24	Arabidopsis thaliana (Mouse-ear cress)	18.932	2.62773	4.05673e-07	4.74451e-05	-2.84894	DOWN	73.48	181	48	0	7	549	61	241	9e-91	reviewed	243	AMP salvage; adenine phosphoribosyltransferase activity; adenine salvage; chloroplast; purine ribonucleoside salvage	GO:0044209; GO:0003999; GO:0006168; GO:0009507; GO:0006166	Plastid ‚ chloroplast. Cytoplasm.	Purine metabolism; AMP biosynthesis via salvage pathway; AMP from adenine: step 1/1.	ath:AT1G27450;
GSMUA_Achr11G12450_001	11:11504252-11508333	sp|Q5GHF7|IPT_HUMLU	Adenylate isopentenyltransferase (EC 2.5.1.27) (EC 2.5.1.n4) (Adenylate dimethylallyltransferase) (Cytokinin synthase)	-	Humulus lupulus (European hop)	8.22488	17.5821	0.0200185	0.16574	1.09604	UP	58.25	103	41	2	1	306	36	137	2e-27	reviewed	329	AMP dimethylallyltransferase activity; ATP binding; isopentenyl adenine biosynthetic process; tRNA processing	GO:0009824; GO:0005524; GO:0034265; GO:0008033	-	-	-
GSMUA_Achr11G08810_001	11:6815919-6820361	sp|Q8HSW1|KADC_SOLTU	Adenylate kinase, chloroplastic (AK) (EC 2.7.4.3) (ATP-AMP transphosphorylase)	ADK	Solanum tuberosum (Potato)	10.4238	22.8021	0.0172603	0.151942	1.12928	UP	41.88	234	112	4	205	858	56	281	3e-50	reviewed	288	ATP binding; adenylate kinase activity; chloroplast	GO:0005524; GO:0004017; GO:0009507	Plastid ‚ chloroplast.	-	-
GSMUA_Achr10G08910_001	10:18930265-18937856	tr|M0RGL7|M0RGL7_MUSAM	Adenylyl-sulfate kinase (EC 2.7.1.25)	-	Musa acuminata subsp. malaccensis (Wild banana) (Musa malaccensis)	3.75852	1.05527	0.00554837	0.073837	-1.83255	DOWN	100	207	0	0	62	682	1	207	1e-150	unreviewed	207	ATP binding; adenylylsulfate kinase activity; sulfate assimilation	GO:0005524; GO:0004020; GO:0000103	-	Sulfur metabolism; hydrogen sulfide biosynthesis; sulfite from sulfate: step 2/3.	-
GSMUA_Achr10G08910_001	10:18930265-18937856	sp|Q43295|KAP1_ARATH	Adenylyl-sulfate kinase 1, chloroplastic (EC 2.7.1.25) (ATP adenosine-5'-phosphosulfate 3'-phosphotransferase) (Adenosine-5'-phosphosulfate kinase) (APS kinase)	AKN1 At2g14750 F26C24.11 T6B13.1	Arabidopsis thaliana (Mouse-ear cress)	3.75852	1.05527	0.00554837	0.073837	-1.83255	DOWN	74.27	206	51	1	62	679	72	275	8e-111	reviewed	276	ATP binding; adenylylsulfate kinase activity; chloroplast; cysteine biosynthetic process; hydrogen sulfide biosynthetic process; male gamete generation; regulation of glucosinolate biosynthetic process; sulfate assimilation	GO:0005524; GO:0004020; GO:0009507; GO:0019344; GO:0070814; GO:0048232; GO:0010439; GO:0000103	Plastid ‚ chloroplast.	Sulfur metabolism; hydrogen sulfide biosynthesis; sulfite from sulfate: step 2/3.	ath:AT2G14750;
GSMUA_Achr10G08910_001	10:18930265-18937856	sp|O49204|KAPS_CATRO	Adenylyl-sulfate kinase, chloroplastic (EC 2.7.1.25) (ATP adenosine-5'-phosphosulfate 3'-phosphotransferase) (Adenosine-5'-phosphosulfate kinase) (APS kinase)	AKN	Catharanthus roseus (Madagascar periwinkle) (Vinca rosea)	3.75852	1.05527	0.00554837	0.073837	-1.83255	DOWN	67.94	209	67	0	50	676	102	310	1e-101	reviewed	312	ATP binding; adenylylsulfate kinase activity; chloroplast; cysteine biosynthetic process; hydrogen sulfide biosynthetic process; sulfate assimilation	GO:0005524; GO:0004020; GO:0009507; GO:0019344; GO:0070814; GO:0000103	Plastid ‚ chloroplast.	Sulfur metabolism; hydrogen sulfide biosynthesis; sulfite from sulfate: step 2/3.	-
GSMUA_Achr4G00870_001	4:731050-737360	sp|P31692|ADT_PARKE	ADP,ATP carrier protein (ADP/ATP translocase) (Adenine nucleotide translocator) (ANT)	-	Parachlorella kessleri (Green alga) (Chlorella kessleri)	0.124654	0.979973	0.00150886	0.0298933	2.97481	UP	45.76	295	152	4	70	945	41	330	2e-81	reviewed	339	integral to membrane; mitochondrial inner membrane; transmembrane transport; transporter activity	GO:0016021; GO:0005743; GO:0055085; GO:0005215	Mitochondrion inner membrane; Multi-pass membrane protein.	-	-
GSMUA_Achr4G02310_001	4:2065128-2069160	sp|Q06396|ARF1_ORYSJ	ADP-ribosylation factor 1 (13 kDa cold-induced protein)	Os01g0813400 LOC_Os01g59790 OSJNBa0085D07.10 P0425G02.41 P0432B10.14	Oryza sativa subsp. japonica (Rice)	22.7823	85.8095	1.84734e-05	0.00106797	1.91322	UP	95.58	181	8	0	1	543	1	181	1e-126	reviewed	181	GTP binding; Golgi apparatus; copper ion binding; plasma membrane; protein transport; response to cadmium ion; small GTPase mediated signal transduction; vacuole; vesicle-mediated transport	GO:0005525; GO:0005794; GO:0005507; GO:0005886; GO:0015031; GO:0046686; GO:0007264; GO:0005773; GO:0016192	Golgi apparatus.	-	osa:4327591;
GSMUA_Achr4G02310_001	4:2065128-2069160	sp|P51823|ARF2_ORYSJ	ADP-ribosylation factor 2	ARF Os05g0489600 LOC_Os05g41060 OJ1119_H02.17	Oryza sativa subsp. japonica (Rice)	22.7823	85.8095	1.84734e-05	0.00106797	1.91322	UP	95.58	181	8	0	1	543	1	181	3e-126	reviewed	181	GTP binding; Golgi apparatus; copper ion binding; intracellular protein transport; plasma membrane; protein ADP-ribosylation; response to cadmium ion; small GTPase mediated signal transduction; vacuole; vesicle-mediated transport	GO:0005525; GO:0005794; GO:0005507; GO:0006886; GO:0005886; GO:0006471; GO:0046686; GO:0007264; GO:0005773; GO:0016192	Golgi apparatus.	-	osa:4339157;
GSMUA_Achr3G18390_001	3:19846231-19850459	sp|Q9LQC8|ARF2A_ARATH	ADP-ribosylation factor 2-A (AtARF2)	ARF2-A ARFA1-A ARFA2-A At1g23490 F28C11.12 F5O8.5	Arabidopsis thaliana (Mouse-ear cress)	125.51	67.3596	0.0415056	0.258053	-0.897847	NEUTRAL	98.33	180	3	0	160	699	1	180	1e-126	reviewed	181	GTP binding; Golgi apparatus; phospholipase activator activity; protein transport; response to cadmium ion; small GTPase mediated signal transduction; vesicle-mediated transport	GO:0005525; GO:0005794; GO:0016004; GO:0015031; GO:0046686; GO:0007264; GO:0016192	Golgi apparatus.	-	ath:AT1G23490;ath:AT1G70490;
GSMUA_Achr3G18390_001	3:19846231-19850459	sp|P0DH91|ARF2B_ARATH	ADP-ribosylation factor 2-B (AtARF2) (ARF1-like protein U5)	ARF2-B ARFA1-D ARFA2-B U5 At1g70490 F20B24.21 F24J13.6	Arabidopsis thaliana (Mouse-ear cress)	125.51	67.3596	0.0415056	0.258053	-0.897847	NEUTRAL	98.33	180	3	0	160	699	1	180	1e-126	reviewed	181	GTP binding; Golgi apparatus; phospholipase activator activity; plasma membrane; protein transport; small GTPase mediated signal transduction; vacuole; vesicle-mediated transport	GO:0005525; GO:0005794; GO:0016004; GO:0005886; GO:0015031; GO:0007264; GO:0005773; GO:0016192	Golgi apparatus.	-	ath:AT1G23490;ath:AT1G70490;
GSMUA_Achr11G10840_001	11:8589198-8605685	sp|Q9FIT8|AGD1_ARATH	ADP-ribosylation factor GTPase-activating protein AGD1 (ARF GAP AGD1) (Protein ARF-GAP DOMAIN 1) (AtAGD1)	AGD1 At5g61980 K22G18.9	Arabidopsis thaliana (Mouse-ear cress)	15.7567	8.41886	0.036321	0.236054	-0.90427	NEUTRAL	63.54	831	277	8	1	2433	1	825	0	reviewed	828	ARF GTPase activator activity; endosome; phospholipid binding; positive regulation of GTPase activity; regulation of ARF GTPase activity; transport; zinc ion binding	GO:0008060; GO:0005768; GO:0005543; GO:0043547; GO:0032312; GO:0006810; GO:0008270	Endosome.	-	ath:AT5G61980;
GSMUA_Achr4G13040_001	4:9734666-9737006	sp|Q9FVJ3|AGD12_ARATH	ADP-ribosylation factor GTPase-activating protein AGD12 (ARF GAP AGD12) (Protein ARF-GAP DOMAIN 12) (AtAGD12) (Zinc- and calcium-binding protein) (AtZAC)	AGD12 ZAC At4g21160 F7J7.100	Arabidopsis thaliana (Mouse-ear cress)	50.1499	26.8534	0.0441922	0.264788	-0.90114	NEUTRAL	45.62	160	84	2	1	477	176	333	1e-30	reviewed	337	ARF GTPase activator activity; Golgi apparatus; intracellular protein transport; phospholipid binding; plasma membrane; regulation of ARF GTPase activity; vacuole; zinc ion binding	GO:0008060; GO:0005794; GO:0006886; GO:0005543; GO:0005886; GO:0032312; GO:0005773; GO:0008270	Golgi apparatus. Cell membrane.	-	ath:AT4G21160;
GSMUA_Achr11G10840_001	11:8589198-8605685	sp|Q5W7F2|AGD3_ARATH	ADP-ribosylation factor GTPase-activating protein AGD3 (ARF GAP AGD3) (Protein ARF-GAP DOMAIN 3) (AtAGD3) (Protein SCARFACE) (Protein VASCULAR NETWORK 3)	AGD3 SFC VAN3 At5g13300 T31B5.120	Arabidopsis thaliana (Mouse-ear cress)	15.7567	8.41886	0.036321	0.236054	-0.90427	NEUTRAL	71.17	829	214	11	1	2439	1	820	0	reviewed	827	ARF GTPase activator activity; cytosol; endocytosis; leaf morphogenesis; phloem or xylem histogenesis; phosphatidylinositol binding; plasma membrane; regulation of ARF GTPase activity; response to auxin stimulus; trans-Golgi network transport vesicle; xylem and phloem pattern formation; zinc ion binding	GO:0008060; GO:0005829; GO:0006897; GO:0009965; GO:0010087; GO:0035091; GO:0005886; GO:0032312; GO:0009733; GO:0030140; GO:0010051; GO:0008270	Golgi apparatus ‚ trans-Golgi network.	-	ath:AT5G13300;
GSMUA_Achr11G25620_001	11:24711275-24715203	sp|Q9LTW0|ALIS1_ARATH	ALA-interacting subunit 1 (AtALIS1) (ALA3 beta-subunit 1)	ALIS1 At3g12740 MBK21.12	Arabidopsis thaliana (Mouse-ear cress)	23.1708	47.1588	0.0173745	0.15263	1.02522	UP	72.12	330	90	2	64	1053	23	350	5e-174	reviewed	350	Golgi apparatus; Golgi membrane; endoplasmic reticulum membrane; integral to membrane; late endosome membrane; phospholipid transport	GO:0005794; GO:0000139; GO:0005789; GO:0016021; GO:0031902; GO:0015914	Golgi apparatus membrane; Multi-pass membrane protein. Prevacuolar compartment membrane; Multi-pass membrane protein. Endoplasmic reticulum membrane; Multi-pass membrane protein.	-	ath:AT3G12740;
GSMUA_Achr11G25620_001	11:24711275-24715203	sp|Q9SLK2|ALIS3_ARATH	ALA-interacting subunit 3 (AtALIS3)	ALIS3 At1g54320 F20D21.14 F20D21_50	Arabidopsis thaliana (Mouse-ear cress)	23.1708	47.1588	0.0173745	0.15263	1.02522	UP	72.12	330	90	2	64	1053	22	349	1e-173	reviewed	349	Golgi membrane; endoplasmic reticulum membrane; integral to membrane; late endosome membrane	GO:0000139; GO:0005789; GO:0016021; GO:0031902	Golgi apparatus membrane; Multi-pass membrane protein. Prevacuolar compartment membrane; Multi-pass membrane protein. Endoplasmic reticulum membrane; Multi-pass membrane protein.	-	ath:AT1G54320;
GSMUA_Achr2G07320_001	2:11845736-11851874	sp|P52894|ALA2_HORVU	Alanine aminotransferase 2 (ALAAT-2) (EC 2.6.1.2) (Glutamate pyruvate transaminase 2) (GPT) (Glutamic--alanine transaminase 2) (Glutamic--pyruvic transaminase 2)	-	Hordeum vulgare (Barley)	2.13476	0.707592	0.0122357	0.121968	-1.59308	DOWN	81.08	481	91	0	19	1461	2	482	0	reviewed	482	L-alanine catabolic process; L-alanine:2-oxoglutarate aminotransferase activity; biosynthetic process; pyridoxal phosphate binding	GO:0042853; GO:0004021; GO:0009058; GO:0030170	-	Photosynthesis; C4 acid pathway. Amino-acid degradation; L-alanine degradation via transaminase pathway; pyruvate from L-alanine: step 1/1.	-
GSMUA_Achr2G07320_001	2:11845736-11851874	sp|P34106|ALA2_PANMI	Alanine aminotransferase 2 (ALAAT-2) (EC 2.6.1.2) (Glutamate pyruvate transaminase 2) (GPT) (Glutamic--alanine transaminase 2) (Glutamic--pyruvic transaminase 2)	-	Panicum miliaceum (Proso millet) (Broomcorn millet)	2.13476	0.707592	0.0122357	0.121968	-1.59308	DOWN	83.16	481	81	0	19	1461	2	482	0	reviewed	482	L-alanine catabolic process; L-alanine:2-oxoglutarate aminotransferase activity; biosynthetic process; pyridoxal phosphate binding	GO:0042853; GO:0004021; GO:0009058; GO:0030170	-	Photosynthesis; C4 acid pathway. Amino-acid degradation; L-alanine degradation via transaminase pathway; pyruvate from L-alanine: step 1/1.	dosa:Os07t0617800-01;dosa:Os10t0390600-01;
GSMUA_Achr5G08560_001	5:6247741-6252117	sp|Q94AL9|AGT22_ARATH	Alanine--glyoxylate aminotransferase 2 homolog 2, mitochondrial (EC 2.6.1.44) (Beta-alanine-pyruvate aminotransferase 2)	AGT3 At2g38400 T19C21.11	Arabidopsis thaliana (Mouse-ear cress)	40.9027	80.6663	0.0263391	0.195284	0.979769	NEUTRAL	78.44	436	93	1	230	1537	43	477	0	reviewed	477	alanine-glyoxylate transaminase activity; mitochondrion; photorespiration; pyridoxal phosphate binding	GO:0008453; GO:0005739; GO:0009853; GO:0030170	Mitochondrion.	-	ath:AT2G38400;
GSMUA_Achr6G32610_001	6:31947700-31950541	sp|Q94AL9|AGT22_ARATH	Alanine--glyoxylate aminotransferase 2 homolog 2, mitochondrial (EC 2.6.1.44) (Beta-alanine-pyruvate aminotransferase 2)	AGT3 At2g38400 T19C21.11	Arabidopsis thaliana (Mouse-ear cress)	2.62771	7.62588	0.00433976	0.0626899	1.5371	UP	71.13	478	135	3	1	1428	1	477	0	reviewed	477	alanine-glyoxylate transaminase activity; mitochondrion; photorespiration; pyridoxal phosphate binding	GO:0008453; GO:0005739; GO:0009853; GO:0030170	Mitochondrion.	-	ath:AT2G38400;
GSMUA_Achr5G08560_001	5:6247741-6252117	sp|Q9SR86|AGT23_ARATH	Alanine--glyoxylate aminotransferase 2 homolog 3, mitochondrial (EC 2.6.1.44) (Beta-alanine-pyruvate aminotransferase 3)	At3g08860 T16O11.21	Arabidopsis thaliana (Mouse-ear cress)	40.9027	80.6663	0.0263391	0.195284	0.979769	NEUTRAL	72.73	473	126	2	125	1537	10	481	0	reviewed	481	alanine-glyoxylate transaminase activity; cellular response to nitrogen levels; mitochondrion; photorespiration; pyridoxal phosphate binding	GO:0008453; GO:0043562; GO:0005739; GO:0009853; GO:0030170	Mitochondrion.	-	ath:AT3G08860;
GSMUA_Achr6G32610_001	6:31947700-31950541	sp|Q9SR86|AGT23_ARATH	Alanine--glyoxylate aminotransferase 2 homolog 3, mitochondrial (EC 2.6.1.44) (Beta-alanine-pyruvate aminotransferase 3)	At3g08860 T16O11.21	Arabidopsis thaliana (Mouse-ear cress)	2.62771	7.62588	0.00433976	0.0626899	1.5371	UP	72.46	472	123	2	13	1428	17	481	0	reviewed	481	alanine-glyoxylate transaminase activity; cellular response to nitrogen levels; mitochondrion; photorespiration; pyridoxal phosphate binding	GO:0008453; GO:0043562; GO:0005739; GO:0009853; GO:0030170	Mitochondrion.	-	ath:AT3G08860;
GSMUA_Achr6G17700_001	6:11905498-11910538	tr|M0T7W8|M0T7W8_MUSAM	Aldehyde dehydrogenase	-	Musa acuminata subsp. malaccensis (Wild banana) (Musa malaccensis)	3.42007	1.4274	0.031893	0.221332	-1.26064	DOWN	100	487	0	0	1	1461	1	487	0	unreviewed	487	aldehyde dehydrogenase [NAD(P)+] activity; cellular aldehyde metabolic process	GO:0004030; GO:0006081	-	-	-
GSMUA_Achr6G17700_001	6:11905498-11910538	sp|Q8VXQ2|ALDH_CRAPL	Aldehyde dehydrogenase (EC 1.2.1.3) (Cp-ALDH)	ALDH	Craterostigma plantagineum (Blue gem) (Torenia plantagineum)	3.42007	1.4274	0.031893	0.221332	-1.26064	DOWN	61.9	462	176	0	58	1443	16	477	0	reviewed	479	aldehyde dehydrogenase (NAD) activity; aldehyde dehydrogenase [NAD(P)+] activity; amyloplast; cellular aldehyde metabolic process; chloroplast; response to stress	GO:0004029; GO:0004030; GO:0009501; GO:0006081; GO:0009507; GO:0006950	Plastid ‚ amyloplast. Plastid ‚ chloroplast.	-	-
GSMUA_Achr8G10590_001	8:7562202-7571451	sp|Q0WSF1|AL221_ARATH	Aldehyde dehydrogenase 22A1 (EC 1.2.1.3) (Novel aldehyde dehydrogenase family 22 member A1)	ALDH22A1 At3g66658 T8E24.4	Arabidopsis thaliana (Mouse-ear cress)	1.76015	0.358398	0.000676006	0.0166405	-2.29606	DOWN	76.6	594	138	1	1	1779	1	594	0	reviewed	596	aldehyde dehydrogenase (NAD) activity; endoplasmic reticulum; extracellular region	GO:0004029; GO:0005783; GO:0005576	Secreted.	-	ath:AT3G66658;
GSMUA_Achr3G06170_001	3:4181486-4188159	sp|Q9SU63|AL2B4_ARATH	Aldehyde dehydrogenase family 2 member B4, mitochondrial (ALDH2a) (EC 1.2.1.3)	ALDH2B4 ALDH2 At3g48000 T17F15.130	Arabidopsis thaliana (Mouse-ear cress)	19.1477	35.3765	0.0390623	0.247649	0.885616	NEUTRAL	75.7	539	123	4	52	1647	1	538	0	reviewed	538	ATP binding; aldehyde dehydrogenase (NAD) activity; chloroplast; mitochondrial matrix; mitochondrion; response to cadmium ion	GO:0005524; GO:0004029; GO:0009507; GO:0005759; GO:0005739; GO:0046686	Mitochondrion matrix.	-	ath:AT3G48000;
GSMUA_Achr3G06170_001	3:4181486-4188159	sp|Q8S528|AL2B7_ARATH	Aldehyde dehydrogenase family 2 member B7, mitochondrial (ALDH2b) (EC 1.2.1.3)	ALDH2B7 ALDH3 At1g23800 F5O8.33 F5O8.35	Arabidopsis thaliana (Mouse-ear cress)	19.1477	35.3765	0.0390623	0.247649	0.885616	NEUTRAL	79.17	509	106	0	121	1647	26	534	0	reviewed	534	aldehyde dehydrogenase (NAD) activity; mitochondrial matrix	GO:0004029; GO:0005759	Mitochondrion matrix.	-	ath:AT1G23800;
GSMUA_Achr6G17700_001	6:11905498-11910538	sp|Q70DU8|AL3H1_ARATH	Aldehyde dehydrogenase family 3 member H1 (AtALDH4) (EC 1.2.1.3)	ALDH3H1 At1g44170 T7O23.15	Arabidopsis thaliana (Mouse-ear cress)	3.42007	1.4274	0.031893	0.221332	-1.26064	DOWN	63.26	460	169	0	58	1437	22	481	0	reviewed	484	3-chloroallyl aldehyde dehydrogenase activity; Golgi apparatus; aldehyde dehydrogenase (NAD) activity; aldehyde dehydrogenase [NAD(P)+] activity; cellular aldehyde metabolic process; endoplasmic reticulum; membrane; plasmodesma; plastid; response to abscisic acid stimulus; response to desiccation; response to salt stress; vacuole	GO:0004028; GO:0005794; GO:0004029; GO:0004030; GO:0006081; GO:0005783; GO:0016020; GO:0009506; GO:0009536; GO:0009737; GO:0009269; GO:0009651; GO:0005773	-	-	ath:AT1G44170;
GSMUA_Achr8G06310_001	8:4096536-4101743	sp|Q9LQF2|CINV1_ARATH	Alkaline/neutral invertase CINV1 (EC 3.2.1.26) (Cytosolic invertase 1) (AtCYT-INV1)	CINV1 At1g35580 F15O4.33	Arabidopsis thaliana (Mouse-ear cress)	3.15554	1.22048	0.0155269	0.141969	-1.37044	DOWN	59.82	453	177	2	487	1842	87	535	0	reviewed	551	cellular amino acid metabolic process; cytosol; glycopeptide alpha-N-acetylgalactosaminidase activity; nucleus; plasma membrane; response to hydrogen peroxide; root development; sucrose alpha-glucosidase activity; sucrose catabolic process	GO:0006520; GO:0005829; GO:0033926; GO:0005634; GO:0005886; GO:0042542; GO:0048364; GO:0004575; GO:0005987	Cytoplasm ‚ cytosol. Membrane; Peripheral membrane protein. Nucleus.	-	ath:AT1G35580;
GSMUA_Achr8G06310_001	8:4096536-4101743	sp|Q67XD9|CINV2_ARATH	Alkaline/neutral invertase CINV2 (EC 3.2.1.26) (Cytosolic invertase 2)	CINV2 At4g09510 T15G18.70	Arabidopsis thaliana (Mouse-ear cress)	3.15554	1.22048	0.0155269	0.141969	-1.37044	DOWN	59.21	456	181	2	487	1851	95	546	0	reviewed	558	beta-fructofuranosidase activity; cytosol; glycopeptide alpha-N-acetylgalactosaminidase activity; root development; sucrose alpha-glucosidase activity; sucrose catabolic process	GO:0004564; GO:0005829; GO:0033926; GO:0048364; GO:0004575; GO:0005987	Cytoplasm ‚ cytosol.	-	ath:AT4G09510;
GSMUA_Achr3G25690_001	3:25788318-25799485	sp|Q7XYS3|C74A2_ORYSJ	Allene oxide synthase 2 (EC 4.2.1.92) (Cytochrome P450 74A2) (Hydroperoxide dehydrase 2)	CYP74A2 AOS2 Os03g0225900 LOC_Os03g12500 OSJNBa0081P02.18	Oryza sativa subsp. japonica (Rice)	1.45053	0.612198	0.0338794	0.228252	-1.2445	DOWN	69.71	449	109	3	289	1554	10	458	0	reviewed	478	allene oxide synthase activity; chloroplast envelope; chloroplast thylakoid membrane; electron carrier activity; heme binding; hydroperoxide dehydratase activity; iron ion binding; mitochondrion; oxidoreductase activity, acting on paired donors, with incorporation or reduction of molecular oxygen; oxylipin biosynthetic process; plastoglobule; response to fungus; response to jasmonic acid stimulus…	GO:0009978; GO:0009941; GO:0009535; GO:0009055; GO:0020037; GO:0047987; GO:0005506; GO:0005739; GO:0016705; GO:0031408; GO:0010287; GO:0009620; GO:0009753; GO:0009611	-	Lipid metabolism; oxylipin biosynthesis.	dosa:Os03t0225900-01;osa:4332121;
GSMUA_Achr3G25690_001	3:25788318-25799485	sp|P48417|CP74_LINUS	Allene oxide synthase, chloroplastic (EC 4.2.1.92) (Cytochrome P450 74A) (Hydroperoxide dehydrase)	CYP74A CYP74	Linum usitatissimum (Flax) (Linum humile)	1.45053	0.612198	0.0338794	0.228252	-1.2445	DOWN	56.36	456	173	3	286	1578	72	526	2e-172	reviewed	536	chloroplast; electron carrier activity; heme binding; hydroperoxide dehydratase activity; iron ion binding; monooxygenase activity; oxidoreductase activity, acting on paired donors, with incorporation or reduction of molecular oxygen; oxylipin biosynthetic process	GO:0009507; GO:0009055; GO:0020037; GO:0047987; GO:0005506; GO:0004497; GO:0016705; GO:0031408	Plastid ‚ chloroplast.	Lipid metabolism; oxylipin biosynthesis.	-
GSMUA_Achr6G29680_001	6:29861335-29861941	tr|Q8VX28|Q8VX28_MAIZE	Alpha tubulin (Fragment)	tua6	Zea mays (Maize)	127.678	61.9597	0.0168293	0.149864	-1.04311	DOWN	99.4	166	1	0	3	500	71	236	1e-122	unreviewed	274	GTP binding; GTPase activity; microtubule; microtubule-based process; protein polymerization; structural constituent of cytoskeleton	GO:0005525; GO:0003924; GO:0005874; GO:0007017; GO:0051258; GO:0005200	-	-	-
GSMUA_Achr8G15400_001	8:13079003-13079525	tr|Q8VX28|Q8VX28_MAIZE	Alpha tubulin (Fragment)	tua6	Zea mays (Maize)	2476.76	1122.67	0.0327431	0.225078	-1.14152	DOWN	97.95	146	3	0	2	439	89	234	1e-105	unreviewed	274	GTP binding; GTPase activity; microtubule; microtubule-based process; protein polymerization; structural constituent of cytoskeleton	GO:0005525; GO:0003924; GO:0005874; GO:0007017; GO:0051258; GO:0005200	-	-	-
GSMUA_Achr3G07560_001	3:5219400-5222143	sp|O23617|TPS5_ARATH	Alpha,alpha-trehalose-phosphate synthase [UDP-forming] 5 (EC 2.4.1.15) (Trehalose-6-phosphate synthase 5) (AtTPS5)	TPS5 At4g17770 dl4920W FCAALL.9	Arabidopsis thaliana (Mouse-ear cress)	17.1937	67.2708	7.98025e-06	0.000556516	1.9681	UP	61.33	856	222	7	1	2244	1	855	0	reviewed	862	transferase activity, transferring glycosyl groups; trehalose biosynthetic process	GO:0016757; GO:0005992	-	-	ath:AT4G17770;
GSMUA_Achr3G07560_001	3:5219400-5222143	sp|Q94AH8|TPS6_ARATH	Alpha,alpha-trehalose-phosphate synthase [UDP-forming] 6 (EC 2.4.1.15) (Trehalose-6-phosphate synthase 6) (AtTPS6)	TPS6 At1g68020 T23K23.13	Arabidopsis thaliana (Mouse-ear cress)	17.1937	67.2708	7.98025e-06	0.000556516	1.9681	UP	67.82	864	148	6	1	2226	1	856	0	reviewed	860	alpha,alpha-trehalose-phosphate synthase (UDP-forming) activity; trehalose biosynthetic process; trehalose-phosphatase activity	GO:0003825; GO:0005992; GO:0004805	-	-	ath:AT1G68020;
GSMUA_Achr4G32600_001	4:29285001-29292907	sp|P27598|PHSL_IPOBA	Alpha-1,4 glucan phosphorylase L isozyme, chloroplastic/amyloplastic (EC 2.4.1.1) (Starch phosphorylase L)	-	Ipomoea batatas (Sweet potato) (Convolvulus batatas)	105.149	47.9647	0.0183423	0.158068	-1.13239	DOWN	78.98	885	144	4	253	2781	71	955	0	reviewed	955	amyloplast; carbohydrate metabolic process; chloroplast; glycogen phosphorylase activity; pyridoxal phosphate binding	GO:0009501; GO:0005975; GO:0009507; GO:0008184; GO:0030170	Plastid ‚ chloroplast. Plastid ‚ amyloplast.	-	-
GSMUA_Achr4G32600_001	4:29285001-29292907	sp|P04045|PHSL1_SOLTU	Alpha-1,4 glucan phosphorylase L-1 isozyme, chloroplastic/amyloplastic (EC 2.4.1.1) (Starch phosphorylase L-1)	-	Solanum tuberosum (Potato)	105.149	47.9647	0.0183423	0.158068	-1.13239	DOWN	76.24	909	170	3	184	2772	55	963	0	reviewed	966	amyloplast; carbohydrate metabolic process; chloroplast; glycogen phosphorylase activity; pyridoxal phosphate binding	GO:0009501; GO:0005975; GO:0009507; GO:0008184; GO:0030170	Plastid ‚ chloroplast. Plastid ‚ amyloplast.	-	-
GSMUA_Achr4G32910_001	4:29554548-29557253	tr|M1H922|M1H922_ELAGV	Alpha-1,4-glucan-protein synthase	-	Elaeis guineensis var. tenera (Oil palm)	0.332072	0.0814542	0.0377155	0.242693	-2.02744	DOWN	91.94	360	29	0	87	1166	2	361	0	unreviewed	361	cellulose biosynthetic process; intramolecular transferase activity	GO:0030244; GO:0016866	-	-	-
GSMUA_Achr2G13630_001	2:15694372-15694983	sp|Q9SC19|UPTG1_SOLTU	Alpha-1,4-glucan-protein synthase [UDP-forming] 1 (EC 2.4.1.-) (Reversibly glycosylated polypeptide 1) (RGP1) (UDP-glucose:protein transglucosylase 1) (UPTG 1)	UPTG1	Solanum tuberosum (Potato)	3.30732	0.285094	0.000647258	0.0162	-3.53615	DOWN	84.55	123	19	0	1	369	220	342	7e-73	reviewed	365	Golgi apparatus; cell wall; cellulose biosynthetic process; extracellular region; intramolecular transferase activity; plasmodesma; transferase activity, transferring glycosyl groups	GO:0005794; GO:0005618; GO:0030244; GO:0005576; GO:0016866; GO:0009506; GO:0016757	Secreted ‚ cell wall. Cell junction ‚ plasmodesma. Golgi apparatus.	-	-
GSMUA_Achr10G23170_001	10:28025997-28045838	sp|Q9SMZ4|AASS_ARATH	Alpha-aminoadipic semialdehyde synthase (cAt-LKR/SDH) (LKR/SDH) [Includes: Lysine ketoglutarate reductase (LKR) (EC 1.5.1.8); Saccharopine dehydrogenase (EC 1.5.1.9) (cAt-SDH) (SDH)]	LKR/SDH LKR SDH At4g33150 F4I10.80	Arabidopsis thaliana (Mouse-ear cress)	9.51867	22.9641	0.00324141	0.0513507	1.27055	UP	65.63	1062	352	6	31	3192	8	1064	0	reviewed	1064	L-lysine catabolic process to acetyl-CoA via saccharopine; cytoplasm; saccharopine dehydrogenase (NAD+, L-glutamate-forming) activity; saccharopine dehydrogenase (NADP+, L-lysine-forming) activity	GO:0033512; GO:0005737; GO:0047131; GO:0047130	Cytoplasm.	Amino-acid degradation; L-lysine degradation via saccharopine pathway; glutaryl-CoA from L-lysine: step 1/6. Amino-acid degradation; L-lysine degradation via saccharopine pathway; glutaryl-CoA from L-lysine: step 2/6.	ath:AT4G33150;
GSMUA_Achr3G07190_001	3:4851030-4854248	tr|G3FD93|G3FD93_MUSAC	Alpha-amylase	-	Musa acuminata AAA Group (dessert banana)	0.0901345	0.307228	0.0262942	0.195202	1.76916	UP	99.26	135	1	0	2278	2682	282	416	3e-83	unreviewed	416	alpha-amylase activity; calcium ion binding; carbohydrate metabolic process	GO:0004556; GO:0005509; GO:0005975	-	-	-
GSMUA_Achr3G07190_001	3:4851030-4854248	sp|P27939|AMY3C_ORYSJ	Alpha-amylase isozyme 3C (EC 3.2.1.1) (1,4-alpha-D-glucan glucanohydrolase)	AMY1.7 AMY3B Os09g0457800 LOC_Os09g28420 LOC_Os09g28430 B1045B05.11 OsJ_29632	Oryza sativa subsp. japonica (Rice)	0.0901345	0.307228	0.0262942	0.195202	1.76916	UP	76.87	134	31	0	2278	2679	293	426	2e-64	reviewed	437	alpha-amylase activity; apoplast; calcium ion binding; response to abscisic acid stimulus; response to gibberellin stimulus; starch catabolic process; sucrose catabolic process	GO:0004556; GO:0048046; GO:0005509; GO:0009737; GO:0009739; GO:0005983; GO:0005987	-	-	dosa:Os09t0457800-01;osa:4347265;
GSMUA_Achr3G07190_001	3:4851030-4854248	sp|P27939|AMY3C_ORYSJ	Alpha-amylase isozyme 3C (EC 3.2.1.1) (1,4-alpha-D-glucan glucanohydrolase)	AMY1.7 AMY3B Os09g0457800 LOC_Os09g28420 LOC_Os09g28430 B1045B05.11 OsJ_29632	Oryza sativa subsp. japonica (Rice)	0.0901345	0.307228	0.0262942	0.195202	1.76916	UP	75.24	105	26	0	109	423	23	127	1e-44	reviewed	437	alpha-amylase activity; apoplast; calcium ion binding; response to abscisic acid stimulus; response to gibberellin stimulus; starch catabolic process; sucrose catabolic process	GO:0004556; GO:0048046; GO:0005509; GO:0009737; GO:0009739; GO:0005983; GO:0005987	-	-	dosa:Os09t0457800-01;osa:4347265;
GSMUA_Achr5G19420_001	5:21061650-21062319	sp|P29421|IAAS_ORYSJ	Alpha-amylase/subtilisin inhibitor (RASI)	RASI Os04g0526600 LOC_Os04g44470 OSJNBa0038O10.14	Oryza sativa subsp. japonica (Rice)	0.283552	0	0.0231815	0.182548	-1.79769e+308	DOWN	44.94	178	84	5	127	648	27	194	1e-36	reviewed	200	alpha-amylase inhibitor activity; serine-type endopeptidase inhibitor activity	GO:0015066; GO:0004867	-	-	osa:4336455;
GSMUA_Achr4G29920_001	4:27746164-27750063	sp|Q42656|AGAL_COFAR	Alpha-galactosidase (EC 3.2.1.22) (Alpha-D-galactoside galactohydrolase) (Melibiase)	-	Coffea arabica (Arabian coffee)	65.099	18.5998	3.34249e-05	0.00166986	-1.80735	DOWN	69.36	408	84	1	118	1341	12	378	0	reviewed	378	carbohydrate metabolic process; raffinose alpha-galactosidase activity	GO:0005975; GO:0052692	-	-	-
GSMUA_Achr4G29920_001	4:27746164-27750063	sp|P14749|AGAL_CYATE	Alpha-galactosidase (EC 3.2.1.22) (Alpha-D-galactoside galactohydrolase) (Melibiase)	-	Cyamopsis tetragonoloba (Guar) (Cluster bean)	65.099	18.5998	3.34249e-05	0.00166986	-1.80735	DOWN	65.2	408	101	1	118	1341	44	410	0	reviewed	411	carbohydrate metabolic process; raffinose alpha-galactosidase activity	GO:0005975; GO:0052692	-	-	-
GSMUA_Achr6G33840_001	6:32775975-32783863	sp|P32811|PHSH_SOLTU	Alpha-glucan phosphorylase, H isozyme (EC 2.4.1.1) (Starch phosphorylase H)	-	Solanum tuberosum (Potato)	159.23	54.6134	0.00172458	0.0327991	-1.54378	DOWN	81.64	839	152	2	59	2572	1	838	0	reviewed	838	carbohydrate metabolic process; cytoplasm; glycogen phosphorylase activity; pyridoxal phosphate binding	GO:0005975; GO:0005737; GO:0008184; GO:0030170	Cytoplasm.	-	-
GSMUA_Achr6G33840_001	6:32775975-32783863	sp|Q9LKJ3|PHSH_WHEAT	Alpha-glucan phosphorylase, H isozyme (EC 2.4.1.1) (Starch phosphorylase H)	-	Triticum aestivum (Wheat)	159.23	54.6134	0.00172458	0.0327991	-1.54378	DOWN	81.08	830	156	1	83	2572	4	832	0	reviewed	832	carbohydrate metabolic process; cytoplasm; glycogen phosphorylase activity; pyridoxal phosphate binding	GO:0005975; GO:0005737; GO:0008184; GO:0030170	Cytoplasm.	-	-
GSMUA_Achr4G07680_001	4:5693504-5695934	sp|B3TPQ7|ATESY_MAGGA	Alpha-terpineol synthase, chloroplastic (Mg17) (EC 4.2.3.111) (EC 4.2.3.112)	-	Magnolia grandiflora (Southern magnolia)	2.80527	0.833425	0.00468504	0.0660431	-1.75102	DOWN	50.88	566	231	9	67	1647	30	587	0	reviewed	592	chloroplast stroma; geranyl diphosphate metabolic process; magnesium ion binding; monoterpene biosynthetic process; terpene synthase activity; terpenoid biosynthetic process	GO:0009570; GO:0033383; GO:0000287; GO:0043693; GO:0010333; GO:0016114	Plastid ‚ chloroplast.	Secondary metabolite biosynthesis; terpenoid biosynthesis.	-
GSMUA_Achr1G20950_001	1:15766863-15770744	sp|Q9S7Y7|XYL1_ARATH	Alpha-xylosidase 1 (EC 3.2.1.177)	XYL1 AXY3 At1g68560 F24J5.20	Arabidopsis thaliana (Mouse-ear cress)	13.294	23.9585	0.0476683	0.277726	0.849762	NEUTRAL	62.74	824	203	6	94	2259	22	843	0	reviewed	915	alpha-N-arabinofuranosidase activity; apoplast; carbohydrate binding; chloroplast; plant-type cell wall; plasmodesma; response to cadmium ion; xylan 1,4-beta-xylosidase activity; xylan catabolic process; xyloglucan 1,6-alpha-xylosidase activity; xyloglucan metabolic process	GO:0046556; GO:0048046; GO:0030246; GO:0009507; GO:0009505; GO:0009506; GO:0046686; GO:0009044; GO:0045493; GO:0080176; GO:0010411	Secreted ‚ cell wall. Secreted ‚ extracellular space ‚ apoplast.	-	ath:AT1G68560;
GSMUA_Achr2G11300_001	2:14225887-14230519	sp|Q38967|AAP2_ARATH	Amino acid permease 2 (Amino acid transporter AAP2)	AAP2 At5g09220 T2K12.6 T5E8.20	Arabidopsis thaliana (Mouse-ear cress)	40.6995	93.0402	0.00648804	0.0818122	1.19284	UP	74.47	470	113	2	130	1539	31	493	0	reviewed	493	acidic amino acid transport; amino acid transmembrane transporter activity; integral to plasma membrane; neutral amino acid transport; symporter activity	GO:0015800; GO:0015171; GO:0005887; GO:0015804; GO:0015293	Cell membrane; Multi-pass membrane protein.	-	ath:AT5G09220;
GSMUA_Achr2G20670_001	2:20449267-20451149	sp|Q38967|AAP2_ARATH	Amino acid permease 2 (Amino acid transporter AAP2)	AAP2 At5g09220 T2K12.6 T5E8.20	Arabidopsis thaliana (Mouse-ear cress)	2.38614	0.743083	0.0100594	0.108272	-1.68309	DOWN	65.59	494	116	3	1	1323	1	493	0	reviewed	493	acidic amino acid transport; amino acid transmembrane transporter activity; integral to plasma membrane; neutral amino acid transport; symporter activity	GO:0015800; GO:0015171; GO:0005887; GO:0015804; GO:0015293	Cell membrane; Multi-pass membrane protein.	-	ath:AT5G09220;
GSMUA_Achr2G11300_001	2:14225887-14230519	sp|Q9FN04|AAP4_ARATH	Amino acid permease 4 (Amino acid transporter AAP4)	AAP4 At5g63850 MGI19.5	Arabidopsis thaliana (Mouse-ear cress)	40.6995	93.0402	0.00648804	0.0818122	1.19284	UP	73.92	464	115	1	148	1539	9	466	0	reviewed	466	acidic amino acid transmembrane transporter activity; integral to membrane; neutral amino acid transmembrane transporter activity; plasma membrane; primary active transmembrane transporter activity; symporter activity	GO:0015172; GO:0016021; GO:0015175; GO:0005886; GO:0015399; GO:0015293	Cell membrane; Multi-pass membrane protein.	-	ath:AT5G63850;
GSMUA_Achr2G20670_001	2:20449267-20451149	sp|Q9FN04|AAP4_ARATH	Amino acid permease 4 (Amino acid transporter AAP4)	AAP4 At5g63850 MGI19.5	Arabidopsis thaliana (Mouse-ear cress)	2.38614	0.743083	0.0100594	0.108272	-1.68309	DOWN	67.6	463	97	3	91	1323	5	466	0	reviewed	466	acidic amino acid transmembrane transporter activity; integral to membrane; neutral amino acid transmembrane transporter activity; plasma membrane; primary active transmembrane transporter activity; symporter activity	GO:0015172; GO:0016021; GO:0015175; GO:0005886; GO:0015399; GO:0015293	Cell membrane; Multi-pass membrane protein.	-	ath:AT5G63850;
GSMUA_Achr5G01300_001	5:751302-760900	sp|Q8GUM3|AAP5_ARATH	Amino acid permease 5 (Amino acid transporter AAP5)	AAP5 At1g44100 T7O23.19	Arabidopsis thaliana (Mouse-ear cress)	0.936017	0.252142	0.00386984	0.058011	-1.8923	DOWN	52.64	435	196	5	1876	3159	14	445	9e-144	reviewed	480	arginine transport; basic amino acid transmembrane transporter activity; integral to membrane; plasma membrane; symporter activity	GO:0015809; GO:0015174; GO:0016021; GO:0005886; GO:0015293	Cell membrane; Multi-pass membrane protein.	-	ath:AT1G44100;
GSMUA_Achr5G01300_001	5:751302-760900	sp|O80592|AAP8_ARATH	Amino acid permease 8 (Amino acid transporter AAP8)	AAP8 At1g10010 T27I1.3	Arabidopsis thaliana (Mouse-ear cress)	0.936017	0.252142	0.00386984	0.058011	-1.8923	DOWN	56.24	425	177	7	1897	3159	21	440	1e-145	reviewed	475	amino acid transmembrane transporter activity; integral to membrane; membrane; plasma membrane; symporter activity	GO:0015171; GO:0016021; GO:0016020; GO:0005886; GO:0015293	Cell membrane; Multi-pass membrane protein.	-	ath:AT1G10010;
GSMUA_Achr8G12690_001	8:9462378-9463987	sp|Q7XQ12|AMT11_ORYSJ	Ammonium transporter 1 member 1 (OsAMT1;1)	AMT1-1 AMT1 Os04g0509600 LOC_Os04g43070 OsJ_15423 OSJNBb0065L13.7	Oryza sativa subsp. japonica (Rice)	0.0459878	0.577451	0.000665646	0.0164814	3.65037	UP	78.21	491	77	4	1	1398	1	486	0	reviewed	498	ammonium transmembrane transporter activity; ammonium transport; integral to membrane	GO:0008519; GO:0015696; GO:0016021	Membrane; Multi-pass membrane protein.	-	dosa:Os04t0509600-01;osa:4336365;
GSMUA_Achr8G12690_001	8:9462378-9463987	sp|Q6K9G1|AMT12_ORYSJ	Ammonium transporter 1 member 2 (OsAMT1;2)	AMT1-2 AMT1-3 Os02g0620600 LOC_Os02g40730 OJ1234_B11.3 OJ1372_D06.28 OsJ_07562	Oryza sativa subsp. japonica (Rice)	0.0459878	0.577451	0.000665646	0.0164814	3.65037	UP	78.4	486	76	3	1	1380	1	483	0	reviewed	496	high affinity secondary active ammonium transmembrane transporter activity; integral to membrane; methylammonium transport; nucleus; plasma membrane; protein polymerization; response to abscisic acid stimulus; response to karrikin; response to nematode	GO:0015398; GO:0016021; GO:0015843; GO:0005634; GO:0005886; GO:0051258; GO:0009737; GO:0080167; GO:0009624	Membrane; Multi-pass membrane protein.	-	dosa:Os02t0620600-01;osa:4330008;
GSMUA_Achr4G18810_001	4:19829989-19832373	sp|Q84KJ7|AMT21_ORYSJ	Ammonium transporter 2 member 1 (OsAMT2;1)	AMT2-1 Os05g0468700 LOC_Os05g39240 OJ1058_C01.9	Oryza sativa subsp. japonica (Rice)	0.0457647	0.974406	2.98794e-05	0.00153504	4.41221	UP	76.95	486	105	3	1	1437	1	486	0	reviewed	486	ammonium transmembrane transporter activity; ammonium transport; integral to membrane; plasma membrane	GO:0008519; GO:0015696; GO:0016021; GO:0005886	Cell membrane; Multi-pass membrane protein.	-	dosa:Os05t0468700-01;osa:4339064;
GSMUA_Achr4G18810_001	4:19829989-19832373	sp|Q8S233|AMT23_ORYSJ	Ammonium transporter 2 member 3 (OsAMT2;3)	AMT2-3 Os01g0831300 LOC_Os01g61510 OsJ_03961 P0446G04.35	Oryza sativa subsp. japonica (Rice)	0.0457647	0.974406	2.98794e-05	0.00153504	4.41221	UP	72.91	491	118	2	10	1437	7	497	0	reviewed	497	ammonium transmembrane transporter activity; integral to membrane	GO:0008519; GO:0016021	Membrane; Multi-pass membrane protein.	-	dosa:Os01t0831300-01;osa:4327433;
GSMUA_Achr10G13080_001	10:21884210-21897298	sp|O80452|AMPD_ARATH	AMP deaminase (AtAMPD) (EC 3.5.4.6) (Protein EMBRYONIC FACTOR 1)	AMPD FAC1 At2g38280 F16M14.21	Arabidopsis thaliana (Mouse-ear cress)	12.0496	26.6384	0.00798629	0.0935029	1.14452	UP	82.86	741	117	6	199	2418	106	837	0	reviewed	839	AMP deaminase activity; ATP binding; IMP salvage; cytosol; embryo development ending in seed dormancy; endoplasmic reticulum; integral to mitochondrial outer membrane; metal ion binding; nucleus; response to abscisic acid stimulus	GO:0003876; GO:0005524; GO:0032264; GO:0005829; GO:0009793; GO:0005783; GO:0031307; GO:0046872; GO:0005634; GO:0009737	Membrane; Single-pass membrane protein. Microsome membrane.	Purine metabolism; IMP biosynthesis via salvage pathway; IMP from AMP: step 1/1.	ath:AT2G38280;
GSMUA_Achr5G07190_001	5:5199427-5203436	sp|Q9ZU96|Y2168_ARATH	Ankyrin repeat-containing protein At2g01680	At2g01680 T8O11.15	Arabidopsis thaliana (Mouse-ear cress)	88.3702	38.7246	0.00717455	0.0874558	-1.19031	DOWN	42.31	520	275	10	67	1578	22	532	8e-90	reviewed	532	integral to membrane; plasma membrane	GO:0016021; GO:0005886	Membrane; Multi-pass membrane protein.	-	ath:AT2G01680;
GSMUA_Achr5G07190_001	5:5199427-5203436	sp|Q9C7A2|Y3236_ARATH	Ankyrin repeat-containing protein At3g12360	At3g12360 MQC3.17 T2E22.31	Arabidopsis thaliana (Mouse-ear cress)	88.3702	38.7246	0.00717455	0.0874558	-1.19031	DOWN	71.66	561	123	4	1	1578	31	590	0	reviewed	590	cellular protein localization; integral to membrane; nucleus; plasma membrane; response to salt stress	GO:0034613; GO:0016021; GO:0005634; GO:0005886; GO:0009651	Membrane; Multi-pass membrane protein.	-	ath:AT3G12360;
GSMUA_Achr10G19070_001	10:25592622-25594101	tr|M0RJI2|M0RJI2_MUSAM	Annexin	-	Musa acuminata subsp. malaccensis (Wild banana) (Musa malaccensis)	0.0904053	0.444202	0.0236809	0.184741	2.29674	UP	100	302	0	0	43	948	15	316	0	unreviewed	316	calcium ion binding; calcium-dependent phospholipid binding	GO:0005509; GO:0005544	-	-	-
GSMUA_Achr8G00100_001	8:80616-83636	tr|M0TLB2|M0TLB2_MUSAM	Annexin	-	Musa acuminata subsp. malaccensis (Wild banana) (Musa malaccensis)	21.5373	11.0582	0.0337162	0.228153	-0.961725	NEUTRAL	100	319	0	0	1	957	1	319	0	unreviewed	319	calcium ion binding; calcium-dependent phospholipid binding	GO:0005509; GO:0005544	-	-	-
GSMUA_Achr10G19070_001	10:25592622-25594101	sp|Q9XEE2|ANXD2_ARATH	Annexin D2 (AnnAt2)	ANN2 ANNAT2 At5g65020 MXK3.27	Arabidopsis thaliana (Mouse-ear cress)	0.0904053	0.444202	0.0236809	0.184741	2.29674	UP	59.74	303	121	1	43	948	15	317	2e-126	reviewed	317	apoplast; calcium ion binding; calcium-dependent phospholipid binding; cytosol; membrane; nucleus; polysaccharide transport; response to cold; response to heat; response to salt stress; response to water deprivation; thylakoid	GO:0048046; GO:0005509; GO:0005544; GO:0005829; GO:0016020; GO:0005634; GO:0015774; GO:0009409; GO:0009408; GO:0009651; GO:0009414; GO:0009579	Cytoplasm ‚ cytosol. Membrane.	-	ath:AT5G65020;
GSMUA_Achr8G00100_001	8:80616-83636	sp|Q9SE45|ANXD3_ARATH	Annexin D3 (AnnAt3)	ANN3 ANNAT3 At2g38760 T6A23.4	Arabidopsis thaliana (Mouse-ear cress)	21.5373	11.0582	0.0337162	0.228153	-0.961725	NEUTRAL	49.22	321	156	3	1	948	1	319	2e-88	reviewed	321	calcium ion binding; calcium-dependent phospholipid binding; response to cold; response to heat; response to salt stress; response to water deprivation; vacuole	GO:0005509; GO:0005544; GO:0009409; GO:0009408; GO:0009651; GO:0009414; GO:0005773	-	-	ath:AT2G38760;
GSMUA_Achr3G17520_001	3:19073949-19076094	sp|Q9ZVJ6|ANXD4_ARATH	Annexin D4 (AnnAt4)	ANN4 ANNAT4 At2g38750 T6A23.5	Arabidopsis thaliana (Mouse-ear cress)	59.8936	11.6427	1.78139e-07	2.37946e-05	-2.36297	DOWN	47.92	313	151	6	48	959	6	315	1e-87	reviewed	319	calcium ion binding; calcium-dependent phospholipid binding; plasmodesma; response to abscisic acid stimulus; response to cold; response to heat; response to salt stress; response to water deprivation	GO:0005509; GO:0005544; GO:0009506; GO:0009737; GO:0009409; GO:0009408; GO:0009651; GO:0009414	-	-	ath:AT2G38750;
GSMUA_Achr10G19070_001	10:25592622-25594101	sp|Q9LX07|ANXD7_ARATH	Annexin D7 (AnnAt7)	ANNAT7 ANN7 At5g10230 F18D22.4 T31P16_220	Arabidopsis thaliana (Mouse-ear cress)	0.0904053	0.444202	0.0236809	0.184741	2.29674	UP	59.27	302	123	0	43	948	15	316	4e-124	reviewed	316	calcium ion binding; calcium-dependent phospholipid binding; response to cold; response to heat; response to salt stress; response to water deprivation	GO:0005509; GO:0005544; GO:0009409; GO:0009408; GO:0009651; GO:0009414	-	-	ath:AT5G10230;
GSMUA_Achr8G00100_001	8:80616-83636	sp|Q9LX07|ANXD7_ARATH	Annexin D7 (AnnAt7)	ANNAT7 ANN7 At5g10230 F18D22.4 T31P16_220	Arabidopsis thaliana (Mouse-ear cress)	21.5373	11.0582	0.0337162	0.228153	-0.961725	NEUTRAL	46.35	315	166	2	1	945	1	312	2e-82	reviewed	316	calcium ion binding; calcium-dependent phospholipid binding; response to cold; response to heat; response to salt stress; response to water deprivation	GO:0005509; GO:0005544; GO:0009409; GO:0009408; GO:0009651; GO:0009414	-	-	ath:AT5G10230;
GSMUA_Achr3G17520_001	3:19073949-19076094	sp|Q94CK4|ANXD8_ARATH	Annexin D8 (AnnAt8)	ANNAT8 ANN8 At5g12380 T2L20	Arabidopsis thaliana (Mouse-ear cress)	59.8936	11.6427	1.78139e-07	2.37946e-05	-2.36297	DOWN	33.76	314	184	7	45	962	14	311	6e-49	reviewed	316	calcium ion binding; calcium-dependent phospholipid binding; response to cold; response to heat; response to salt stress; response to water deprivation	GO:0005509; GO:0005544; GO:0009409; GO:0009408; GO:0009651; GO:0009414	-	-	ath:AT5G12380;
GSMUA_Achr4G00360_001	4:286049-289331	sp|Q94CK4|ANXD8_ARATH	Annexin D8 (AnnAt8)	ANNAT8 ANN8 At5g12380 T2L20	Arabidopsis thaliana (Mouse-ear cress)	3.96617	21.1486	1.63035e-06	0.000148304	2.41475	UP	53.35	313	138	3	110	1027	1	312	7e-106	reviewed	316	calcium ion binding; calcium-dependent phospholipid binding; response to cold; response to heat; response to salt stress; response to water deprivation	GO:0005509; GO:0005544; GO:0009409; GO:0009408; GO:0009651; GO:0009414	-	-	ath:AT5G12380;
GSMUA_Achr4G00360_001	4:286049-289331	sp|P51074|ANX4_FRAAN	Annexin-like protein RJ4	-	Fragaria ananassa (Strawberry)	3.96617	21.1486	1.63035e-06	0.000148304	2.41475	UP	59.62	312	118	3	110	1024	1	311	7e-122	reviewed	314	calcium ion binding; calcium-dependent phospholipid binding	GO:0005509; GO:0005544	-	-	-
GSMUA_Achr10G28290_001	10:31158361-31159856	sp|Q9ZR25|5GT_VERHY	Anthocyanidin 3-O-glucoside 5-O-glucosyltransferase (EC 2.4.1.298) (UDP-glucose:anthocyanin 5-O-glucosyltransferase HGT8)	HGT8	Verbena hybrida (Garden vervain) (Verbena hortensis)	0.714672	1.81149	0.0448564	0.267295	1.34182	UP	40.34	471	203	11	16	1239	3	458	1e-83	reviewed	461	anthocyanin-containing compound biosynthetic process; transferase activity, transferring hexosyl groups	GO:0009718; GO:0016758	-	Pigment biosynthesis; anthocyanin biosynthesis.	-
GSMUA_Achr10G28290_001	10:31158361-31159856	sp|Q9ZR27|5GT1_PERFR	Anthocyanidin 3-O-glucoside 5-O-glucosyltransferase 1 (EC 2.4.1.298) (UDP-glucose:anthocyanin 5-O-glucosyltransferase 3R4) (p3R4)	PF3R4	Perilla frutescens (Beefsteak mint) (Perilla ocymoides)	0.714672	1.81149	0.0448564	0.267295	1.34182	UP	38.69	473	211	11	16	1245	3	459	3e-84	reviewed	460	anthocyanin-containing compound biosynthetic process; pigmentation; transferase activity, transferring hexosyl groups	GO:0009718; GO:0043473; GO:0016758	-	Pigment biosynthesis; anthocyanin biosynthesis.	-
GSMUA_Achr4G10400_001	4:7527670-7529265	sp|Q4R1I9|ANGLT_ROSHC	Anthocyanidin 5,3-O-glucosyltransferase (EC 2.4.1.-) (UDP-glucose: anthocyanidin 5,3-O-glucosyltransferase)	RhGT1	Rosa hybrid cultivar	0.0779747	0.615849	0.00188453	0.0347079	2.9815	UP	32.17	460	200	9	13	1074	6	459	2e-64	reviewed	473	anthocyanin-containing compound biosynthetic process; transferase activity, transferring hexosyl groups	GO:0009718; GO:0016758	-	Pigment biosynthesis; anthocyanin biosynthesis.	-
GSMUA_Achr8G01490_001	8:1217217-1218943	sp|Q9SEV0|BAN_ARATH	Anthocyanidin reductase (AtANR) (EC 1.3.1.77) (Anthocyanin spotted testa) (ast) (Protein BANYULS)	BAN ANR At1g61720 T13M11.8	Arabidopsis thaliana (Mouse-ear cress)	3.08399	7.67207	0.014534	0.136766	1.31482	UP	54.05	333	150	2	55	1053	11	340	1e-122	reviewed	340	anthocyanidin reductase activity; coenzyme binding; flavonoid biosynthetic process; negative regulation of flavonoid biosynthetic process	GO:0033729; GO:0050662; GO:0009813; GO:0009964	-	Secondary metabolite biosynthesis; flavonoid biosynthesis.	ath:AT1G61720;
GSMUA_Achr3G07950_001	3:5529380-5530261	sp|P10290|MYBC_MAIZE	Anthocyanin regulatory C1 protein	C1 C1-B73 C1-I c1-I-2K1 Z438D03.27	Zea mays (Maize)	2.79093	0.661598	0.00534387	0.0720155	-2.07672	DOWN	77.88	113	24	1	1	339	1	112	2e-58	reviewed	273	DNA binding; chromatin binding; nucleus; regulation of transcription, DNA-dependent; transcription, DNA-dependent	GO:0003677; GO:0003682; GO:0005634; GO:0006355; GO:0006351	Nucleus.	-	zma:100101514;
GSMUA_Achr6G04400_001	6:3004585-3005674	sp|P10290|MYBC_MAIZE	Anthocyanin regulatory C1 protein	C1 C1-B73 C1-I c1-I-2K1 Z438D03.27	Zea mays (Maize)	0.815354	0	0.00367041	0.0559467	-1.79769e+308	DOWN	77.68	112	25	0	1	336	1	112	2e-59	reviewed	273	DNA binding; chromatin binding; nucleus; regulation of transcription, DNA-dependent; transcription, DNA-dependent	GO:0003677; GO:0003682; GO:0005634; GO:0006355; GO:0006351	Nucleus.	-	zma:100101514;
GSMUA_Achr5G09950_001	5:7118003-7119260	sp|Q9ZWM9|RAV1_ARATH	AP2/ERF and B3 domain-containing transcription factor RAV1 (Ethylene-responsive transcription factor RAV1) (Protein RELATED TO ABI3/VP1 1)	RAV1 At1g13260 T6J4.2	Arabidopsis thaliana (Mouse-ear cress)	1.98648	5.24542	0.0180354	0.156112	1.40085	UP	54.97	362	93	10	1	948	1	338	2e-112	reviewed	344	DNA binding; ethylene mediated signaling pathway; lateral root development; leaf development; negative regulation of flower development; negative regulation of transcription, DNA-dependent; nucleus; response to brassinosteroid stimulus; sequence-specific DNA binding transcription factor activity; transcription, DNA-dependent	GO:0003677; GO:0009873; GO:0048527; GO:0048366; GO:0009910; GO:0045892; GO:0005634; GO:0009741; GO:0003700; GO:0006351	Nucleus.	-	ath:AT1G13260;
GSMUA_Achr5G09950_001	5:7118003-7119260	sp|P82280|RAV2_ARATH	AP2/ERF and B3 domain-containing transcription repressor RAV2 (Ethylene-responsive transcription factor RAV2) (Protein RELATED TO ABI3/VP1 2) (Protein RELATED TO APETALA2 8) (Protein TEMPRANILLO 2)	RAV2 RAP2-8 TEM2 At1g68840 F14K14.5 T6L1.3	Arabidopsis thaliana (Mouse-ear cress)	1.98648	5.24542	0.0180354	0.156112	1.40085	UP	58.18	330	74	6	97	948	35	346	7e-116	reviewed	352	DNA binding; ethylene mediated signaling pathway; negative regulation of transcription, DNA-dependent; nucleus; sequence-specific DNA binding transcription factor activity; transcription, DNA-dependent	GO:0003677; GO:0009873; GO:0045892; GO:0005634; GO:0003700; GO:0006351	Nucleus.	-	ath:AT1G68840;
GSMUA_Achr8G09350_001	8:6522947-6525083	sp|Q6PQQ3|AIL5_ARATH	AP2-like ethylene-responsive transcription factor AIL5 (Protein AINTEGUMENTA-LIKE 5)	AIL5 At5g57390 MSF19.5	Arabidopsis thaliana (Mouse-ear cress)	5.64488	1.1968	0.000214034	0.00732986	-2.23776	DOWN	56.67	240	88	4	166	852	198	432	4e-71	reviewed	558	DNA binding; auxin mediated signaling pathway involved in phyllotactic patterning; ethylene mediated signaling pathway; leaf phyllotactic patterning; nucleus; positive regulation of embryonic development; root development; seed germination; sequence-specific DNA binding transcription factor activity; transcription, DNA-dependent	GO:0003677; GO:0060774; GO:0009873; GO:0060772; GO:0005634; GO:0040019; GO:0048364; GO:0009845; GO:0003700; GO:0006351	Nucleus.	-	ath:AT5G57390;
GSMUA_Achr11G23870_001	11:23626232-23630117	sp|Q9FH95|TOE3_ARATH	AP2-like ethylene-responsive transcription factor TOE3 (Protein TARGET OF EAT 3)	TOE3 At5g67180 K21H1.14	Arabidopsis thaliana (Mouse-ear cress)	1.37743	0.394796	0.012537	0.123804	-1.8028	DOWN	75.29	174	43	0	346	867	99	272	2e-79	reviewed	352	DNA binding; ethylene mediated signaling pathway; nucleus; sequence-specific DNA binding transcription factor activity; transcription, DNA-dependent	GO:0003677; GO:0009873; GO:0005634; GO:0003700; GO:0006351	Nucleus.	-	ath:AT5G67180;
GSMUA_Achr8G01980_001	8:1473963-1475930	sp|Q9FH95|TOE3_ARATH	AP2-like ethylene-responsive transcription factor TOE3 (Protein TARGET OF EAT 3)	TOE3 At5g67180 K21H1.14	Arabidopsis thaliana (Mouse-ear cress)	0.953952	3.60031	0.00290702	0.0477024	1.91613	UP	75.84	178	37	1	466	999	99	270	5e-82	reviewed	352	DNA binding; ethylene mediated signaling pathway; nucleus; sequence-specific DNA binding transcription factor activity; transcription, DNA-dependent	GO:0003677; GO:0009873; GO:0005634; GO:0003700; GO:0006351	Nucleus.	-	ath:AT5G67180;
GSMUA_Achr7G15120_001	7:12123994-12131217	sp|Q9M2T1|AP3BA_ARATH	AP3-complex subunit beta-A (Adapter-related protein complex 3 subunit beta-A) (Adaptor protein complex AP-3 subunit beta-A) (Beta-3B-adaptin) (Clathrin assembly protein complex 3 beta-A large chain)	AP3BA At3g55480 T22E16.140	Arabidopsis thaliana (Mouse-ear cress)	3.37594	7.29914	0.0231898	0.182548	1.11244	UP	42.04	766	340	19	1	2124	1	720	8e-158	reviewed	987	AP-3 adaptor complex; Golgi apparatus; clathrin-coated vesicle membrane; endocytosis; intracellular protein transport	GO:0030123; GO:0005794; GO:0030665; GO:0006897; GO:0006886	Golgi apparatus. Cytoplasmic vesicle ‚ clathrin-coated vesicle membrane; Peripheral membrane protein; Cytoplasmic side. Golgi apparatus.	-	ath:AT3G55480;
GSMUA_Achr7G15130_001	7:12131354-12133724	sp|Q9M2T1|AP3BA_ARATH	AP3-complex subunit beta-A (Adapter-related protein complex 3 subunit beta-A) (Adaptor protein complex AP-3 subunit beta-A) (Beta-3B-adaptin) (Clathrin assembly protein complex 3 beta-A large chain)	AP3BA At3g55480 T22E16.140	Arabidopsis thaliana (Mouse-ear cress)	4.98208	12.2103	0.0103406	0.11046	1.29327	UP	50.75	199	93	1	85	681	788	981	3e-56	reviewed	987	AP-3 adaptor complex; Golgi apparatus; clathrin-coated vesicle membrane; endocytosis; intracellular protein transport	GO:0030123; GO:0005794; GO:0030665; GO:0006897; GO:0006886	Golgi apparatus. Cytoplasmic vesicle ‚ clathrin-coated vesicle membrane; Peripheral membrane protein; Cytoplasmic side. Golgi apparatus.	-	ath:AT3G55480;
GSMUA_Achr10G29740_001	10:32140023-32143007	sp|Q6Z2T3|NIP21_ORYSJ	Aquaporin NIP2-1 (Low silicon protein 1) (NOD26-like intrinsic protein 2-1) (OsNIP2;1) (Silicon transporter LSI1)	NIP2-1 LSI1 Os02g0745100 LOC_Os02g51110 OJ1118_G04.16 OJ1734_E02.43 OsJ_008085	Oryza sativa subsp. japonica (Rice)	0.468966	1.35182	0.0336544	0.228153	1.52735	UP	63.7	292	102	3	7	879	8	296	1e-126	reviewed	298	Casparian strip; integral to membrane; membrane; plasma membrane; silicate transmembrane transporter activity	GO:0048226; GO:0016021; GO:0016020; GO:0005886; GO:0015115	Cell membrane; Multi-pass membrane protein.	-	osa:4330713;
GSMUA_Achr5G23340_001	5:25095164-25097507	sp|Q6Z2T3|NIP21_ORYSJ	Aquaporin NIP2-1 (Low silicon protein 1) (NOD26-like intrinsic protein 2-1) (OsNIP2;1) (Silicon transporter LSI1)	NIP2-1 LSI1 Os02g0745100 LOC_Os02g51110 OJ1118_G04.16 OJ1734_E02.43 OsJ_008085	Oryza sativa subsp. japonica (Rice)	0.611508	3.41434	0.000461272	0.0128146	2.48116	UP	64.44	284	97	3	1	843	1	283	2e-126	reviewed	298	Casparian strip; integral to membrane; membrane; plasma membrane; silicate transmembrane transporter activity	GO:0048226; GO:0016021; GO:0016020; GO:0005886; GO:0015115	Cell membrane; Multi-pass membrane protein.	-	osa:4330713;
GSMUA_Achr10G29740_001	10:32140023-32143007	sp|Q19KC1|NIP21_MAIZE	Aquaporin NIP2-1 (NOD26-like intrinsic protein 2-1) (ZmNIP2-1) (ZmNIP2;1)	NIP2-1 LSI1	Zea mays (Maize)	0.468966	1.35182	0.0336544	0.228153	1.52735	UP	66.32	291	94	3	7	879	7	293	2e-129	reviewed	295	integral to membrane; transporter activity	GO:0016021; GO:0005215	Membrane; Multi-pass membrane protein.	-	zma:542643;
GSMUA_Achr5G23340_001	5:25095164-25097507	sp|Q19KC1|NIP21_MAIZE	Aquaporin NIP2-1 (NOD26-like intrinsic protein 2-1) (ZmNIP2-1) (ZmNIP2;1)	NIP2-1 LSI1	Zea mays (Maize)	0.611508	3.41434	0.000461272	0.0128146	2.48116	UP	67.79	267	86	0	40	840	15	281	2e-125	reviewed	295	integral to membrane; transporter activity	GO:0016021; GO:0005215	Membrane; Multi-pass membrane protein.	-	zma:542643;
GSMUA_Achr11G07560_001	11:5891946-5893288	sp|Q6EU94|PIP11_ORYSJ	Aquaporin PIP1-1 (OsPIP1;1) (Plasma membrane intrinsic protein 1-1) (Plasma membrane intrinsic protein 1a) (PIP1a) (Water channel protein RWC1) (RWC-1)	PIP1-1 PIP1A RWC1 Os02g0666200 LOC_Os02g44630 OJ1486_E07.10 OsJ_007594 P0461B08.25	Oryza sativa subsp. japonica (Rice)	3.36393	0.526643	0.00015535	0.00571396	-2.67525	DOWN	91.67	288	22	1	6	863	1	288	0	reviewed	289	anchored to plasma membrane; chloroplast envelope; integral to membrane; mitochondrion; response to salt stress; response to water deprivation; transporter activity; vacuole; water transport	GO:0046658; GO:0009941; GO:0016021; GO:0005739; GO:0009651; GO:0009414; GO:0005215; GO:0005773; GO:0006833	Cell membrane; Multi-pass membrane protein.	-	osa:4330248;
GSMUA_Achr1G00370_001	1:310024-311305	sp|Q6EU94|PIP11_ORYSJ	Aquaporin PIP1-1 (OsPIP1;1) (Plasma membrane intrinsic protein 1-1) (Plasma membrane intrinsic protein 1a) (PIP1a) (Water channel protein RWC1) (RWC-1)	PIP1-1 PIP1A RWC1 Os02g0666200 LOC_Os02g44630 OJ1486_E07.10 OsJ_007594 P0461B08.25	Oryza sativa subsp. japonica (Rice)	127.961	244.709	0.040416	0.252903	0.935361	NEUTRAL	94.59	259	14	0	3	779	31	289	2e-179	reviewed	289	anchored to plasma membrane; chloroplast envelope; integral to membrane; mitochondrion; response to salt stress; response to water deprivation; transporter activity; vacuole; water transport	GO:0046658; GO:0009941; GO:0016021; GO:0005739; GO:0009651; GO:0009414; GO:0005215; GO:0005773; GO:0006833	Cell membrane; Multi-pass membrane protein.	-	osa:4330248;
GSMUA_Achr1G00370_001	1:310024-311305	sp|Q9XF59|PIP12_MAIZE	Aquaporin PIP1-2 (Plasma membrane intrinsic protein 1-2) (ZmPIP1-2) (ZmPIP1;2) (ZmPIP1b)	PIP1-2	Zea mays (Maize)	127.961	244.709	0.040416	0.252903	0.935361	NEUTRAL	92.66	259	19	0	3	779	31	289	3e-177	reviewed	289	integral to membrane; plasma membrane; transporter activity	GO:0016021; GO:0005886; GO:0005215	Cell membrane; Multi-pass membrane protein.	-	zma:541779;
GSMUA_Achr8G18910_001	8:23819716-23820909	sp|Q9ATM6|PIP24_MAIZE	Aquaporin PIP2-4 (Plasma membrane intrinsic protein 2-4) (ZmPIP2-4) (ZmPIP2;4)	PIP2-4	Zea mays (Maize)	0.0569337	0.699353	0.00468965	0.0660431	3.61866	UP	86.51	289	36	2	3	863	1	288	0	reviewed	288	integral to membrane; plasma membrane; transporter activity	GO:0016021; GO:0005886; GO:0005215	Cell membrane; Multi-pass membrane protein.	-	zma:541890;
GSMUA_Achr5G11480_001	5:8226358-8227864	sp|P93004|PIP27_ARATH	Aquaporin PIP2-7 (Plasma membrane intrinsic protein 2-7) (AtPIP2;7) (Plasma membrane intrinsic protein 3) (Salt stress-induced major intrinsic protein)	PIP2-7 PIP3 SIMIP At4g35100 M4E13.150	Arabidopsis thaliana (Mouse-ear cress)	32.1897	66.6186	0.014678	0.137611	1.04933	UP	84.04	282	43	1	66	911	1	280	4e-162	reviewed	280	anchored to plasma membrane; integral to membrane; nucleus; plasmodesma; response to abscisic acid stimulus; vacuole; water channel activity	GO:0046658; GO:0016021; GO:0005634; GO:0009506; GO:0009737; GO:0005773; GO:0015250	Cell membrane; Multi-pass membrane protein.	-	ath:AT4G35100;
GSMUA_Achr8G12920_001	8:9684385-9685522	sp|O64964|TIP11_MAIZE	Aquaporin TIP1-1 (Tonoplast intrinsic protein 1-1) (ZmTIP1-1) (ZmTIP1;1) (ZmTIP1)	TIP1-1 TIP1	Zea mays (Maize)	35.0607	94.7154	0.000918407	0.0207738	1.43375	UP	83.6	250	41	0	63	812	1	250	3e-119	reviewed	250	integral to membrane; transporter activity; vacuolar membrane	GO:0016021; GO:0005215; GO:0005774	Vacuole membrane; Multi-pass membrane protein.	-	zma:541675;
GSMUA_Achr10G22240_001	10:27491956-27493172	sp|Q41951|TIP21_ARATH	Aquaporin TIP2-1 (Delta-tonoplast intrinsic protein) (Delta-TIP) (Tonoplast intrinsic protein 2-1) (AtTIP2;1)	TIP2-1 At3g16240 MYA6.10	Arabidopsis thaliana (Mouse-ear cress)	0.233857	6.39636	4.81903e-10	1.39e-07	4.77355	UP	77.55	245	51	3	48	770	1	245	8e-106	reviewed	250	Golgi apparatus; ammonia transmembrane transporter activity; central vacuole; chloroplast envelope; integral to membrane; methylammonium transmembrane transporter activity; plant-type cell wall; plant-type vacuole membrane; plasma membrane; plasmodesma; protein storage vacuole; water channel activity	GO:0005794; GO:0051739; GO:0042807; GO:0009941; GO:0016021; GO:0015200; GO:0009505; GO:0009705; GO:0005886; GO:0009506; GO:0000326; GO:0015250	Vacuole membrane; Multi-pass membrane protein.	-	ath:AT3G16240;
GSMUA_Achr11G21010_001	11:21805536-21806767	sp|Q9ATL8|TIP22_MAIZE	Aquaporin TIP2-2 (Tonoplast intrinsic protein 2-2) (ZmTIP2-2) (ZmTIP2;2)	TIP2-2	Zea mays (Maize)	1.91391	0.400941	0.00233671	0.0408706	-2.25506	DOWN	85.14	249	36	1	71	814	1	249	2e-117	reviewed	250	integral to membrane; transporter activity; vacuolar membrane	GO:0016021; GO:0005215; GO:0005774	Vacuole membrane; Multi-pass membrane protein.	-	zma:541895;
GSMUA_Achr2G10640_001	2:13693837-13694758	sp|Q9ATL7|TIP31_MAIZE	Aquaporin TIP3-1 (Tonoplast intrinsic protein 3-1) (ZmTIP3-1) (ZmTIP3;1)	TIP3-1	Zea mays (Maize)	0.06717	1.70519	0.000201991	0.00697459	4.66597	UP	76.56	256	57	1	4	762	7	262	1e-103	reviewed	262	integral to membrane; transporter activity; vacuolar membrane	GO:0016021; GO:0005215; GO:0005774	Vacuole membrane; Multi-pass membrane protein.	-	zma:541896;
GSMUA_Achr2G10640_001	2:13693837-13694758	sp|Q9AT75|TIP32_MAIZE	Aquaporin TIP3-2 (Tonoplast intrinsic protein 3-2) (ZmTIP3-2) (ZmTIP3;2)	TIP3-2	Zea mays (Maize)	0.06717	1.70519	0.000201991	0.00697459	4.66597	UP	73.83	256	62	2	10	762	11	266	1e-103	reviewed	266	integral to membrane; transporter activity; vacuolar membrane	GO:0016021; GO:0005215; GO:0005774	Vacuole membrane; Multi-pass membrane protein.	-	zma:541912;
GSMUA_Achr4G18050_001	4:18587931-18588933	sp|P46637|ARGI1_ARATH	Arginase (EC 3.5.3.1)	At4g08900 T3H13.7	Arabidopsis thaliana (Mouse-ear cress)	28.7485	75.0195	0.00258733	0.0440336	1.38378	UP	91.13	124	11	0	1	372	219	342	1e-75	reviewed	342	arginase activity; arginine catabolic process; chloroplast; cobalt ion binding; defense response to bacterium; urea cycle	GO:0004053; GO:0006527; GO:0009507; GO:0050897; GO:0042742; GO:0000050	-	Nitrogen metabolism; urea cycle; L-ornithine and urea from L-arginine: step 1/1.	ath:AT4G08900;
GSMUA_Achr4G18060_001	4:18608324-18614581	sp|P46637|ARGI1_ARATH	Arginase (EC 3.5.3.1)	At4g08900 T3H13.7	Arabidopsis thaliana (Mouse-ear cress)	24.4856	50.6044	0.0173032	0.152214	1.04733	UP	86.79	212	28	0	160	795	9	220	3e-131	reviewed	342	arginase activity; arginine catabolic process; chloroplast; cobalt ion binding; defense response to bacterium; urea cycle	GO:0004053; GO:0006527; GO:0009507; GO:0050897; GO:0042742; GO:0000050	-	Nitrogen metabolism; urea cycle; L-ornithine and urea from L-arginine: step 1/1.	ath:AT4G08900;
GSMUA_Achr1G06120_001	1:4915998-4929192	sp|Q5VQ09|ARK2_ORYSJ	Armadillo repeat-containing kinesin-like protein 2	Os06g0137100 LOC_Os06g04560 P0548D03.30	Oryza sativa subsp. japonica (Rice)	2.28406	0.476826	0.000164783	0.0059777	-2.26006	DOWN	75.92	893	157	3	193	2868	55	890	0	reviewed	891	ATP binding; cytoplasm; microtubule; microtubule associated complex; microtubule motor activity; microtubule-based movement; root development	GO:0005524; GO:0005737; GO:0005874; GO:0005875; GO:0003777; GO:0007018; GO:0048364	Cytoplasm ‚ cytoskeleton.	-	-
GSMUA_Achr1G06120_001	1:4915998-4929192	sp|Q9FZ06|ARK3_ARATH	Armadillo repeat-containing kinesin-like protein 3 (Phosphatidic acid kinase)	ARK3 PAK At1g12430 F5O11.15	Arabidopsis thaliana (Mouse-ear cress)	2.28406	0.476826	0.000164783	0.0059777	-2.26006	DOWN	69.62	902	211	5	193	2871	71	918	0	reviewed	919	ATP binding; cytoplasm; microtubule; microtubule associated complex; microtubule motor activity; microtubule-based movement	GO:0005524; GO:0005737; GO:0005874; GO:0005875; GO:0003777; GO:0007018	Cytoplasm ‚ cytoskeleton.	-	ath:AT1G12430;
GSMUA_Achr6G15520_001	6:10338951-10342404	sp|Q9SA96|AROD1_ARATH	Arogenate dehydratase/prephenate dehydratase 1, chloroplastic (AtADT1) (AtPDT1) (EC 4.2.1.51) (EC 4.2.1.91)	ADT1 PDT1 At1g11790 F25C20.4	Arabidopsis thaliana (Mouse-ear cress)	2.12015	0.81336	0.0380655	0.244388	-1.3822	DOWN	64.85	293	103	0	133	1011	98	390	8e-134	reviewed	392	L-phenylalanine biosynthetic process; amino acid binding; arogenate dehydratase activity; chloroplast; chloroplast stroma; prephenate dehydratase activity	GO:0009094; GO:0016597; GO:0047769; GO:0009507; GO:0009570; GO:0004664	Plastid ‚ chloroplast stroma.	Amino-acid biosynthesis; L-phenylalanine biosynthesis; L-phenylalanine from L-arogenate: step 1/1. Amino-acid biosynthesis; L-phenylalanine biosynthesis; phenylpyruvate from prephenate: step 1/1.	ath:AT1G11790;
GSMUA_Achr6G15520_001	6:10338951-10342404	sp|Q9SSE7|AROD2_ARATH	Arogenate dehydratase/prephenate dehydratase 2, chloroplastic (AtADT2) (AtPDT2) (EC 4.2.1.51) (EC 4.2.1.91)	ADT2 PDT2 At3g07630 MLP3.8	Arabidopsis thaliana (Mouse-ear cress)	2.12015	0.81336	0.0380655	0.244388	-1.3822	DOWN	72.26	328	84	3	34	1014	58	379	2e-152	reviewed	381	L-phenylalanine biosynthetic process; amino acid binding; arogenate dehydratase activity; chloroplast; chloroplast stroma; prephenate dehydratase activity	GO:0009094; GO:0016597; GO:0047769; GO:0009507; GO:0009570; GO:0004664	Plastid ‚ chloroplast stroma.	Amino-acid biosynthesis; L-phenylalanine biosynthesis; L-phenylalanine from L-arogenate: step 1/1. Amino-acid biosynthesis; L-phenylalanine biosynthesis; phenylpyruvate from prephenate: step 1/1.	ath:AT3G07630;
GSMUA_Achr6G35180_001	6:33481321-33482522	sp|Q944B6|TYRA1_ARATH	Arogenate dehydrogenase 1, chloroplastic (EC 1.3.1.78) (TYRATC) (TyrAAT1)	TYRAAT1 At5g34930 T2L5.1	Arabidopsis thaliana (Mouse-ear cress)	6.69149	2.38972	0.00968026	0.105663	-1.48549	DOWN	53.74	294	110	2	13	816	30	323	6e-102	reviewed	640	arogenate dehydrogenase (NADP+) activity; chloroplast; prephenate dehydrogenase (NADP+) activity; prephenate dehydrogenase activity; tyrosine biosynthetic process	GO:0033730; GO:0009507; GO:0004665; GO:0008977; GO:0006571	Plastid ‚ chloroplast.	Amino-acid biosynthesis; L-tyrosine biosynthesis; L-tyrosine from L-arogenate (NADP(+) route): step 1/1.	ath:AT5G34930;
GSMUA_Achr6G35190_001	6:33487638-33489075	sp|Q944B6|TYRA1_ARATH	Arogenate dehydrogenase 1, chloroplastic (EC 1.3.1.78) (TYRATC) (TyrAAT1)	TYRAAT1 At5g34930 T2L5.1	Arabidopsis thaliana (Mouse-ear cress)	10.3343	4.39372	0.0141855	0.134434	-1.23393	DOWN	62.5	288	106	1	286	1143	36	323	2e-121	reviewed	640	arogenate dehydrogenase (NADP+) activity; chloroplast; prephenate dehydrogenase (NADP+) activity; prephenate dehydrogenase activity; tyrosine biosynthetic process	GO:0033730; GO:0009507; GO:0004665; GO:0008977; GO:0006571	Plastid ‚ chloroplast.	Amino-acid biosynthesis; L-tyrosine biosynthesis; L-tyrosine from L-arogenate (NADP(+) route): step 1/1.	ath:AT5G34930;
GSMUA_Achr6G35180_001	6:33481321-33482522	sp|Q9LMR3|TYRA2_ARATH	Arogenate dehydrogenase 2, chloroplastic (EC 1.3.1.78) (TyrAAT2)	TYRAAT2 At1g15710 F7H2.5	Arabidopsis thaliana (Mouse-ear cress)	6.69149	2.38972	0.00968026	0.105663	-1.48549	DOWN	58.62	290	96	1	1	798	32	321	4e-117	reviewed	358	arogenate dehydrogenase (NADP+) activity; chloroplast; prephenate dehydrogenase (NADP+) activity; prephenate dehydrogenase activity; tyrosine biosynthetic process	GO:0033730; GO:0009507; GO:0004665; GO:0008977; GO:0006571	Plastid ‚ chloroplast.	Amino-acid biosynthesis; L-tyrosine biosynthesis; L-tyrosine from L-arogenate (NADP(+) route): step 1/1.	ath:AT1G15710;
GSMUA_Achr6G35190_001	6:33487638-33489075	sp|Q9LMR3|TYRA2_ARATH	Arogenate dehydrogenase 2, chloroplastic (EC 1.3.1.78) (TyrAAT2)	TYRAAT2 At1g15710 F7H2.5	Arabidopsis thaliana (Mouse-ear cress)	10.3343	4.39372	0.0141855	0.134434	-1.23393	DOWN	63.18	296	109	0	253	1140	31	326	4e-135	reviewed	358	arogenate dehydrogenase (NADP+) activity; chloroplast; prephenate dehydrogenase (NADP+) activity; prephenate dehydrogenase activity; tyrosine biosynthetic process	GO:0033730; GO:0009507; GO:0004665; GO:0008977; GO:0006571	Plastid ‚ chloroplast.	Amino-acid biosynthesis; L-tyrosine biosynthesis; L-tyrosine from L-arogenate (NADP(+) route): step 1/1.	ath:AT1G15710;
GSMUA_Achr1G06830_001	1:5416294-5417486	sp|Q6I681|ACET1_MAIZE	Ascorbate-specific transmembrane electron transporter 1 (EC 1.-.-.-) (Cytochrome b561-1) (Zmb561)	ZCYB	Zea mays (Maize)	21.777	79.9301	2.22392e-05	0.00123234	1.87593	UP	71.5	193	53	2	170	745	30	221	7e-79	reviewed	236	electron transport chain; integral to membrane; metal ion binding; oxidoreductase activity	GO:0022900; GO:0016021; GO:0046872; GO:0016491	Membrane; Multi-pass membrane protein.	-	zma:100273009;
GSMUA_Achr5G28200_001	5:28499939-28503694	tr|M0T2E4|M0T2E4_MUSAM	Asparagine synthetase (EC 6.3.5.4)	-	Musa acuminata subsp. malaccensis (Wild banana) (Musa malaccensis)	35.9891	123.06	0.000105513	0.00422668	1.77373	UP	100	595	0	0	1	1785	1	595	0	unreviewed	595	ATP binding; asparagine biosynthetic process; asparagine synthase (glutamine-hydrolyzing) activity	GO:0005524; GO:0006529; GO:0004066	-	Amino-acid biosynthesis; L-asparagine biosynthesis.	-
GSMUA_Achr5G28200_001	5:28499939-28503694	sp|P31752|ASNS_ASPOF	Asparagine synthetase [glutamine-hydrolyzing] (AS) (EC 6.3.5.4)	-	Asparagus officinalis (Garden asparagus)	35.9891	123.06	0.000105513	0.00422668	1.77373	UP	85.21	595	83	2	1	1785	1	590	0	reviewed	590	ATP binding; L-asparagine biosynthetic process; asparagine synthase (glutamine-hydrolyzing) activity; glutamine metabolic process	GO:0005524; GO:0070981; GO:0004066; GO:0006541	-	Amino-acid biosynthesis; L-asparagine biosynthesis; L-asparagine from L-aspartate (L-Gln route): step 1/1.	-
GSMUA_Achr5G28200_001	5:28499939-28503694	sp|P49092|ASNS1_LOTJA	Asparagine synthetase [glutamine-hydrolyzing] 1 (EC 6.3.5.4) (Glutamine-dependent asparagine synthetase 1)	AS1	Lotus japonicus (Lotus corniculatus var. japonicus)	35.9891	123.06	0.000105513	0.00422668	1.77373	UP	80.94	598	95	3	1	1782	1	583	0	reviewed	586	ATP binding; L-asparagine biosynthetic process; asparagine synthase (glutamine-hydrolyzing) activity; glutamine metabolic process	GO:0005524; GO:0070981; GO:0004066; GO:0006541	-	Amino-acid biosynthesis; L-asparagine biosynthesis; L-asparagine from L-aspartate (L-Gln route): step 1/1.	-
GSMUA_Achr6G14650_001	6:9711511-9718310	tr|M0T713|M0T713_MUSAM	Aspartate aminotransferase (EC 2.6.1.1)	-	Musa acuminata subsp. malaccensis (Wild banana) (Musa malaccensis)	6.01589	2.73574	0.0325943	0.224359	-1.13685	DOWN	100	429	0	0	44	1330	1	429	0	unreviewed	429	L-aspartate:2-oxoglutarate aminotransferase activity; L-phenylalanine:2-oxoglutarate aminotransferase activity; biosynthetic process; cellular amino acid metabolic process; pyridoxal phosphate binding	GO:0004069; GO:0080130; GO:0009058; GO:0006520; GO:0030170	-	-	-
GSMUA_Achr6G14650_001	6:9711511-9718310	sp|P28011|AAT1_MEDSA	Aspartate aminotransferase 1 (EC 2.6.1.1) (Transaminase A)	AAT-1	Medicago sativa (Alfalfa)	6.01589	2.73574	0.0325943	0.224359	-1.13685	DOWN	49.88	419	202	2	68	1318	1	413	6e-143	reviewed	418	L-aspartate:2-oxoglutarate aminotransferase activity; L-phenylalanine:2-oxoglutarate aminotransferase activity; biosynthetic process; cellular amino acid metabolic process; cytoplasm; pyridoxal phosphate binding	GO:0004069; GO:0080130; GO:0009058; GO:0006520; GO:0005737; GO:0030170	Cytoplasm.	-	-
GSMUA_Achr6G14650_001	6:9711511-9718310	sp|P46643|AAT1_ARATH	Aspartate aminotransferase, mitochondrial (EC 2.6.1.1) (Transaminase A)	ASP1 At2g30970 F7F1.18	Arabidopsis thaliana (Mouse-ear cress)	6.01589	2.73574	0.0325943	0.224359	-1.13685	DOWN	80.28	431	82	2	41	1330	2	430	0	reviewed	430	2-oxoglutarate metabolic process; L-aspartate:2-oxoglutarate aminotransferase activity; L-phenylalanine:2-oxoglutarate aminotransferase activity; aspartate metabolic process; biosynthetic process; copper ion binding; glutamate metabolic process; mitochondrial matrix; mitochondrion; pyridoxal phosphate binding; response to cadmium ion	GO:0006103; GO:0004069; GO:0080130; GO:0006531; GO:0009058; GO:0005507; GO:0006536; GO:0005759; GO:0005739; GO:0030170; GO:0046686	Mitochondrion matrix.	-	ath:AT2G30970;
GSMUA_Achr10G15280_001	10:23284605-23292157	sp|O65390|APA1_ARATH	Aspartic proteinase A1 (EC 3.4.23.-)	APA1 PRA1 At1g11910 F12F1.24	Arabidopsis thaliana (Mouse-ear cress)	163.784	64.8219	0.00509581	0.0700198	-1.33724	DOWN	67.22	479	147	3	73	1479	28	506	0	reviewed	506	aspartic-type endopeptidase activity; cytosol; endopeptidase activity; lipid metabolic process; plasmodesma; proteolysis; response to salt stress; vacuole	GO:0004190; GO:0005829; GO:0004175; GO:0006629; GO:0009506; GO:0006508; GO:0009651; GO:0005773	Vacuole.	-	ath:AT1G11910;
GSMUA_Achr7G25520_001	7:27130338-27139858	sp|O65390|APA1_ARATH	Aspartic proteinase A1 (EC 3.4.23.-)	APA1 PRA1 At1g11910 F12F1.24	Arabidopsis thaliana (Mouse-ear cress)	37.5712	72.1959	0.0317263	0.220477	0.94229	NEUTRAL	73.5	483	123	3	129	1574	28	506	0	reviewed	506	aspartic-type endopeptidase activity; cytosol; endopeptidase activity; lipid metabolic process; plasmodesma; proteolysis; response to salt stress; vacuole	GO:0004190; GO:0005829; GO:0004175; GO:0006629; GO:0009506; GO:0006508; GO:0009651; GO:0005773	Vacuole.	-	ath:AT1G11910;
GSMUA_Achr10G09860_001	10:19517658-19519669	sp|A2ZC67|ASP1_ORYSI	Aspartic proteinase Asp1 (OSAP1) (OsAsp1) (EC 3.4.23.-) (Nucellin-like protein)	ASP1 OsI_034160	Oryza sativa subsp. indica (Rice)	0.962011	0.0969599	0.000156356	0.00573433	-3.31059	DOWN	49.48	388	179	9	169	1293	22	405	7e-100	reviewed	410	aspartic-type endopeptidase activity; proteolysis	GO:0004190; GO:0006508	-	-	-
GSMUA_Achr10G09860_001	10:19517658-19519669	sp|Q0IU52|ASP1_ORYSJ	Aspartic proteinase Asp1 (OSAP1) (OsAsp1) (EC 3.4.23.-) (Nucellin-like protein)	ASP1 Os11g0184800 LOC_Os11g08200 OsJ_031884	Oryza sativa subsp. japonica (Rice)	0.962011	0.0969599	0.000156356	0.00573433	-3.31059	DOWN	51.31	382	173	9	169	1281	22	401	3e-104	reviewed	410	aspartic-type endopeptidase activity; plant-type cell wall; proteolysis	GO:0004190; GO:0009505; GO:0006508	-	-	osa:4349962;
GSMUA_Achr2G17680_001	2:18134107-18140315	sp|A2ZC67|ASP1_ORYSI	Aspartic proteinase Asp1 (OSAP1) (OsAsp1) (EC 3.4.23.-) (Nucellin-like protein)	ASP1 OsI_034160	Oryza sativa subsp. indica (Rice)	8.14748	2.88328	0.00446587	0.0637962	-1.49865	DOWN	25.38	394	236	16	247	1347	36	398	4e-24	reviewed	410	aspartic-type endopeptidase activity; proteolysis	GO:0004190; GO:0006508	-	-	-
GSMUA_Achr3G19030_001	3:20419247-20421397	sp|A2ZC67|ASP1_ORYSI	Aspartic proteinase Asp1 (OSAP1) (OsAsp1) (EC 3.4.23.-) (Nucellin-like protein)	ASP1 OsI_034160	Oryza sativa subsp. indica (Rice)	2.2484	0.497019	0.000961299	0.0215139	-2.17752	DOWN	49.34	381	176	11	124	1224	21	398	3e-119	reviewed	410	aspartic-type endopeptidase activity; proteolysis	GO:0004190; GO:0006508	-	-	-
GSMUA_Achr3G19030_001	3:20419247-20421397	sp|Q0IU52|ASP1_ORYSJ	Aspartic proteinase Asp1 (OSAP1) (OsAsp1) (EC 3.4.23.-) (Nucellin-like protein)	ASP1 Os11g0184800 LOC_Os11g08200 OsJ_031884	Oryza sativa subsp. japonica (Rice)	2.2484	0.497019	0.000961299	0.0215139	-2.17752	DOWN	48.82	381	178	10	124	1224	21	398	3e-119	reviewed	410	aspartic-type endopeptidase activity; plant-type cell wall; proteolysis	GO:0004190; GO:0009505; GO:0006508	-	-	osa:4349962;
GSMUA_Achr8G15150_001	8:12880221-12885817	sp|A2ZC67|ASP1_ORYSI	Aspartic proteinase Asp1 (OSAP1) (OsAsp1) (EC 3.4.23.-) (Nucellin-like protein)	ASP1 OsI_034160	Oryza sativa subsp. indica (Rice)	7.67134	3.73413	0.0418438	0.259329	-1.03871	DOWN	25.37	410	232	15	241	1365	26	396	1e-25	reviewed	410	aspartic-type endopeptidase activity; proteolysis	GO:0004190; GO:0006508	-	-	-
GSMUA_Achr5G16410_001	5:14894752-14896347	sp|Q766C3|NEP1_NEPGR	Aspartic proteinase nepenthesin-1 (EC 3.4.23.12) (Nepenthesin-I)	nep1	Nepenthes gracilis (Slender pitcher plant)	9.4069	4.33022	0.0333076	0.228093	-1.11928	DOWN	35.13	279	159	10	226	1029	168	435	1e-34	reviewed	437	aspartic-type endopeptidase activity; extracellular region; proteolysis	GO:0004190; GO:0005576; GO:0006508	Secreted.	-	-
GSMUA_Achr6G19480_001	6:13787825-13789250	sp|Q766C3|NEP1_NEPGR	Aspartic proteinase nepenthesin-1 (EC 3.4.23.12) (Nepenthesin-I)	nep1	Nepenthes gracilis (Slender pitcher plant)	5.62096	1.92215	0.00633662	0.0805696	-1.54809	DOWN	29.57	399	213	12	250	1413	93	434	2e-40	reviewed	437	aspartic-type endopeptidase activity; extracellular region; proteolysis	GO:0004190; GO:0005576; GO:0006508	Secreted.	-	-
GSMUA_Achr10G13710_001	10:22220952-22222293	sp|Q766C2|NEP2_NEPGR	Aspartic proteinase nepenthesin-2 (EC 3.4.23.12) (Nepenthesin-II)	nep2	Nepenthes gracilis (Slender pitcher plant)	0.961773	0.21727	0.00644898	0.0815895	-2.14621	DOWN	30.54	370	214	14	220	1302	100	435	1e-32	reviewed	438	aspartic-type endopeptidase activity; extracellular region; proteolysis	GO:0004190; GO:0005576; GO:0006508	Secreted.	-	-
GSMUA_Achr6G19480_001	6:13787825-13789250	sp|Q766C2|NEP2_NEPGR	Aspartic proteinase nepenthesin-2 (EC 3.4.23.12) (Nepenthesin-II)	nep2	Nepenthes gracilis (Slender pitcher plant)	5.62096	1.92215	0.00633662	0.0805696	-1.54809	DOWN	30.1	402	207	10	250	1413	94	435	3e-42	reviewed	438	aspartic-type endopeptidase activity; extracellular region; proteolysis	GO:0004190; GO:0005576; GO:0006508	Secreted.	-	-
GSMUA_Achr10G15280_001	10:23284605-23292157	sp|Q42456|ASPR1_ORYSJ	Aspartic proteinase oryzasin-1 (EC 3.4.23.-)	Os05g0567100 LOC_Os05g49200 OJ1781_H11.11	Oryza sativa subsp. japonica (Rice)	163.784	64.8219	0.00509581	0.0700198	-1.33724	DOWN	67.7	486	142	3	67	1479	24	509	0	reviewed	509	aspartic-type endopeptidase activity; lipid metabolic process; proteolysis; vacuole	GO:0004190; GO:0006629; GO:0006508; GO:0005773	Vacuole.	-	osa:4339639;
GSMUA_Achr7G25520_001	7:27130338-27139858	sp|Q42456|ASPR1_ORYSJ	Aspartic proteinase oryzasin-1 (EC 3.4.23.-)	Os05g0567100 LOC_Os05g49200 OJ1781_H11.11	Oryza sativa subsp. japonica (Rice)	37.5712	72.1959	0.0317263	0.220477	0.94229	NEUTRAL	74.17	484	123	1	129	1574	26	509	0	reviewed	509	aspartic-type endopeptidase activity; lipid metabolic process; proteolysis; vacuole	GO:0004190; GO:0006629; GO:0006508; GO:0005773	Vacuole.	-	osa:4339639;
GSMUA_Achr10G13710_001	10:22220952-22222293	sp|Q9LZL3|PCS1L_ARATH	Aspartic proteinase PCS1 (EC 3.4.23.-) (Aspartic protease 38) (AtASP38) (Protein EMBRYO DEFECTIVE 24) (Protein PROMOTION OF CELL SURVIVAL 1)	PCS1 EMB24 At5g02190 T7H20.240	Arabidopsis thaliana (Mouse-ear cress)	0.961773	0.21727	0.00644898	0.0815895	-2.14621	DOWN	56.42	413	167	7	121	1335	46	453	4e-146	reviewed	453	aspartic-type endopeptidase activity; endoplasmic reticulum; programmed cell death; proteolysis	GO:0004190; GO:0005783; GO:0012501; GO:0006508	Endoplasmic reticulum.	-	ath:AT5G02190;
GSMUA_Achr1G07390_001	1:5783872-5786745	sp|Q9LX20|ASPL1_ARATH	Aspartic proteinase-like protein 1 (EC 3.4.23.-)	At5g10080 T31P16.70	Arabidopsis thaliana (Mouse-ear cress)	0.683504	0.139932	0.00444358	0.063678	-2.28823	DOWN	40.09	429	235	11	85	1323	31	453	4e-86	reviewed	528	anchored to plasma membrane; aspartic-type endopeptidase activity; proteolysis	GO:0046658; GO:0004190; GO:0006508	Cell membrane; Lipid-anchor ‚ GPI-anchor.	-	ath:AT5G10080;
GSMUA_Achr5G22890_001	5:24756415-24763118	sp|Q9LX20|ASPL1_ARATH	Aspartic proteinase-like protein 1 (EC 3.4.23.-)	At5g10080 T31P16.70	Arabidopsis thaliana (Mouse-ear cress)	2.62817	0.819898	0.00748979	0.0895292	-1.68054	DOWN	54.83	476	194	12	73	1458	25	493	5e-172	reviewed	528	anchored to plasma membrane; aspartic-type endopeptidase activity; proteolysis	GO:0046658; GO:0004190; GO:0006508	Cell membrane; Lipid-anchor ‚ GPI-anchor.	-	ath:AT5G10080;
GSMUA_Achr1G07390_001	1:5783872-5786745	sp|Q9S9K4|ASPL2_ARATH	Aspartic proteinase-like protein 2 (EC 3.4.23.-)	At1g65240 T23K8.15	Arabidopsis thaliana (Mouse-ear cress)	0.683504	0.139932	0.00444358	0.063678	-2.28823	DOWN	28.42	373	219	15	292	1323	73	426	2e-24	reviewed	475	anchored to plasma membrane; aspartic-type endopeptidase activity; proteolysis	GO:0046658; GO:0004190; GO:0006508	Cell membrane; Lipid-anchor ‚ GPI-anchor.	-	ath:AT1G65240;
GSMUA_Achr2G17680_001	2:18134107-18140315	sp|Q9S9K4|ASPL2_ARATH	Aspartic proteinase-like protein 2 (EC 3.4.23.-)	At1g65240 T23K8.15	Arabidopsis thaliana (Mouse-ear cress)	8.14748	2.88328	0.00446587	0.0637962	-1.49865	DOWN	39.34	422	227	8	124	1374	40	437	8e-80	reviewed	475	anchored to plasma membrane; aspartic-type endopeptidase activity; proteolysis	GO:0046658; GO:0004190; GO:0006508	Cell membrane; Lipid-anchor ‚ GPI-anchor.	-	ath:AT1G65240;
GSMUA_Achr6G29770_001	6:29940386-29945498	sp|Q9S9K4|ASPL2_ARATH	Aspartic proteinase-like protein 2 (EC 3.4.23.-)	At1g65240 T23K8.15	Arabidopsis thaliana (Mouse-ear cress)	86.3186	44.641	0.0302419	0.213612	-0.951301	NEUTRAL	39.05	420	228	7	127	1371	40	436	1e-71	reviewed	475	anchored to plasma membrane; aspartic-type endopeptidase activity; proteolysis	GO:0046658; GO:0004190; GO:0006508	Cell membrane; Lipid-anchor ‚ GPI-anchor.	-	ath:AT1G65240;
GSMUA_Achr8G15150_001	8:12880221-12885817	sp|Q9S9K4|ASPL2_ARATH	Aspartic proteinase-like protein 2 (EC 3.4.23.-)	At1g65240 T23K8.15	Arabidopsis thaliana (Mouse-ear cress)	7.67134	3.73413	0.0418438	0.259329	-1.03871	DOWN	36.77	427	238	7	100	1365	27	426	2e-78	reviewed	475	anchored to plasma membrane; aspartic-type endopeptidase activity; proteolysis	GO:0046658; GO:0004190; GO:0006508	Cell membrane; Lipid-anchor ‚ GPI-anchor.	-	ath:AT1G65240;
GSMUA_Achr1G14080_001	1:10756589-10762367	sp|Q9LIK9|APS1_ARATH	ATP sulfurylase 1, chloroplastic (AtPS1) (EC 2.7.7.4)	APS1 At3g22890 F5N5.6	Arabidopsis thaliana (Mouse-ear cress)	7.34639	29.9185	7.4523e-06	0.000523911	2.02593	UP	73.74	476	111	3	1	1428	1	462	0	reviewed	463	ATP binding; chloroplast stroma; hydrogen sulfide biosynthetic process; plasma membrane; response to cadmium ion; selenium compound metabolic process; sulfate adenylyltransferase (ATP) activity; sulfate assimilation	GO:0005524; GO:0009570; GO:0070814; GO:0005886; GO:0046686; GO:0001887; GO:0004781; GO:0000103	Plastid ‚ chloroplast stroma.	Sulfur metabolism; hydrogen sulfide biosynthesis; sulfite from sulfate: step 1/3.	ath:AT3G22890;
GSMUA_Achr3G13570_001	3:11660556-11664162	sp|Q9LIK9|APS1_ARATH	ATP sulfurylase 1, chloroplastic (AtPS1) (EC 2.7.7.4)	APS1 At3g22890 F5N5.6	Arabidopsis thaliana (Mouse-ear cress)	7.37653	23.598	0.000260053	0.00839771	1.67765	UP	81.01	416	78	1	15	1262	48	462	0	reviewed	463	ATP binding; chloroplast stroma; hydrogen sulfide biosynthetic process; plasma membrane; response to cadmium ion; selenium compound metabolic process; sulfate adenylyltransferase (ATP) activity; sulfate assimilation	GO:0005524; GO:0009570; GO:0070814; GO:0005886; GO:0046686; GO:0001887; GO:0004781; GO:0000103	Plastid ‚ chloroplast stroma.	Sulfur metabolism; hydrogen sulfide biosynthesis; sulfite from sulfate: step 1/3.	ath:AT3G22890;
GSMUA_Achr8G06210_001	8:4038370-4042266	sp|Q2QZ86|ACLA2_ORYSJ	ATP-citrate synthase alpha chain protein 2 (ATP-citrate synthase A-2) (EC 2.3.3.8) (ATP-citrate lyase A-2) (Citrate cleavage enzyme A-2)	ACLA-2 Os11g0696200 LOC_Os11g47330	Oryza sativa subsp. japonica (Rice)	94.8629	43.9169	0.010818	0.112884	-1.11107	DOWN	89.83	423	43	0	1	1269	1	423	0	reviewed	423	ATP binding; ATP citrate synthase activity; cytosol; lipid metabolic process	GO:0005524; GO:0003878; GO:0005829; GO:0006629	Cytoplasm ‚ cytosol.	-	-
GSMUA_Achr8G06210_001	8:4038370-4042266	sp|Q2QNG7|ACLA3_ORYSJ	ATP-citrate synthase alpha chain protein 3 (ATP-citrate synthase A-3) (EC 2.3.3.8) (ATP-citrate lyase A-3) (Citrate cleavage enzyme A-3)	ACLA-3 Os12g0566300 LOC_Os12g37870	Oryza sativa subsp. japonica (Rice)	94.8629	43.9169	0.010818	0.112884	-1.11107	DOWN	89.13	423	46	0	1	1269	1	423	0	reviewed	423	ATP binding; ATP citrate synthase activity; cytosol; lipid metabolic process	GO:0005524; GO:0003878; GO:0005829; GO:0006629	Cytoplasm ‚ cytosol.	-	osa:4352549;
GSMUA_Achr3G10310_001	3:7448154-7465739	sp|Q9FT74|RQL1_ARATH	ATP-dependent DNA helicase Q-like 1 (EC 3.6.4.12) (RecQ-like protein 1) (AtRecQ1) (AtRecQl1)	RECQL1 RECQ1 RQL1 At3g05740 F10A16.2	Arabidopsis thaliana (Mouse-ear cress)	0.905761	0.288988	0.0106535	0.111864	-1.64812	DOWN	38.27	473	229	11	884	2254	180	605	2e-86	reviewed	606	ATP binding; ATP-dependent helicase activity; DNA recombination; cellular response to cold; cellular response to water deprivation; metal ion binding; nucleic acid binding; nucleus	GO:0005524; GO:0008026; GO:0006310; GO:0070417; GO:0042631; GO:0046872; GO:0003676; GO:0005634	Nucleus.	-	ath:AT3G05740;
GSMUA_Achr3G10310_001	3:7448154-7465739	sp|Q9FT72|RQL3_ARATH	ATP-dependent DNA helicase Q-like 3 (EC 3.6.4.12) (RecQ-like protein 3) (AtRecQ3) (AtRecQl3)	RECQL3 RECQ3 RQL3 At4g35740 F8D20.250	Arabidopsis thaliana (Mouse-ear cress)	0.905761	0.288988	0.0106535	0.111864	-1.64812	DOWN	54.84	733	282	9	857	3049	1	686	0	reviewed	713	3'-5' DNA helicase activity; ATP binding; ATP-dependent helicase activity; DNA recombination; annealing helicase activity; four-way junction helicase activity; metal ion binding; nucleic acid binding; nucleus	GO:0043138; GO:0005524; GO:0008026; GO:0006310; GO:0036310; GO:0009378; GO:0046872; GO:0003676; GO:0005634	Nucleus.	-	ath:AT4G35740;
GSMUA_Achr8G06700_001	8:4351976-4371774	sp|Q9FT69|RQSIM_ARATH	ATP-dependent DNA helicase Q-like SIM (EC 3.6.4.12) (RecQ-like protein SIM) (AtRecQsim) (Similar to RecQ protein)	RECQSIM At5g27680 T1G16.10	Arabidopsis thaliana (Mouse-ear cress)	2.67954	1.20686	0.0379695	0.243833	-1.15072	DOWN	46.39	832	349	12	13	2262	2	818	0	reviewed	858	3'-5' DNA helicase activity; ATP binding; ATP-dependent helicase activity; DNA recombination; DNA repair; metal ion binding; nucleic acid binding; nucleus	GO:0043138; GO:0005524; GO:0008026; GO:0006310; GO:0006281; GO:0046872; GO:0003676; GO:0005634	Nucleus.	-	ath:AT5G27680;
GSMUA_Achr10G29710_001	10:32122795-32125477	sp|Q655S1|FTSH2_ORYSJ	ATP-dependent zinc metalloprotease FTSH 2, chloroplastic (OsFTSH2) (EC 3.4.24.-)	FTSH2 Os06g0669400 LOC_Os06g45820 OsJ_021445 P0686E06.31-1 P0686E06.31-2	Oryza sativa subsp. japonica (Rice)	29.0983	328.01	8.4599e-14	5.11199e-11	3.49473	UP	74.13	375	71	1	1	1047	286	660	0	reviewed	676	ATP binding; chloroplast envelope; chloroplast thylakoid membrane; integral to membrane; metal ion binding; metalloendopeptidase activity; nucleoside-triphosphatase activity; photoinhibition; protein catabolic process; proteolysis; thylakoid lumen; thylakoid membrane organization	GO:0005524; GO:0009941; GO:0009535; GO:0016021; GO:0046872; GO:0004222; GO:0017111; GO:0010205; GO:0030163; GO:0006508; GO:0031977; GO:0010027	Plastid ‚ chloroplast thylakoid membrane; Single-pass membrane protein; Stromal side.	-	dosa:Os06t0669400-01;
GSMUA_Achr10G29700_001	10:32121782-32122734	sp|Q1PDW5|FTSH6_ARATH	ATP-dependent zinc metalloprotease FTSH 6, chloroplastic (AtFTSH6) (EC 3.4.24.-)	FTSH6 At5g15250 F8M21.140	Arabidopsis thaliana (Mouse-ear cress)	17.0345	219.142	3.10862e-15	2.39072e-12	3.68534	UP	71.81	188	53	0	205	768	78	265	2e-62	reviewed	688	ATP binding; chloroplast thylakoid membrane; integral to membrane; metalloendopeptidase activity; nucleoside-triphosphatase activity; protein catabolic process; proteolysis; zinc ion binding	GO:0005524; GO:0009535; GO:0016021; GO:0004222; GO:0017111; GO:0030163; GO:0006508; GO:0008270	Plastid ‚ chloroplast thylakoid membrane; Single-pass membrane protein; Stromal side.	-	ath:AT5G15250;
GSMUA_Achr10G29710_001	10:32122795-32125477	sp|Q1PDW5|FTSH6_ARATH	ATP-dependent zinc metalloprotease FTSH 6, chloroplastic (AtFTSH6) (EC 3.4.24.-)	FTSH6 At5g15250 F8M21.140	Arabidopsis thaliana (Mouse-ear cress)	29.0983	328.01	8.4599e-14	5.11199e-11	3.49473	UP	79.68	374	50	1	1	1044	296	669	0	reviewed	688	ATP binding; chloroplast thylakoid membrane; integral to membrane; metalloendopeptidase activity; nucleoside-triphosphatase activity; protein catabolic process; proteolysis; zinc ion binding	GO:0005524; GO:0009535; GO:0016021; GO:0004222; GO:0017111; GO:0030163; GO:0006508; GO:0008270	Plastid ‚ chloroplast thylakoid membrane; Single-pass membrane protein; Stromal side.	-	ath:AT5G15250;
GSMUA_Achr10G29700_001	10:32121782-32122734	sp|Q67WJ2|FTSH6_ORYSJ	ATP-dependent zinc metalloprotease FTSH 6, chloroplastic (OsFTSH6) (EC 3.4.24.-)	FTSH6 Os06g0229066 LOC_Os06g12370 OsJ_019841 P0425F05.40 P0525F01.10	Oryza sativa subsp. japonica (Rice)	17.0345	219.142	3.10862e-15	2.39072e-12	3.68534	UP	58.78	262	102	4	1	768	1	262	3e-59	reviewed	686	ATP binding; PSII associated light-harvesting complex II catabolic process; chloroplast thylakoid membrane; integral to membrane; metal ion binding; metalloendopeptidase activity; nucleoside-triphosphatase activity; proteolysis	GO:0005524; GO:0010304; GO:0009535; GO:0016021; GO:0046872; GO:0004222; GO:0017111; GO:0006508	Plastid ‚ chloroplast thylakoid membrane; Single-pass membrane protein; Stromal side.	-	dosa:Os06t0229000-01;dosa:Os06t0229066-00;
GSMUA_Achr1G14080_001	1:10756589-10762367	sp|O23324|APS3_ARATH	ATP-sulfurylase 3, chloroplastic (EC 2.7.7.4)	APS3 At4g14680 dl3380c FCAALL.128	Arabidopsis thaliana (Mouse-ear cress)	7.34639	29.9185	7.4523e-06	0.000523911	2.02593	UP	80.61	423	81	1	163	1431	44	465	0	reviewed	465	ATP binding; cellular response to sulfate starvation; chloroplast; chloroplast stroma; hydrogen sulfide biosynthetic process; protein trimerization; sulfate adenylyltransferase (ATP) activity; sulfate assimilation	GO:0005524; GO:0009970; GO:0009507; GO:0009570; GO:0070814; GO:0070206; GO:0004781; GO:0000103	Plastid ‚ chloroplast stroma.	Sulfur metabolism; hydrogen sulfide biosynthesis; sulfite from sulfate: step 1/3.	ath:AT4G14680;
GSMUA_Achr3G13570_001	3:11660556-11664162	sp|O23324|APS3_ARATH	ATP-sulfurylase 3, chloroplastic (EC 2.7.7.4)	APS3 At4g14680 dl3380c FCAALL.128	Arabidopsis thaliana (Mouse-ear cress)	7.37653	23.598	0.000260053	0.00839771	1.67765	UP	79.57	421	85	1	3	1265	46	465	0	reviewed	465	ATP binding; cellular response to sulfate starvation; chloroplast; chloroplast stroma; hydrogen sulfide biosynthetic process; protein trimerization; sulfate adenylyltransferase (ATP) activity; sulfate assimilation	GO:0005524; GO:0009970; GO:0009507; GO:0009570; GO:0070814; GO:0070206; GO:0004781; GO:0000103	Plastid ‚ chloroplast stroma.	Sulfur metabolism; hydrogen sulfide biosynthesis; sulfite from sulfate: step 1/3.	ath:AT4G14680;
GSMUA_Achr4G21280_001	4:21809862-21813480	sp|A2YS06|ATG8C_ORYSI	Autophagy-related protein 8C (Autophagy-related ubiquitin-like modifier ATG8C)	ATG8C APG8C OsI_28104	Oryza sativa subsp. indica (Rice)	88.0844	46.4563	0.0315532	0.219595	-0.923012	NEUTRAL	96.58	117	4	0	264	614	1	117	4e-65	reviewed	120	CVT vesicle membrane; autophagic vacuole membrane; autophagy; microtubule; protein transport	GO:0033110; GO:0000421; GO:0006914; GO:0005874; GO:0015031	Cytoplasmic vesicle ‚ cvt vesicle membrane; Lipid-anchor. Cytoplasmic vesicle ‚ autophagosome membrane; Lipid-anchor. Vacuole membrane; Lipid-anchor. Cytoplasm ‚ cytoskeleton.	-	-
GSMUA_Achr4G21280_001	4:21809862-21813480	sp|Q6Z1D5|ATG8C_ORYSJ	Autophagy-related protein 8C (Autophagy-related ubiquitin-like modifier ATG8C)	ATG8C APG8C Os08g0191600 LOC_Os08g09240 OSJNBa0056O06.5	Oryza sativa subsp. japonica (Rice)	88.0844	46.4563	0.0315532	0.219595	-0.923012	NEUTRAL	96.58	117	4	0	264	614	1	117	4e-65	reviewed	120	CVT vesicle membrane; autophagic vacuole membrane; autophagy; microtubule; protein transport	GO:0033110; GO:0000421; GO:0006914; GO:0005874; GO:0015031	Cytoplasmic vesicle ‚ cvt vesicle membrane; Lipid-anchor. Cytoplasmic vesicle ‚ autophagosome membrane; Lipid-anchor. Vacuole membrane; Lipid-anchor. Cytoplasm ‚ cytoskeleton.	-	dosa:Os08t0191600-01;osa:4344857;
GSMUA_Achr3G15350_001	3:16174827-16177716	sp|Q9SU08|AUXI1_ARATH	Auxilin-related protein 1	At4g12780 T20K18.130	Arabidopsis thaliana (Mouse-ear cress)	3.54585	12.0682	0.000646581	0.0162	1.767	UP	72.87	129	35	0	667	1053	774	902	5e-60	reviewed	904	cytosol; plasma membrane	GO:0005829; GO:0005886	Cytoplasm. Cell membrane; Peripheral membrane protein.	-	ath:AT4G12780;
GSMUA_Achr3G15350_001	3:16174827-16177716	sp|Q0WQ57|AUXI2_ARATH	Auxilin-related protein 2	At4g12770 T20K18.120	Arabidopsis thaliana (Mouse-ear cress)	3.54585	12.0682	0.000646581	0.0162	1.767	UP	72.09	129	36	0	667	1053	761	889	4e-60	reviewed	891	cytosol; plasma membrane	GO:0005829; GO:0005886	Cytoplasm. Cell membrane; Peripheral membrane protein.	-	ath:AT4G12770;
GSMUA_Achr7G07300_001	7:5384620-5386918	sp|Q5SMQ9|PIN1_ORYSJ	Auxin efflux carrier component 1 (Ethylene-insensitive root 1 homolog) (OsPIN1)	PIN1 REH1 Os02g0743400 LOC_Os02g50960 OJ1734_E02.14 P0585G03.37	Oryza sativa subsp. japonica (Rice)	4.90837	2.29686	0.0444177	0.265429	-1.09558	DOWN	72.32	607	118	9	1	1707	1	595	0	reviewed	595	adventitious root development; auxin efflux; auxin efflux carrier complex; auxin efflux transmembrane transporter activity; basal plasma membrane; integral to membrane; lytic vacuole; positive gravitropism; response to ethylene stimulus; transporter activity	GO:0048830; GO:0010315; GO:0009921; GO:0010329; GO:0009925; GO:0016021; GO:0000323; GO:0009958; GO:0009723; GO:0005215	Membrane; Multi-pass membrane protein.	-	dosa:Os02t0743400-01;osa:4330700;
GSMUA_Achr1G20010_001	1:15020890-15036356	sp|Q8S983|ARFK_ORYSJ	Auxin response factor 11 (OsARF5) (OsMP) (Protein MONOPTEROS-like)	ARF11 ARF5 MP Os04g0664400 LOC_Os04g56850 OSJNBa0084K01.22	Oryza sativa subsp. japonica (Rice)	0.411438	1.05148	0.0298878	0.21176	1.35367	UP	64.66	399	130	5	376	1569	7	395	4e-154	reviewed	955	DNA binding; auxin mediated signaling pathway; flower development; leaf vascular tissue pattern formation; longitudinal axis specification; membrane; meristem development; nucleus; regulation of transcription, DNA-dependent; root development; transcription, DNA-dependent	GO:0003677; GO:0009734; GO:0009908; GO:0010305; GO:0009942; GO:0016020; GO:0048507; GO:0005634; GO:0006355; GO:0048364; GO:0006351	Nucleus.	-	dosa:Os04t0664400-01;osa:4337309;
GSMUA_Achr1G20010_001	1:15020890-15036356	sp|Q8S983|ARFK_ORYSJ	Auxin response factor 11 (OsARF5) (OsMP) (Protein MONOPTEROS-like)	ARF11 ARF5 MP Os04g0664400 LOC_Os04g56850 OSJNBa0084K01.22	Oryza sativa subsp. japonica (Rice)	0.411438	1.05148	0.0298878	0.21176	1.35367	UP	42.04	314	135	10	2218	3141	677	949	2e-50	reviewed	955	DNA binding; auxin mediated signaling pathway; flower development; leaf vascular tissue pattern formation; longitudinal axis specification; membrane; meristem development; nucleus; regulation of transcription, DNA-dependent; root development; transcription, DNA-dependent	GO:0003677; GO:0009734; GO:0009908; GO:0010305; GO:0009942; GO:0016020; GO:0048507; GO:0005634; GO:0006355; GO:0048364; GO:0006351	Nucleus.	-	dosa:Os04t0664400-01;osa:4337309;
GSMUA_Achr3G31350_001	3:29683957-29691079	sp|Q8S985|ARFO_ORYSJ	Auxin response factor 15 (ETTIN-like protein 1) (OsETTIN1)	ARF15 Os05g0563400 LOC_Os05g48870 OsJ_018762 OSJNBb0053D02.5	Oryza sativa subsp. japonica (Rice)	3.10005	6.73666	0.0219726	0.177546	1.11974	UP	50.31	648	250	17	430	2271	84	693	6e-170	reviewed	712	DNA binding; auxin mediated signaling pathway; nucleus; regulation of transcription, DNA-dependent; transcription, DNA-dependent	GO:0003677; GO:0009734; GO:0005634; GO:0006355; GO:0006351	Nucleus.	-	dosa:Os05t0563400-01;osa:9268260;
GSMUA_Achr4G02750_001	4:2308345-2313730	sp|Q8S985|ARFO_ORYSJ	Auxin response factor 15 (ETTIN-like protein 1) (OsETTIN1)	ARF15 Os05g0563400 LOC_Os05g48870 OsJ_018762 OSJNBb0053D02.5	Oryza sativa subsp. japonica (Rice)	1.06222	0.126526	5.95748e-05	0.00263866	-3.06959	DOWN	45.63	732	267	18	4	2037	3	657	1e-164	reviewed	712	DNA binding; auxin mediated signaling pathway; nucleus; regulation of transcription, DNA-dependent; transcription, DNA-dependent	GO:0003677; GO:0009734; GO:0005634; GO:0006355; GO:0006351	Nucleus.	-	dosa:Os05t0563400-01;osa:9268260;
GSMUA_Achr3G10240_001	3:7413706-7421048	sp|A2YAA5|ARFP_ORYSI	Auxin response factor 16	ARF16 OsI_021248	Oryza sativa subsp. indica (Rice)	0.0568355	0.502665	0.000751739	0.0179815	3.14473	UP	82.9	427	72	1	130	1407	21	447	0	reviewed	1055	DNA binding; auxin mediated signaling pathway; blue light signaling pathway; lateral root development; leaf development; nucleus; phototropism; regulation of transcription, DNA-dependent; response to ethylene stimulus; transcription, DNA-dependent	GO:0003677; GO:0009734; GO:0009785; GO:0048527; GO:0048366; GO:0005634; GO:0009638; GO:0006355; GO:0009723; GO:0006351	Nucleus.	-	-
GSMUA_Achr3G10240_001	3:7413706-7421048	sp|A3B9A0|ARFP_ORYSJ	Auxin response factor 16	ARF16 Os06g0196700 LOC_Os06g09660 OsJ_019622	Oryza sativa subsp. japonica (Rice)	0.0568355	0.502665	0.000751739	0.0179815	3.14473	UP	83.14	427	71	1	130	1407	21	447	0	reviewed	1055	DNA binding; auxin mediated signaling pathway; blue light signaling pathway; lateral root development; leaf development; nucleus; phototropism; regulation of transcription, DNA-dependent; response to ethylene stimulus; transcription, DNA-dependent	GO:0003677; GO:0009734; GO:0009785; GO:0048527; GO:0048366; GO:0005634; GO:0009638; GO:0006355; GO:0009723; GO:0006351	Nucleus.	-	dosa:Os06t0196700-01;
GSMUA_Achr11G18520_001	11:19884379-19889772	sp|A2YG67|ARFQ_ORYSI	Auxin response factor 17	ARF17 OsI_023310	Oryza sativa subsp. indica (Rice)	3.68735	13.3845	5.21632e-05	0.00238962	1.85991	UP	62.74	934	226	15	1	2487	1	917	0	reviewed	917	DNA binding; auxin mediated signaling pathway; flower development; nucleus; regulation of transcription, DNA-dependent; transcription, DNA-dependent	GO:0003677; GO:0009734; GO:0009908; GO:0005634; GO:0006355; GO:0006351	Nucleus.	-	-
GSMUA_Achr11G18520_001	11:19884379-19889772	sp|Q653U3|ARFQ_ORYSJ	Auxin response factor 17	ARF17 Os06g0677800 LOC_Os06g46410 B1153E06.26 P0710B08.20	Oryza sativa subsp. japonica (Rice)	3.68735	13.3845	5.21632e-05	0.00238962	1.85991	UP	62.85	934	225	15	1	2487	1	917	0	reviewed	917	DNA binding; auxin mediated signaling pathway; flower development; nucleus; regulation of transcription, DNA-dependent; transcription, DNA-dependent	GO:0003677; GO:0009734; GO:0009908; GO:0005634; GO:0006355; GO:0006351	Nucleus.	-	dosa:Os06t0677800-01;osa:4341841;
GSMUA_Achr6G19850_001	6:14177064-14183930	sp|A2YG67|ARFQ_ORYSI	Auxin response factor 17	ARF17 OsI_023310	Oryza sativa subsp. indica (Rice)	18.3739	9.13378	0.0198997	0.165349	-1.00838	DOWN	65.73	890	199	14	1	2394	1	876	0	reviewed	917	DNA binding; auxin mediated signaling pathway; flower development; nucleus; regulation of transcription, DNA-dependent; transcription, DNA-dependent	GO:0003677; GO:0009734; GO:0009908; GO:0005634; GO:0006355; GO:0006351	Nucleus.	-	-
GSMUA_Achr6G19850_001	6:14177064-14183930	sp|Q653U3|ARFQ_ORYSJ	Auxin response factor 17	ARF17 Os06g0677800 LOC_Os06g46410 B1153E06.26 P0710B08.20	Oryza sativa subsp. japonica (Rice)	18.3739	9.13378	0.0198997	0.165349	-1.00838	DOWN	65.84	890	198	14	1	2394	1	876	0	reviewed	917	DNA binding; auxin mediated signaling pathway; flower development; nucleus; regulation of transcription, DNA-dependent; transcription, DNA-dependent	GO:0003677; GO:0009734; GO:0009908; GO:0005634; GO:0006355; GO:0006351	Nucleus.	-	dosa:Os06t0677800-01;osa:4341841;
GSMUA_Achr3G05460_001	3:3622132-3631637	sp|Q0D9R7|ARFS_ORYSJ	Auxin response factor 19 (OsARF7a)	ARF19 ARF7A Os06g0702600 LOC_Os06g48950 OJ1215_E11.1 P0596H10.43	Oryza sativa subsp. japonica (Rice)	63.0632	32.0962	0.0304517	0.214632	-0.974396	NEUTRAL	79.09	550	87	5	40	1671	37	564	0	reviewed	1161	DNA binding; auxin mediated signaling pathway; nucleus; regulation of transcription, DNA-dependent; transcription, DNA-dependent	GO:0003677; GO:0009734; GO:0005634; GO:0006355; GO:0006351	Nucleus.	-	osa:4341978;
GSMUA_Achr3G05460_001	3:3622132-3631637	sp|Q0D9R7|ARFS_ORYSJ	Auxin response factor 19 (OsARF7a)	ARF19 ARF7A Os06g0702600 LOC_Os06g48950 OJ1215_E11.1 P0596H10.43	Oryza sativa subsp. japonica (Rice)	63.0632	32.0962	0.0304517	0.214632	-0.974396	NEUTRAL	67.66	269	78	5	2125	2919	898	1161	2e-111	reviewed	1161	DNA binding; auxin mediated signaling pathway; nucleus; regulation of transcription, DNA-dependent; transcription, DNA-dependent	GO:0003677; GO:0009734; GO:0005634; GO:0006355; GO:0006351	Nucleus.	-	osa:4341978;
GSMUA_Achr3G31350_001	3:29683957-29691079	sp|Q0JKI9|ARFB_ORYSJ	Auxin response factor 2 (ETTIN-like protein 2) (OsETTIN2)	ARF2 Os01g0670800 LOC_Os01g48060	Oryza sativa subsp. japonica (Rice)	3.10005	6.73666	0.0219726	0.177546	1.11974	UP	49.77	639	277	14	424	2271	82	699	2e-175	reviewed	718	DNA binding; auxin mediated signaling pathway; nucleus; regulation of transcription, DNA-dependent; transcription, DNA-dependent	GO:0003677; GO:0009734; GO:0005634; GO:0006355; GO:0006351	Nucleus.	-	dosa:Os01t0670800-01;osa:4325895;
GSMUA_Achr4G02750_001	4:2308345-2313730	sp|Q0JKI9|ARFB_ORYSJ	Auxin response factor 2 (ETTIN-like protein 2) (OsETTIN2)	ARF2 Os01g0670800 LOC_Os01g48060	Oryza sativa subsp. japonica (Rice)	1.06222	0.126526	5.95748e-05	0.00263866	-3.06959	DOWN	46.24	731	273	19	1	2043	2	662	1e-172	reviewed	718	DNA binding; auxin mediated signaling pathway; nucleus; regulation of transcription, DNA-dependent; transcription, DNA-dependent	GO:0003677; GO:0009734; GO:0005634; GO:0006355; GO:0006351	Nucleus.	-	dosa:Os01t0670800-01;osa:4325895;
GSMUA_Achr7G11000_001	7:8825545-8830555	sp|Q0JKI9|ARFB_ORYSJ	Auxin response factor 2 (ETTIN-like protein 2) (OsETTIN2)	ARF2 Os01g0670800 LOC_Os01g48060	Oryza sativa subsp. japonica (Rice)	0.722108	1.9776	0.0214729	0.174332	1.45346	UP	58.95	419	154	7	64	1302	24	430	1e-151	reviewed	718	DNA binding; auxin mediated signaling pathway; nucleus; regulation of transcription, DNA-dependent; transcription, DNA-dependent	GO:0003677; GO:0009734; GO:0005634; GO:0006355; GO:0006351	Nucleus.	-	dosa:Os01t0670800-01;osa:4325895;
GSMUA_Achr7G11000_001	7:8825545-8830555	sp|O23661|ARFC_ARATH	Auxin response factor 3 (Protein ETTIN)	ARF3 ETT At2g33860 T1B8.30	Arabidopsis thaliana (Mouse-ear cress)	0.722108	1.9776	0.0214729	0.174332	1.45346	UP	56.8	412	157	6	94	1308	49	446	6e-155	reviewed	608	DNA binding; abaxial cell fate specification; auxin mediated signaling pathway; auxin metabolic process; nucleus; response to auxin stimulus; sequence-specific DNA binding transcription factor activity; transcription, DNA-dependent; vegetative phase change	GO:0003677; GO:0010158; GO:0009734; GO:0009850; GO:0005634; GO:0009733; GO:0003700; GO:0006351; GO:0010050	Nucleus.	-	ath:AT2G33860;
GSMUA_Achr5G26580_001	5:27317529-27325197	sp|Q6H6V4|ARFF_ORYSJ	Auxin response factor 6 (OsARF6a)	ARF6 ARF6A Os02g0164900 LOC_Os02g06910 OJ1661_C12.26 OsJ_005343 OSJNBa0023I17.9	Oryza sativa subsp. japonica (Rice)	16.9408	38.2654	0.0067065	0.0831481	1.17554	UP	80.65	491	83	5	1	1455	1	485	0	reviewed	908	DNA binding; auxin mediated signaling pathway; flower development; nucleus; regulation of transcription, DNA-dependent; transcription, DNA-dependent	GO:0003677; GO:0009734; GO:0009908; GO:0005634; GO:0006355; GO:0006351	Nucleus.	-	dosa:Os02t0164900-01;osa:4328406;
GSMUA_Achr5G26580_001	5:27317529-27325197	sp|Q6H6V4|ARFF_ORYSJ	Auxin response factor 6 (OsARF6a)	ARF6 ARF6A Os02g0164900 LOC_Os02g06910 OJ1661_C12.26 OsJ_005343 OSJNBa0023I17.9	Oryza sativa subsp. japonica (Rice)	16.9408	38.2654	0.0067065	0.0831481	1.17554	UP	58.5	253	99	4	1663	2421	662	908	4e-81	reviewed	908	DNA binding; auxin mediated signaling pathway; flower development; nucleus; regulation of transcription, DNA-dependent; transcription, DNA-dependent	GO:0003677; GO:0009734; GO:0009908; GO:0005634; GO:0006355; GO:0006351	Nucleus.	-	dosa:Os02t0164900-01;osa:4328406;
GSMUA_Achr6G07390_001	6:5017599-5024670	sp|Q6YVY0|ARFG_ORYSJ	Auxin response factor 7	ARF7 Os02g0557200 LOC_Os02g35140 OSJNBb0038F20.6	Oryza sativa subsp. japonica (Rice)	9.82482	21.7994	0.00861798	0.0982993	1.14978	UP	65.33	649	196	10	55	1944	23	661	0	reviewed	678	DNA binding; auxin mediated signaling pathway; leaf senescence; nucleus; regulation of transcription, DNA-dependent; transcription, DNA-dependent	GO:0003677; GO:0009734; GO:0010150; GO:0005634; GO:0006355; GO:0006351	Nucleus.	-	dosa:Os02t0557200-01;osa:4329672;
GSMUA_Achr6G07390_001	6:5017599-5024670	sp|Q0JCZ4|ARFI_ORYSJ	Auxin response factor 9	ARF9 Os04g0442000 LOC_Os04g36054 OSJNBa0064D20.11	Oryza sativa subsp. japonica (Rice)	9.82482	21.7994	0.00861798	0.0982993	1.14978	UP	63.57	656	207	9	55	1959	21	665	0	reviewed	673	DNA binding; auxin mediated signaling pathway; leaf senescence; nucleus; regulation of transcription, DNA-dependent; transcription, DNA-dependent	GO:0003677; GO:0009734; GO:0010150; GO:0005634; GO:0006355; GO:0006351	Nucleus.	-	dosa:Os04t0442000-01;osa:4335934;
GSMUA_Achr6G25630_001	6:26698660-26700675	sp|Q9CA25|LAX3_ARATH	Auxin transporter-like protein 3 (AUX1-like protein 3)	LAX3 At1g77690 T32E8.2	Arabidopsis thaliana (Mouse-ear cress)	20.8861	6.52439	0.000378137	0.0111648	-1.67863	DOWN	84.15	467	68	1	1	1383	1	467	0	reviewed	470	amino acid transport; auxin influx transmembrane transporter activity; auxin mediated signaling pathway; auxin polar transport; integral to membrane; lateral root formation; plasma membrane; response to auxin stimulus; root cap development; symporter activity	GO:0006865; GO:0010328; GO:0009734; GO:0009926; GO:0016021; GO:0010311; GO:0005886; GO:0009733; GO:0048829; GO:0015293	Cell membrane; Multi-pass membrane protein.	-	ath:AT1G77690;
GSMUA_Achr6G25630_001	6:26698660-26700675	sp|Q9FEL6|LAX3_MEDTR	Auxin transporter-like protein 3 (AUX1-like protein 3) (MtLAX3)	LAX3	Medicago truncatula (Barrel medic) (Medicago tribuloides)	20.8861	6.52439	0.000378137	0.0111648	-1.67863	DOWN	86.61	463	61	1	1	1386	1	463	0	reviewed	465	amino acid transport; auxin mediated signaling pathway; integral to membrane; plasma membrane; symporter activity	GO:0006865; GO:0009734; GO:0016021; GO:0005886; GO:0015293	Cell membrane; Multi-pass membrane protein.	-	mtr:MTR_3g072870;
GSMUA_Achr5G25330_001	5:26366746-26368921	sp|Q94BT2|AIR12_ARATH	Auxin-induced in root cultures protein 12	AIR12 At3g07390 F21O3_10	Arabidopsis thaliana (Mouse-ear cress)	104.662	50.3398	0.0164289	0.147328	-1.05597	DOWN	43.56	163	89	3	109	588	40	202	4e-32	reviewed	252	anchored to membrane; auxin mediated signaling pathway; plasma membrane	GO:0031225; GO:0009734; GO:0005886	Cell membrane; Lipid-anchor ‚ GPI-anchor.	-	ath:AT3G07390;
GSMUA_Achr8G00970_001	8:822759-825807	sp|Q94BT2|AIR12_ARATH	Auxin-induced in root cultures protein 12	AIR12 At3g07390 F21O3_10	Arabidopsis thaliana (Mouse-ear cress)	2.13687	0.746281	0.0199713	0.165583	-1.51771	DOWN	41.23	211	99	6	109	666	40	250	2e-33	reviewed	252	anchored to membrane; auxin mediated signaling pathway; plasma membrane	GO:0031225; GO:0009734; GO:0005886	Cell membrane; Lipid-anchor ‚ GPI-anchor.	-	ath:AT3G07390;
GSMUA_Achr2G12630_001	2:15041541-15042402	sp|P32294|AX22B_VIGRR	Auxin-induced protein 22B (Indole-3-acetic acid-induced protein ARG4)	AUX22B ARG4	Vigna radiata var. radiata (Mung bean) (Phaseolus aureus)	4.75407	1.05833	0.00233333	0.0408512	-2.16737	DOWN	53.69	203	77	6	1	591	1	192	2e-55	reviewed	196	auxin mediated signaling pathway; nucleus; regulation of transcription, DNA-dependent; transcription, DNA-dependent	GO:0009734; GO:0005634; GO:0006355; GO:0006351	Nucleus.	-	-
GSMUA_Achr2G12630_001	2:15041541-15042402	sp|O24542|AX22D_VIGRR	Auxin-induced protein 22D (Indole-3-acetic acid-induced protein ARG13)	AUX22D ARG13	Vigna radiata var. radiata (Mung bean) (Phaseolus aureus)	4.75407	1.05833	0.00233333	0.0408512	-2.16737	DOWN	56.35	197	79	4	1	591	1	190	2e-61	reviewed	193	auxin mediated signaling pathway; nucleus; regulation of transcription, DNA-dependent; transcription, DNA-dependent	GO:0009734; GO:0005634; GO:0006355; GO:0006351	Nucleus.	-	-
GSMUA_Achr4G05200_001	4:4025232-4025792	sp|O24542|AX22D_VIGRR	Auxin-induced protein 22D (Indole-3-acetic acid-induced protein ARG13)	AUX22D ARG13	Vigna radiata var. radiata (Mung bean) (Phaseolus aureus)	2.58737	0	0.0043799	0.0630049	-1.79769e+308	DOWN	58.87	124	48	2	7	372	67	189	3e-46	reviewed	193	auxin mediated signaling pathway; nucleus; regulation of transcription, DNA-dependent; transcription, DNA-dependent	GO:0009734; GO:0005634; GO:0006355; GO:0006351	Nucleus.	-	-
GSMUA_Achr4G21030_001	4:21559882-21560990	sp|O24542|AX22D_VIGRR	Auxin-induced protein 22D (Indole-3-acetic acid-induced protein ARG13)	AUX22D ARG13	Vigna radiata var. radiata (Mung bean) (Phaseolus aureus)	60.0858	23.6731	0.00235164	0.0410554	-1.34378	DOWN	61.78	191	59	5	19	585	13	191	3e-69	reviewed	193	auxin mediated signaling pathway; nucleus; regulation of transcription, DNA-dependent; transcription, DNA-dependent	GO:0009734; GO:0005634; GO:0006355; GO:0006351	Nucleus.	-	-
GSMUA_Achr4G21030_001	4:21559882-21560990	sp|P49679|IAA4_PEA	Auxin-induced protein IAA4	IAA4/5	Pisum sativum (Garden pea)	60.0858	23.6731	0.00235164	0.0410554	-1.34378	DOWN	58.55	193	66	6	22	585	3	186	2e-65	reviewed	189	auxin mediated signaling pathway; nucleus; regulation of transcription, DNA-dependent; transcription, DNA-dependent	GO:0009734; GO:0005634; GO:0006355; GO:0006351	Nucleus.	-	-
GSMUA_Achr7G13680_001	7:10999069-11002025	sp|Q5W670|IAA18_ORYSJ	Auxin-responsive protein IAA18 (Indoleacetic acid-induced protein 18)	IAA18 Os05g0523300 LOC_Os05g44810 OSJNBa0075A10.11	Oryza sativa subsp. japonica (Rice)	5.85889	43.2813	1.63046e-09	4.09696e-07	2.88505	UP	41.98	343	150	12	88	1050	1	316	2e-57	reviewed	327	auxin mediated signaling pathway; nucleus; regulation of transcription, DNA-dependent; response to auxin stimulus; transcription, DNA-dependent	GO:0009734; GO:0005634; GO:0006355; GO:0009733; GO:0006351	Nucleus.	-	dosa:Os05t0523300-01;osa:4339365;
GSMUA_Achr10G22200_001	10:27461968-27464857	sp|Q9ZSY8|IAA27_ARATH	Auxin-responsive protein IAA27 (Auxin-induced protein 27) (Indoleacetic acid-induced protein 27) (Phytochrome-associated protein 2)	IAA27 PAP2 At4g29080 F19B15.110	Arabidopsis thaliana (Mouse-ear cress)	0.457243	2.2126	0.00144761	0.0291347	2.27471	UP	58.02	293	101	6	22	876	27	305	7e-96	reviewed	305	auxin mediated signaling pathway; nucleus; response to auxin stimulus; sequence-specific DNA binding transcription factor activity; transcription, DNA-dependent	GO:0009734; GO:0005634; GO:0009733; GO:0003700; GO:0006351	Nucleus.	-	ath:AT4G29080;
GSMUA_Achr3G03400_001	3:2207209-2211161	sp|Q9ZSY8|IAA27_ARATH	Auxin-responsive protein IAA27 (Auxin-induced protein 27) (Indoleacetic acid-induced protein 27) (Phytochrome-associated protein 2)	IAA27 PAP2 At4g29080 F19B15.110	Arabidopsis thaliana (Mouse-ear cress)	79.1786	202.548	0.00283069	0.0467708	1.35508	UP	52.63	323	112	7	16	936	8	305	3e-99	reviewed	305	auxin mediated signaling pathway; nucleus; response to auxin stimulus; sequence-specific DNA binding transcription factor activity; transcription, DNA-dependent	GO:0009734; GO:0005634; GO:0009733; GO:0003700; GO:0006351	Nucleus.	-	ath:AT4G29080;
GSMUA_Achr7G10930_001	7:8791988-8795248	sp|Q9ZSY8|IAA27_ARATH	Auxin-responsive protein IAA27 (Auxin-induced protein 27) (Indoleacetic acid-induced protein 27) (Phytochrome-associated protein 2)	IAA27 PAP2 At4g29080 F19B15.110	Arabidopsis thaliana (Mouse-ear cress)	285.25	113.907	0.0044022	0.0632278	-1.32437	DOWN	51.01	298	103	5	37	801	8	305	2e-81	reviewed	305	auxin mediated signaling pathway; nucleus; response to auxin stimulus; sequence-specific DNA binding transcription factor activity; transcription, DNA-dependent	GO:0009734; GO:0005634; GO:0009733; GO:0003700; GO:0006351	Nucleus.	-	ath:AT4G29080;
GSMUA_Achr4G05200_001	4:4025232-4025792	sp|Q38822|IAA3_ARATH	Auxin-responsive protein IAA3 (Indoleacetic acid-induced protein 3) (Short hypocotyl) (Suppressor of HY2)	IAA3 SHY2 At1g04240 F19P19.32	Arabidopsis thaliana (Mouse-ear cress)	2.58737	0	0.0043799	0.0630049	-1.79769e+308	DOWN	62.9	124	42	3	10	372	62	184	2e-45	reviewed	189	auxin mediated signaling pathway; nucleus; response to auxin stimulus; sequence-specific DNA binding transcription factor activity; transcription, DNA-dependent	GO:0009734; GO:0005634; GO:0009733; GO:0003700; GO:0006351	Nucleus.	-	ath:AT1G04240;
GSMUA_Achr5G09310_001	5:6746498-6749454	sp|Q8LQ74|IAA6_ORYSJ	Auxin-responsive protein IAA6 (Indoleacetic acid-induced protein 6)	IAA6 Os01g0741900 LOC_Os01g53880 P0439E07.11	Oryza sativa subsp. japonica (Rice)	11.7858	30.4427	0.00351832	0.054446	1.36904	UP	60	160	61	3	172	645	167	325	1e-55	reviewed	335	auxin mediated signaling pathway; nucleus; regulation of transcription, DNA-dependent; regulation of translation; response to auxin stimulus; transcription, DNA-dependent	GO:0009734; GO:0005634; GO:0006355; GO:0006417; GO:0009733; GO:0006351	Nucleus.	-	dosa:Os01t0741900-01;osa:4326541;
GSMUA_Achr7G13680_001	7:10999069-11002025	sp|Q8LQ74|IAA6_ORYSJ	Auxin-responsive protein IAA6 (Indoleacetic acid-induced protein 6)	IAA6 Os01g0741900 LOC_Os01g53880 P0439E07.11	Oryza sativa subsp. japonica (Rice)	5.85889	43.2813	1.63046e-09	4.09696e-07	2.88505	UP	40.24	328	164	6	115	1050	13	324	2e-56	reviewed	335	auxin mediated signaling pathway; nucleus; regulation of transcription, DNA-dependent; regulation of translation; response to auxin stimulus; transcription, DNA-dependent	GO:0009734; GO:0005634; GO:0006355; GO:0006417; GO:0009733; GO:0006351	Nucleus.	-	dosa:Os01t0741900-01;osa:4326541;
GSMUA_Achr5G09310_001	5:6746498-6749454	sp|Q6H543|IAA7_ORYSJ	Auxin-responsive protein IAA7 (Indoleacetic acid-induced protein 7)	IAA7 Os02g0228900 LOC_Os02g13520 OSJNBb0035N08.7 P0620H05.33	Oryza sativa subsp. japonica (Rice)	11.7858	30.4427	0.00351832	0.054446	1.36904	UP	62.26	159	54	4	175	645	131	285	2e-58	reviewed	300	auxin mediated signaling pathway; nucleus; regulation of transcription, DNA-dependent; response to auxin stimulus; transcription, DNA-dependent	GO:0009734; GO:0005634; GO:0006355; GO:0009733; GO:0006351	Nucleus.	-	dosa:Os02t0228900-01;osa:4328796;
GSMUA_Achr10G22200_001	10:27461968-27464857	sp|Q38826|IAA8_ARATH	Auxin-responsive protein IAA8 (Indoleacetic acid-induced protein 8)	IAA8 At2g22670 T9I22.11	Arabidopsis thaliana (Mouse-ear cress)	0.457243	2.2126	0.00144761	0.0291347	2.27471	UP	52.72	294	96	5	55	873	47	318	3e-87	reviewed	321	auxin mediated signaling pathway; nucleus; regulation of transcription, DNA-dependent; transcription, DNA-dependent	GO:0009734; GO:0005634; GO:0006355; GO:0006351	Nucleus.	-	ath:AT2G22670;
GSMUA_Achr3G03400_001	3:2207209-2211161	sp|Q38826|IAA8_ARATH	Auxin-responsive protein IAA8 (Indoleacetic acid-induced protein 8)	IAA8 At2g22670 T9I22.11	Arabidopsis thaliana (Mouse-ear cress)	79.1786	202.548	0.00283069	0.0467708	1.35508	UP	51.19	336	103	9	4	930	16	317	1e-91	reviewed	321	auxin mediated signaling pathway; nucleus; regulation of transcription, DNA-dependent; transcription, DNA-dependent	GO:0009734; GO:0005634; GO:0006355; GO:0006351	Nucleus.	-	ath:AT2G22670;
GSMUA_Achr7G10930_001	7:8791988-8795248	sp|Q38826|IAA8_ARATH	Auxin-responsive protein IAA8 (Indoleacetic acid-induced protein 8)	IAA8 At2g22670 T9I22.11	Arabidopsis thaliana (Mouse-ear cress)	285.25	113.907	0.0044022	0.0632278	-1.32437	DOWN	71.88	160	45	0	319	798	159	318	2e-77	reviewed	321	auxin mediated signaling pathway; nucleus; regulation of transcription, DNA-dependent; transcription, DNA-dependent	GO:0009734; GO:0005634; GO:0006355; GO:0006351	Nucleus.	-	ath:AT2G22670;
GSMUA_Achr11G03800_001	11:2745058-2747145	sp|O22152|YAB1_ARATH	Axial regulator YABBY 1 (Fl-54) (Protein ABNORMAL FLORAL ORGANS) (Protein FILAMENTOUS FLOWER) (Protein antherless)	YAB1 AFO AT FIL At2g45190 F4L23.30	Arabidopsis thaliana (Mouse-ear cress)	0.0415786	2.04295	0.00100029	0.0221349	5.61866	UP	59.91	222	76	7	16	654	12	229	6e-74	reviewed	229	DNA binding; abaxial cell fate specification; fruit development; inflorescence meristem growth; meristem structural organization; metal ion binding; nucleus; regulation of flower development; sequence-specific DNA binding transcription factor activity; specification of floral organ identity; specification of organ position	GO:0003677; GO:0010158; GO:0010154; GO:0010450; GO:0009933; GO:0046872; GO:0005634; GO:0009909; GO:0003700; GO:0010093; GO:0010159	Nucleus.	-	ath:AT2G45190;
GSMUA_Achr6G18320_001	6:12441539-12447562	sp|Q8GYJ2|Y2608_ARATH	B3 domain-containing protein At2g36080 (Protein AUXIN RESPONSIVE FACTOR 31)	ARF31 At2g36080 F9C22.1	Arabidopsis thaliana (Mouse-ear cress)	0.0920595	1.05544	0.00030036	0.00933028	3.51913	UP	52.88	104	11	1	226	423	40	143	2e-20	reviewed	244	DNA binding; negative regulation of transcription, DNA-dependent; nucleus; response to karrikin; sequence-specific DNA binding transcription factor activity; transcription, DNA-dependent	GO:0003677; GO:0045892; GO:0005634; GO:0080167; GO:0003700; GO:0006351	Nucleus.	-	ath:AT2G36080;
GSMUA_Achr5G10220_001	5:7285331-7286351	sp|Q6EU30|Y2835_ORYSJ	B3 domain-containing protein Os02g0683500	Os02g0683500 LOC_Os02g45850 OJ1123_G04.23	Oryza sativa subsp. japonica (Rice)	0.0919191	1.30474	0.000340873	0.0103111	3.82725	UP	41.43	251	49	10	208	672	92	340	1e-36	reviewed	412	DNA binding; nucleus; regulation of transcription, DNA-dependent; transcription, DNA-dependent	GO:0003677; GO:0005634; GO:0006355; GO:0006351	Nucleus.	-	osa:4330337;
GSMUA_Achr4G23790_001	4:23776904-23800358	sp|Q0D5G4|Y7633_ORYSJ	B3 domain-containing protein Os07g0563300	Os07g0563300 LOC_Os07g37610 OJ1720_F04.105	Oryza sativa subsp. japonica (Rice)	6.45521	12.8899	0.0236631	0.184741	0.997702	NEUTRAL	59.95	809	266	15	172	2472	81	873	0	reviewed	955	DNA binding; nucleus; regulation of transcription, DNA-dependent; transcription, DNA-dependent; zinc ion binding	GO:0003677; GO:0005634; GO:0006355; GO:0006351; GO:0008270	Nucleus.	-	dosa:Os07t0563300-00;osa:4343608;
GSMUA_Achr7G00120_001	7:111083-126687	sp|Q0D5G4|Y7633_ORYSJ	B3 domain-containing protein Os07g0563300	Os07g0563300 LOC_Os07g37610 OJ1720_F04.105	Oryza sativa subsp. japonica (Rice)	8.71322	17.7821	0.0175011	0.153265	1.02915	UP	56.02	905	278	20	37	2481	81	955	0	reviewed	955	DNA binding; nucleus; regulation of transcription, DNA-dependent; transcription, DNA-dependent; zinc ion binding	GO:0003677; GO:0005634; GO:0006355; GO:0006351; GO:0008270	Nucleus.	-	dosa:Os07t0563300-00;osa:4343608;
GSMUA_Achr4G23790_001	4:23776904-23800358	sp|Q6Z3U3|Y7797_ORYSJ	B3 domain-containing protein Os07g0679700	Os07g0679700 LOC_Os07g48200 OJ1205_F02.12	Oryza sativa subsp. japonica (Rice)	6.45521	12.8899	0.0236631	0.184741	0.997702	NEUTRAL	42.74	819	374	20	172	2469	15	791	0	reviewed	949	DNA binding; nucleus; regulation of transcription, DNA-dependent; transcription, DNA-dependent; zinc ion binding	GO:0003677; GO:0005634; GO:0006355; GO:0006351; GO:0008270	Nucleus.	-	osa:4344293;
GSMUA_Achr5G27930_001	5:28318626-28326307	sp|Q6Z3U3|Y7797_ORYSJ	B3 domain-containing protein Os07g0679700	Os07g0679700 LOC_Os07g48200 OJ1205_F02.12	Oryza sativa subsp. japonica (Rice)	80.9065	40.7785	0.0243695	0.187986	-0.988447	NEUTRAL	59.08	628	188	16	10	1740	15	624	0	reviewed	949	DNA binding; nucleus; regulation of transcription, DNA-dependent; transcription, DNA-dependent; zinc ion binding	GO:0003677; GO:0005634; GO:0006355; GO:0006351; GO:0008270	Nucleus.	-	osa:4344293;
GSMUA_Achr5G27940_001	5:28327944-28330966	sp|Q6Z3U3|Y7797_ORYSJ	B3 domain-containing protein Os07g0679700	Os07g0679700 LOC_Os07g48200 OJ1205_F02.12	Oryza sativa subsp. japonica (Rice)	109.913	48.0548	0.00619013	0.0792612	-1.19362	DOWN	72.83	173	46	1	70	585	625	797	6e-78	reviewed	949	DNA binding; nucleus; regulation of transcription, DNA-dependent; transcription, DNA-dependent; zinc ion binding	GO:0003677; GO:0005634; GO:0006355; GO:0006351; GO:0008270	Nucleus.	-	osa:4344293;
GSMUA_Achr5G27940_001	5:28327944-28330966	sp|Q6Z3U3|Y7797_ORYSJ	B3 domain-containing protein Os07g0679700	Os07g0679700 LOC_Os07g48200 OJ1205_F02.12	Oryza sativa subsp. japonica (Rice)	109.913	48.0548	0.00619013	0.0792612	-1.19362	DOWN	49.45	91	40	4	626	880	833	923	6e-78	reviewed	949	DNA binding; nucleus; regulation of transcription, DNA-dependent; transcription, DNA-dependent; zinc ion binding	GO:0003677; GO:0005634; GO:0006355; GO:0006351; GO:0008270	Nucleus.	-	osa:4344293;
GSMUA_Achr6G18320_001	6:12441539-12447562	sp|Q53QI0|Y1160_ORYSJ	B3 domain-containing protein Os11g0156000	Os11g0156000 LOC_Os11g05740	Oryza sativa subsp. japonica (Rice)	0.0920595	1.05544	0.00030036	0.00933028	3.51913	UP	49.65	143	27	4	112	423	8	144	3e-23	reviewed	279	DNA binding; nucleus; regulation of transcription, DNA-dependent; transcription, DNA-dependent	GO:0003677; GO:0005634; GO:0006355; GO:0006351	Nucleus.	-	osa:4349821;
GSMUA_Achr5G10220_001	5:7285331-7286351	sp|O82799|NGA1_ARATH	B3 domain-containing transcription factor NGA1 (Protein NGATHA 1)	NGA1 At2g46870 F19D11.25	Arabidopsis thaliana (Mouse-ear cress)	0.0919191	1.30474	0.000340873	0.0103111	3.82725	UP	41.92	229	55	9	208	678	31	253	7e-34	reviewed	310	DNA binding; flower development; leaf development; nucleus; sequence-specific DNA binding transcription factor activity; transcription, DNA-dependent	GO:0003677; GO:0009908; GO:0048366; GO:0005634; GO:0003700; GO:0006351	Nucleus.	-	ath:AT2G46870;
GSMUA_Achr5G27930_001	5:28318626-28326307	sp|Q5CCK4|VAL2_ARATH	B3 domain-containing transcription repressor VAL2 (Protein HIGH-LEVEL EXPRESSION OF SUGAR-INDUCIBLE-LIKE 1) (Protein VP1/ABI3-LIKE 2)	VAL2 HSL1 At4g32010 F10N7.180	Arabidopsis thaliana (Mouse-ear cress)	80.9065	40.7785	0.0243695	0.187986	-0.988447	NEUTRAL	47.38	591	214	13	16	1740	7	516	4e-152	reviewed	780	DNA binding; nucleus; positive regulation of seed germination; regulation of seed maturation; sequence-specific DNA binding transcription factor activity; transcription, DNA-dependent; zinc ion binding	GO:0003677; GO:0005634; GO:0010030; GO:2000034; GO:0003700; GO:0006351; GO:0008270	Nucleus.	-	ath:AT4G32010;
GSMUA_Achr7G00120_001	7:111083-126687	sp|Q5CCK4|VAL2_ARATH	B3 domain-containing transcription repressor VAL2 (Protein HIGH-LEVEL EXPRESSION OF SUGAR-INDUCIBLE-LIKE 1) (Protein VP1/ABI3-LIKE 2)	VAL2 HSL1 At4g32010 F10N7.180	Arabidopsis thaliana (Mouse-ear cress)	8.71322	17.7821	0.0175011	0.153265	1.02915	UP	44.32	740	314	20	37	2178	5	672	0	reviewed	780	DNA binding; nucleus; positive regulation of seed germination; regulation of seed maturation; sequence-specific DNA binding transcription factor activity; transcription, DNA-dependent; zinc ion binding	GO:0003677; GO:0005634; GO:0010030; GO:2000034; GO:0003700; GO:0006351; GO:0008270	Nucleus.	-	ath:AT4G32010;
GSMUA_Achr1G07950_001	1:6119233-6120693	sp|Q0WUQ1|BAG1_ARATH	BAG family molecular chaperone regulator 1 (Bcl-2-associated athanogene 1)	BAG1 At5g52060 MSG15.15	Arabidopsis thaliana (Mouse-ear cress)	15.836	6.762	0.0116442	0.118665	-1.22768	DOWN	60	210	81	2	61	687	39	246	5e-56	reviewed	342	mitochondrion	GO:0005739	-	-	ath:AT5G52060;
GSMUA_Achr1G18860_001	1:14095429-14096523	sp|Q0WUQ1|BAG1_ARATH	BAG family molecular chaperone regulator 1 (Bcl-2-associated athanogene 1)	BAG1 At5g52060 MSG15.15	Arabidopsis thaliana (Mouse-ear cress)	1.65	0.426694	0.011914	0.119844	-1.95119	DOWN	47.39	306	134	7	7	852	39	341	1e-76	reviewed	342	mitochondrion	GO:0005739	-	-	ath:AT5G52060;
GSMUA_Achr3G14600_001	3:14703498-14704914	sp|Q0WUQ1|BAG1_ARATH	BAG family molecular chaperone regulator 1 (Bcl-2-associated athanogene 1)	BAG1 At5g52060 MSG15.15	Arabidopsis thaliana (Mouse-ear cress)	31.4107	16.526	0.0370347	0.239405	-0.926518	NEUTRAL	61.19	219	84	1	88	741	41	259	1e-80	reviewed	342	mitochondrion	GO:0005739	-	-	ath:AT5G52060;
GSMUA_Achr7G03430_001	7:2740196-2743233	sp|Q0WUQ1|BAG1_ARATH	BAG family molecular chaperone regulator 1 (Bcl-2-associated athanogene 1)	BAG1 At5g52060 MSG15.15	Arabidopsis thaliana (Mouse-ear cress)	9.50617	1.63888	2.81132e-05	0.00146808	-2.53615	DOWN	50	172	86	0	160	675	71	242	3e-52	reviewed	342	mitochondrion	GO:0005739	-	-	ath:AT5G52060;
GSMUA_Achr7G05880_001	7:4363886-4365519	sp|Q0WUQ1|BAG1_ARATH	BAG family molecular chaperone regulator 1 (Bcl-2-associated athanogene 1)	BAG1 At5g52060 MSG15.15	Arabidopsis thaliana (Mouse-ear cress)	33.3875	11.7964	0.000722979	0.0174415	-1.50097	DOWN	64.45	211	72	2	79	708	39	247	1e-81	reviewed	342	mitochondrion	GO:0005739	-	-	ath:AT5G52060;
GSMUA_Achr3G14600_001	3:14703498-14704914	sp|Q0WPX7|BAG2_ARATH	BAG family molecular chaperone regulator 2 (Bcl-2-associated athanogene 2)	BAG2 At5g62100 MTG10.13	Arabidopsis thaliana (Mouse-ear cress)	31.4107	16.526	0.0370347	0.239405	-0.926518	NEUTRAL	46.64	283	125	5	79	885	14	284	2e-76	reviewed	285	-	-	-	-	ath:AT5G62100;
GSMUA_Achr3G23280_001	3:24141946-24144646	sp|Q0WPX7|BAG2_ARATH	BAG family molecular chaperone regulator 2 (Bcl-2-associated athanogene 2)	BAG2 At5g62100 MTG10.13	Arabidopsis thaliana (Mouse-ear cress)	39.1294	6.88324	3.42459e-07	4.1585e-05	-2.50709	DOWN	38.06	268	122	2	100	771	18	285	2e-56	reviewed	285	-	-	-	-	ath:AT5G62100;
GSMUA_Achr7G05880_001	7:4363886-4365519	sp|Q0WPX7|BAG2_ARATH	BAG family molecular chaperone regulator 2 (Bcl-2-associated athanogene 2)	BAG2 At5g62100 MTG10.13	Arabidopsis thaliana (Mouse-ear cress)	33.3875	11.7964	0.000722979	0.0174415	-1.50097	DOWN	45.54	303	132	4	76	981	14	284	1e-79	reviewed	285	-	-	-	-	ath:AT5G62100;
GSMUA_Achr1G07950_001	1:6119233-6120693	sp|Q9LYP4|BAG3_ARATH	BAG family molecular chaperone regulator 3 (Bcl-2-associated athanogene 3)	BAG3 At5g07220 T28J14_160	Arabidopsis thaliana (Mouse-ear cress)	15.836	6.762	0.0116442	0.118665	-1.22768	DOWN	61.17	206	75	2	55	669	19	220	4e-60	reviewed	303	-	-	-	-	ath:AT5G07220;
GSMUA_Achr1G18860_001	1:14095429-14096523	sp|Q9LYP4|BAG3_ARATH	BAG family molecular chaperone regulator 3 (Bcl-2-associated athanogene 3)	BAG3 At5g07220 T28J14_160	Arabidopsis thaliana (Mouse-ear cress)	1.65	0.426694	0.011914	0.119844	-1.95119	DOWN	46.26	294	134	8	7	852	21	302	1e-77	reviewed	303	-	-	-	-	ath:AT5G07220;
GSMUA_Achr3G23280_001	3:24141946-24144646	sp|Q9LYP4|BAG3_ARATH	BAG family molecular chaperone regulator 3 (Bcl-2-associated athanogene 3)	BAG3 At5g07220 T28J14_160	Arabidopsis thaliana (Mouse-ear cress)	39.1294	6.88324	3.42459e-07	4.1585e-05	-2.50709	DOWN	37.99	279	117	2	103	771	25	303	6e-56	reviewed	303	-	-	-	-	ath:AT5G07220;
GSMUA_Achr4G16720_001	4:15306949-15307748	sp|Q9LYP4|BAG3_ARATH	BAG family molecular chaperone regulator 3 (Bcl-2-associated athanogene 3)	BAG3 At5g07220 T28J14_160	Arabidopsis thaliana (Mouse-ear cress)	0.341665	0	0.0197506	0.164847	-1.79769e+308	DOWN	36.59	205	119	5	1	600	4	202	1e-30	reviewed	303	-	-	-	-	ath:AT5G07220;
GSMUA_Achr7G03430_001	7:2740196-2743233	sp|Q9LYP4|BAG3_ARATH	BAG family molecular chaperone regulator 3 (Bcl-2-associated athanogene 3)	BAG3 At5g07220 T28J14_160	Arabidopsis thaliana (Mouse-ear cress)	9.50617	1.63888	2.81132e-05	0.00146808	-2.53615	DOWN	37.97	237	103	1	160	738	49	285	4e-47	reviewed	303	-	-	-	-	ath:AT5G07220;
GSMUA_Achr4G16720_001	4:15306949-15307748	sp|Q8RX71|BAG4_ARATH	BAG family molecular chaperone regulator 4 (Bcl-2-associated athanogene 4)	BAG4 At3g51780 ATEM1.3	Arabidopsis thaliana (Mouse-ear cress)	0.341665	0	0.0197506	0.164847	-1.79769e+308	DOWN	41.09	202	102	3	46	600	4	205	2e-36	reviewed	269	cytosol; response to cold; response to salt stress; vegetative to reproductive phase transition of meristem	GO:0005829; GO:0009409; GO:0009651; GO:0010228	-	-	ath:AT3G51780;
GSMUA_Achr10G14650_001	10:22853621-22856860	sp|O82345|BAG6_ARATH	BAG family molecular chaperone regulator 6 (Bcl-2-associated athanogene 6) (CaM-binding protein 1)	BAG6 CAMBP1 At2g46240 T3F17.11	Arabidopsis thaliana (Mouse-ear cress)	100.146	444.018	0.000255661	0.00829721	2.14851	UP	32.93	328	188	9	535	1473	456	766	7e-32	reviewed	1043	apoptotic process; defense response to fungus; induction of programmed cell death; plasmodesma; response to heat; response to high light intensity; response to hydrogen peroxide; vegetative to reproductive phase transition of meristem	GO:0006915; GO:0050832; GO:0012502; GO:0009506; GO:0009408; GO:0009644; GO:0042542; GO:0010228	-	-	ath:AT2G46240;
GSMUA_Achr2G17880_001	2:18359187-18363228	sp|Q9LVA0|BAG7_ARATH	BAG family molecular chaperone regulator 7 (Bcl-2-associated athanogene 7)	BAG7 At5g62390 MMI9.22	Arabidopsis thaliana (Mouse-ear cress)	9.77996	31.064	0.000219964	0.00745321	1.66734	UP	43.42	380	156	7	43	1038	76	444	3e-70	reviewed	446	apoptotic process; cellular response to cold; cellular response to heat; cellular response to unfolded protein; endoplasmic reticulum; plasma membrane; plasmodesma; protein folding	GO:0006915; GO:0070417; GO:0034605; GO:0034620; GO:0005783; GO:0005886; GO:0009506; GO:0006457	Endoplasmic reticulum.	-	ath:AT5G62390;
GSMUA_Achr6G11190_001	6:7437168-7437799	sp|Q8LG89|BABL_ARATH	Basic blue protein (Plantacyanin)	ARPN At2g02850 T17M13.2	Arabidopsis thaliana (Mouse-ear cress)	6.398	1.88961	0.0087938	0.0996964	-1.75953	DOWN	62.89	97	36	0	100	390	32	128	4e-41	reviewed	129	anther development; apoplast; copper ion binding; electron carrier activity; electron transport chain; plant extracellular matrix; pollination; proteinaceous extracellular matrix	GO:0048653; GO:0048046; GO:0005507; GO:0009055; GO:0022900; GO:0048196; GO:0009856; GO:0005578	Secreted ‚ extracellular space ‚ extracellular matrix.	-	ath:AT2G02850;
GSMUA_Achr3G14700_001	3:15111148-15111802	sp|P51613|CHIB_VITVI	Basic endochitinase (EC 3.2.1.14)	CHIT1B	Vitis vinifera (Grape)	0.882631	0	0.00668056	0.0829481	-1.79769e+308	DOWN	77.38	84	19	0	1	252	77	160	3e-27	reviewed	314	cell wall macromolecule catabolic process; chitin binding; chitin catabolic process; chitinase activity; defense response; polysaccharide catabolic process	GO:0016998; GO:0008061; GO:0006032; GO:0004568; GO:0006952; GO:0000272	-	-	vvi:100232985;
GSMUA_Achr3G14700_001	3:15111148-15111802	sp|P51613|CHIB_VITVI	Basic endochitinase (EC 3.2.1.14)	CHIT1B	Vitis vinifera (Grape)	0.882631	0	0.00668056	0.0829481	-1.79769e+308	DOWN	73.08	26	7	0	242	319	158	183	3e-27	reviewed	314	cell wall macromolecule catabolic process; chitin binding; chitin catabolic process; chitinase activity; defense response; polysaccharide catabolic process	GO:0016998; GO:0008061; GO:0006032; GO:0004568; GO:0006952; GO:0000272	-	-	vvi:100232985;
GSMUA_Achr6G36970_001	6:34858017-34862346	sp|Q9LD45|BI1_ARATH	Bax inhibitor 1 (AtBI-1) (BI-1)	BI-1 At5g47120 K14A3.7	Arabidopsis thaliana (Mouse-ear cress)	144.992	536.931	0.000168793	0.0060763	1.88876	UP	68.91	238	71	2	109	822	2	236	1e-98	reviewed	247	ER overload response; apoptotic process; endoplasmic reticulum; endoplasmic reticulum membrane; integral to membrane; negative regulation of apoptotic process; negative regulation of programmed cell death; nuclear envelope; response to water deprivation; very long-chain fatty acid metabolic process	GO:0006983; GO:0006915; GO:0005783; GO:0005789; GO:0016021; GO:0043066; GO:0043069; GO:0005635; GO:0009414; GO:0000038	Endoplasmic reticulum membrane; Multi-pass membrane protein.	-	ath:AT5G47120;
GSMUA_Achr6G36970_001	6:34858017-34862346	sp|Q9MBD8|BI1_ORYSJ	Bax inhibitor 1 (BI-1) (OsBI-1)	BI1 Os02g0125300 LOC_Os02g03280 P0482F12.1-1 P0482F12.1-2	Oryza sativa subsp. japonica (Rice)	144.992	536.931	0.000168793	0.0060763	1.88876	UP	72.15	237	65	1	115	822	1	237	1e-98	reviewed	249	ER overload response; apoptotic process; endoplasmic reticulum; integral to membrane; negative regulation of apoptotic process; nuclear envelope; response to water deprivation; very long-chain fatty acid metabolic process	GO:0006983; GO:0006915; GO:0005783; GO:0016021; GO:0043066; GO:0005635; GO:0009414; GO:0000038	Membrane; Multi-pass membrane protein.	-	dosa:Os02t0125300-01;osa:4328149;
GSMUA_Achr11G06680_001	11:5227876-5230524	sp|Q0IGM7|BBX20_ARATH	B-box zinc finger protein 20 (Protein SALT TOLERANCE HOMOLOG 7)	BBX20 STH7 At4g39070 F19H22.170	Arabidopsis thaliana (Mouse-ear cress)	0	0.316514	0.015267	0.140334	1.79769e+308	UP	63.41	123	45	0	1	369	1	123	6e-35	reviewed	242	nucleus; response to brassinosteroid stimulus; response to chitin; response to karrikin; sequence-specific DNA binding transcription factor activity; transcription, DNA-dependent; zinc ion binding	GO:0005634; GO:0009741; GO:0010200; GO:0080167; GO:0003700; GO:0006351; GO:0008270	Nucleus.	-	ath:AT4G39070;
GSMUA_Achr1G07740_001	1:5963558-5966523	sp|Q0IGM7|BBX20_ARATH	B-box zinc finger protein 20 (Protein SALT TOLERANCE HOMOLOG 7)	BBX20 STH7 At4g39070 F19H22.170	Arabidopsis thaliana (Mouse-ear cress)	0.135348	0.601688	0.0160753	0.14529	2.15235	UP	63.81	105	38	0	1	315	1	105	5e-39	reviewed	242	nucleus; response to brassinosteroid stimulus; response to chitin; response to karrikin; sequence-specific DNA binding transcription factor activity; transcription, DNA-dependent; zinc ion binding	GO:0005634; GO:0009741; GO:0010200; GO:0080167; GO:0003700; GO:0006351; GO:0008270	Nucleus.	-	ath:AT4G39070;
GSMUA_Achr5G03140_001	5:2131190-2132152	sp|Q1PFD1|BLH11_ARATH	BEL1-like homeodomain protein 11 (BEL1-like protein 11)	BLH11 At1g75430 F1B16.4	Arabidopsis thaliana (Mouse-ear cress)	0	3.83702	0.015267	0.140334	1.79769e+308	UP	76.6	47	11	0	64	204	229	275	3e-20	reviewed	290	nucleus; sequence-specific DNA binding; sequence-specific DNA binding transcription factor activity; transcription, DNA-dependent	GO:0005634; GO:0043565; GO:0003700; GO:0006351	Nucleus.	-	ath:AT1G75430;
GSMUA_Achr4G07450_001	4:5520164-5522104	sp|Q9SW80|BLH2_ARATH	BEL1-like homeodomain protein 2 (BEL1-like protein 2) (Protein SAWTOOTH 1)	BLH2 SAW1 At4g36870 AP22.90 C7A10.490	Arabidopsis thaliana (Mouse-ear cress)	19.1786	41.0657	0.0120125	0.120691	1.09844	UP	87.12	163	19	1	1	483	405	567	5e-83	reviewed	739	leaf morphogenesis; nucleus; sequence-specific DNA binding; sequence-specific DNA binding transcription factor activity; transcription, DNA-dependent	GO:0009965; GO:0005634; GO:0043565; GO:0003700; GO:0006351	Nucleus.	-	ath:AT4G36870;
GSMUA_Achr4G07450_001	4:5520164-5522104	sp|Q94KL5|BLH4_ARATH	BEL1-like homeodomain protein 4 (BEL1-like protein 4) (Protein SAWTOOTH 2)	BLH4 SAW2 At2g23760 F27L4.6	Arabidopsis thaliana (Mouse-ear cress)	19.1786	41.0657	0.0120125	0.120691	1.09844	UP	85.71	161	21	1	1	477	331	491	3e-82	reviewed	627	leaf morphogenesis; nucleus; sequence-specific DNA binding; sequence-specific DNA binding transcription factor activity; transcription, DNA-dependent	GO:0009965; GO:0005634; GO:0043565; GO:0003700; GO:0006351	Nucleus.	-	ath:AT2G23760;
GSMUA_Achr4G04480_001	4:3542655-3544827	sp|O65685|BLH6_ARATH	BEL1-like homeodomain protein 6 (BEL1-like protein 6)	BLH6 At4g34610 T4L20.190	Arabidopsis thaliana (Mouse-ear cress)	92.3729	49.4929	0.0398928	0.251226	-0.900249	NEUTRAL	47.29	258	108	3	292	981	141	398	5e-67	reviewed	532	nucleus; sequence-specific DNA binding; sequence-specific DNA binding transcription factor activity; transcription, DNA-dependent	GO:0005634; GO:0043565; GO:0003700; GO:0006351	Nucleus.	-	ath:AT4G34610;
GSMUA_Achr5G03140_001	5:2131190-2132152	sp|O65685|BLH6_ARATH	BEL1-like homeodomain protein 6 (BEL1-like protein 6)	BLH6 At4g34610 T4L20.190	Arabidopsis thaliana (Mouse-ear cress)	0	3.83702	0.015267	0.140334	1.79769e+308	UP	62.5	56	21	0	64	231	341	396	4e-20	reviewed	532	nucleus; sequence-specific DNA binding; sequence-specific DNA binding transcription factor activity; transcription, DNA-dependent	GO:0005634; GO:0043565; GO:0003700; GO:0006351	Nucleus.	-	ath:AT4G34610;
GSMUA_Achr5G07020_001	5:5080661-5085089	sp|O65685|BLH6_ARATH	BEL1-like homeodomain protein 6 (BEL1-like protein 6)	BLH6 At4g34610 T4L20.190	Arabidopsis thaliana (Mouse-ear cress)	1.68034	0.244631	0.000100795	0.00409948	-2.78008	DOWN	53.3	197	84	3	541	1122	203	394	9e-61	reviewed	532	nucleus; sequence-specific DNA binding; sequence-specific DNA binding transcription factor activity; transcription, DNA-dependent	GO:0005634; GO:0043565; GO:0003700; GO:0006351	Nucleus.	-	ath:AT4G34610;
GSMUA_Achr6G07130_001	6:4812579-4814804	sp|O65685|BLH6_ARATH	BEL1-like homeodomain protein 6 (BEL1-like protein 6)	BLH6 At4g34610 T4L20.190	Arabidopsis thaliana (Mouse-ear cress)	1.35031	4.42313	0.00262204	0.0442746	1.71177	UP	50.6	334	133	7	496	1401	144	477	3e-95	reviewed	532	nucleus; sequence-specific DNA binding; sequence-specific DNA binding transcription factor activity; transcription, DNA-dependent	GO:0005634; GO:0043565; GO:0003700; GO:0006351	Nucleus.	-	ath:AT4G34610;
GSMUA_Achr6G07130_001	6:4812579-4814804	sp|Q9SIW1|BLH7_ARATH	BEL1-like homeodomain protein 7 (BEL1-like protein 7)	BLH7 At2g16400 F16F14.10	Arabidopsis thaliana (Mouse-ear cress)	1.35031	4.42313	0.00262204	0.0442746	1.71177	UP	49.85	333	140	7	496	1425	118	446	3e-91	reviewed	482	nucleus; sequence-specific DNA binding; sequence-specific DNA binding transcription factor activity; transcription, DNA-dependent	GO:0005634; GO:0043565; GO:0003700; GO:0006351	Nucleus.	-	ath:AT2G16400;
GSMUA_Achr5G07020_001	5:5080661-5085089	sp|Q9LZM8|BLH9_ARATH	BEL1-like homeodomain protein 9 (BEL1-like protein 9) (Protein BELLRINGER) (Protein LARSON) (Protein PENNYWISE) (Protein REPLUMLESS) (Protein VAAMANA)	BLH9 BLR LSN PNY RPL VAN At5g02030 T7H20_80	Arabidopsis thaliana (Mouse-ear cress)	1.68034	0.244631	0.000100795	0.00409948	-2.78008	DOWN	62.9	186	58	3	565	1092	234	418	8e-65	reviewed	575	cytosol; floral whorl morphogenesis; fruit development; internode patterning; maintenance of floral meristem identity; maintenance of inflorescence meristem identity; negative regulation of transcription, DNA-dependent; nucleus; organ formation; secondary shoot formation; sequence-specific DNA binding; sequence-specific DNA binding transcription factor activity; transcription, DNA-dependent; vege…	GO:0005829; GO:0048457; GO:0010154; GO:0080006; GO:0010076; GO:0010077; GO:0045892; GO:0005634; GO:0048645; GO:0010223; GO:0043565; GO:0003700; GO:0006351; GO:0010228; GO:0010051	Nucleus.	-	ath:AT5G02030;
GSMUA_Achr7G20280_001	7:23357316-23358708	sp|Q9FYZ9|BAMT_ANTMA	Benzoate carboxyl methyltransferase (EC 2.1.1.-) (S-adenosyl-L-methionine:benzoic acid carboxyl methyltransferase)	BAMT	Antirrhinum majus (Garden snapdragon)	0.098619	5.05375	1.55414e-10	5.05673e-08	5.67934	UP	41.46	369	193	6	34	1119	12	364	8e-88	reviewed	364	methyltransferase activity	GO:0008168	-	-	-
GSMUA_Achr7G20300_001	7:23412212-23413865	sp|Q9FYZ9|BAMT_ANTMA	Benzoate carboxyl methyltransferase (EC 2.1.1.-) (S-adenosyl-L-methionine:benzoic acid carboxyl methyltransferase)	BAMT	Antirrhinum majus (Garden snapdragon)	0.0608274	9.57896	1.77636e-15	1.40882e-12	7.299	UP	42.82	369	188	6	181	1266	12	364	2e-89	reviewed	364	methyltransferase activity	GO:0008168	-	-	-
GSMUA_Achr10G29110_001	10:31740031-31741383	sp|Q8GT20|BEBT_TOBAC	Benzyl alcohol O-benzoyltransferase (EC 2.3.1.196) (Benzoyl coenzyme A:benzyl alcohol benzoyl transferase)	HSR201	Nicotiana tabacum (Common tobacco)	0.343486	0.0661844	0.0277326	0.200692	-2.37569	DOWN	34.19	430	216	10	10	1116	11	434	2e-62	reviewed	460	transferase activity, transferring acyl groups other than amino-acyl groups	GO:0016747	-	-	-
GSMUA_Achr6G02620_001	6:1699383-1704673	sp|Q8L7F9|B3GTF_ARATH	Beta-1,3-galactosyltransferase 15 (EC 2.4.1.-) (Galactosyltransferase 1)	B3GALT15 GALT1 At1g26810 T24P13.20	Arabidopsis thaliana (Mouse-ear cress)	0.356025	0.036444	0.00162765	0.0313892	-3.28823	DOWN	60.64	592	226	4	136	1890	51	642	0	reviewed	643	Golgi apparatus; Golgi membrane; Lewis a epitope biosynthetic process; UDP-galactose:N-glycan beta-1,3-galactosyltransferase activity; carbohydrate binding; integral to membrane; protein glycosylation	GO:0005794; GO:0000139; GO:0010493; GO:0010488; GO:0030246; GO:0016021; GO:0006486	Golgi apparatus membrane; Single-pass type II membrane protein.	Protein modification; protein glycosylation.	ath:AT1G26810;
GSMUA_Achr5G10120_001	5:7210562-7218378	tr|M0SX91|M0SX91_MUSAM	Beta-amylase (EC 3.2.1.2)	-	Musa acuminata subsp. malaccensis (Wild banana) (Musa malaccensis)	2.64007	6.21671	0.0153039	0.14052	1.23557	UP	100	698	0	0	1	2094	1	698	0	unreviewed	698	beta-amylase activity; core TFIIH complex; nucleotide-excision repair; polysaccharide catabolic process; transcription, DNA-dependent	GO:0016161; GO:0000439; GO:0006289; GO:0000272; GO:0006351	-	-	-
GSMUA_Achr5G10120_001	5:7210562-7218378	sp|Q9LIR6|BAM1_ARATH	Beta-amylase 1, chloroplastic (EC 3.2.1.2) (1,4-alpha-D-glucan maltohydrolase) (Beta-amylase 7) (Thioredoxin-regulated beta-amylase) (TR-BAMY)	BAM1 BMY7 TRBAMY At3g23920 F14O13.12	Arabidopsis thaliana (Mouse-ear cress)	2.64007	6.21671	0.0153039	0.14052	1.23557	UP	68.97	580	153	6	1	1680	1	573	0	reviewed	575	beta-amylase activity; chloroplast; cytosol; nucleus; response to water deprivation; starch catabolic process	GO:0016161; GO:0009507; GO:0005829; GO:0005634; GO:0009414; GO:0005983	Plastid ‚ chloroplast.	-	ath:AT3G23920;
GSMUA_Achr8G14930_001	8:12437184-12445853	sp|Q9LIR6|BAM1_ARATH	Beta-amylase 1, chloroplastic (EC 3.2.1.2) (1,4-alpha-D-glucan maltohydrolase) (Beta-amylase 7) (Thioredoxin-regulated beta-amylase) (TR-BAMY)	BAM1 BMY7 TRBAMY At3g23920 F14O13.12	Arabidopsis thaliana (Mouse-ear cress)	0.866491	2.16217	0.0136835	0.131092	1.31922	UP	60.32	436	165	2	253	1536	106	541	3e-177	reviewed	575	beta-amylase activity; chloroplast; cytosol; nucleus; response to water deprivation; starch catabolic process	GO:0016161; GO:0009507; GO:0005829; GO:0005634; GO:0009414; GO:0005983	Plastid ‚ chloroplast.	-	ath:AT3G23920;
GSMUA_Achr3G08860_001	3:6404141-6406256	sp|O23553|BAM3_ARATH	Beta-amylase 3, chloroplastic (EC 3.2.1.2) (1,4-alpha-D-glucan maltohydrolase) (Beta-amylase 8) (Chloroplast beta-amylase) (CT-BMY)	BAM3 BMY8 CTBMY At4g17090 dl4575c FCAALL.5	Arabidopsis thaliana (Mouse-ear cress)	16.7703	67.2278	4.84381e-06	0.000361288	2.00315	UP	39.07	453	254	7	250	1572	86	528	4e-91	reviewed	548	beta-amylase activity; chloroplast stroma; maltose biosynthetic process; response to cold; starch catabolic process	GO:0016161; GO:0009570; GO:0000024; GO:0009409; GO:0005983	Plastid ‚ chloroplast.	-	ath:AT4G17090;
GSMUA_Achr5G08040_001	5:5798834-5801259	sp|O23553|BAM3_ARATH	Beta-amylase 3, chloroplastic (EC 3.2.1.2) (1,4-alpha-D-glucan maltohydrolase) (Beta-amylase 8) (Chloroplast beta-amylase) (CT-BMY)	BAM3 BMY8 CTBMY At4g17090 dl4575c FCAALL.5	Arabidopsis thaliana (Mouse-ear cress)	19.4533	45.6686	0.00429449	0.0622799	1.23119	UP	40.28	427	242	6	253	1500	88	512	4e-98	reviewed	548	beta-amylase activity; chloroplast stroma; maltose biosynthetic process; response to cold; starch catabolic process	GO:0016161; GO:0009570; GO:0000024; GO:0009409; GO:0005983	Plastid ‚ chloroplast.	-	ath:AT4G17090;
GSMUA_Achr5G10120_001	5:7210562-7218378	sp|O23553|BAM3_ARATH	Beta-amylase 3, chloroplastic (EC 3.2.1.2) (1,4-alpha-D-glucan maltohydrolase) (Beta-amylase 8) (Chloroplast beta-amylase) (CT-BMY)	BAM3 BMY8 CTBMY At4g17090 dl4575c FCAALL.5	Arabidopsis thaliana (Mouse-ear cress)	2.64007	6.21671	0.0153039	0.14052	1.23557	UP	64.92	439	152	1	292	1608	86	522	0	reviewed	548	beta-amylase activity; chloroplast stroma; maltose biosynthetic process; response to cold; starch catabolic process	GO:0016161; GO:0009570; GO:0000024; GO:0009409; GO:0005983	Plastid ‚ chloroplast.	-	ath:AT4G17090;
GSMUA_Achr8G14930_001	8:12437184-12445853	sp|O23553|BAM3_ARATH	Beta-amylase 3, chloroplastic (EC 3.2.1.2) (1,4-alpha-D-glucan maltohydrolase) (Beta-amylase 8) (Chloroplast beta-amylase) (CT-BMY)	BAM3 BMY8 CTBMY At4g17090 dl4575c FCAALL.5	Arabidopsis thaliana (Mouse-ear cress)	0.866491	2.16217	0.0136835	0.131092	1.31922	UP	65.38	543	173	4	1	1605	1	536	0	reviewed	548	beta-amylase activity; chloroplast stroma; maltose biosynthetic process; response to cold; starch catabolic process	GO:0016161; GO:0009570; GO:0000024; GO:0009409; GO:0005983	Plastid ‚ chloroplast.	-	ath:AT4G17090;
GSMUA_Achr11G02930_001	11:2120259-2121900	sp|Q9LTG0|BCH2_ARATH	Beta-carotene 3-hydroxylase 2, chloroplastic (AtB2) (EC 1.14.13.129)	BETA-OHASE 2 B2 CHY2 At5g52570 F6N7.5	Arabidopsis thaliana (Mouse-ear cress)	2.16669	8.3748	0.000703619	0.0171473	1.95056	UP	84.19	215	34	0	274	918	89	303	2e-104	reviewed	303	carotene beta-ring hydroxylase activity; carotene metabolic process; chloroplast membrane; fatty acid biosynthetic process; hydrolase activity; integral to membrane; iron ion binding; xanthophyll biosynthetic process	GO:0010291; GO:0016119; GO:0031969; GO:0006633; GO:0016787; GO:0016021; GO:0005506; GO:0016123	Plastid ‚ chloroplast membrane; Multi-pass membrane protein.	-	ath:AT5G52570;
GSMUA_Achr11G21520_001	11:22101918-22103603	sp|Q9LTG0|BCH2_ARATH	Beta-carotene 3-hydroxylase 2, chloroplastic (AtB2) (EC 1.14.13.129)	BETA-OHASE 2 B2 CHY2 At5g52570 F6N7.5	Arabidopsis thaliana (Mouse-ear cress)	0.350291	1.39843	0.00889499	0.10002	1.99718	UP	82.69	208	36	0	262	885	96	303	2e-97	reviewed	303	carotene beta-ring hydroxylase activity; carotene metabolic process; chloroplast membrane; fatty acid biosynthetic process; hydrolase activity; integral to membrane; iron ion binding; xanthophyll biosynthetic process	GO:0010291; GO:0016119; GO:0031969; GO:0006633; GO:0016787; GO:0016021; GO:0005506; GO:0016123	Plastid ‚ chloroplast membrane; Multi-pass membrane protein.	-	ath:AT5G52570;
GSMUA_Achr11G02930_001	11:2120259-2121900	sp|B3SGL0|BCH_GENLU	Beta-carotene 3-hydroxylase, chloroplastic (GenCHYB) (EC 1.14.13.129)	BHY	Gentiana lutea (Yellow gentian)	2.16669	8.3748	0.000703619	0.0171473	1.95056	UP	66.33	297	83	4	46	909	32	320	5e-106	reviewed	320	carotenoid biosynthetic process; chloroplast membrane; fatty acid biosynthetic process; hydrolase activity; integral to membrane; iron ion binding; oxidoreductase activity	GO:0016117; GO:0031969; GO:0006633; GO:0016787; GO:0016021; GO:0005506; GO:0016491	Plastid ‚ chloroplast membrane; Multi-pass membrane protein.	-	-
GSMUA_Achr11G21520_001	11:22101918-22103603	sp|B3SGL0|BCH_GENLU	Beta-carotene 3-hydroxylase, chloroplastic (GenCHYB) (EC 1.14.13.129)	BHY	Gentiana lutea (Yellow gentian)	0.350291	1.39843	0.00889499	0.10002	1.99718	UP	83.42	199	33	0	262	858	118	316	1e-96	reviewed	320	carotenoid biosynthetic process; chloroplast membrane; fatty acid biosynthetic process; hydrolase activity; integral to membrane; iron ion binding; oxidoreductase activity	GO:0016117; GO:0031969; GO:0006633; GO:0016787; GO:0016021; GO:0005506; GO:0016491	Plastid ‚ chloroplast membrane; Multi-pass membrane protein.	-	-
GSMUA_Achr3G12260_001	3:9082033-9084267	sp|Q7XA78|D27_ARATH	Beta-carotene isomerase D27, chloroplastic (EC 5.2.1.14) (Protein DWARF-27 homolog) (AtD27)	D27 At1g03055 F10O3	Arabidopsis thaliana (Mouse-ear cress)	70.21	162.548	0.0053288	0.0720126	1.21111	UP	39.07	215	126	1	152	796	42	251	6e-49	reviewed	264	chloroplast; isomerase activity; metal ion binding; plastid; secondary shoot formation; strigolactone biosynthetic process	GO:0009507; GO:0016853; GO:0046872; GO:0009536; GO:0010223; GO:1901601	Plastid ‚ chloroplast.	-	ath:AT1G03055;
GSMUA_Achr3G12260_001	3:9082033-9084267	sp|C7AU21|D27_ORYSJ	Beta-carotene isomerase D27, chloroplastic (EC 5.2.1.14) (Protein DWARF-27)	D27 Os11g0587000 LOC_Os11g37650	Oryza sativa subsp. japonica (Rice)	70.21	162.548	0.0053288	0.0720126	1.21111	UP	40.91	198	108	3	215	808	78	266	1e-45	reviewed	278	chloroplast; isomerase activity; metal ion binding	GO:0009507; GO:0016853; GO:0046872	Plastid ‚ chloroplast.	-	-
GSMUA_Achr11G14010_001	11:15085200-15089073	sp|Q9FGY1|BXL1_ARATH	Beta-D-xylosidase 1 (AtBXL1) (EC 3.2.1.-) (Alpha-L-arabinofuranosidase) (EC 3.2.1.55)	BXL1 XYL1 At5g49360 K7J8.3	Arabidopsis thaliana (Mouse-ear cress)	4.18504	0.548347	4.79811e-07	5.43621e-05	-2.93208	DOWN	63.91	737	224	11	133	2247	47	773	0	reviewed	774	alpha-N-arabinofuranosidase activity; apoplast; carbohydrate metabolic process; plant-type cell wall; proteinaceous extracellular matrix; seed coat development	GO:0046556; GO:0048046; GO:0005975; GO:0009505; GO:0005578; GO:0010214	Secreted ‚ extracellular space ‚ extracellular matrix.	-	ath:AT5G49360;
GSMUA_Achr5G23380_001	5:25124325-25127618	sp|Q9FLG1|BXL4_ARATH	Beta-D-xylosidase 4 (AtBXL4) (EC 3.2.1.37)	BXL4 At5g64570 MUB3.9	Arabidopsis thaliana (Mouse-ear cress)	3.66573	1.08764	0.00183474	0.0341218	-1.75289	DOWN	68.46	780	182	6	85	2331	38	784	0	reviewed	784	apoplast; cell wall; proteinaceous extracellular matrix; xylan 1,4-beta-xylosidase activity; xylan catabolic process	GO:0048046; GO:0005618; GO:0005578; GO:0009044; GO:0045493	Secreted ‚ extracellular space ‚ extracellular matrix.	-	ath:AT5G64570;
GSMUA_Achr8G04660_001	8:3093679-3096238	sp|Q9FLG1|BXL4_ARATH	Beta-D-xylosidase 4 (AtBXL4) (EC 3.2.1.37)	BXL4 At5g64570 MUB3.9	Arabidopsis thaliana (Mouse-ear cress)	2.9588	1.17035	0.0228921	0.181954	-1.33807	DOWN	25.53	619	335	26	103	1812	66	607	7e-26	reviewed	784	apoplast; cell wall; proteinaceous extracellular matrix; xylan 1,4-beta-xylosidase activity; xylan catabolic process	GO:0048046; GO:0005618; GO:0005578; GO:0009044; GO:0045493	Secreted ‚ extracellular space ‚ extracellular matrix.	-	ath:AT5G64570;
GSMUA_Achr4G20830_001	4:21371756-21384912	tr|M0SQP6|M0SQP6_MUSAM	Beta-galactosidase (EC 3.2.1.23)	-	Musa acuminata subsp. malaccensis (Wild banana) (Musa malaccensis)	17.6463	7.42613	0.00417705	0.0611005	-1.24868	DOWN	100	871	0	0	1	2613	1	871	0	unreviewed	871	beta-galactosidase activity; carbohydrate binding; carbohydrate metabolic process	GO:0004565; GO:0030246; GO:0005975	-	-	-
GSMUA_Achr7G08970_001	7:7341833-7346943	tr|M0TFY5|M0TFY5_MUSAM	Beta-galactosidase (EC 3.2.1.23)	-	Musa acuminata subsp. malaccensis (Wild banana) (Musa malaccensis)	1.80738	6.52048	0.000225611	0.00757379	1.85108	UP	100	730	0	0	224	2413	1	730	0	unreviewed	730	beta-galactosidase activity; carbohydrate metabolic process	GO:0004565; GO:0005975	-	-	-
GSMUA_Achr2G16780_001	2:17543402-17554658	sp|P45582|BGAL_ASPOF	Beta-galactosidase (Lactase) (EC 3.2.1.23)	-	Asparagus officinalis (Garden asparagus)	153.104	36.1089	2.26247e-05	0.00124284	-2.08409	DOWN	78.19	706	151	3	403	2520	18	720	0	reviewed	832	apoplast; beta-galactosidase activity; carbohydrate binding; carbohydrate metabolic process	GO:0048046; GO:0004565; GO:0030246; GO:0005975	Secreted ‚ extracellular space ‚ apoplast.	-	-
GSMUA_Achr6G00880_001	6:600245-605609	sp|P45582|BGAL_ASPOF	Beta-galactosidase (Lactase) (EC 3.2.1.23)	-	Asparagus officinalis (Garden asparagus)	8.19228	2.54347	0.00051947	0.0139618	-1.68747	DOWN	80.03	706	138	3	82	2199	18	720	0	reviewed	832	apoplast; beta-galactosidase activity; carbohydrate binding; carbohydrate metabolic process	GO:0048046; GO:0004565; GO:0030246; GO:0005975	Secreted ‚ extracellular space ‚ apoplast.	-	-
GSMUA_Achr7G08950_001	7:7328835-7333651	sp|P45582|BGAL_ASPOF	Beta-galactosidase (Lactase) (EC 3.2.1.23)	-	Asparagus officinalis (Garden asparagus)	0.282367	0.798286	0.0318575	0.221267	1.49933	UP	78.8	698	146	2	106	2199	23	718	0	reviewed	832	apoplast; beta-galactosidase activity; carbohydrate binding; carbohydrate metabolic process	GO:0048046; GO:0004565; GO:0030246; GO:0005975	Secreted ‚ extracellular space ‚ apoplast.	-	-
GSMUA_Achr7G08960_001	7:7334979-7340156	sp|P45582|BGAL_ASPOF	Beta-galactosidase (Lactase) (EC 3.2.1.23)	-	Asparagus officinalis (Garden asparagus)	0.295838	1.13353	0.00441389	0.0633598	1.93794	UP	81.9	696	124	2	112	2199	25	718	0	reviewed	832	apoplast; beta-galactosidase activity; carbohydrate binding; carbohydrate metabolic process	GO:0048046; GO:0004565; GO:0030246; GO:0005975	Secreted ‚ extracellular space ‚ apoplast.	-	-
GSMUA_Achr7G08970_001	7:7341833-7346943	sp|P45582|BGAL_ASPOF	Beta-galactosidase (Lactase) (EC 3.2.1.23)	-	Asparagus officinalis (Garden asparagus)	1.80738	6.52048	0.000225611	0.00757379	1.85108	UP	83.31	695	115	1	320	2404	25	718	0	reviewed	832	apoplast; beta-galactosidase activity; carbohydrate binding; carbohydrate metabolic process	GO:0048046; GO:0004565; GO:0030246; GO:0005975	Secreted ‚ extracellular space ‚ apoplast.	-	-
GSMUA_Achr2G16780_001	2:17543402-17554658	sp|Q8W0A1|BGAL2_ORYSJ	Beta-galactosidase 2 (Lactase 2) (EC 3.2.1.23)	Os01g0580200 LOC_Os01g39830 P0672C09.21	Oryza sativa subsp. japonica (Rice)	153.104	36.1089	2.26247e-05	0.00124284	-2.08409	DOWN	76.98	695	158	2	433	2517	27	719	0	reviewed	827	apoplast; beta-galactosidase activity; carbohydrate binding; carbohydrate metabolic process; plant-type cell wall	GO:0048046; GO:0004565; GO:0030246; GO:0005975; GO:0009505	Secreted ‚ extracellular space ‚ apoplast.	-	osa:4324191;
GSMUA_Achr6G00880_001	6:600245-605609	sp|Q8W0A1|BGAL2_ORYSJ	Beta-galactosidase 2 (Lactase 2) (EC 3.2.1.23)	Os01g0580200 LOC_Os01g39830 P0672C09.21	Oryza sativa subsp. japonica (Rice)	8.19228	2.54347	0.00051947	0.0139618	-1.68747	DOWN	77.27	695	156	2	112	2196	27	719	0	reviewed	827	apoplast; beta-galactosidase activity; carbohydrate binding; carbohydrate metabolic process; plant-type cell wall	GO:0048046; GO:0004565; GO:0030246; GO:0005975; GO:0009505	Secreted ‚ extracellular space ‚ apoplast.	-	osa:4324191;
GSMUA_Achr7G08950_001	7:7328835-7333651	sp|Q8W0A1|BGAL2_ORYSJ	Beta-galactosidase 2 (Lactase 2) (EC 3.2.1.23)	Os01g0580200 LOC_Os01g39830 P0672C09.21	Oryza sativa subsp. japonica (Rice)	0.282367	0.798286	0.0318575	0.221267	1.49933	UP	75.47	693	169	1	121	2199	27	718	0	reviewed	827	apoplast; beta-galactosidase activity; carbohydrate binding; carbohydrate metabolic process; plant-type cell wall	GO:0048046; GO:0004565; GO:0030246; GO:0005975; GO:0009505	Secreted ‚ extracellular space ‚ apoplast.	-	osa:4324191;
GSMUA_Achr7G08960_001	7:7334979-7340156	sp|Q8W0A1|BGAL2_ORYSJ	Beta-galactosidase 2 (Lactase 2) (EC 3.2.1.23)	Os01g0580200 LOC_Os01g39830 P0672C09.21	Oryza sativa subsp. japonica (Rice)	0.295838	1.13353	0.00441389	0.0633598	1.93794	UP	76.05	693	165	1	121	2199	27	718	0	reviewed	827	apoplast; beta-galactosidase activity; carbohydrate binding; carbohydrate metabolic process; plant-type cell wall	GO:0048046; GO:0004565; GO:0030246; GO:0005975; GO:0009505	Secreted ‚ extracellular space ‚ apoplast.	-	osa:4324191;
GSMUA_Achr7G08970_001	7:7341833-7346943	sp|Q8W0A1|BGAL2_ORYSJ	Beta-galactosidase 2 (Lactase 2) (EC 3.2.1.23)	Os01g0580200 LOC_Os01g39830 P0672C09.21	Oryza sativa subsp. japonica (Rice)	1.80738	6.52048	0.000225611	0.00757379	1.85108	UP	77.6	692	155	0	329	2404	27	718	0	reviewed	827	apoplast; beta-galactosidase activity; carbohydrate binding; carbohydrate metabolic process; plant-type cell wall	GO:0048046; GO:0004565; GO:0030246; GO:0005975; GO:0009505	Secreted ‚ extracellular space ‚ apoplast.	-	osa:4324191;
GSMUA_Achr4G06620_001	4:4969511-4974772	sp|Q9SCV9|BGAL3_ARATH	Beta-galactosidase 3 (Lactase 3) (EC 3.2.1.23)	BGAL3 At4g36360 C7A10.1000 F23E13.200	Arabidopsis thaliana (Mouse-ear cress)	7.08142	1.83785	0.000240221	0.00791763	-1.94602	DOWN	69.39	637	194	1	1	1911	211	846	0	reviewed	856	apoplast; beta-galactosidase activity; carbohydrate binding; carbohydrate metabolic process	GO:0048046; GO:0004565; GO:0030246; GO:0005975	Secreted ‚ extracellular space ‚ apoplast.	-	ath:AT4G36360;
GSMUA_Achr4G06610_001	4:4968267-4969497	sp|Q9MAJ7|BGAL5_ARATH	Beta-galactosidase 5 (Lactase 5) (EC 3.2.1.23)	BGAL5 At1g45130 F27F5.20	Arabidopsis thaliana (Mouse-ear cress)	6.85565	2.50477	0.0263848	0.195452	-1.45261	DOWN	86.54	156	20	1	55	522	29	183	2e-90	reviewed	732	apoplast; beta-galactosidase activity; carbohydrate metabolic process	GO:0048046; GO:0004565; GO:0005975	Secreted ‚ extracellular space ‚ apoplast.	-	ath:AT1G45130;
GSMUA_Achr4G06610_001	4:4968267-4969497	sp|Q10RB4|BGAL5_ORYSJ	Beta-galactosidase 5 (Lactase 5) (EC 3.2.1.23)	Os03g0165400 LOC_Os03g06940 OJ1123F12.1	Oryza sativa subsp. japonica (Rice)	6.85565	2.50477	0.0263848	0.195452	-1.45261	DOWN	85.35	157	22	1	52	522	24	179	3e-92	reviewed	841	apoplast; beta-galactosidase activity; carbohydrate binding; carbohydrate metabolic process	GO:0048046; GO:0004565; GO:0030246; GO:0005975	Secreted ‚ extracellular space ‚ apoplast.	-	osa:4331730;
GSMUA_Achr4G06620_001	4:4969511-4974772	sp|Q10RB4|BGAL5_ORYSJ	Beta-galactosidase 5 (Lactase 5) (EC 3.2.1.23)	Os03g0165400 LOC_Os03g06940 OJ1123F12.1	Oryza sativa subsp. japonica (Rice)	7.08142	1.83785	0.000240221	0.00791763	-1.94602	DOWN	78.44	640	135	3	1	1920	205	841	0	reviewed	841	apoplast; beta-galactosidase activity; carbohydrate binding; carbohydrate metabolic process	GO:0048046; GO:0004565; GO:0030246; GO:0005975	Secreted ‚ extracellular space ‚ apoplast.	-	osa:4331730;
GSMUA_Achr4G20830_001	4:21371756-21384912	sp|Q10NX8|BGAL6_ORYSJ	Beta-galactosidase 6 (Lactase 6) (EC 3.2.1.23)	Os03g0255100 LOC_Os03g15020	Oryza sativa subsp. japonica (Rice)	17.6463	7.42613	0.00417705	0.0611005	-1.24868	DOWN	71.07	840	227	4	109	2613	30	858	0	reviewed	858	apoplast; beta-galactosidase activity; carbohydrate binding; carbohydrate metabolic process; cell wall	GO:0048046; GO:0004565; GO:0030246; GO:0005975; GO:0005618	Secreted ‚ extracellular space ‚ apoplast.	-	osa:4332289;
GSMUA_Achr4G20830_001	4:21371756-21384912	sp|Q9SCV4|BGAL8_ARATH	Beta-galactosidase 8 (Lactase 8) (EC 3.2.1.23) (Protein AR782)	BGAL8 At2g28470 T17D12.3	Arabidopsis thaliana (Mouse-ear cress)	17.6463	7.42613	0.00417705	0.0611005	-1.24868	DOWN	70.69	846	215	9	109	2613	29	852	0	reviewed	852	apoplast; beta-galactosidase activity; carbohydrate binding; carbohydrate metabolic process; cell wall	GO:0048046; GO:0004565; GO:0030246; GO:0005975; GO:0005618	Secreted ‚ extracellular space ‚ apoplast.	-	ath:AT2G28470;
GSMUA_Achr3G29530_001	3:28640670-28643501	sp|Q5QMT0|BGL01_ORYSJ	Beta-glucosidase 1 (Os1bglu1) (EC 3.2.1.21)	BGLU1 Os01g0508000 LOC_Os01g32364 OSJNBa0094H06.33	Oryza sativa subsp. japonica (Rice)	427.022	184.032	0.0270169	0.19857	-1.21435	DOWN	80.56	468	90	1	112	1515	46	512	0	reviewed	516	4-methylumbelliferyl-beta-D-glucopyranoside beta-glucosidase activity; amygdalin beta-glucosidase activity; beta-gentiobiose beta-glucosidase activity; carbohydrate metabolic process; cellobiose glucosidase activity; cytosolic ribosome; esculin beta-glucosidase activity; plant-type cell wall	GO:0080081; GO:0047668; GO:0080083; GO:0005975; GO:0080079; GO:0022626; GO:0080082; GO:0009505	-	-	dosa:Os01t0508000-01;osa:4324050;
GSMUA_Achr6G12410_001	6:8295027-8300394	sp|Q7F9K4|BGL10_ORYSJ	Beta-glucosidase 10 (Os4bglu10) (EC 3.2.1.21)	BGLU10 Os04g0474500 LOC_Os04g39840 OsJ_17051 OSJNBa0022H21.1	Oryza sativa subsp. japonica (Rice)	102.646	50.8742	0.0235467	0.184399	-1.01267	DOWN	57.03	498	186	5	205	1617	34	530	0	reviewed	533	beta-glucosidase activity; carbohydrate metabolic process	GO:0008422; GO:0005975	-	-	dosa:Os04t0474500-01;osa:4336142;
GSMUA_Achr6G12410_001	6:8295027-8300394	sp|Q7XKV5|BGL11_ORYSJ	Beta-glucosidase 11 (Os4bglu11) (EC 3.2.1.21)	BGLU11 Os04g0474700 Os04g0474600 LOC_Os04g39864 OSJNBa0022H21.2	Oryza sativa subsp. japonica (Rice)	102.646	50.8742	0.0235467	0.184399	-1.01267	DOWN	59.58	475	186	5	205	1617	35	507	0	reviewed	529	beta-glucosidase activity; carbohydrate metabolic process	GO:0008422; GO:0005975	-	-	dosa:Os04t0474700-01;
GSMUA_Achr7G20500_001	7:23605710-23609170	sp|Q7XKV4|BGL12_ORYSJ	Beta-glucosidase 12 (Os4bglu12) (EC 3.2.1.21)	BGLU12 Os04g0474800 LOC_Os04g39880 OsJ_15166 OSJNBa0022H21.3	Oryza sativa subsp. japonica (Rice)	4.13907	1.43363	0.00780917	0.0922238	-1.52963	DOWN	67.7	486	151	1	64	1521	29	508	0	reviewed	510	beta-D-fucosidase activity; beta-L-arabinosidase activity; beta-galactosidase activity; beta-gentiobiose beta-glucosidase activity; carbohydrate metabolic process; glucan exo-1,3-beta-glucosidase activity; plant-type cell wall; pollen tube growth	GO:0033907; GO:0047701; GO:0004565; GO:0080083; GO:0005975; GO:0004338; GO:0009505; GO:0009860	-	-	osa:4336145;
GSMUA_Achr7G20500_001	7:23605710-23609170	sp|Q5Z9Z0|BGL24_ORYSJ	Beta-glucosidase 24 (Os6bglu24) (EC 3.2.1.21)	BGLU24 Os06g0320200 LOC_Os06g21570 OsJ_21154 P0592B08.35	Oryza sativa subsp. japonica (Rice)	4.13907	1.43363	0.00780917	0.0922238	-1.52963	DOWN	70.48	481	136	1	85	1527	30	504	0	reviewed	504	beta-glucosidase activity; carbohydrate metabolic process; plant-type cell wall; pollen tube growth	GO:0008422; GO:0005975; GO:0009505; GO:0009860	-	-	dosa:Os06t0320200-01;osa:4340890;
GSMUA_Achr11G06730_001	11:5277300-5280311	sp|B7F7K7|BGL31_ORYSJ	Beta-glucosidase 31 (Os9bglu31) (EC 3.2.1.21)	BGLU31 Os09g0511600 LOC_Os09g33680 OsJ_29984	Oryza sativa subsp. japonica (Rice)	3.15469	10.3912	0.000562489	0.0146565	1.7198	UP	58.65	503	180	6	103	1608	34	509	0	reviewed	523	beta-glucosidase activity; carbohydrate metabolic process	GO:0008422; GO:0005975	-	-	dosa:Os09t0511600-01;osa:4347545;
GSMUA_Achr11G06730_001	11:5277300-5280311	sp|Q0J0G2|BGL32_ORYSJ	Beta-glucosidase 32 (Os9bglu32) (EC 3.2.1.21)	BGLU32 Os09g0511700 LOC_Os09g33690	Oryza sativa subsp. japonica (Rice)	3.15469	10.3912	0.000562489	0.0146565	1.7198	UP	56.94	504	181	4	103	1614	35	502	0	reviewed	508	beta-glucosidase activity; carbohydrate metabolic process	GO:0008422; GO:0005975	-	-	dosa:Os09t0511700-01;dosa:Os09t0511900-01;osa:4347546;
GSMUA_Achr10G10740_001	10:20424845-20429539	sp|Q5N863|BGL04_ORYSJ	Beta-glucosidase 4 (Os1bglu4) (EC 3.2.1.21)	BGLU4 Os01g0897600 LOC_Os01g67220 OsJ_04409 P0506A10.5 P0674H09.22	Oryza sativa subsp. japonica (Rice)	22.0479	6.75235	0.0028103	0.0465248	-1.70718	DOWN	69.77	172	52	0	1	516	94	265	2e-74	reviewed	483	beta-glucosidase activity; cellulose catabolic process	GO:0008422; GO:0030245	-	-	dosa:Os01t0897600-01;
GSMUA_Achr6G27480_001	6:27993309-27997282	sp|Q9FZE0|BGL40_ARATH	Beta-glucosidase 40 (AtBGLU40) (EC 3.2.1.21)	BGLU40 At1g26560 T1K7.7	Arabidopsis thaliana (Mouse-ear cress)	0.48898	0.118646	0.025082	0.189621	-2.04311	DOWN	75.32	385	95	0	85	1239	32	416	0	reviewed	510	apoplast; beta-glucosidase activity; carbohydrate metabolic process; chloroplast	GO:0048046; GO:0008422; GO:0005975; GO:0009507	-	-	ath:AT1G26560;
GSMUA_Achr10G10740_001	10:20424845-20429539	sp|Q9FIW4|BGL42_ARATH	Beta-glucosidase 42 (AtBGLU42) (EC 3.2.1.21)	BGLU42 At5g36890 MLF18.1	Arabidopsis thaliana (Mouse-ear cress)	22.0479	6.75235	0.0028103	0.0465248	-1.70718	DOWN	69.19	172	53	0	1	516	100	271	5e-73	reviewed	490	beta-glucosidase activity; cellular response to ethylene stimulus; cellular response to iron ion; cellular response to nitric oxide; cellulose catabolic process; cytosol	GO:0008422; GO:0071369; GO:0071281; GO:0071732; GO:0030245; GO:0005829	-	-	ath:AT5G36890;
GSMUA_Achr3G29530_001	3:28640670-28643501	sp|Q9LV33|BGL44_ARATH	Beta-glucosidase 44 (AtBGLU44) (EC 3.2.1.21)	BGLU44 At3g18080 MRC8.20	Arabidopsis thaliana (Mouse-ear cress)	427.022	184.032	0.0270169	0.19857	-1.21435	DOWN	76.41	479	109	1	106	1530	34	512	0	reviewed	512	4-methylumbelliferyl-beta-D-glucopyranoside beta-glucosidase activity; amygdalin beta-glucosidase activity; beta-gentiobiose beta-glucosidase activity; beta-mannosidase activity; carbohydrate metabolic process; cellobiose glucosidase activity; cytosolic ribosome; esculin beta-glucosidase activity; extracellular region; metal ion binding; plant-type cell wall	GO:0080081; GO:0047668; GO:0080083; GO:0004567; GO:0005975; GO:0080079; GO:0022626; GO:0080082; GO:0005576; GO:0046872; GO:0009505	Secreted.	-	ath:AT3G18080;
GSMUA_Achr6G27480_001	6:27993309-27997282	sp|Q8L7J2|BGL06_ORYSJ	Beta-glucosidase 6 (Os3bglu6) (EC 3.2.1.21)	BGLU6 Os03g0212800 LOC_Os03g11420	Oryza sativa subsp. japonica (Rice)	0.48898	0.118646	0.025082	0.189621	-2.04311	DOWN	74.62	394	98	1	64	1239	36	429	0	reviewed	521	apoplast; beta-D-fucosidase activity; beta-galactosidase activity; beta-gentiobiose beta-glucosidase activity; carbohydrate metabolic process; cellobiose glucosidase activity; chloroplast; glucan endo-1,3-beta-D-glucosidase activity; metal ion binding	GO:0048046; GO:0033907; GO:0004565; GO:0080083; GO:0005975; GO:0080079; GO:0009507; GO:0042973; GO:0046872	Secreted.	-	dosa:Os03t0212800-01;osa:4332041;
GSMUA_Achr5G28320_001	5:28567573-28580425	tr|M0T2F6|M0T2F6_MUSAM	Beta-hexosaminidase (EC 3.2.1.52)	-	Musa acuminata subsp. malaccensis (Wild banana) (Musa malaccensis)	22.8144	58.9686	0.00160887	0.0311549	1.37001	UP	100	550	0	0	1	1650	1	550	0	unreviewed	550	beta-N-acetylhexosaminidase activity; carbohydrate metabolic process	GO:0004563; GO:0005975	-	-	-
GSMUA_Achr11G11230_001	11:8929233-8934059	sp|A7WM73|HEXO1_ARATH	Beta-hexosaminidase 1 (EC 3.2.1.52) (Beta-GlcNAcase 1) (Beta-N-acetylhexosaminidase 1) (Beta-hexosaminidase 2) (AtHEX2) (N-acetyl-beta-glucosaminidase 1)	HEXO1 HEX2 At3g55260 T26I12.140	Arabidopsis thaliana (Mouse-ear cress)	14.5118	4.79566	0.00239139	0.0415123	-1.59743	DOWN	53.46	318	133	4	32	949	33	347	2e-113	reviewed	541	beta-N-acetylhexosaminidase activity; carbohydrate metabolic process; cytosol; plant-type cell wall; vacuole	GO:0004563; GO:0005975; GO:0005829; GO:0009505; GO:0005773	Vacuole.	-	ath:AT3G55260;
GSMUA_Achr11G11370_001	11:8996326-8997387	sp|A7WM73|HEXO1_ARATH	Beta-hexosaminidase 1 (EC 3.2.1.52) (Beta-GlcNAcase 1) (Beta-N-acetylhexosaminidase 1) (Beta-hexosaminidase 2) (AtHEX2) (N-acetyl-beta-glucosaminidase 1)	HEXO1 HEX2 At3g55260 T26I12.140	Arabidopsis thaliana (Mouse-ear cress)	41.9421	13.0218	0.00369494	0.0562193	-1.68747	DOWN	59.32	118	45	2	3	347	424	541	3e-31	reviewed	541	beta-N-acetylhexosaminidase activity; carbohydrate metabolic process; cytosol; plant-type cell wall; vacuole	GO:0004563; GO:0005975; GO:0005829; GO:0009505; GO:0005773	Vacuole.	-	ath:AT3G55260;
GSMUA_Achr5G28320_001	5:28567573-28580425	sp|A7WM73|HEXO1_ARATH	Beta-hexosaminidase 1 (EC 3.2.1.52) (Beta-GlcNAcase 1) (Beta-N-acetylhexosaminidase 1) (Beta-hexosaminidase 2) (AtHEX2) (N-acetyl-beta-glucosaminidase 1)	HEXO1 HEX2 At3g55260 T26I12.140	Arabidopsis thaliana (Mouse-ear cress)	22.8144	58.9686	0.00160887	0.0311549	1.37001	UP	66.35	520	168	1	112	1650	22	541	0	reviewed	541	beta-N-acetylhexosaminidase activity; carbohydrate metabolic process; cytosol; plant-type cell wall; vacuole	GO:0004563; GO:0005975; GO:0005829; GO:0009505; GO:0005773	Vacuole.	-	ath:AT3G55260;
GSMUA_Achr11G11230_001	11:8929233-8934059	sp|Q8L7S6|HEXO3_ARATH	Beta-hexosaminidase 3 (EC 3.2.1.52) (Beta-GlcNAcase 3) (Beta-N-acetylhexosaminidase 3) (Beta-hexosaminidase 1) (AtHEX1) (N-acetyl-beta-glucosaminidase 3)	HEXO3 HEX1 At1g65590 F5I14.13	Arabidopsis thaliana (Mouse-ear cress)	14.5118	4.79566	0.00239139	0.0415123	-1.59743	DOWN	67.73	313	96	1	26	949	32	344	3e-157	reviewed	535	beta-N-acetylhexosaminidase activity; carbohydrate metabolic process; plant-type cell wall; plasma membrane	GO:0004563; GO:0005975; GO:0009505; GO:0005886	Cell membrane.	-	ath:AT1G65590;
GSMUA_Achr11G11370_001	11:8996326-8997387	sp|Q8L7S6|HEXO3_ARATH	Beta-hexosaminidase 3 (EC 3.2.1.52) (Beta-GlcNAcase 3) (Beta-N-acetylhexosaminidase 3) (Beta-hexosaminidase 1) (AtHEX1) (N-acetyl-beta-glucosaminidase 3)	HEXO3 HEX1 At1g65590 F5I14.13	Arabidopsis thaliana (Mouse-ear cress)	41.9421	13.0218	0.00369494	0.0562193	-1.68747	DOWN	73.91	115	30	0	3	347	421	535	4e-45	reviewed	535	beta-N-acetylhexosaminidase activity; carbohydrate metabolic process; plant-type cell wall; plasma membrane	GO:0004563; GO:0005975; GO:0009505; GO:0005886	Cell membrane.	-	ath:AT1G65590;
GSMUA_Achr5G28320_001	5:28567573-28580425	sp|Q8L7S6|HEXO3_ARATH	Beta-hexosaminidase 3 (EC 3.2.1.52) (Beta-GlcNAcase 3) (Beta-N-acetylhexosaminidase 3) (Beta-hexosaminidase 1) (AtHEX1) (N-acetyl-beta-glucosaminidase 3)	HEXO3 HEX1 At1g65590 F5I14.13	Arabidopsis thaliana (Mouse-ear cress)	22.8144	58.9686	0.00160887	0.0311549	1.37001	UP	54.63	518	223	5	115	1650	24	535	0	reviewed	535	beta-N-acetylhexosaminidase activity; carbohydrate metabolic process; plant-type cell wall; plasma membrane	GO:0004563; GO:0005975; GO:0009505; GO:0005886	Cell membrane.	-	ath:AT1G65590;
GSMUA_Achr8G10590_001	8:7562202-7571451	sp|P17202|BADH_SPIOL	Betaine aldehyde dehydrogenase, chloroplastic (BADH) (EC 1.2.1.8)	-	Spinacia oleracea (Spinach)	1.76015	0.358398	0.000676006	0.0166405	-2.29606	DOWN	30.45	486	321	9	151	1587	10	485	4e-63	reviewed	497	betaine-aldehyde dehydrogenase activity; chloroplast; glycine betaine biosynthetic process from choline	GO:0008802; GO:0009507; GO:0019285	Plastid ‚ chloroplast.	Amine and polyamine biosynthesis; betaine biosynthesis via choline pathway; betaine from betaine aldehyde: step 1/1.	-
GSMUA_Achr11G25690_001	11:24743564-24746792	tr|A7KQH3|A7KQH3_EUCGR	Beta-tubulin	TUB4	Eucalyptus grandis (Flooded gum)	180.766	49.9648	5.40617e-05	0.00245165	-1.85514	DOWN	93.56	419	6	1	1	1194	8	426	0	unreviewed	449	GTP binding; GTPase activity; cytoplasm; microtubule; microtubule-based process; protein polymerization; structural constituent of cytoskeleton	GO:0005525; GO:0003924; GO:0005737; GO:0005874; GO:0007017; GO:0051258; GO:0005200	-	-	-
GSMUA_Achr5G08790_001	5:6363686-6368914	sp|A5JTQ2|XYL1_MEDSV	Beta-xylosidase/alpha-L-arabinofuranosidase 1 (Xylan 1,4-beta-xylosidase/Alpha-N-arabinofuranosidase 1) (MsXyl1) [Includes: Beta-xylosidase (EC 3.2.1.37) (1,4-beta-D-xylan xylohydrolase) (Xylan 1,4-beta-xylosidase); Alpha-N-arabinofuranosidase (EC 3.2.1.55) (Alpha-L-arabinofuranosidase) (Arabinosidase)] (Fragment)	Xyl1	Medicago sativa subsp. varia (Alfalfa) (Medicago varia)	28.203	14.1671	0.0210073	0.17176	-0.993303	NEUTRAL	26.28	624	366	24	159	1931	54	616	1e-29	reviewed	774	alpha-N-arabinofuranosidase activity; proteinaceous extracellular matrix; xylan 1,4-beta-xylosidase activity; xylan catabolic process	GO:0046556; GO:0005578; GO:0009044; GO:0045493	Secreted ‚ extracellular space ‚ extracellular matrix.	-	-
GSMUA_Achr5G08790_001	5:6363686-6368914	sp|A5JTQ3|XYL2_MEDSV	Beta-xylosidase/alpha-L-arabinofuranosidase 2 (Xylan 1,4-beta-xylosidase/Alpha-N-arabinofuranosidase 2) (MsXyl2) [Includes: Beta-xylosidase (EC 3.2.1.37) (1,4-beta-D-xylan xylohydrolase) (Xylan 1,4-beta-xylosidase); Alpha-N-arabinofuranosidase (EC 3.2.1.55) (Alpha-L-arabinofuranosidase) (Arabinosidase)]	Xyl2	Medicago sativa subsp. varia (Alfalfa) (Medicago varia)	28.203	14.1671	0.0210073	0.17176	-0.993303	NEUTRAL	26.95	642	339	27	159	1931	54	616	1e-33	reviewed	774	alpha-N-arabinofuranosidase activity; proteinaceous extracellular matrix; xylan 1,4-beta-xylosidase activity; xylan catabolic process	GO:0046556; GO:0005578; GO:0009044; GO:0045493	Secreted ‚ extracellular space ‚ extracellular matrix.	-	-
GSMUA_Achr5G23380_001	5:25124325-25127618	sp|A5JTQ3|XYL2_MEDSV	Beta-xylosidase/alpha-L-arabinofuranosidase 2 (Xylan 1,4-beta-xylosidase/Alpha-N-arabinofuranosidase 2) (MsXyl2) [Includes: Beta-xylosidase (EC 3.2.1.37) (1,4-beta-D-xylan xylohydrolase) (Xylan 1,4-beta-xylosidase); Alpha-N-arabinofuranosidase (EC 3.2.1.55) (Alpha-L-arabinofuranosidase) (Arabinosidase)]	Xyl2	Medicago sativa subsp. varia (Alfalfa) (Medicago varia)	3.66573	1.08764	0.00183474	0.0341218	-1.75289	DOWN	68.56	776	186	5	82	2331	31	774	0	reviewed	774	alpha-N-arabinofuranosidase activity; proteinaceous extracellular matrix; xylan 1,4-beta-xylosidase activity; xylan catabolic process	GO:0046556; GO:0005578; GO:0009044; GO:0045493	Secreted ‚ extracellular space ‚ extracellular matrix.	-	-
GSMUA_Achr8G04660_001	8:3093679-3096238	sp|A5JTQ3|XYL2_MEDSV	Beta-xylosidase/alpha-L-arabinofuranosidase 2 (Xylan 1,4-beta-xylosidase/Alpha-N-arabinofuranosidase 2) (MsXyl2) [Includes: Beta-xylosidase (EC 3.2.1.37) (1,4-beta-D-xylan xylohydrolase) (Xylan 1,4-beta-xylosidase); Alpha-N-arabinofuranosidase (EC 3.2.1.55) (Alpha-L-arabinofuranosidase) (Arabinosidase)]	Xyl2	Medicago sativa subsp. varia (Alfalfa) (Medicago varia)	2.9588	1.17035	0.0228921	0.181954	-1.33807	DOWN	26.14	635	330	28	103	1839	61	612	1e-28	reviewed	774	alpha-N-arabinofuranosidase activity; proteinaceous extracellular matrix; xylan 1,4-beta-xylosidase activity; xylan catabolic process	GO:0046556; GO:0005578; GO:0009044; GO:0045493	Secreted ‚ extracellular space ‚ extracellular matrix.	-	-
GSMUA_Achr1G14120_001	1:10787426-10790059	sp|Q94A20|BI1L_ARATH	BI1-like protein	At4g15470 dl3775w FCAALL.58	Arabidopsis thaliana (Mouse-ear cress)	35.3446	157.749	9.03825e-07	9.13872e-05	2.15807	UP	51.24	242	110	3	22	732	18	256	1e-72	reviewed	256	integral to membrane	GO:0016021	Membrane; Multi-pass membrane protein.	-	ath:AT4G15470;
GSMUA_Achr7G25670_001	7:27243323-27244528	sp|Q94A20|BI1L_ARATH	BI1-like protein	At4g15470 dl3775w FCAALL.58	Arabidopsis thaliana (Mouse-ear cress)	10.5589	41.7494	3.15514e-05	0.00159201	1.9833	UP	53.75	240	104	3	28	735	20	256	1e-77	reviewed	256	integral to membrane	GO:0016021	Membrane; Multi-pass membrane protein.	-	ath:AT4G15470;
GSMUA_Achr8G00620_001	8:578583-580804	sp|B8BKP4|SWT14_ORYSI	Bidirectional sugar transporter SWEET14 (OsSWEET14)	SWEET14 Os11N3 OsI_36230	Oryza sativa subsp. indica (Rice)	0.663728	0	0.00313196	0.0500857	-1.79769e+308	DOWN	62.71	236	86	1	1	702	1	236	2e-87	reviewed	303	cellular response to abscisic acid stimulus; cellular response to osmotic stress; cellular response to salicylic acid stimulus; integral to plasma membrane; leaf senescence; sugar transmembrane transporter activity	GO:0071215; GO:0071470; GO:0071446; GO:0005887; GO:0010150; GO:0051119	Cell membrane; Multi-pass membrane protein.	-	-
GSMUA_Achr8G00620_001	8:578583-580804	sp|Q2R3P9|SWT14_ORYSJ	Bidirectional sugar transporter SWEET14 (OsSWEET14)	SWEET14 Os11N3 Os11g0508600 LOC_Os11g31190 OsJ_34008	Oryza sativa subsp. japonica (Rice)	0.663728	0	0.00313196	0.0500857	-1.79769e+308	DOWN	62.71	236	86	1	1	702	1	236	2e-87	reviewed	303	cellular response to abscisic acid stimulus; cellular response to osmotic stress; cellular response to salicylic acid stimulus; integral to plasma membrane; leaf senescence; sugar transmembrane transporter activity	GO:0071215; GO:0071470; GO:0071446; GO:0005887; GO:0010150; GO:0051119	Cell membrane; Multi-pass membrane protein.	-	dosa:Os11t0508600-01;osa:4350572;
GSMUA_Achr3G08120_001	3:5727068-5728092	sp|Q10LN5|SWT16_ORYSJ	Bidirectional sugar transporter SWEET16 (OsSWEET16)	SWEET16 Os03g0341300 LOC_Os03g22200 OsJ_10795	Oryza sativa subsp. japonica (Rice)	6.41476	20.1869	0.00280806	0.0465181	1.65395	UP	74.02	204	53	0	1	612	1	204	1e-79	reviewed	328	integral to plasma membrane; sugar transmembrane transporter activity	GO:0005887; GO:0051119	Cell membrane; Multi-pass membrane protein.	-	dosa:Os03t0341300-01;osa:4332795;
GSMUA_Achr8G10260_001	8:7311166-7314053	sp|Q10LN5|SWT16_ORYSJ	Bidirectional sugar transporter SWEET16 (OsSWEET16)	SWEET16 Os03g0341300 LOC_Os03g22200 OsJ_10795	Oryza sativa subsp. japonica (Rice)	1.46292	8.59054	6.03749e-05	0.0026556	2.55389	UP	59.32	177	72	0	16	546	8	184	8e-53	reviewed	328	integral to plasma membrane; sugar transmembrane transporter activity	GO:0005887; GO:0051119	Cell membrane; Multi-pass membrane protein.	-	dosa:Os03t0341300-01;osa:4332795;
GSMUA_Achr3G08120_001	3:5727068-5728092	sp|Q84WN3|SWT17_ARATH	Bidirectional sugar transporter SWEET17 (AtSWEET17)	SWEET17 At4g15920 dl4000c FCAALL.237	Arabidopsis thaliana (Mouse-ear cress)	6.41476	20.1869	0.00280806	0.0465181	1.65395	UP	53.17	205	95	1	1	612	1	205	2e-55	reviewed	241	integral to plasma membrane; sugar transmembrane transporter activity	GO:0005887; GO:0051119	Cell membrane; Multi-pass membrane protein.	-	ath:AT4G15920;
GSMUA_Achr8G10260_001	8:7311166-7314053	sp|Q84WN3|SWT17_ARATH	Bidirectional sugar transporter SWEET17 (AtSWEET17)	SWEET17 At4g15920 dl4000c FCAALL.237	Arabidopsis thaliana (Mouse-ear cress)	1.46292	8.59054	6.03749e-05	0.0026556	2.55389	UP	56.18	178	77	1	16	546	8	185	3e-53	reviewed	241	integral to plasma membrane; sugar transmembrane transporter activity	GO:0005887; GO:0051119	Cell membrane; Multi-pass membrane protein.	-	ath:AT4G15920;
GSMUA_Achr4G09090_001	4:6609341-6611669	sp|A2X3S3|SWET4_ORYSI	Bidirectional sugar transporter SWEET4 (OsSWEET4)	SWEET4 OsI_06860	Oryza sativa subsp. indica (Rice)	1.35896	0.143595	0.000218511	0.00742382	-3.24242	DOWN	64.66	249	87	1	151	897	2	249	3e-95	reviewed	259	chloroplast; integral to plasma membrane; sugar transmembrane transporter activity	GO:0009507; GO:0005887; GO:0051119	Cell membrane; Multi-pass membrane protein.	-	-
GSMUA_Achr4G09090_001	4:6609341-6611669	sp|Q6K4V2|SWET4_ORYSJ	Bidirectional sugar transporter SWEET4 (OsSWEET4)	SWEET4 Os02g0301100 LOC_Os02g19820 OsJ_06370 OSJNBa0010K08.10	Oryza sativa subsp. japonica (Rice)	1.35896	0.143595	0.000218511	0.00742382	-3.24242	DOWN	64.66	249	87	1	151	897	2	249	3e-95	reviewed	259	chloroplast; integral to plasma membrane; sugar transmembrane transporter activity	GO:0009507; GO:0005887; GO:0051119	Cell membrane; Multi-pass membrane protein.	-	dosa:Os02t0301100-01;osa:4329093;
GSMUA_Achr7G14690_001	7:11838179-11839868	sp|A2X3S3|SWET4_ORYSI	Bidirectional sugar transporter SWEET4 (OsSWEET4)	SWEET4 OsI_06860	Oryza sativa subsp. indica (Rice)	39.0405	15.1267	0.00237925	0.0413865	-1.36787	DOWN	72.24	245	66	1	53	781	1	245	3e-111	reviewed	259	chloroplast; integral to plasma membrane; sugar transmembrane transporter activity	GO:0009507; GO:0005887; GO:0051119	Cell membrane; Multi-pass membrane protein.	-	-
GSMUA_Achr7G14690_001	7:11838179-11839868	sp|Q6K4V2|SWET4_ORYSJ	Bidirectional sugar transporter SWEET4 (OsSWEET4)	SWEET4 Os02g0301100 LOC_Os02g19820 OsJ_06370 OSJNBa0010K08.10	Oryza sativa subsp. japonica (Rice)	39.0405	15.1267	0.00237925	0.0413865	-1.36787	DOWN	72.24	245	66	1	53	781	1	245	3e-111	reviewed	259	chloroplast; integral to plasma membrane; sugar transmembrane transporter activity	GO:0009507; GO:0005887; GO:0051119	Cell membrane; Multi-pass membrane protein.	-	dosa:Os02t0301100-01;osa:4329093;
GSMUA_Achr4G24540_001	4:24297767-24299513	sp|Q9XES5|DFRA_MALDO	Bifunctional dihydroflavonol 4-reductase/flavanone 4-reductase (Dihydroflavonol 4-reductase) (DFR) (EC 1.1.1.219) (Dihydrokaempferol 4-reductase) (Flavanone 4-reductase) (FNR) (EC 1.1.1.234)	DFR	Malus domestica (Apple) (Pyrus malus)	2.07239	0.541627	0.00639555	0.0811563	-1.93592	DOWN	65.17	333	116	0	52	1050	4	336	1e-172	reviewed	348	coenzyme binding; dihydrokaempferol 4-reductase activity; flavanone 4-reductase activity; flavonoid biosynthetic process	GO:0050662; GO:0045552; GO:0047890; GO:0009813	-	-	-
GSMUA_Achr3G07050_001	3:4748961-4752344	sp|Q84UV8|NEC3_NICLS	Bifunctional monodehydroascorbate reductase and carbonic anhydrase nectarin-3 (EC 1.6.5.4) (EC 4.2.1.1) (Nectarin-III) [Cleaved into: Nectarin-2]	NEC3	Nicotiana langsdorffii x Nicotiana sanderae (Ornamental tobacco)	5.645	0.50614	1.94729e-07	2.56064e-05	-3.47937	DOWN	52.96	253	115	4	124	876	11	261	2e-86	reviewed	274	carbonate dehydratase activity; extracellular region; monodehydroascorbate reductase (NADH) activity; one-carbon metabolic process; regulation of pH; response to oxygen radical; zinc ion binding	GO:0004089; GO:0005576; GO:0016656; GO:0006730; GO:0006885; GO:0000305; GO:0008270	Secreted.	-	-
GSMUA_Achr5G15530_001	5:11476593-11478353	sp|Q84UV8|NEC3_NICLS	Bifunctional monodehydroascorbate reductase and carbonic anhydrase nectarin-3 (EC 1.6.5.4) (EC 4.2.1.1) (Nectarin-III) [Cleaved into: Nectarin-2]	NEC3	Nicotiana langsdorffii x Nicotiana sanderae (Ornamental tobacco)	18.2213	3.45214	3.70239e-06	0.00028994	-2.40007	DOWN	51.35	222	105	3	200	862	42	261	8e-74	reviewed	274	carbonate dehydratase activity; extracellular region; monodehydroascorbate reductase (NADH) activity; one-carbon metabolic process; regulation of pH; response to oxygen radical; zinc ion binding	GO:0004089; GO:0005576; GO:0016656; GO:0006730; GO:0006885; GO:0000305; GO:0008270	Secreted.	-	-
GSMUA_Achr4G09530_001	4:6896189-6898339	sp|F4K657|BL1S2_ARATH	Biogenesis of lysosome-related organelles complex 1 subunit 2 (BLOC-1 subunit 2)	BLOS2 At5g49550 K6M13.19	Arabidopsis thaliana (Mouse-ear cress)	0.625615	6.31864	0.000183524	0.00647755	3.33627	UP	42.74	117	57	1	25	345	4	120	1e-17	reviewed	127	BLOC-1 complex; endosome	GO:0031083; GO:0005768	Cytoplasm. Endosome.	-	ath:AT5G49550;
GSMUA_Achr6G00580_001	6:368268-369040	sp|Q41001|BCP_PEA	Blue copper protein	-	Pisum sativum (Garden pea)	0.303073	0	0.0231815	0.182548	-1.79769e+308	DOWN	47.42	97	49	2	76	363	27	122	7e-19	reviewed	189	copper ion binding; electron carrier activity; electron transport chain	GO:0005507; GO:0009055; GO:0022900	-	-	-
GSMUA_Achr3G24480_001	3:24999499-25002521	sp|Q8VYR7|BOR1_ARATH	Boron transporter 1	BOR1 At2g47160 T3D7.3	Arabidopsis thaliana (Mouse-ear cress)	0.0964178	0.489536	0.00446943	0.0637962	2.34404	UP	76.26	716	152	6	1	2145	1	699	0	reviewed	704	endosome; inorganic anion exchanger activity; integral to membrane; response to boron-containing substance; vacuole	GO:0005768; GO:0005452; GO:0016021; GO:0010036; GO:0005773	Membrane; Multi-pass membrane protein. Endosome. Vacuole.	-	ath:AT2G47160;
GSMUA_Achr5G06140_001	5:4546871-4550255	sp|Q9XI23|BOR4_ARATH	Boron transporter 4	BOR4 At1g15460 F9L1.41	Arabidopsis thaliana (Mouse-ear cress)	1.24841	0.452747	0.0239022	0.185907	-1.46331	DOWN	66.07	669	208	5	16	1983	6	668	0	reviewed	683	borate efflux transmembrane transporter activity; cellular response to boron-containing substance levels; inorganic anion exchanger activity; integral to membrane; plasma membrane	GO:0080139; GO:0080029; GO:0005452; GO:0016021; GO:0005886	Membrane; Multi-pass membrane protein.	-	ath:AT1G15460;
GSMUA_Achr3G15170_001	3:15698148-15702994	tr|M0SET3|M0SET3_MUSAM	Branched-chain-amino-acid aminotransferase (EC 2.6.1.42)	-	Musa acuminata subsp. malaccensis (Wild banana) (Musa malaccensis)	1.92548	6.70664	0.000923717	0.0208568	1.80037	UP	100	382	0	0	275	1420	1	382	0	unreviewed	382	L-isoleucine transaminase activity; L-leucine transaminase activity; L-valine transaminase activity; branched-chain amino acid metabolic process	GO:0052656; GO:0052654; GO:0052655; GO:0009081	-	-	-
GSMUA_Achr3G15170_001	3:15698148-15702994	sp|Q9M401|BCAT3_ARATH	Branched-chain-amino-acid aminotransferase 3, chloroplastic (Atbcat-3) (EC 2.6.1.42)	BCAT3 At3g49680 T16K5.30	Arabidopsis thaliana (Mouse-ear cress)	1.92548	6.70664	0.000923717	0.0208568	1.80037	UP	67.85	339	108	1	407	1420	75	413	1e-172	reviewed	413	L-isoleucine transaminase activity; L-leucine transaminase activity; L-valine transaminase activity; branched-chain-amino-acid transaminase activity; chloroplast stroma; isoleucine biosynthetic process; leucine biosynthetic process; valine biosynthetic process	GO:0052656; GO:0052654; GO:0052655; GO:0004084; GO:0009570; GO:0009097; GO:0009098; GO:0009099	Plastid ‚ chloroplast.	Amino-acid biosynthesis; L-isoleucine biosynthesis; L-isoleucine from 2-oxobutanoate: step 4/4. Amino-acid biosynthesis; L-leucine biosynthesis; L-leucine from 3-methyl-2-oxobutanoate: step 4/4. Amino-acid biosynthesis; L-valine biosynthesis; L-valine from pyruvate: step 4/4.	ath:AT3G49680;
GSMUA_Achr3G15170_001	3:15698148-15702994	sp|Q9FYA6|BCAT5_ARATH	Branched-chain-amino-acid aminotransferase 5, chloroplastic (Atbcat-5) (EC 2.6.1.42)	BCAT5 At5g65780 F6H11.110 MPA24.13	Arabidopsis thaliana (Mouse-ear cress)	1.92548	6.70664	0.000923717	0.0208568	1.80037	UP	67.26	339	109	2	407	1420	78	415	1e-168	reviewed	415	L-isoleucine transaminase activity; L-leucine transaminase activity; L-valine transaminase activity; chloroplast; isoleucine biosynthetic process; leucine biosynthetic process; valine biosynthetic process	GO:0052656; GO:0052654; GO:0052655; GO:0009507; GO:0009097; GO:0009098; GO:0009099	Plastid ‚ chloroplast.	Amino-acid biosynthesis; L-isoleucine biosynthesis; L-isoleucine from 2-oxobutanoate: step 4/4. Amino-acid biosynthesis; L-leucine biosynthesis; L-leucine from 3-methyl-2-oxobutanoate: step 4/4. Amino-acid biosynthesis; L-valine biosynthesis; L-valine from pyruvate: step 4/4.	ath:AT5G65780;
GSMUA_Achr7G10900_001	7:8749138-8755024	sp|Q8L493|BCAL3_ARATH	Branched-chain-amino-acid aminotransferase-like protein 3, chloroplastic	At5g57850 MTI20_10	Arabidopsis thaliana (Mouse-ear cress)	8.28956	2.70813	0.00438172	0.0630049	-1.614	DOWN	65.54	325	107	2	85	1056	53	373	1e-149	reviewed	373	4-amino-4-deoxychorismate lyase activity; chloroplast stroma; para-aminobenzoic acid biosynthetic process; tetrahydrofolate biosynthetic process; transaminase activity	GO:0008696; GO:0009570; GO:0008153; GO:0046654; GO:0008483	Plastid ‚ chloroplast.	-	ath:AT5G57850;
GSMUA_Achr4G02240_001	4:1997225-1998426	sp|P35694|BRU1_SOYBN	Brassinosteroid-regulated protein BRU1	-	Glycine max (Soybean) (Glycine hispida)	32.7619	7.43453	1.10519e-05	0.000717562	-2.1397	DOWN	70.15	268	65	2	46	804	14	281	9e-137	reviewed	283	apoplast; cell wall; cellular glucan metabolic process; hydrolase activity, hydrolyzing O-glycosyl compounds; xyloglucan:xyloglucosyl transferase activity	GO:0048046; GO:0005618; GO:0006073; GO:0004553; GO:0016762	-	-	gmx:547802;
GSMUA_Achr5G08970_001	5:6528532-6538687	sp|Q9SRV1|BPM4_ARATH	BTB/POZ and MATH domain-containing protein 4 (Protein BTB-POZ AND MATH DOMAIN 4) (AtBPM4)	BPM4 At3g03740 F20H23.23	Arabidopsis thaliana (Mouse-ear cress)	34.7396	91.2027	0.00137215	0.027926	1.3925	UP	72.8	386	101	3	52	1197	36	421	0	reviewed	465	cellular response to salt stress; cellular response to water deprivation; cytosol; protein ubiquitination	GO:0071472; GO:0042631; GO:0005829; GO:0016567	Cytoplasm.	Protein modification; protein ubiquitination.	ath:AT3G03740;
GSMUA_Achr5G08970_001	5:6528532-6538687	sp|Q1EBV6|BPM5_ARATH	BTB/POZ and MATH domain-containing protein 5 (Protein BTB-POZ AND MATH DOMAIN 5) (AtBPM5)	BPM5 At5g21010 F22D1 T10F18.30	Arabidopsis thaliana (Mouse-ear cress)	34.7396	91.2027	0.00137215	0.027926	1.3925	UP	65.59	401	129	4	22	1203	10	408	0	reviewed	410	cellular response to salt stress; cellular response to water deprivation; cytosol; nucleus; protein ubiquitination	GO:0071472; GO:0042631; GO:0005829; GO:0005634; GO:0016567	Nucleus. Cytoplasm.	Protein modification; protein ubiquitination.	ath:AT5G21010;
GSMUA_Achr11G15080_001	11:16678498-16680573	sp|Q9FMK7|BT1_ARATH	BTB/POZ and TAZ domain-containing protein 1 (BTB and TAZ domain protein 1)	BT1 At5g63160 MDC12.13	Arabidopsis thaliana (Mouse-ear cress)	138.175	277.239	0.0368894	0.238587	1.00463	UP	50.31	324	143	5	37	990	24	335	4e-91	reviewed	365	calmodulin binding; cytoplasm; embryo sac development; histone acetylation; histone acetyltransferase activity; nucleus; pollen development; protein ubiquitination; regulation of transcription, DNA-dependent; response to auxin stimulus; response to hydrogen peroxide; response to salicylic acid stimulus; transcription cofactor activity; zinc ion binding	GO:0005516; GO:0005737; GO:0009553; GO:0016573; GO:0004402; GO:0005634; GO:0009555; GO:0016567; GO:0006355; GO:0009733; GO:0042542; GO:0009751; GO:0003712; GO:0008270	Nucleus. Cytoplasm.	Protein modification; protein ubiquitination.	ath:AT5G63160;
GSMUA_Achr11G15080_001	11:16678498-16680573	sp|Q94BN0|BT2_ARATH	BTB/POZ and TAZ domain-containing protein 2 (BTB and TAZ domain protein 2)	BT2 At3g48360 T29H11.120	Arabidopsis thaliana (Mouse-ear cress)	138.175	277.239	0.0368894	0.238587	1.00463	UP	48.68	341	154	5	40	1035	34	362	5e-93	reviewed	364	abscisic acid mediated signaling pathway; auxin mediated signaling pathway; calmodulin binding; circadian rhythm; cytoplasm; embryo sac development; histone acetylation; histone acetyltransferase activity; nucleus; pollen development; positive regulation of telomerase activity; protein ubiquitination; regulation of transcription, DNA-dependent; response to cold; response to hydrogen peroxide; res…	GO:0009738; GO:0009734; GO:0005516; GO:0007623; GO:0005737; GO:0009553; GO:0016573; GO:0004402; GO:0005634; GO:0009555; GO:0051973; GO:0016567; GO:0006355; GO:0009409; GO:0042542; GO:0009753; GO:0010167; GO:0009751; GO:0009651; GO:0009611; GO:0010182; GO:0003712; GO:0008270	Nucleus. Cytoplasm.	Protein modification; protein ubiquitination.	ath:AT3G48360;
GSMUA_Achr3G04220_001	3:2698617-2700258	sp|Q9XHZ8|Y1178_ARATH	BTB/POZ domain-containing protein At1g21780	At1g21780 F8K7.22	Arabidopsis thaliana (Mouse-ear cress)	8.19236	19.7841	0.00801347	0.0935029	1.27199	UP	51.86	322	152	3	19	981	5	324	2e-120	reviewed	326	Cul3-RING ubiquitin ligase complex; protein ubiquitination	GO:0031463; GO:0016567	-	Protein modification; protein ubiquitination.	ath:AT1G21780;
GSMUA_Achr4G31620_001	4:28747385-28750950	sp|Q9S9Q9|Y1044_ARATH	BTB/POZ domain-containing protein At1g30440	At1g30440 F26G16.2	Arabidopsis thaliana (Mouse-ear cress)	6.95005	3.03026	0.0196697	0.164847	-1.19758	DOWN	60.12	652	184	10	1	1740	1	648	0	reviewed	665	plasma membrane; protein ubiquitination	GO:0005886; GO:0016567	-	Protein modification; protein ubiquitination.	ath:AT1G30440;
GSMUA_Achr7G04200_001	7:3250037-3255700	sp|Q8RXR6|Y1028_ARATH	BTB/POZ domain-containing protein At1g50280	At1g50280 F14I3.11	Arabidopsis thaliana (Mouse-ear cress)	11.0319	3.38255	0.000651129	0.0162488	-1.7055	DOWN	47.65	468	231	6	1	1377	1	463	5e-134	reviewed	525	protein ubiquitination	GO:0016567	-	Protein modification; protein ubiquitination.	ath:AT1G50280;
GSMUA_Achr3G04220_001	3:2698617-2700258	sp|Q680K8|Y1576_ARATH	BTB/POZ domain-containing protein At1g55760	At1g55760 F20N2.15	Arabidopsis thaliana (Mouse-ear cress)	8.19236	19.7841	0.00801347	0.0935029	1.27199	UP	63.64	330	118	2	1	987	1	329	1e-157	reviewed	329	protein ubiquitination	GO:0016567	-	Protein modification; protein ubiquitination.	ath:AT1G55760;
GSMUA_Achr2G17200_001	2:17824071-17827327	sp|Q9CAJ9|Y1385_ARATH	BTB/POZ domain-containing protein At1g63850	At1g63850 T12P18.13	Arabidopsis thaliana (Mouse-ear cress)	7.15578	2.5194	0.00362797	0.0556004	-1.50603	DOWN	41.39	418	213	7	280	1476	123	527	7e-105	reviewed	548	protein ubiquitination	GO:0016567	-	Protein modification; protein ubiquitination.	ath:AT1G63850;
GSMUA_Achr7G08160_001	7:6111559-6115634	sp|Q9CAJ9|Y1385_ARATH	BTB/POZ domain-containing protein At1g63850	At1g63850 T12P18.13	Arabidopsis thaliana (Mouse-ear cress)	25.6117	12.1625	0.0150064	0.139402	-1.07436	DOWN	43.08	390	190	6	1	1113	157	533	7e-97	reviewed	548	protein ubiquitination	GO:0016567	-	Protein modification; protein ubiquitination.	ath:AT1G63850;
GSMUA_Achr10G16800_001	10:24200558-24202981	sp|Q9C9V6|Y1790_ARATH	BTB/POZ domain-containing protein At1g67900	At1g67900 T23K23.25	Arabidopsis thaliana (Mouse-ear cress)	6.7836	16.6746	0.0041961	0.0613045	1.29753	UP	54.87	636	208	8	206	1894	1	630	0	reviewed	631	protein ubiquitination	GO:0016567	-	Protein modification; protein ubiquitination.	ath:AT1G67900;
GSMUA_Achr10G01130_001	10:1960472-1969163	sp|O82343|Y2626_ARATH	BTB/POZ domain-containing protein At2g46260	At2g46260 T3F17.9	Arabidopsis thaliana (Mouse-ear cress)	13.3814	25.8845	0.0266578	0.196653	0.951863	NEUTRAL	71.19	302	85	1	682	1581	142	443	1e-141	reviewed	561	protein ubiquitination; response to red light	GO:0016567; GO:0010114	-	Protein modification; protein ubiquitination.	ath:AT2G46260;
GSMUA_Achr6G31970_001	6:31550056-31553851	sp|O82343|Y2626_ARATH	BTB/POZ domain-containing protein At2g46260	At2g46260 T3F17.9	Arabidopsis thaliana (Mouse-ear cress)	3.52767	1.45412	0.0263557	0.195316	-1.27858	DOWN	60	540	200	8	10	1602	18	550	0	reviewed	561	protein ubiquitination; response to red light	GO:0016567; GO:0010114	-	Protein modification; protein ubiquitination.	ath:AT2G46260;
GSMUA_Achr7G21950_001	7:24567273-24571908	sp|Q9C9Z7|Y3857_ARATH	BTB/POZ domain-containing protein At3g08570	At3g08570 F17O14.4	Arabidopsis thaliana (Mouse-ear cress)	0.329491	0.0415112	0.00456597	0.0648823	-2.98867	DOWN	54.58	590	183	12	79	1644	29	601	0	reviewed	617	protein ubiquitination	GO:0016567	-	Protein modification; protein ubiquitination.	ath:AT3G08570;
GSMUA_Achr1G08600_001	1:6569682-6571974	sp|Q9LT24|Y3985_ARATH	BTB/POZ domain-containing protein At3g19850	At3g19850 MPN9.9	Arabidopsis thaliana (Mouse-ear cress)	3.83	1.64434	0.0443308	0.265163	-1.21984	DOWN	31.37	459	235	11	61	1212	101	554	2e-55	reviewed	554	protein ubiquitination	GO:0016567	-	Protein modification; protein ubiquitination.	ath:AT3G19850;
GSMUA_Achr7G04200_001	7:3250037-3255700	sp|Q9LT24|Y3985_ARATH	BTB/POZ domain-containing protein At3g19850	At3g19850 MPN9.9	Arabidopsis thaliana (Mouse-ear cress)	11.0319	3.38255	0.000651129	0.0162488	-1.7055	DOWN	50.2	502	227	9	13	1479	5	496	2e-154	reviewed	554	protein ubiquitination	GO:0016567	-	Protein modification; protein ubiquitination.	ath:AT3G19850;
GSMUA_Achr1G08600_001	1:6569682-6571974	sp|Q9C5J4|Y3210_ARATH	BTB/POZ domain-containing protein At3g22104	At3g22104 MZN24.32	Arabidopsis thaliana (Mouse-ear cress)	3.83	1.64434	0.0443308	0.265163	-1.21984	DOWN	42.41	415	203	6	70	1215	95	506	2e-88	reviewed	506	protein ubiquitination	GO:0016567	-	Protein modification; protein ubiquitination.	ath:AT3G22104;
GSMUA_Achr10G16800_001	10:24200558-24202981	sp|Q9LIM6|Y3649_ARATH	BTB/POZ domain-containing protein At3g26490	At3g26490 F20C19.23	Arabidopsis thaliana (Mouse-ear cress)	6.7836	16.6746	0.0041961	0.0613045	1.29753	UP	46.09	614	252	13	206	1891	1	587	2e-167	reviewed	588	plasma membrane; protein ubiquitination	GO:0005886; GO:0016567	-	Protein modification; protein ubiquitination.	ath:AT3G26490;
GSMUA_Achr2G17200_001	2:17824071-17827327	sp|Q9SVM0|Y3078_ARATH	BTB/POZ domain-containing protein At3g50780	At3g50780 F18B3.60	Arabidopsis thaliana (Mouse-ear cress)	7.15578	2.5194	0.00362797	0.0556004	-1.50603	DOWN	55.98	518	198	8	1	1497	1	507	0	reviewed	520	protein ubiquitination	GO:0016567	-	Protein modification; protein ubiquitination.	ath:AT3G50780;
GSMUA_Achr7G08160_001	7:6111559-6115634	sp|Q9SVM0|Y3078_ARATH	BTB/POZ domain-containing protein At3g50780	At3g50780 F18B3.60	Arabidopsis thaliana (Mouse-ear cress)	25.6117	12.1625	0.0150064	0.139402	-1.07436	DOWN	61.38	378	133	6	1	1122	141	509	5e-153	reviewed	520	protein ubiquitination	GO:0016567	-	Protein modification; protein ubiquitination.	ath:AT3G50780;
GSMUA_Achr8G04840_001	8:3203131-3205428	sp|Q8LPQ3|Y3084_ARATH	BTB/POZ domain-containing protein At3g50840	At3g50840 F18B3_120	Arabidopsis thaliana (Mouse-ear cress)	0.579117	1.50177	0.0359868	0.234482	1.37474	UP	47.82	596	251	9	67	1761	3	569	6e-154	reviewed	569	protein ubiquitination	GO:0016567	-	Protein modification; protein ubiquitination.	ath:AT3G50840;
GSMUA_Achr4G31620_001	4:28747385-28750950	sp|Q9LYW0|Y5325_ARATH	BTB/POZ domain-containing protein At5g03250	At5g03250 F15A17_280 MOK16.16	Arabidopsis thaliana (Mouse-ear cress)	6.95005	3.03026	0.0196697	0.164847	-1.19758	DOWN	50.42	601	234	10	1	1668	1	582	0	reviewed	592	protein ubiquitination	GO:0016567	-	Protein modification; protein ubiquitination.	ath:AT5G03250;
GSMUA_Achr11G23590_001	11:23449517-23451781	sp|Q9FKB6|Y5880_ARATH	BTB/POZ domain-containing protein At5g48800	At5g48800 K24G6.13	Arabidopsis thaliana (Mouse-ear cress)	12.4611	40.3152	0.000104061	0.00419202	1.6939	UP	37.85	576	294	10	43	1650	31	582	1e-108	reviewed	614	plasma membrane; protein ubiquitination	GO:0005886; GO:0016567	-	Protein modification; protein ubiquitination.	ath:AT5G48800;
GSMUA_Achr8G04840_001	8:3203131-3205428	sp|Q94A73|Y5656_ARATH	BTB/POZ domain-containing protein At5g66560	At5g66560 K1F13.23	Arabidopsis thaliana (Mouse-ear cress)	0.579117	1.50177	0.0359868	0.234482	1.37474	UP	52.58	523	181	7	52	1437	2	518	5e-167	reviewed	668	plasma membrane; protein ubiquitination	GO:0005886; GO:0016567	-	Protein modification; protein ubiquitination.	ath:AT5G66560;
GSMUA_Achr5G29690_001	5:29342570-29345493	sp|Q66GP0|Y5738_ARATH	BTB/POZ domain-containing protein At5g67385	At5g67385 K8K14	Arabidopsis thaliana (Mouse-ear cress)	5.42908	19.2044	6.69456e-05	0.00292429	1.82265	UP	37.28	625	329	15	28	1800	9	604	9e-117	reviewed	604	protein ubiquitination	GO:0016567	-	Protein modification; protein ubiquitination.	ath:AT5G67385;
GSMUA_Achr4G10900_001	4:7869952-7874231	sp|O80970|NPY2_ARATH	BTB/POZ domain-containing protein NPY2 (Protein NAKED PINS IN YUC MUTANTS 2)	NPY2 At2g14820 F26C24.4	Arabidopsis thaliana (Mouse-ear cress)	0.128278	0.420193	0.0424144	0.2598	1.71177	UP	52.31	585	222	10	1	1596	1	581	0	reviewed	634	cell periphery; positive gravitropism; protein ubiquitination	GO:0071944; GO:0009958; GO:0016567	-	Protein modification; protein ubiquitination.	ath:AT2G14820;
GSMUA_Achr4G10900_001	4:7869952-7874231	sp|Q9FN09|NPY3_ARATH	BTB/POZ domain-containing protein NPY3 (Protein NAKED PINS IN YUC MUTANTS 3)	NPY3 At5g67440 K8K14.18	Arabidopsis thaliana (Mouse-ear cress)	0.128278	0.420193	0.0424144	0.2598	1.71177	UP	53.23	511	203	8	1	1458	1	500	7e-178	reviewed	579	cell periphery; flower development; positive gravitropism; protein ubiquitination	GO:0071944; GO:0009908; GO:0009958; GO:0016567	-	Protein modification; protein ubiquitination.	ath:AT5G67440;
GSMUA_Achr10G01130_001	10:1960472-1969163	sp|Q9FPW6|POB1_ARATH	BTB/POZ domain-containing protein POB1 (POZ/BTB CONTAINING-PROTEIN 1) (AtPOB1)	POB1 At3g61600 F15G16.4 F2A19.200	Arabidopsis thaliana (Mouse-ear cress)	13.3814	25.8845	0.0266578	0.196653	0.951863	NEUTRAL	71.85	302	83	1	682	1581	144	445	3e-143	reviewed	561	nucleus; protein ubiquitination; response to red light	GO:0005634; GO:0016567; GO:0010114	-	Protein modification; protein ubiquitination.	ath:AT3G61600;
GSMUA_Achr6G31970_001	6:31550056-31553851	sp|Q9FPW6|POB1_ARATH	BTB/POZ domain-containing protein POB1 (POZ/BTB CONTAINING-PROTEIN 1) (AtPOB1)	POB1 At3g61600 F15G16.4 F2A19.200	Arabidopsis thaliana (Mouse-ear cress)	3.52767	1.45412	0.0263557	0.195316	-1.27858	DOWN	60.66	544	195	9	1	1602	17	551	0	reviewed	561	nucleus; protein ubiquitination; response to red light	GO:0005634; GO:0016567; GO:0010114	-	Protein modification; protein ubiquitination.	ath:AT3G61600;
GSMUA_Achr3G25320_001	3:25550716-25552672	sp|Q6ZA27|BURPC_ORYSJ	BURP domain-containing protein 12 (OsBURP12)	BURP12 Os08g0380100 LOC_Os08g29200 P0709D11.28	Oryza sativa subsp. japonica (Rice)	0.775476	0.178258	0.00714418	0.0872326	-2.12112	DOWN	49.92	603	187	6	112	1587	29	627	3e-167	reviewed	627	-	-	-	-	dosa:Os08t0380100-01;osa:4345440;
GSMUA_Achr5G09420_001	5:6785108-6785899	sp|Q942D4|BURP3_ORYSJ	BURP domain-containing protein 3 (OsBURP03)	BURP3 Os01g0733500 LOC_Os01g53240 B1060H01.8 OsJ_03360 OSJNBb0036G09.19	Oryza sativa subsp. japonica (Rice)	44.7013	81.8398	0.0434639	0.262761	0.872488	NEUTRAL	56.8	206	60	4	1	534	225	429	3e-52	reviewed	429	-	-	-	-	dosa:Os01t0733500-01;osa:4324159;
GSMUA_Achr5G09420_001	5:6785108-6785899	sp|Q0JEP3|BURP5_ORYSJ	BURP domain-containing protein 5 (OsBURP05)	BURP5 Os04g0225700 LOC_Os04g14990 OsJ_13897 OSJNBa0036B17.11	Oryza sativa subsp. japonica (Rice)	44.7013	81.8398	0.0434639	0.262761	0.872488	NEUTRAL	48.29	205	78	4	1	534	121	324	2e-43	reviewed	324	-	-	-	-	dosa:Os04t0225700-00;osa:4335212;
GSMUA_Achr6G03510_001	6:2412402-2419532	sp|Q9ZVT9|C2GR1_ARATH	C2 and GRAM domain-containing protein At1g03370	At1g03370 F15K9.2	Arabidopsis thaliana (Mouse-ear cress)	5.38494	1.81281	0.00114532	0.024263	-1.5707	DOWN	60.24	928	349	7	505	3279	101	1011	0	reviewed	1020	integral to membrane	GO:0016021	Membrane; Single-pass membrane protein.	-	ath:AT1G03370;
GSMUA_Achr6G03510_001	6:2412402-2419532	sp|Q9ZVT9|C2GR1_ARATH	C2 and GRAM domain-containing protein At1g03370	At1g03370 F15K9.2	Arabidopsis thaliana (Mouse-ear cress)	5.38494	1.81281	0.00114532	0.024263	-1.5707	DOWN	69.75	119	35	1	1	357	1	118	4e-42	reviewed	1020	integral to membrane	GO:0016021	Membrane; Single-pass membrane protein.	-	ath:AT1G03370;
GSMUA_Achr5G21940_001	5:24075434-24081201	sp|Q9SZW4|HMA2_ARATH	Cadmium/zinc-transporting ATPase HMA2 (EC 3.6.3.3) (EC 3.6.3.5) (Cadmium/zinc-transporting ATPase 3) (Protein HEAVY METAL ATPASE 2)	HMA2 At4g30110 F6G3.140	Arabidopsis thaliana (Mouse-ear cress)	2.30084	0.609256	0.00110342	0.0236121	-1.91704	DOWN	59.97	702	279	1	154	2253	5	706	0	reviewed	951	ATP binding; cadmium-exporting ATPase activity; integral to membrane; metal ion binding; plasma membrane; zinc ion homeostasis; zinc-exporting ATPase activity	GO:0005524; GO:0008551; GO:0016021; GO:0046872; GO:0005886; GO:0055069; GO:0016463	Cell membrane; Multi-pass membrane protein.	-	ath:AT4G30110;
GSMUA_Achr5G22660_001	5:24626824-24632054	sp|Q9SZW4|HMA2_ARATH	Cadmium/zinc-transporting ATPase HMA2 (EC 3.6.3.3) (EC 3.6.3.5) (Cadmium/zinc-transporting ATPase 3) (Protein HEAVY METAL ATPASE 2)	HMA2 At4g30110 F6G3.140	Arabidopsis thaliana (Mouse-ear cress)	1.05618	0.274575	0.00405045	0.0597766	-1.94358	DOWN	56.16	796	325	6	40	2355	5	800	0	reviewed	951	ATP binding; cadmium-exporting ATPase activity; integral to membrane; metal ion binding; plasma membrane; zinc ion homeostasis; zinc-exporting ATPase activity	GO:0005524; GO:0008551; GO:0016021; GO:0046872; GO:0005886; GO:0055069; GO:0016463	Cell membrane; Multi-pass membrane protein.	-	ath:AT4G30110;
GSMUA_Achr3G27470_001	3:27018663-27020315	sp|O82054|COMT1_SACOF	Caffeic acid 3-O-methyltransferase (CAOMT) (COMT) (EC 2.1.1.68) (S-adenosysl-L-methionine:caffeic acid 3-O-methyltransferase)	COMT	Saccharum officinarum (Sugarcane)	6.86377	2.20765	0.00375149	0.0568104	-1.63649	DOWN	76.92	351	77	3	43	1086	13	362	0	reviewed	362	caffeate O-methyltransferase activity; lignin biosynthetic process	GO:0047763; GO:0009809	-	Aromatic compound metabolism; phenylpropanoid biosynthesis.	-
GSMUA_Achr3G27470_001	3:27018663-27020315	sp|Q06509|COMT1_MAIZE	Caffeic acid 3-O-methyltransferase (CAOMT) (COMT) (EC 2.1.1.68) (S-adenosysl-L-methionine:caffeic acid 3-O-methyltransferase)	-	Zea mays (Maize)	6.86377	2.20765	0.00375149	0.0568104	-1.63649	DOWN	77.05	353	75	3	43	1086	13	364	0	reviewed	364	caffeate O-methyltransferase activity; lignin biosynthetic process	GO:0047763; GO:0009809	-	Aromatic compound metabolism; phenylpropanoid biosynthesis.	-
GSMUA_Achr6G36400_001	6:34394365-34396067	sp|Q8H9B6|CAMT_SOLTU	Caffeoyl-CoA O-methyltransferase (EC 2.1.1.104) (Trans-caffeoyl-CoA 3-O-methyltransferase) (CCoAMT) (CCoAOMT)	CCOAOMT	Solanum tuberosum (Potato)	71.2556	29.3709	0.0030979	0.049729	-1.27861	DOWN	89.3	243	24	1	50	778	1	241	8e-160	reviewed	242	caffeoyl-CoA O-methyltransferase activity; lignin biosynthetic process; metal ion binding	GO:0042409; GO:0009809; GO:0046872	-	Aromatic compound metabolism; phenylpropanoid biosynthesis.	-
GSMUA_Achr8G15650_001	8:13284080-13285245	sp|Q43095|CAMT_POPTM	Caffeoyl-CoA O-methyltransferase (EC 2.1.1.104) (Trans-caffeoyl-CoA 3-O-methyltransferase) (CCoAMT) (CCoAOMT)	-	Populus tremuloides (Quaking aspen)	0.857937	0	0.00388502	0.0580839	-1.79769e+308	DOWN	82.7	237	27	1	28	696	11	247	2e-145	reviewed	247	caffeoyl-CoA O-methyltransferase activity; lignin biosynthetic process; metal ion binding	GO:0042409; GO:0009809; GO:0046872	-	Aromatic compound metabolism; phenylpropanoid biosynthesis.	-
GSMUA_Achr6G36400_001	6:34394365-34396067	sp|O65862|CAMT1_POPTR	Caffeoyl-CoA O-methyltransferase 1 (EC 2.1.1.104) (Trans-caffeoyl-CoA 3-O-methyltransferase 1) (CCoAMT-1) (CCoAOMT-1)	CCOAOMT1	Populus trichocarpa (Western balsam poplar) (Populus balsamifera subsp. trichocarpa)	71.2556	29.3709	0.0030979	0.049729	-1.27861	DOWN	87.65	243	30	0	53	781	5	247	5e-159	reviewed	247	caffeoyl-CoA O-methyltransferase activity; coumarin biosynthetic process; lignin biosynthetic process; metal ion binding; response to cadmium ion	GO:0042409; GO:0009805; GO:0009809; GO:0046872; GO:0046686	-	Aromatic compound metabolism; phenylpropanoid biosynthesis.	pop:POPTR_649581;
GSMUA_Achr8G15650_001	8:13284080-13285245	sp|O65862|CAMT1_POPTR	Caffeoyl-CoA O-methyltransferase 1 (EC 2.1.1.104) (Trans-caffeoyl-CoA 3-O-methyltransferase 1) (CCoAMT-1) (CCoAOMT-1)	CCOAOMT1	Populus trichocarpa (Western balsam poplar) (Populus balsamifera subsp. trichocarpa)	0.857937	0	0.00388502	0.0580839	-1.79769e+308	DOWN	82.7	237	27	1	28	696	11	247	4e-145	reviewed	247	caffeoyl-CoA O-methyltransferase activity; coumarin biosynthetic process; lignin biosynthetic process; metal ion binding; response to cadmium ion	GO:0042409; GO:0009805; GO:0009809; GO:0046872; GO:0046686	-	Aromatic compound metabolism; phenylpropanoid biosynthesis.	pop:POPTR_649581;
GSMUA_Achr3G32370_001	3:30313821-30317439	sp|Q7FRS8|CNBLA_ARATH	Calcineurin B-like protein 10	CBL10 At4g33000 F26P21_120	Arabidopsis thaliana (Mouse-ear cress)	13.3462	26.3168	0.0302026	0.213453	0.979559	NEUTRAL	61.66	253	74	5	114	860	23	256	5e-95	reviewed	256	calcium ion binding; hyperosmotic salinity response; plant-type vacuole membrane; plasma membrane; regulation of ion homeostasis; regulation of potassium ion transport	GO:0005509; GO:0042538; GO:0009705; GO:0005886; GO:2000021; GO:0043266	-	-	ath:AT4G33000;
GSMUA_Achr1G13780_001	1:10512626-10517788	sp|O81223|CNBL4_ARATH	Calcineurin B-like protein 4 (Protein SALT OVERLY SENSITIVE 3)	CBL4 SOS3 At5g24270 MOP9.8	Arabidopsis thaliana (Mouse-ear cress)	1.11644	0.109817	0.00132142	0.0272257	-3.34574	DOWN	72.87	188	51	0	197	760	10	197	3e-95	reviewed	222	calcineurin complex; calcium ion binding; calcium-dependent protein serine/threonine phosphatase activity; cellular potassium ion homeostasis; cytoplasm; detection of calcium ion; hypotonic salinity response; plasma membrane	GO:0005955; GO:0005509; GO:0004723; GO:0030007; GO:0005737; GO:0005513; GO:0042539; GO:0005886	Cell membrane; Lipid-anchor.	-	ath:AT5G24270;
GSMUA_Achr1G13780_001	1:10512626-10517788	sp|Q3HRP0|CNBL7_ORYSJ	Calcineurin B-like protein 7	CBL7 Os02g0291000 LOC_Os02g18880 OJ1086_G08.10	Oryza sativa subsp. japonica (Rice)	1.11644	0.109817	0.00132142	0.0272257	-3.34574	DOWN	75	184	46	0	209	760	10	193	2e-94	reviewed	213	calcium ion binding; cellular potassium ion homeostasis; cytoplasm; detection of calcium ion; hypotonic salinity response; plasma membrane; response to water deprivation	GO:0005509; GO:0030007; GO:0005737; GO:0005513; GO:0042539; GO:0005886; GO:0009414	Cell membrane; Lipid-anchor.	-	dosa:Os02t0291000-00;osa:4329060;
GSMUA_Achr3G32370_001	3:30313821-30317439	sp|Q3HRN8|CNBL9_ORYSJ	Calcineurin B-like protein 9	CBL9 Os01g0579600 LOC_Os01g39770	Oryza sativa subsp. japonica (Rice)	13.3462	26.3168	0.0302026	0.213453	0.979559	NEUTRAL	59.07	281	71	5	114	860	22	290	2e-98	reviewed	290	calcium ion binding	GO:0005509	-	-	dosa:Os01t0579600-01;
GSMUA_Achr10G12640_001	10:21617223-21623087	sp|Q10KY3|CAMK1_ORYSJ	Calcium/calmodulin-dependent serine/threonine-protein kinase 1 (EC 2.7.11.17) (Calcium/calmodulin-binding serine/threonine-protein kinase) (CaM-binding protein kinase) (OsCBK)	CAMK1 Os03g0366200 LOC_Os03g25070	Oryza sativa subsp. japonica (Rice)	5.46549	1.70339	0.00186322	0.0344847	-1.68194	DOWN	79.82	545	108	2	97	1725	55	599	0	reviewed	600	ATP binding; calcium ion binding; calmodulin-dependent protein kinase activity; plasma membrane	GO:0005524; GO:0005509; GO:0004683; GO:0005886	-	-	dosa:Os03t0366200-01;dosa:Os07t0641200-01;osa:4332914;
GSMUA_Achr3G18430_001	3:19872895-19881601	sp|Q10KY3|CAMK1_ORYSJ	Calcium/calmodulin-dependent serine/threonine-protein kinase 1 (EC 2.7.11.17) (Calcium/calmodulin-binding serine/threonine-protein kinase) (CaM-binding protein kinase) (OsCBK)	CAMK1 Os03g0366200 LOC_Os03g25070	Oryza sativa subsp. japonica (Rice)	23.8969	10.1953	0.00490974	0.068127	-1.22892	DOWN	73.25	542	138	1	13	1617	59	600	0	reviewed	600	ATP binding; calcium ion binding; calmodulin-dependent protein kinase activity; plasma membrane	GO:0005524; GO:0005509; GO:0004683; GO:0005886	-	-	dosa:Os03t0366200-01;dosa:Os07t0641200-01;osa:4332914;
GSMUA_Achr3G07210_001	3:4877439-4878081	sp|Q9M7R0|ALL8_OLEEU	Calcium-binding allergen Ole e 8 (PCA18/PCA23) (allergen Ole e 8)	-	Olea europaea (Common olive)	57.1901	104.09	0.0449188	0.267587	0.863994	NEUTRAL	34.18	158	98	3	1	468	1	154	2e-17	reviewed	171	calcium ion binding	GO:0005509	-	-	-
GSMUA_Achr5G01860_001	5:1117716-1118453	sp|Q9SRE6|CML38_ARATH	Calcium-binding protein CML38 (Calmodulin-like protein 38)	CML38 At1g76650 F28O16.2	Arabidopsis thaliana (Mouse-ear cress)	0.247428	0.868374	0.0460893	0.271329	1.81131	UP	37.06	170	101	1	7	516	13	176	4e-20	reviewed	177	calcium ion binding; plasma membrane; response to wounding	GO:0005509; GO:0005886; GO:0009611	-	-	ath:AT1G76650;
GSMUA_Achr5G26360_001	5:27195429-27196009	sp|Q9ZPX9|KIC_ARATH	Calcium-binding protein KIC (KCBP-interacting calcium-binding protein)	KIC At2g46600 F13A10.13	Arabidopsis thaliana (Mouse-ear cress)	7.16091	1.31225	0.000370404	0.0110076	-2.4481	DOWN	52.38	105	50	0	4	318	16	120	6e-28	reviewed	135	calcium ion binding; trichome branching	GO:0005509; GO:0010091	-	-	ath:AT2G46600;
GSMUA_Achr7G27110_001	7:28253189-28253540	sp|Q9ZPX9|KIC_ARATH	Calcium-binding protein KIC (KCBP-interacting calcium-binding protein)	KIC At2g46600 F13A10.13	Arabidopsis thaliana (Mouse-ear cress)	0.635179	0	0.0338424	0.228153	-1.79769e+308	DOWN	60.19	103	41	0	16	324	20	122	1e-37	reviewed	135	calcium ion binding; trichome branching	GO:0005509; GO:0010091	-	-	ath:AT2G46600;
GSMUA_Achr5G26360_001	5:27195429-27196009	sp|Q9LSQ6|PBP1_ARATH	Calcium-binding protein PBP1 (KIC-related protein 2) (PINOID-binding protein 1)	PBP1 KRP2 At5g54490 F24B18.11	Arabidopsis thaliana (Mouse-ear cress)	7.16091	1.31225	0.000370404	0.0110076	-2.4481	DOWN	57.01	107	45	1	19	336	18	124	3e-26	reviewed	127	calcium ion binding; response to auxin stimulus	GO:0005509; GO:0009733	-	-	ath:AT5G54490;
GSMUA_Achr7G27110_001	7:28253189-28253540	sp|Q9LSQ6|PBP1_ARATH	Calcium-binding protein PBP1 (KIC-related protein 2) (PINOID-binding protein 1)	PBP1 KRP2 At5g54490 F24B18.11	Arabidopsis thaliana (Mouse-ear cress)	0.635179	0	0.0338424	0.228153	-1.79769e+308	DOWN	62.75	102	37	1	22	324	19	120	1e-36	reviewed	127	calcium ion binding; response to auxin stimulus	GO:0005509; GO:0009733	-	-	ath:AT5G54490;
GSMUA_Achr2G06360_001	2:11177114-11182810	sp|Q9FMP5|CDPKH_ARATH	Calcium-dependent protein kinase 17 (EC 2.7.11.1)	CPK17 At5g12180 MXC9.14	Arabidopsis thaliana (Mouse-ear cress)	1.68007	0.617718	0.0247493	0.189621	-1.4435	DOWN	71.25	473	131	3	142	1554	58	527	0	reviewed	528	ATP binding; calcium ion binding; cytoplasm; plasma membrane; protein autophosphorylation; protein serine/threonine kinase activity; regulation of pollen tube growth	GO:0005524; GO:0005509; GO:0005737; GO:0005886; GO:0046777; GO:0004674; GO:0080092	Membrane; Lipid-anchor.	-	ath:AT5G12180;
GSMUA_Achr6G29450_001	6:29682877-29685263	sp|P49101|CDPK2_MAIZE	Calcium-dependent protein kinase 2 (CDPK 2) (EC 2.7.11.1)	CPK2 CDPK2	Zea mays (Maize)	227.185	93.8319	0.00808786	0.0939413	-1.27571	DOWN	72.49	458	77	2	169	1395	51	508	0	reviewed	513	ATP binding; calcium ion binding; protein serine/threonine kinase activity	GO:0005524; GO:0005509; GO:0004674	-	-	zma:542526;
GSMUA_Achr1G02290_001	1:1853507-1854654	sp|Q9ZSA2|CDPKL_ARATH	Calcium-dependent protein kinase 21 (EC 2.7.11.1)	CPK21 At4g04720 T4B21.13	Arabidopsis thaliana (Mouse-ear cress)	5.53159	0.96852	0.000412463	0.0118818	-2.51384	DOWN	74.63	205	51	1	1	615	318	521	2e-94	reviewed	531	ATP binding; calcium ion binding; plasma membrane; plasmodesma; protein kinase activity; protein serine/threonine kinase activity	GO:0005524; GO:0005509; GO:0005886; GO:0009506; GO:0004672; GO:0004674	Cell membrane; Lipid-anchor.	-	ath:AT4G04720;
GSMUA_Achr1G02310_001	1:1881710-1882857	sp|Q9ZSA2|CDPKL_ARATH	Calcium-dependent protein kinase 21 (EC 2.7.11.1)	CPK21 At4g04720 T4B21.13	Arabidopsis thaliana (Mouse-ear cress)	2.06496	0.372508	0.00385461	0.0578853	-2.47077	DOWN	75.61	205	49	1	1	615	318	521	4e-106	reviewed	531	ATP binding; calcium ion binding; plasma membrane; plasmodesma; protein kinase activity; protein serine/threonine kinase activity	GO:0005524; GO:0005509; GO:0005886; GO:0009506; GO:0004672; GO:0004674	Cell membrane; Lipid-anchor.	-	ath:AT4G04720;
GSMUA_Achr1G02310_001	1:1881710-1882857	sp|Q8RWL2|CDPKT_ARATH	Calcium-dependent protein kinase 29 (EC 2.7.11.1)	CPK29 At1g76040 T4O12.25	Arabidopsis thaliana (Mouse-ear cress)	2.06496	0.372508	0.00385461	0.0578853	-2.47077	DOWN	76.1	205	48	1	1	615	323	526	4e-108	reviewed	534	ATP binding; calcium ion binding; membrane; protein serine/threonine kinase activity	GO:0005524; GO:0005509; GO:0016020; GO:0004674	Membrane; Lipid-anchor.	-	ath:AT1G76040;
GSMUA_Achr2G06360_001	2:11177114-11182810	sp|Q42479|CDPK3_ARATH	Calcium-dependent protein kinase 3 (EC 2.7.11.1) (Calcium-dependent protein kinase isoform CDPK6) (AtCDPK6)	CPK3 CDPK6 At4g23650 F9D16.120	Arabidopsis thaliana (Mouse-ear cress)	1.68007	0.617718	0.0247493	0.189621	-1.4435	DOWN	76.28	468	106	3	145	1542	64	528	0	reviewed	529	ATP binding; abscisic acid mediated signaling pathway; calcium ion binding; cytosol; nucleus; plasma membrane; protein autophosphorylation; protein serine/threonine kinase activity; regulation of anion channel activity; regulation of stomatal movement; response to salt stress; vacuole	GO:0005524; GO:0009738; GO:0005509; GO:0005829; GO:0005634; GO:0005886; GO:0046777; GO:0004674; GO:0010359; GO:0010119; GO:0009651; GO:0005773	Cytoplasm. Nucleus.	-	ath:AT4G23650;
GSMUA_Achr4G13880_001	4:10389551-10393830	sp|Q38873|CDPK7_ARATH	Calcium-dependent protein kinase 7 (EC 2.7.11.1) (Calmodulin-domain protein kinase CDPK isoform 7)	CPK7 At5g12480 F7K24.200	Arabidopsis thaliana (Mouse-ear cress)	13.0777	5.75971	0.0105108	0.11125	-1.18304	DOWN	73.03	534	136	3	1	1578	1	534	0	reviewed	535	ATP binding; calcium ion binding; plasma membrane; protein serine/threonine kinase activity	GO:0005524; GO:0005509; GO:0005886; GO:0004674	Cell membrane; Lipid-anchor.	-	ath:AT5G12480;
GSMUA_Achr4G13880_001	4:10389551-10393830	sp|Q42438|CDPK8_ARATH	Calcium-dependent protein kinase 8 (EC 2.7.11.1) (Calcium-dependent protein kinase isoform CDPK19) (AtCDPK19)	CPK8 CDPK19 At5g19450 F7K24.200	Arabidopsis thaliana (Mouse-ear cress)	13.0777	5.75971	0.0105108	0.11125	-1.18304	DOWN	72.18	532	142	3	1	1578	1	532	0	reviewed	533	ATP binding; calcium ion binding; plasma membrane; protein serine/threonine kinase activity	GO:0005524; GO:0005509; GO:0005886; GO:0004674	Cell membrane; Lipid-anchor.	-	ath:AT5G19450;
GSMUA_Achr1G02290_001	1:1853507-1854654	sp|Q38868|CDPK9_ARATH	Calcium-dependent protein kinase 9 (EC 2.7.11.1) (Calmodulin-domain protein kinase CDPK isoform 9)	CPK9 At3g20410 MQC12.23	Arabidopsis thaliana (Mouse-ear cress)	5.53159	0.96852	0.000412463	0.0118818	-2.51384	DOWN	75	204	51	0	1	612	329	532	3e-93	reviewed	541	ATP binding; calcium ion binding; calmodulin-dependent protein kinase activity; plasma membrane; signal transduction	GO:0005524; GO:0005509; GO:0004683; GO:0005886; GO:0007165	Cell membrane; Lipid-anchor.	-	ath:AT3G20410;
GSMUA_Achr6G29450_001	6:29682877-29685263	sp|P53683|CDPK2_ORYSJ	Calcium-dependent protein kinase isoform 2 (CDPK 2) (EC 2.7.11.1)	CPK2 Os07g0515100 LOC_Os07g33110 P0048D08.112	Oryza sativa subsp. japonica (Rice)	227.185	93.8319	0.00808786	0.0939413	-1.27571	DOWN	73.64	459	70	4	169	1395	71	528	0	reviewed	533	ATP binding; calcium ion binding; plasma membrane; protein serine/threonine kinase activity	GO:0005524; GO:0005509; GO:0005886; GO:0004674	Membrane; Lipid-anchor.	-	dosa:Os07t0515100-01;osa:4343373;
GSMUA_Achr3G30070_001	3:28946037-28957001	sp|Q2QMX9|ACA1_ORYSJ	Calcium-transporting ATPase 1, plasma membrane-type (EC 3.6.3.8) (Ca(2+)-ATPase isoform 1) (Plastid envelope ATPase 1)	Os12g0586600 LOC_Os12g39660 OsJ_36685	Oryza sativa subsp. japonica (Rice)	2.10272	4.58074	0.0154185	0.141215	1.12333	UP	71.98	1017	159	4	1	2673	1	1017	0	reviewed	1020	ATP binding; calcium-transporting ATPase activity; chloroplast inner membrane; endoplasmic reticulum membrane; integral to membrane; metal ion binding; plasma membrane	GO:0005524; GO:0005388; GO:0009706; GO:0005789; GO:0016021; GO:0046872; GO:0005886	Membrane; Multi-pass membrane protein.	-	osa:4352664;
GSMUA_Achr3G30070_001	3:28946037-28957001	sp|O81108|ACA2_ARATH	Calcium-transporting ATPase 2, plasma membrane-type (EC 3.6.3.8) (Ca(2+)-ATPase isoform 2)	ACA2 At4g37640 F19F18.130	Arabidopsis thaliana (Mouse-ear cress)	2.10272	4.58074	0.0154185	0.141215	1.12333	UP	71.06	1016	167	7	1	2673	1	1014	0	reviewed	1014	ATP binding; calcium-transporting ATPase activity; calmodulin binding; endoplasmic reticulum membrane; integral to membrane; metal ion binding; plasma membrane	GO:0005524; GO:0005388; GO:0005516; GO:0005789; GO:0016021; GO:0046872; GO:0005886	Endoplasmic reticulum membrane; Multi-pass membrane protein.	-	ath:AT4G37640;
GSMUA_Achr10G01010_001	10:1686778-1710340	sp|Q3B724|CALS5_ARATH	Callose synthase 5 (EC 2.4.1.34) (1,3-beta-glucan synthase) (Protein GLUCAN SYNTHASE-LIKE 2) (Protein LESS ADHERENT POLLEN 1)	CALS5 GSL2 LAP1 At2g13680 F13J11.3 T10F5.22	Arabidopsis thaliana (Mouse-ear cress)	2.55663	0.844855	0.00151017	0.0298959	-1.59747	DOWN	47.71	2027	878	30	28	5910	11	1921	0	reviewed	1923	(1->3)-beta-D-glucan biosynthetic process; 1,3-beta-D-glucan synthase activity; 1,3-beta-D-glucan synthase complex; integral to membrane; microsporogenesis; pollen germination; pollen tube growth; pollen wall assembly; regulation of cell shape; regulation of pollen tube growth	GO:0006075; GO:0003843; GO:0000148; GO:0016021; GO:0009556; GO:0009846; GO:0009860; GO:0010208; GO:0008360; GO:0080092	Cell membrane; Multi-pass membrane protein.	-	ath:AT2G13680;
GSMUA_Achr5G09010_001	5:6561462-6562498	sp|P17928|CALM_MEDSA	Calmodulin (CaM)	CAL1	Medicago sativa (Alfalfa)	0.418085	0	0.027694	0.200692	-1.79769e+308	DOWN	72.97	148	40	0	25	468	1	148	1e-72	reviewed	149	calcium ion binding	GO:0005509	-	-	-
GSMUA_Achr5G27590_001	5:28047844-28050541	sp|P93087|CALM_CAPAN	Calmodulin (CaM)	CCM1	Capsicum annuum (Bell pepper)	184.929	102.122	0.0466515	0.273877	-0.856678	NEUTRAL	77.18	149	1	1	96	443	1	149	2e-69	reviewed	149	calcium ion binding	GO:0005509	-	-	-
GSMUA_Achr8G05790_001	8:3763076-3767225	sp|P17928|CALM_MEDSA	Calmodulin (CaM)	CAL1	Medicago sativa (Alfalfa)	0.740895	0.17335	0.0314251	0.219104	-2.09558	DOWN	90.48	84	8	0	484	735	1	84	5e-44	reviewed	149	calcium ion binding	GO:0005509	-	-	-
GSMUA_Achr5G27590_001	5:28047844-28050541	sp|Q0JNL7|CALM3_ORYSJ	Calmodulin-3 (CaM-3)	CAM3 Os01g0279300 LOC_Os01g17190 OsJ_001265 P0003H10.4	Oryza sativa subsp. japonica (Rice)	184.929	102.122	0.0466515	0.273877	-0.856678	NEUTRAL	76.51	149	2	1	96	443	1	149	6e-69	reviewed	149	calcium ion binding; calcium-mediated signaling; plasma membrane; pollen germination; regulation of photomorphogenesis; vacuole	GO:0005509; GO:0019722; GO:0005886; GO:0009846; GO:0010099; GO:0005773	-	-	dosa:Os01t0279300-01;osa:4326903;
GSMUA_Achr8G05790_001	8:3763076-3767225	sp|P0DH96|CALM4_ARATH	Calmodulin-4 (CaM-4)	CAM4 At1g66410 F28G11.13 T27F4.1	Arabidopsis thaliana (Mouse-ear cress)	0.740895	0.17335	0.0314251	0.219104	-2.09558	DOWN	89.29	84	9	0	484	735	1	84	1e-43	reviewed	149	calcium ion binding	GO:0005509	-	-	ath:AT1G66410;ath:AT5G37780;
GSMUA_Achr5G09010_001	5:6561462-6562498	sp|Q682T9|CALM5_ARATH	Calmodulin-5 (CaM-5)	CAM5 TCH1 At2g27030 T20P8.8	Arabidopsis thaliana (Mouse-ear cress)	0.418085	0	0.027694	0.200692	-1.79769e+308	DOWN	72.97	148	40	0	25	468	1	148	2e-72	reviewed	149	calcium ion binding	GO:0005509	-	-	ath:AT2G27030;ath:AT2G41110;ath:AT3G56800;
GSMUA_Achr6G24410_001	6:25111290-25112986	sp|Q682T9|CALM5_ARATH	Calmodulin-5 (CaM-5)	CAM5 TCH1 At2g27030 T20P8.8	Arabidopsis thaliana (Mouse-ear cress)	7.95707	1.52505	0.000266894	0.00857405	-2.38338	DOWN	75.86	145	35	0	71	505	4	148	2e-74	reviewed	149	calcium ion binding	GO:0005509	-	-	ath:AT2G27030;ath:AT2G41110;ath:AT3G56800;
GSMUA_Achr1G04700_001	1:3904695-3907818	sp|Q9LIK5|CML11_ARATH	Calmodulin-like protein 11	CML11 At3g22930 F5N5.10	Arabidopsis thaliana (Mouse-ear cress)	22.3149	7.32008	0.00172363	0.0327991	-1.60808	DOWN	78.32	143	31	0	144	572	28	170	4e-74	reviewed	173	calcium ion binding	GO:0005509	-	-	ath:AT3G22930;
GSMUA_Achr1G27230_001	1:23870338-23871829	sp|Q9LIK5|CML11_ARATH	Calmodulin-like protein 11	CML11 At3g22930 F5N5.10	Arabidopsis thaliana (Mouse-ear cress)	2.38467	0.244104	0.000427162	0.0121535	-3.28823	DOWN	79.72	143	29	0	10	438	28	170	7e-76	reviewed	173	calcium ion binding	GO:0005509	-	-	ath:AT3G22930;
GSMUA_Achr7G01390_001	7:1091916-1093346	sp|Q9LIK5|CML11_ARATH	Calmodulin-like protein 11	CML11 At3g22930 F5N5.10	Arabidopsis thaliana (Mouse-ear cress)	0.827272	0.0501822	0.00354989	0.0547343	-4.04311	DOWN	81.12	143	27	0	108	536	28	170	2e-78	reviewed	173	calcium ion binding	GO:0005509	-	-	ath:AT3G22930;
GSMUA_Achr7G07720_001	7:5738554-5739255	sp|Q9LIK5|CML11_ARATH	Calmodulin-like protein 11	CML11 At3g22930 F5N5.10	Arabidopsis thaliana (Mouse-ear cress)	0.464394	0	0.027694	0.200692	-1.79769e+308	DOWN	69.66	145	43	1	10	444	28	171	1e-66	reviewed	173	calcium ion binding	GO:0005509	-	-	ath:AT3G22930;
GSMUA_Achr6G35120_001	6:33445171-33446040	sp|Q9LNE7|CML7_ARATH	Calmodulin-like protein 7	CML7 At1g05990 T21E18.4	Arabidopsis thaliana (Mouse-ear cress)	103.039	55.1856	0.0359284	0.234162	-0.900829	NEUTRAL	46.94	147	68	1	175	615	2	138	1e-35	reviewed	150	calcium ion binding	GO:0005509	-	-	ath:AT1G05990;
GSMUA_Achr1G04700_001	1:3904695-3907818	sp|O23320|CML8_ARATH	Calmodulin-like protein 8 (AtCaM-8)	CML8 CAM8 At4g14640 dl3360w FCAALL.157	Arabidopsis thaliana (Mouse-ear cress)	22.3149	7.32008	0.00172363	0.0327991	-1.60808	DOWN	77.24	145	33	0	144	578	6	150	1e-75	reviewed	151	calcium ion binding; calcium-mediated signaling; detection of calcium ion	GO:0005509; GO:0019722; GO:0005513	-	-	ath:AT4G14640;
GSMUA_Achr1G14070_001	1:10751210-10753384	sp|O23320|CML8_ARATH	Calmodulin-like protein 8 (AtCaM-8)	CML8 CAM8 At4g14640 dl3360w FCAALL.157	Arabidopsis thaliana (Mouse-ear cress)	0.23694	1.29355	0.00744943	0.0893474	2.44874	UP	67.61	142	46	0	241	666	9	150	3e-63	reviewed	151	calcium ion binding; calcium-mediated signaling; detection of calcium ion	GO:0005509; GO:0019722; GO:0005513	-	-	ath:AT4G14640;
GSMUA_Achr1G27230_001	1:23870338-23871829	sp|O23320|CML8_ARATH	Calmodulin-like protein 8 (AtCaM-8)	CML8 CAM8 At4g14640 dl3360w FCAALL.157	Arabidopsis thaliana (Mouse-ear cress)	2.38467	0.244104	0.000427162	0.0121535	-3.28823	DOWN	75.86	145	35	0	10	444	6	150	3e-75	reviewed	151	calcium ion binding; calcium-mediated signaling; detection of calcium ion	GO:0005509; GO:0019722; GO:0005513	-	-	ath:AT4G14640;
GSMUA_Achr6G24410_001	6:25111290-25112986	sp|O23320|CML8_ARATH	Calmodulin-like protein 8 (AtCaM-8)	CML8 CAM8 At4g14640 dl3360w FCAALL.157	Arabidopsis thaliana (Mouse-ear cress)	7.95707	1.52505	0.000266894	0.00857405	-2.38338	DOWN	76.55	145	34	0	74	508	6	150	4e-75	reviewed	151	calcium ion binding; calcium-mediated signaling; detection of calcium ion	GO:0005509; GO:0019722; GO:0005513	-	-	ath:AT4G14640;
GSMUA_Achr7G01390_001	7:1091916-1093346	sp|O23320|CML8_ARATH	Calmodulin-like protein 8 (AtCaM-8)	CML8 CAM8 At4g14640 dl3360w FCAALL.157	Arabidopsis thaliana (Mouse-ear cress)	0.827272	0.0501822	0.00354989	0.0547343	-4.04311	DOWN	77.24	145	33	0	108	542	6	150	2e-78	reviewed	151	calcium ion binding; calcium-mediated signaling; detection of calcium ion	GO:0005509; GO:0019722; GO:0005513	-	-	ath:AT4G14640;
GSMUA_Achr7G07720_001	7:5738554-5739255	sp|O23320|CML8_ARATH	Calmodulin-like protein 8 (AtCaM-8)	CML8 CAM8 At4g14640 dl3360w FCAALL.157	Arabidopsis thaliana (Mouse-ear cress)	0.464394	0	0.027694	0.200692	-1.79769e+308	DOWN	72.03	143	39	1	10	438	6	147	9e-68	reviewed	151	calcium ion binding; calcium-mediated signaling; detection of calcium ion	GO:0005509; GO:0019722; GO:0005513	-	-	ath:AT4G14640;
GSMUA_Achr1G14070_001	1:10751210-10753384	sp|P27164|CALM3_PETHY	Calmodulin-related protein	CAM53	Petunia hybrida (Petunia)	0.23694	1.29355	0.00744943	0.0893474	2.44874	UP	68.09	141	45	0	241	663	8	148	2e-63	reviewed	184	calcium ion binding	GO:0005509	-	-	-
GSMUA_Achr11G25350_001	11:24524712-24529982	sp|O81919|CALR_BETVU	Calreticulin	-	Beta vulgaris (Sugar beet)	46.4287	25.2837	0.0411617	0.25648	-0.876806	NEUTRAL	80.34	356	70	0	101	1168	1	356	0	reviewed	416	calcium ion binding; endoplasmic reticulum lumen; protein folding	GO:0005509; GO:0005788; GO:0006457	Endoplasmic reticulum lumen.	-	-
GSMUA_Achr11G25350_001	11:24524712-24529982	sp|P93508|CALR_RICCO	Calreticulin	-	Ricinus communis (Castor bean)	46.4287	25.2837	0.0411617	0.25648	-0.876806	NEUTRAL	85.42	336	49	0	161	1168	16	351	0	reviewed	415	calcium ion binding; endoplasmic reticulum lumen; protein folding	GO:0005509; GO:0005788; GO:0006457	Endoplasmic reticulum lumen.	-	rcu:RCOM_1434770;
GSMUA_Achr3G24280_001	3:24857997-24862271	sp|O81919|CALR_BETVU	Calreticulin	-	Beta vulgaris (Sugar beet)	29.0467	14.1196	0.0171309	0.151181	-1.04068	DOWN	84.8	329	50	0	115	1101	27	355	0	reviewed	416	calcium ion binding; endoplasmic reticulum lumen; protein folding	GO:0005509; GO:0005788; GO:0006457	Endoplasmic reticulum lumen.	-	-
GSMUA_Achr3G24280_001	3:24857997-24862271	sp|P93508|CALR_RICCO	Calreticulin	-	Ricinus communis (Castor bean)	29.0467	14.1196	0.0171309	0.151181	-1.04068	DOWN	85.45	330	48	0	112	1101	21	350	0	reviewed	415	calcium ion binding; endoplasmic reticulum lumen; protein folding	GO:0005509; GO:0005788; GO:0006457	Endoplasmic reticulum lumen.	-	rcu:RCOM_1434770;
GSMUA_Achr5G27120_001	5:27702430-27706833	sp|O81919|CALR_BETVU	Calreticulin	-	Beta vulgaris (Sugar beet)	76.4445	32.5728	0.00472319	0.0664082	-1.23074	DOWN	85.41	329	48	0	105	1091	26	354	0	reviewed	416	calcium ion binding; endoplasmic reticulum lumen; protein folding	GO:0005509; GO:0005788; GO:0006457	Endoplasmic reticulum lumen.	-	-
GSMUA_Achr5G27120_001	5:27702430-27706833	sp|P93508|CALR_RICCO	Calreticulin	-	Ricinus communis (Castor bean)	76.4445	32.5728	0.00472319	0.0664082	-1.23074	DOWN	86.32	329	45	0	105	1091	21	349	0	reviewed	415	calcium ion binding; endoplasmic reticulum lumen; protein folding	GO:0005509; GO:0005788; GO:0006457	Endoplasmic reticulum lumen.	-	rcu:RCOM_1434770;
GSMUA_Achr8G10530_001	8:7532117-7532789	sp|O22914|CP121_ARATH	Calvin cycle protein CP12-1, chloroplastic (CP12 domain-containing protein 1) (Chloroplast protein 12-1)	CP12-1 At2g47400 T8I13.24	Arabidopsis thaliana (Mouse-ear cress)	34.3348	73.5698	0.0124871	0.123359	1.09944	UP	75.34	73	17	1	169	384	52	124	7e-29	reviewed	124	chloroplast envelope; chloroplast stroma; copper ion binding; negative regulation of reductive pentose-phosphate cycle; nickel cation binding; protein complex; reductive pentose-phosphate cycle; response to sucrose stimulus	GO:0009941; GO:0009570; GO:0005507; GO:0080153; GO:0016151; GO:0043234; GO:0019253; GO:0009744	Plastid ‚ chloroplast.	-	ath:AT2G47400;
GSMUA_Achr11G05150_001	11:3860688-3861304	sp|Q9LZP9|CP122_ARATH	Calvin cycle protein CP12-2, chloroplastic (CP12 domain-containing protein 2) (Chloroplast protein 12-2)	CP12-2 At3g62410 T12C14.110	Arabidopsis thaliana (Mouse-ear cress)	406.118	1115	0.00390713	0.0582945	1.45707	UP	54.81	135	51	5	1	387	1	131	6e-18	reviewed	131	cellular response to anoxia; cellular response to cold; cellular response to heat; chloroplast stroma; copper ion binding; negative regulation of reductive pentose-phosphate cycle; nickel cation binding; peptide cross-linking via L-cystine; protein complex; reductive pentose-phosphate cycle; response to light stimulus; response to sucrose stimulus	GO:0071454; GO:0070417; GO:0034605; GO:0009570; GO:0005507; GO:0080153; GO:0016151; GO:0018316; GO:0043234; GO:0019253; GO:0009416; GO:0009744	Plastid ‚ chloroplast.	-	ath:AT3G62410;
GSMUA_Achr8G10530_001	8:7532117-7532789	sp|Q9LZP9|CP122_ARATH	Calvin cycle protein CP12-2, chloroplastic (CP12 domain-containing protein 2) (Chloroplast protein 12-2)	CP12-2 At3g62410 T12C14.110	Arabidopsis thaliana (Mouse-ear cress)	34.3348	73.5698	0.0124871	0.123359	1.09944	UP	79.17	72	14	1	172	384	60	131	2e-30	reviewed	131	cellular response to anoxia; cellular response to cold; cellular response to heat; chloroplast stroma; copper ion binding; negative regulation of reductive pentose-phosphate cycle; nickel cation binding; peptide cross-linking via L-cystine; protein complex; reductive pentose-phosphate cycle; response to light stimulus; response to sucrose stimulus	GO:0071454; GO:0070417; GO:0034605; GO:0009570; GO:0005507; GO:0080153; GO:0016151; GO:0018316; GO:0043234; GO:0019253; GO:0009416; GO:0009744	Plastid ‚ chloroplast.	-	ath:AT3G62410;
GSMUA_Achr2G15490_001	2:16793679-16795311	sp|A6P6W0|CASL1_CANSA	Cannabidiolic acid synthase-like 1	CBDAS2	Cannabis sativa (Hemp) (Marijuana)	20.567	5.76037	0.000155853	0.00572416	-1.8361	DOWN	48.85	260	100	4	109	795	32	289	3e-64	reviewed	545	UDP-N-acetylmuramate dehydrogenase activity; extracellular region; flavin adenine dinucleotide binding	GO:0008762; GO:0005576; GO:0050660	Secreted.	-	-
GSMUA_Achr2G15490_001	2:16793679-16795311	sp|A6P6W0|CASL1_CANSA	Cannabidiolic acid synthase-like 1	CBDAS2	Cannabis sativa (Hemp) (Marijuana)	20.567	5.76037	0.000155853	0.00572416	-1.8361	DOWN	41.04	173	71	3	805	1230	368	540	2e-27	reviewed	545	UDP-N-acetylmuramate dehydrogenase activity; extracellular region; flavin adenine dinucleotide binding	GO:0008762; GO:0005576; GO:0050660	Secreted.	-	-
GSMUA_Achr4G14900_001	4:11213094-11215953	tr|M0SP05|M0SP05_MUSAM	Carbonic anhydrase (EC 4.2.1.1)	-	Musa acuminata subsp. malaccensis (Wild banana) (Musa malaccensis)	4.78554	51.2527	5.43032e-12	2.33587e-09	3.42087	UP	100	266	0	0	178	975	1	266	0	unreviewed	266	carbon utilization; carbonate dehydratase activity; zinc ion binding	GO:0015976; GO:0004089; GO:0008270	-	-	-
GSMUA_Achr7G26920_001	7:28059074-28061355	tr|M0TL28|M0TL28_MUSAM	Carbonic anhydrase (EC 4.2.1.1)	-	Musa acuminata subsp. malaccensis (Wild banana) (Musa malaccensis)	1.30986	4.09558	0.0121108	0.121294	1.64466	UP	100	201	0	0	65	667	1	201	7e-148	unreviewed	201	carbon utilization; carbonate dehydratase activity; zinc ion binding	GO:0015976; GO:0004089; GO:0008270	-	-	-
GSMUA_Achr3G07050_001	3:4748961-4752344	sp|P54212|CAH_DUNSA	Carbonic anhydrase (EC 4.2.1.1) (Carbonate dehydratase)	DCA	Dunaliella salina (Green alga)	5.645	0.50614	1.94729e-07	2.56064e-05	-3.47937	DOWN	33.33	204	119	7	328	888	113	316	2e-19	reviewed	589	carbonate dehydratase activity; one-carbon metabolic process; response to stress; zinc ion binding	GO:0004089; GO:0006730; GO:0006950; GO:0008270	-	-	-
GSMUA_Achr4G14900_001	4:11213094-11215953	sp|P46510|CAHX_FLABI	Carbonic anhydrase (EC 4.2.1.1) (Carbonate dehydratase)	-	Flaveria bidentis (Coastal plain yellowtops) (Ethulia bidentis)	4.78554	51.2527	5.43032e-12	2.33587e-09	3.42087	UP	68.27	208	66	0	346	969	111	318	2e-101	reviewed	330	carbon utilization; carbonate dehydratase activity; cytoplasm; zinc ion binding	GO:0015976; GO:0004089; GO:0005737; GO:0008270	Cytoplasm.	-	-
GSMUA_Achr5G15530_001	5:11476593-11478353	sp|P54212|CAH_DUNSA	Carbonic anhydrase (EC 4.2.1.1) (Carbonate dehydratase)	DCA	Dunaliella salina (Green alga)	18.2213	3.45214	3.70239e-06	0.00028994	-2.40007	DOWN	35.78	204	112	9	314	871	113	315	2e-19	reviewed	589	carbonate dehydratase activity; one-carbon metabolic process; response to stress; zinc ion binding	GO:0004089; GO:0006730; GO:0006950; GO:0008270	-	-	-
GSMUA_Achr4G14900_001	4:11213094-11215953	sp|P46512|CAH1_FLALI	Carbonic anhydrase 1 (EC 4.2.1.1) (Carbonate dehydratase 1)	-	Flaveria linearis (Narrowleaf yellowtops)	4.78554	51.2527	5.43032e-12	2.33587e-09	3.42087	UP	67.79	208	67	0	346	969	111	318	5e-101	reviewed	330	carbon utilization; carbonate dehydratase activity; cytoplasm; zinc ion binding	GO:0015976; GO:0004089; GO:0005737; GO:0008270	Cytoplasm.	-	-
GSMUA_Achr7G26920_001	7:28059074-28061355	sp|P46512|CAH1_FLALI	Carbonic anhydrase 1 (EC 4.2.1.1) (Carbonate dehydratase 1)	-	Flaveria linearis (Narrowleaf yellowtops)	1.30986	4.09558	0.0121108	0.121294	1.64466	UP	63.85	213	77	0	56	694	117	329	1e-97	reviewed	330	carbon utilization; carbonate dehydratase activity; cytoplasm; zinc ion binding	GO:0015976; GO:0004089; GO:0005737; GO:0008270	Cytoplasm.	-	-
GSMUA_Achr7G26920_001	7:28059074-28061355	sp|P42737|CAH2_ARATH	Carbonic anhydrase 2, chloroplastic (EC 4.2.1.1) (Carbonate dehydratase 2)	CA2 CA18 At5g14740 T9L3_40	Arabidopsis thaliana (Mouse-ear cress)	1.30986	4.09558	0.0121108	0.121294	1.64466	UP	65.57	212	73	0	32	667	38	249	2e-98	reviewed	259	carbon utilization; carbonate dehydratase activity; chloroplast membrane; chloroplast stroma; zinc ion binding	GO:0015976; GO:0004089; GO:0031969; GO:0009570; GO:0008270	Plastid ‚ chloroplast membrane; Peripheral membrane protein. Plastid ‚ chloroplast stroma.	Photosynthesis; C4 acid pathway.	ath:AT5G14740;
GSMUA_Achr1G13130_001	1:10050531-10054196	sp|O49290|CPPM_ARATH	Carboxyvinyl-carboxyphosphonate phosphorylmutase, chloroplastic (EC 2.7.8.23) (Carboxyphosphonoenolpyruvate phosphonomutase) (CPEP phosphonomutase)	At1g77060 F22K20.14	Arabidopsis thaliana (Mouse-ear cress)	3.85952	30.4493	1.84929e-09	4.42766e-07	2.97992	UP	71.72	290	80	1	190	1053	42	331	2e-131	reviewed	339	carboxyvinyl-carboxyphosphonate phosphorylmutase activity; chloroplast stroma	GO:0008807; GO:0009570	Plastid ‚ chloroplast.	-	ath:AT1G77060;
GSMUA_Achr3G17380_001	3:18994049-18996086	sp|O49290|CPPM_ARATH	Carboxyvinyl-carboxyphosphonate phosphorylmutase, chloroplastic (EC 2.7.8.23) (Carboxyphosphonoenolpyruvate phosphonomutase) (CPEP phosphonomutase)	At1g77060 F22K20.14	Arabidopsis thaliana (Mouse-ear cress)	10.9922	28.736	0.00235212	0.0410554	1.38637	UP	72.07	290	79	1	43	906	42	331	1e-134	reviewed	339	carboxyvinyl-carboxyphosphonate phosphorylmutase activity; chloroplast stroma	GO:0008807; GO:0009570	Plastid ‚ chloroplast.	-	ath:AT1G77060;
GSMUA_Achr6G25770_001	6:26799236-26802800	sp|O49290|CPPM_ARATH	Carboxyvinyl-carboxyphosphonate phosphorylmutase, chloroplastic (EC 2.7.8.23) (Carboxyphosphonoenolpyruvate phosphonomutase) (CPEP phosphonomutase)	At1g77060 F22K20.14	Arabidopsis thaliana (Mouse-ear cress)	38.0877	94.5171	0.00242778	0.0420865	1.31125	UP	71.72	290	80	1	61	924	42	331	5e-128	reviewed	339	carboxyvinyl-carboxyphosphonate phosphorylmutase activity; chloroplast stroma	GO:0008807; GO:0009570	Plastid ‚ chloroplast.	-	ath:AT1G77060;
GSMUA_Achr10G30640_001	10:32919288-32927775	sp|P42158|KC1D_ARATH	Casein kinase I isoform delta-like (CKI-delta) (EC 2.7.11.1)	At4g26100 F20B18.210	Arabidopsis thaliana (Mouse-ear cress)	13.4637	6.1055	0.0149161	0.138897	-1.1409	DOWN	63.66	388	122	6	148	1281	22	400	3e-171	reviewed	450	ATP binding; cytoplasm; plasmodesma; protein serine/threonine kinase activity	GO:0005524; GO:0005737; GO:0009506; GO:0004674	Cytoplasm.	-	ath:AT4G26100;
GSMUA_Achr5G09640_001	5:6877503-6883862	sp|P42158|KC1D_ARATH	Casein kinase I isoform delta-like (CKI-delta) (EC 2.7.11.1)	At4g26100 F20B18.210	Arabidopsis thaliana (Mouse-ear cress)	31.4551	15.9526	0.02263	0.180833	-0.979502	NEUTRAL	85.8	324	46	0	231	1202	1	324	0	reviewed	450	ATP binding; cytoplasm; plasmodesma; protein serine/threonine kinase activity	GO:0005524; GO:0005737; GO:0009506; GO:0004674	Cytoplasm.	-	ath:AT4G26100;
GSMUA_Achr10G07830_001	10:17917553-17920225	sp|P0DI68|CSPL1_BRADI	CASP-like protein 1	-	Brachypodium distachyon (Purple false brome) (Trachynia distachya)	0.339167	0	0.027694	0.200692	-1.79769e+308	DOWN	63.84	177	64	0	1	531	1	177	7e-77	reviewed	178	integral to membrane; plasma membrane	GO:0016021; GO:0005886	Cell membrane; Multi-pass membrane protein.	-	-
GSMUA_Achr10G07830_001	10:17917553-17920225	sp|P0DI70|CSPL2_GINBI	CASP-like protein 2	gba_locus_10451	Ginkgo biloba (Ginkgo) (Maidenhair tree)	0.339167	0	0.027694	0.200692	-1.79769e+308	DOWN	59.2	174	69	2	10	531	4	175	4e-67	reviewed	176	integral to membrane; plasma membrane	GO:0016021; GO:0005886	Cell membrane; Multi-pass membrane protein.	-	-
GSMUA_Achr3G23880_001	3:24575272-24576223	sp|C6TBD0|CSPL6_SOYBN	CASP-like protein 6	-	Glycine max (Soybean) (Glycine hispida)	1.87035	0.696201	0.048854	0.282687	-1.42573	DOWN	53.1	145	68	0	61	495	14	158	5e-27	reviewed	188	integral to membrane; plasma membrane	GO:0016021; GO:0005886	Cell membrane; Multi-pass membrane protein.	-	gmx:100793096;
GSMUA_Achr5G22000_001	5:24154003-24155566	sp|B4FBQ7|CSPL6_MAIZE	CASP-like protein 6 (Salicylic acid-induced protein 1-A)	-	Zea mays (Maize)	11.9787	31.0028	0.00186426	0.0344847	1.37192	UP	70.89	79	23	0	127	363	43	121	4e-32	reviewed	213	integral to membrane; plasma membrane	GO:0016021; GO:0005886	Cell membrane; Multi-pass membrane protein.	-	zma:100192537;
GSMUA_Achr3G23880_001	3:24575272-24576223	sp|D7MAF6|CSPL9_ARALL	CASP-like protein ARALYDRAFT_493323	ARALYDRAFT_493323	Arabidopsis lyrata subsp. lyrata (Lyre-leaved rock-cress)	1.87035	0.696201	0.048854	0.282687	-1.42573	DOWN	45.73	164	85	2	1	489	1	161	1e-25	reviewed	190	integral to membrane; plasma membrane	GO:0016021; GO:0005886	Cell membrane; Multi-pass membrane protein.	-	aly:ARALYDRAFT_493323;
GSMUA_Achr5G00440_001	5:277665-278553	sp|Q1EPG7|CSPL1_MUSAC	CASP-like protein MA4_106O17.50	MA4_106O17.50	Musa acuminata (Banana) (Musa cavendishii)	0.435318	1.68058	0.012847	0.125934	1.94881	UP	97.51	201	5	0	36	638	1	201	2e-119	reviewed	201	integral to membrane; plasma membrane	GO:0016021; GO:0005886	Cell membrane; Multi-pass membrane protein.	-	-
GSMUA_Achr5G00430_001	5:274105-275087	sp|Q1EPG6|CSPL2_MUSAC	CASP-like protein MA4_106O17.52	MA4_106O17.52	Musa acuminata (Banana) (Musa cavendishii)	0	0.70527	0.00588169	0.0763537	1.79769e+308	UP	99.38	160	1	0	59	538	1	160	3e-78	reviewed	191	integral to membrane; plasma membrane	GO:0016021; GO:0005886	Cell membrane; Multi-pass membrane protein.	-	-
GSMUA_Achr5G22000_001	5:24154003-24155566	sp|Q0JEF7|CSPLA_ORYSJ	CASP-like protein Os04g0281900	Os04g0281900 LOC_Os04g21320 OsJ_14118 OSJNBa0071G03.1 OSJNBa0094P09.18	Oryza sativa subsp. japonica (Rice)	11.9787	31.0028	0.00186426	0.0344847	1.37192	UP	72.15	79	22	0	127	363	40	118	5e-32	reviewed	209	integral to membrane; plasma membrane; response to karrikin	GO:0016021; GO:0005886; GO:0080167	Cell membrane; Multi-pass membrane protein.	-	osa:4335371;
GSMUA_Achr2G16540_001	2:17374085-17376976	sp|Q6K478|CSPLQ_ORYSJ	CASP-like protein Os09g0249400	Os09g0249400 LOC_Os09g07480 OJ1695_A02.21 OsJ_28518	Oryza sativa subsp. japonica (Rice)	6.80157	2.50076	0.0247493	0.189621	-1.4435	DOWN	69.93	153	46	0	1	459	1	153	1e-67	reviewed	154	integral to membrane; plasma membrane	GO:0016021; GO:0005886	Cell membrane; Multi-pass membrane protein.	-	osa:4346505;
GSMUA_Achr2G16540_001	2:17374085-17376976	sp|B8BD96|CSPLQ_ORYSI	CASP-like protein OsI_30532	OsI_30532	Oryza sativa subsp. indica (Rice)	6.80157	2.50076	0.0247493	0.189621	-1.4435	DOWN	69.93	153	46	0	1	459	1	153	1e-67	reviewed	154	integral to membrane; plasma membrane	GO:0016021; GO:0005886	Cell membrane; Multi-pass membrane protein.	-	dosa:Os09t0249400-01;
GSMUA_Achr5G00430_001	5:274105-275087	sp|B9RT03|CSPL5_RICCO	CASP-like protein RCOM_0679870	RCOM_0679870	Ricinus communis (Castor bean)	0	0.70527	0.00588169	0.0763537	1.79769e+308	UP	51.75	143	65	2	113	538	28	167	2e-27	reviewed	201	integral to membrane; plasma membrane	GO:0016021; GO:0005886	Cell membrane; Multi-pass membrane protein.	-	rcu:RCOM_0679870;
GSMUA_Achr5G00440_001	5:277665-278553	sp|A7NW78|CSPL5_VITVI	CASP-like protein VIT_05s0020g01820	VIT_05s0020g01820 GSVIVT00019813001 GSVIVT01017795001 VIT_00017795001 Vv05s0020g01820	Vitis vinifera (Grape)	0.435318	1.68058	0.012847	0.125934	1.94881	UP	36.14	202	121	3	36	638	1	195	6e-24	reviewed	195	integral to membrane; plasma membrane	GO:0016021; GO:0005886	Cell membrane; Multi-pass membrane protein.	-	vvi:100251170;
GSMUA_Achr3G14360_001	3:13499639-13502545	tr|M0SEK3|M0SEK3_MUSAM	Catalase (EC 1.11.1.6)	-	Musa acuminata subsp. malaccensis (Wild banana) (Musa malaccensis)	26.7716	12.502	0.0115975	0.118665	-1.09855	DOWN	100	492	0	0	1	1476	1	492	0	unreviewed	492	catalase activity; heme binding; hydrogen peroxide catabolic process; metal ion binding	GO:0004096; GO:0020037; GO:0042744; GO:0046872	-	-	-
GSMUA_Achr5G15820_001	5:12318050-12322360	sp|P45739|CATA_HELAN	Catalase (EC 1.11.1.6)	-	Helianthus annuus (Common sunflower)	232.708	800.539	0.00235477	0.0410733	1.78245	UP	82.28	491	57	1	86	1468	1	491	0	reviewed	492	catalase activity; heme binding; hydrogen peroxide catabolic process; metal ion binding; peroxisome	GO:0004096; GO:0020037; GO:0042744; GO:0046872; GO:0005777	Peroxisome.	-	-
GSMUA_Achr5G15820_001	5:12318050-12322360	tr|M0SYW1|M0SYW1_MUSAM	Catalase (EC 1.11.1.6)	-	Musa acuminata subsp. malaccensis (Wild banana) (Musa malaccensis)	232.708	800.539	0.00235477	0.0410733	1.78245	UP	100	462	0	0	86	1471	1	462	0	unreviewed	462	catalase activity; heme binding; hydrogen peroxide catabolic process; metal ion binding	GO:0004096; GO:0020037; GO:0042744; GO:0046872	-	-	-
GSMUA_Achr5G15820_001	5:12318050-12322360	sp|P30567|CATA2_GOSHI	Catalase isozyme 2 (EC 1.11.1.6)	CAT2 SU2	Gossypium hirsutum (Upland cotton) (Gossypium mexicanum)	232.708	800.539	0.00235477	0.0410733	1.78245	UP	83.33	492	52	1	86	1471	1	492	0	reviewed	492	catalase activity; heme binding; hydrogen peroxide catabolic process; metal ion binding; peroxisome	GO:0004096; GO:0020037; GO:0042744; GO:0046872; GO:0005777	Peroxisome.	-	-
GSMUA_Achr3G14360_001	3:13499639-13502545	sp|P0C549|CATA1_ORYSI	Catalase isozyme A (CAT-A) (EC 1.11.1.6)	-	Oryza sativa subsp. indica (Rice)	26.7716	12.502	0.0115975	0.118665	-1.09855	DOWN	84.15	492	78	0	1	1476	1	492	0	reviewed	492	catalase activity; glyoxysome; heme binding; hydrogen peroxide catabolic process; metal ion binding	GO:0004096; GO:0009514; GO:0020037; GO:0042744; GO:0046872	Peroxisome. Glyoxysome.	-	-
GSMUA_Achr3G14360_001	3:13499639-13502545	sp|Q0E4K1|CATA1_ORYSJ	Catalase isozyme A (CAT-A) (EC 1.11.1.6)	CATA Os02g0115700 LOC_Os02g02400 OJ1442_E05.8-1 OsJ_004973 P0036E06.27-1	Oryza sativa subsp. japonica (Rice)	26.7716	12.502	0.0115975	0.118665	-1.09855	DOWN	84.15	492	78	0	1	1476	1	492	0	reviewed	492	catalase activity; glyoxysome; heme binding; hydrogen peroxide catabolic process; metal ion binding	GO:0004096; GO:0009514; GO:0020037; GO:0042744; GO:0046872	Peroxisome. Glyoxysome.	-	osa:4328073;
GSMUA_Achr10G08530_001	10:18486550-18488230	sp|Q9FKP1|CCX1_ARATH	Cation/calcium exchanger 1 (AtCCX1) (Protein CATION EXCHANGER 7)	CCX1 CAX7 At5g17860 MPI7.2 MVA3_210	Arabidopsis thaliana (Mouse-ear cress)	0.0932369	0.397033	0.0311785	0.217684	2.09029	UP	64.41	118	42	0	814	1167	437	554	2e-34	reviewed	570	antiporter activity; integral to membrane; potassium ion transport; sodium ion transport; vacuolar membrane	GO:0015297; GO:0016021; GO:0006813; GO:0006814; GO:0005774	Vacuole membrane; Multi-pass membrane protein.	-	ath:AT5G17860;
GSMUA_Achr10G08530_001	10:18486550-18488230	sp|Q9FKP1|CCX1_ARATH	Cation/calcium exchanger 1 (AtCCX1) (Protein CATION EXCHANGER 7)	CCX1 CAX7 At5g17860 MPI7.2 MVA3_210	Arabidopsis thaliana (Mouse-ear cress)	0.0932369	0.397033	0.0311785	0.217684	2.09029	UP	56.07	107	47	0	148	468	57	163	5e-26	reviewed	570	antiporter activity; integral to membrane; potassium ion transport; sodium ion transport; vacuolar membrane	GO:0015297; GO:0016021; GO:0006813; GO:0006814; GO:0005774	Vacuole membrane; Multi-pass membrane protein.	-	ath:AT5G17860;
GSMUA_Achr6G11590_001	6:7677594-7679815	sp|Q9FKP1|CCX1_ARATH	Cation/calcium exchanger 1 (AtCCX1) (Protein CATION EXCHANGER 7)	CCX1 CAX7 At5g17860 MPI7.2 MVA3_210	Arabidopsis thaliana (Mouse-ear cress)	1.63085	3.97688	0.0233532	0.183493	1.28601	UP	35.31	507	213	8	283	1458	58	564	7e-73	reviewed	570	antiporter activity; integral to membrane; potassium ion transport; sodium ion transport; vacuolar membrane	GO:0015297; GO:0016021; GO:0006813; GO:0006814; GO:0005774	Vacuole membrane; Multi-pass membrane protein.	-	ath:AT5G17860;
GSMUA_Achr6G11590_001	6:7677594-7679815	sp|Q9SYG9|CCX4_ARATH	Cation/calcium exchanger 4 (AtCCX4) (Protein CATION CALCIUM EXCHANGER 4) (Protein CATION EXCHANGER 10)	CCX4 CAX10 At1g54115 F15I1.21	Arabidopsis thaliana (Mouse-ear cress)	1.63085	3.97688	0.0233532	0.183493	1.28601	UP	39.22	436	154	6	25	1017	13	442	8e-70	reviewed	644	antiporter activity; cation transport; integral to membrane; potassium ion transport; sodium ion transport	GO:0015297; GO:0006812; GO:0016021; GO:0006813; GO:0006814	Membrane; Multi-pass membrane protein.	-	ath:AT1G54115;
GSMUA_Achr5G15800_001	5:12057443-12058903	sp|P22196|PER2_ARAHY	Cationic peroxidase 2 (EC 1.11.1.7) (PNPC2)	PNC2	Arachis hypogaea (Peanut)	1.11015	0.121215	0.00063804	0.0160842	-3.19512	DOWN	50.17	303	123	6	126	965	33	330	1e-89	reviewed	330	extracellular region; heme binding; hydrogen peroxide catabolic process; metal ion binding; peroxidase activity	GO:0005576; GO:0020037; GO:0042744; GO:0046872; GO:0004601	Secreted.	-	-
GSMUA_Achr3G02950_001	3:1937753-1939274	sp|P84516|PER1_SORBI	Cationic peroxidase SPC4 (EC 1.11.1.7)	SORBIDRAFT_03g046810	Sorghum bicolor (Sorghum) (Sorghum vulgare)	4.55444	1.01193	0.00043912	0.0124241	-2.17017	DOWN	57.96	314	107	3	154	1020	35	348	5e-113	reviewed	362	extracellular region; heme binding; hydrogen peroxide catabolic process; membrane; metal ion binding; peroxidase activity; plant-type cell wall; vacuole	GO:0005576; GO:0020037; GO:0042744; GO:0016020; GO:0046872; GO:0004601; GO:0009505; GO:0005773	Secreted.	-	dosa:Os01t0962900-00;sbi:SORBI_03g046810;
GSMUA_Achr3G13480_001	3:10595227-10598253	sp|Q9LGV5|CIPK1_ORYSJ	CBL-interacting protein kinase 1 (EC 2.7.11.1) (OsCIPK01)	CIPK1 Os01g0292200 LOC_Os01g18800 P0706B05.31	Oryza sativa subsp. japonica (Rice)	40.3671	93.1942	0.00606028	0.078073	1.20706	UP	66.75	418	131	3	10	1245	7	422	0	reviewed	461	ATP binding; plasma membrane; protein serine/threonine kinase activity; response to abscisic acid stimulus; response to salt stress; signal transduction	GO:0005524; GO:0005886; GO:0004674; GO:0009737; GO:0009651; GO:0007165	-	-	dosa:Os01t0292200-01;osa:4325161;
GSMUA_Achr10G24070_001	10:28539568-28540930	sp|Q6ERS4|CIPKG_ORYSJ	CBL-interacting protein kinase 16 (EC 2.7.11.1) (OsCIPK16)	CIPK16 Os09g0418000 LOC_Os09g25090 P0701F11.5-1	Oryza sativa subsp. japonica (Rice)	0	0.334958	0.00667201	0.0829481	1.79769e+308	UP	56.95	439	136	5	13	1170	1	439	1e-147	reviewed	456	ATP binding; defense response to fungus; protein serine/threonine kinase activity; signal transduction	GO:0005524; GO:0050832; GO:0004674; GO:0007165	-	-	dosa:Os09t0418000-01;osa:4347071;
[truncated: 7,387 more rows]

## Sheet: CS vs DS
Unique Gene ID	Gene Locus	Protein ID(Subject ID)	Protein Names	Gene Name	Organism Name	FPKM CS	FPKM DS	p_value	q_value	Log Fold Change	Regulation	% Identity	Alignment length	Missmatches	Gaps	Q. start	Q. end	S. start	S. end	E-value	Status	Length	Gene Ontology (GO)	Gene Ontology IDs	Subcellular Location	Pathway	KEGG IDs
[truncated: 10,537 more rows]

[truncated: 1 more sheets: Sheet1]
