# Supplementary material for: Transcriptomic Changes of Drought-Tolerant and Sensitive Banana Cultivars Exposed to Drought Stress
Source: Front Plant Sci. 2016 Nov 4;7:1609. doi: 10.3389/fpls.2016.01609 (PMC5095140; doi:10.3389/fpls.2016.01609)
Supplement: Supplementary file 6 [file Data_Sheet_3.XLSX]

## Sheet: CT vs. DT
Unique Gene ID	Gene Locus	Protein ID(Subject ID)	Protein Names	Gene Name	Organism Name	FPKM CT	FPKM DT	p_value	q_value	Log Fold Change	Regulation	% Identity	Alignment length	Missmatches	Gaps	Q. start	Q. end	S. start	S. end	E-value	Status	Length	Gene Ontology (GO)	Gene Ontology IDs	Subcellular Location	Pathway	KEGG IDs
GSMUA_Achr1G27030_001	1:23615424-23620485	sp|O48651|ERG1_PANGI	Squalene monooxygenase (EC 1.14.13.132) (Squalene epoxidase) (SE)	-	Panax ginseng (Korean ginseng)	24.5475	6.60646	4.19982e-05	0.00200996	-1.89363	DOWN	81.08	465	88	0	166	1560	73	537	0	reviewed	539	flavin adenine dinucleotide binding; integral to membrane; squalene monooxygenase activity	GO:0050660; GO:0016021; GO:0004506	Membrane; Multi-pass membrane protein.	Terpene metabolism; lanosterol biosynthesis; lanosterol from farnesyl diphosphate: step 2/3.	-
GSMUA_Achr10G08910_001	10:18930265-18937856	tr|M0RGL7|M0RGL7_MUSAM	Adenylyl-sulfate kinase (EC 2.7.1.25)	-	Musa acuminata subsp. malaccensis (Wild banana) (Musa malaccensis)	3.75852	1.05527	0.00554837	0.073837	-1.83255	DOWN	100	207	0	0	62	682	1	207	1e-150	unreviewed	207	ATP binding; adenylylsulfate kinase activity; sulfate assimilation	GO:0005524; GO:0004020; GO:0000103	-	Sulfur metabolism; hydrogen sulfide biosynthesis; sulfite from sulfate: step 2/3.	-
GSMUA_Achr6G23540_001	6:23743265-23747639	sp|Q9M0G0|GAGT3_ARATH	Gamma-glutamyltranspeptidase 3 (EC 2.3.2.2) (Gamma-glutamyltransferase 3) (Gamma-glutamyltranspeptidase 4) (Glutathione hydrolase 3) (EC 3.4.19.13)	GGT3 GGT4 At4g29210 F17A13.30	Arabidopsis thaliana (Mouse-ear cress)	41.3169	10.7826	9.6237e-06	0.000646137	-1.93803	DOWN	60.07	556	213	2	307	1959	84	635	0	reviewed	637	gamma-glutamyltransferase activity; glutathione catabolic process; glutathione gamma-glutamylcysteinyltransferase activity; glutathione hydrolase activity; integral to membrane; response to toxic substance; vacuolar membrane; vacuole; xenobiotic metabolic process	GO:0003840; GO:0006751; GO:0016756; GO:0036374; GO:0016021; GO:0009636; GO:0005774; GO:0005773; GO:0006805	Vacuole membrane; Single-pass membrane protein.	Sulfur metabolism; glutathione metabolism.	ath:AT4G29210;
GSMUA_Achr4G03610_001	4:2873404-2881021	sp|Q6ZIX2|SMT1_ORYSJ	Cycloartenol-C-24-methyltransferase 1 (EC 2.1.1.41) (24-sterol C-methyltransferase 1) (Sterol C-methyltransferase 1)	Smt1-1 Os07g0206700 LOC_Os07g10600 OJ1119_B04.19-1	Oryza sativa subsp. japonica (Rice)	31.4074	7.08052	4.14324e-06	0.000316721	-2.14918	DOWN	79.07	344	72	0	82	1113	1	344	0	reviewed	344	embryo development ending in seed dormancy; sterol 24-C-methyltransferase activity; sterol biosynthetic process; vacuole	GO:0009793; GO:0003838; GO:0016126; GO:0005773	-	Steroid biosynthesis; sterol biosynthesis.	dosa:Os07t0206700-01;osa:4342690;
GSMUA_Achr3G29670_001	3:28726532-28733463	sp|Q6ZIX2|SMT1_ORYSJ	Cycloartenol-C-24-methyltransferase 1 (EC 2.1.1.41) (24-sterol C-methyltransferase 1) (Sterol C-methyltransferase 1)	Smt1-1 Os07g0206700 LOC_Os07g10600 OJ1119_B04.19-1	Oryza sativa subsp. japonica (Rice)	34.9248	15.1138	0.0059093	0.0765946	-1.20838	DOWN	79.94	344	69	0	1	1032	1	344	0	reviewed	344	embryo development ending in seed dormancy; sterol 24-C-methyltransferase activity; sterol biosynthetic process; vacuole	GO:0009793; GO:0003838; GO:0016126; GO:0005773	-	Steroid biosynthesis; sterol biosynthesis.	dosa:Os07t0206700-01;osa:4342690;
GSMUA_Achr4G08090_001	4:6002224-6004665	sp|Q6PWU2|ATESY_VITVI	(-)-alpha-terpineol synthase (EC 4.2.3.111)	-	Vitis vinifera (Grape)	0.404076	0.0295045	0.00178255	0.0335852	-3.77562	DOWN	46.18	563	266	5	58	1638	23	584	1e-154	reviewed	590	magnesium ion binding; terpene synthase activity; terpenoid biosynthetic process	GO:0000287; GO:0010333; GO:0016114	-	Secondary metabolite biosynthesis; terpenoid biosynthesis.	-
GSMUA_Achr4G07690_001	4:5733977-5734761	sp|Q8L5K4|GTPS_CITLI	Gamma-terpinene synthase, chloroplastic (ClgammaTS) (EC 4.2.3.114)	-	Citrus limon (Lemon) (Citrus limonum)	1.21878	0	0.00295035	0.0481524	-1.79769e+308	DOWN	53.22	171	77	3	1	507	430	599	2e-50	reviewed	600	chloroplast; geranyl diphosphate metabolic process; magnesium ion binding; terpene synthase activity; terpenoid biosynthetic process	GO:0009507; GO:0033383; GO:0000287; GO:0010333; GO:0016114	Plastid ‚ chloroplast.	Secondary metabolite biosynthesis; terpenoid biosynthesis.	-
GSMUA_Achr4G07680_001	4:5693504-5695934	sp|B3TPQ7|ATESY_MAGGA	Alpha-terpineol synthase, chloroplastic (Mg17) (EC 4.2.3.111) (EC 4.2.3.112)	-	Magnolia grandiflora (Southern magnolia)	2.80527	0.833425	0.00468504	0.0660431	-1.75102	DOWN	50.88	566	231	9	67	1647	30	587	0	reviewed	592	chloroplast stroma; geranyl diphosphate metabolic process; magnesium ion binding; monoterpene biosynthetic process; terpene synthase activity; terpenoid biosynthetic process	GO:0009570; GO:0033383; GO:0000287; GO:0043693; GO:0010333; GO:0016114	Plastid ‚ chloroplast.	Secondary metabolite biosynthesis; terpenoid biosynthesis.	-
GSMUA_Achr4G22990_001	4:23213617-23216154	sp|Q9LYT3|TT12_ARATH	Protein TRANSPARENT TESTA 12 (MATE efflux family protein TT12) (Protein DTX41)	TT12 DTX41 At3g59030 F17J16_80	Arabidopsis thaliana (Mouse-ear cress)	1.05547	0.194034	0.000897037	0.0204362	-2.4435	DOWN	64.64	478	167	1	58	1485	22	499	0	reviewed	507	drug transmembrane transporter activity; integral to membrane; maintenance of seed dormancy; plant-type vacuole membrane; proanthocyanidin biosynthetic process; solute:hydrogen antiporter activity	GO:0015238; GO:0016021; GO:0010231; GO:0009705; GO:0010023; GO:0015299	Vacuole membrane; Multi-pass membrane protein.	Secondary metabolite biosynthesis; flavonoid biosynthesis.	ath:AT3G59030;
GSMUA_Achr10G25240_001	10:29326368-29328343	sp|Q9ZWQ9|FLS_CITUN	Flavonol synthase/flavanone 3-hydroxylase (EC 1.14.11.23) (EC 1.14.11.9) (CitFLS) (FLS)	FLS	Citrus unshiu (Satsuma mandarin) (Citrus nobilis var. unshiu)	3.61035	0.921522	0.00270429	0.0453018	-1.97005	DOWN	67.46	335	109	0	1	1005	1	335	1e-154	reviewed	335	L-ascorbic acid binding; cytoplasm; flavonol biosynthetic process; flavonol synthase activity; metal ion binding; naringenin 3-dioxygenase activity; oxidoreductase activity, acting on single donors with incorporation of molecular oxygen, incorporation of two atoms of oxygen	GO:0031418; GO:0005737; GO:0051555; GO:0045431; GO:0046872; GO:0045486; GO:0016702	Cytoplasm.	Secondary metabolite biosynthesis; flavonoid biosynthesis.	-
GSMUA_Achr6G10910_001	6:7269752-7271431	sp|Q9SBL5|CHS4_SORBI	Chalcone synthase 4 (EC 2.3.1.74) (Naringenin-chalcone synthase 4)	CHS4	Sorghum bicolor (Sorghum) (Sorghum vulgare)	28.5394	5.61965	1.69352e-06	0.000152411	-2.3444	DOWN	73.58	386	38	2	10	975	8	393	0	reviewed	401	auxin polar transport; chalcone biosynthetic process; endoplasmic reticulum; flavonoid biosynthetic process; naringenin-chalcone synthase activity; nucleus; plant-type vacuole membrane; regulation of anthocyanin biosynthetic process; response to UV-B; response to gravity; response to jasmonic acid stimulus; response to oxidative stress; response to wounding	GO:0009926; GO:0009715; GO:0005783; GO:0009813; GO:0016210; GO:0005634; GO:0009705; GO:0031540; GO:0010224; GO:0009629; GO:0009753; GO:0006979; GO:0009611	-	Secondary metabolite biosynthesis; flavonoid biosynthesis.	sbi:SORBI_05g020160;
GSMUA_Achr1G15190_001	1:11443551-11448925	sp|P32746|PYRD_ARATH	Dihydroorotate dehydrogenase (quinone), mitochondrial (DHOdehase) (EC 1.3.5.2) (Dihydroorotate oxidase)	PYRD At5g23300 MKD15.16	Arabidopsis thaliana (Mouse-ear cress)	0.627896	0.128547	0.0347028	0.229275	-2.28823	DOWN	62.77	274	45	2	31	681	187	460	7e-110	reviewed	460	'de novo' UMP biosynthetic process; 'de novo' pyrimidine nucleobase biosynthetic process; dihydroorotate dehydrogenase activity; dihydroorotate oxidase activity; integral to membrane; mitochondrial inner membrane; mitochondrion; pyrimidine ribonucleotide biosynthetic process	GO:0044205; GO:0006207; GO:0004152; GO:0004158; GO:0016021; GO:0005743; GO:0005739; GO:0009220	Mitochondrion inner membrane; Single-pass membrane protein.	Pyrimidine metabolism; UMP biosynthesis via de novo pathway; orotate from (S)-dihydroorotate (quinone route): step 1/1.	ath:AT5G23300;
GSMUA_Achr1G04210_001	1:3498013-3510085	sp|P31166|APT1_ARATH	Adenine phosphoribosyltransferase 1, chloroplastic (APRT 1) (EC 2.4.2.7)	APT1 APT At1g27450 F17L21.24	Arabidopsis thaliana (Mouse-ear cress)	0.62133	0.169604	0.0415944	0.258288	-1.87319	DOWN	77.71	175	39	0	253	777	67	241	1e-86	reviewed	243	AMP salvage; adenine phosphoribosyltransferase activity; adenine salvage; chloroplast; purine ribonucleoside salvage	GO:0044209; GO:0003999; GO:0006168; GO:0009507; GO:0006166	Plastid ‚ chloroplast. Cytoplasm.	Purine metabolism; AMP biosynthesis via salvage pathway; AMP from adenine: step 1/1.	ath:AT1G27450;
GSMUA_Achr7G07120_001	7:5212970-5217814	sp|Q43199|APT1_WHEAT	Adenine phosphoribosyltransferase 1 (APRT 1) (EC 2.4.2.7)	APT1	Triticum aestivum (Wheat)	18.932	2.62773	4.05673e-07	4.74451e-05	-2.84894	DOWN	73.86	176	46	0	25	552	3	178	8e-91	reviewed	181	AMP salvage; adenine phosphoribosyltransferase activity; adenine salvage; cytoplasm; purine ribonucleoside salvage	GO:0044209; GO:0003999; GO:0006168; GO:0005737; GO:0006166	Cytoplasm.	Purine metabolism; AMP biosynthesis via salvage pathway; AMP from adenine: step 1/1.	-
GSMUA_Achr1G21440_001	1:16127585-16129636	sp|Q5KS50|NPH3_ORYSJ	Coleoptile phototropism protein 1 (BTB/POZ domain-containing protein CPT1) (Non-phototropic hypocotyl 3-like protein) (NPH3-like protein)	CPT1 Os02g0568200 LOC_Os02g35970 P0020D05.32 P0025F02.3	Oryza sativa subsp. japonica (Rice)	0.255621	0.03806	0.00974831	0.105986	-2.74766	DOWN	45.52	692	258	11	1	1728	1	689	0	reviewed	762	blue light signaling pathway; protein ubiquitination	GO:0009785; GO:0016567	-	Protein modification; protein ubiquitination.	dosa:Os02t0568200-00;osa:4329720;
GSMUA_Achr7G21950_001	7:24567273-24571908	sp|Q9C9Z0|Y3866_ARATH	Putative BTB/POZ domain-containing protein At3g08660	At3g08660 F17O14.13	Arabidopsis thaliana (Mouse-ear cress)	0.329491	0.0415112	0.00456597	0.0648823	-2.98867	DOWN	55.59	572	195	11	64	1659	24	576	0	reviewed	582	protein ubiquitination	GO:0016567	-	Protein modification; protein ubiquitination.	ath:AT3G08660;
GSMUA_Achr5G25110_001	5:26247571-26248976	sp|Q9FYF9|FB76_ARATH	F-box protein At1g67340	At1g67340 F1N21.16	Arabidopsis thaliana (Mouse-ear cress)	0.622142	0.0679304	0.00226519	0.0400058	-3.19512	DOWN	64.31	311	77	2	193	1029	41	349	9e-128	reviewed	379	nucleus; protein ubiquitination; zinc ion binding	GO:0005634; GO:0016567; GO:0008270	Nucleus.	Protein modification; protein ubiquitination.	ath:AT1G67340;
GSMUA_Achr3G25880_001	3:25921645-25927005	sp|P93002|NPR1_ARATH	Regulatory protein NPR1 (BTB/POZ domain-containing protein NPR1) (Non-inducible immunity protein 1) (Nim1) (Nonexpresser of PR genes 1) (Salicylic acid insensitive 1) (Sai1)	NPR1 NIM1 SAI1 At1g64280 F15H21.6	Arabidopsis thaliana (Mouse-ear cress)	0.828057	0.205486	0.00814678	0.0944528	-2.01069	DOWN	45.14	525	262	9	91	1620	46	559	8e-130	reviewed	593	cell death; cytoplasm; defense response to fungus; induced systemic resistance; negative regulation of defense response; nucleus; plant-type hypersensitive response; positive regulation of transcription, DNA-dependent; protein ubiquitination; regulation of jasmonic acid mediated signaling pathway; regulation of salicylic acid mediated signaling pathway; regulation of systemic acquired resistance;…	GO:0008219; GO:0005737; GO:0050832; GO:0009682; GO:0031348; GO:0005634; GO:0009626; GO:0045893; GO:0016567; GO:2000022; GO:2000031; GO:0010112; GO:0009408; GO:0009625; GO:0009611; GO:0009862	Cytoplasm. Nucleus.	Protein modification; protein ubiquitination.	ath:AT1G64280;
GSMUA_Achr10G01920_001	10:4499044-4500202	sp|Q9FL07|ATL46_ARATH	RING-H2 finger protein ATL46	ATL46 At5g40250 MSN9.150 MSN9.16	Arabidopsis thaliana (Mouse-ear cress)	0.914311	0.0767935	0.000560021	0.0146242	-3.57363	DOWN	50.17	287	86	6	217	927	59	338	4e-60	reviewed	376	integral to membrane; protein ubiquitination; zinc ion binding	GO:0016021; GO:0016567; GO:0008270	Membrane; Single-pass membrane protein.	Protein modification; protein ubiquitination.	ath:AT5G40250;
GSMUA_Achr5G24270_001	5:25714593-25716077	sp|Q5VRH9|PUB12_ORYSJ	U-box domain-containing protein 12 (EC 6.3.2.-) (Plant U-box protein 12) (OsPUB12)	PUB12 Os06g0102700 LOC_Os06g01304 OSJNBa0075G19.19-1	Oryza sativa subsp. japonica (Rice)	0.948348	0.342235	0.0468821	0.274658	-1.47043	DOWN	35.63	261	161	6	331	1107	343	598	2e-19	reviewed	611	ubiquitin ligase complex; ubiquitin-protein ligase activity	GO:0000151; GO:0004842	-	Protein modification; protein ubiquitination.	osa:4339839;
GSMUA_Achr5G04720_001	5:3479642-3481013	sp|Q940Q4|ATL13_ARATH	RING-H2 finger protein ATL13	ATL13 At4g30400 F17I23.260	Arabidopsis thaliana (Mouse-ear cress)	1.17823	0.257298	0.00526414	0.0712907	-2.19512	DOWN	43.93	387	152	11	181	1149	78	463	5e-73	reviewed	472	integral to membrane; protein ubiquitination; response to karrikin; zinc ion binding	GO:0016021; GO:0016567; GO:0080167; GO:0008270	Membrane; Single-pass membrane protein.	Protein modification; protein ubiquitination.	ath:AT4G30400;
GSMUA_Achr4G03540_001	4:2814231-2818906	sp|Q8L649|BB_ARATH	E3 ubiquitin ligase BIG BROTHER (EC 6.3.2.-) (Protein ENHANCER OF DA1-1)	BB EOD1 At3g63530 TEL3S.1	Arabidopsis thaliana (Mouse-ear cress)	1.20705	0.316309	0.0350715	0.23065	-1.93208	DOWN	43.01	186	91	6	1	537	1	178	1e-35	reviewed	248	floral organ development; negative regulation of organ growth; protein autoubiquitination; ubiquitin-protein ligase activity; zinc ion binding	GO:0048437; GO:0046621; GO:0051865; GO:0004842; GO:0008270	-	Protein modification; protein ubiquitination.	ath:AT3G63530;
GSMUA_Achr10G24900_001	10:29129032-29130474	sp|Q8RXX9|ATL6_ARATH	E3 ubiquitin-protein ligase ATL6 (EC 6.3.2.-) (RING-H2 finger protein ATL6)	ATL6 At3g05200 T12H1.17	Arabidopsis thaliana (Mouse-ear cress)	1.87931	0.577118	0.0142457	0.134702	-1.70326	DOWN	47.15	246	102	6	106	765	40	283	6e-53	reviewed	398	defense response to bacterium, incompatible interaction; integral to membrane; plasma membrane; response to chitin; ubiquitin-protein ligase activity; zinc ion binding	GO:0009816; GO:0016021; GO:0005886; GO:0010200; GO:0004842; GO:0008270	Membrane; Single-pass membrane protein.	Protein modification; protein ubiquitination.	ath:AT3G05200;
GSMUA_Achr4G03550_001	4:2825828-2826277	sp|Q8L649|BB_ARATH	E3 ubiquitin ligase BIG BROTHER (EC 6.3.2.-) (Protein ENHANCER OF DA1-1)	BB EOD1 At3g63530 TEL3S.1	Arabidopsis thaliana (Mouse-ear cress)	2.54366	0	0.00498419	0.068934	-1.79769e+308	DOWN	63.46	52	19	0	13	168	193	244	3e-17	reviewed	248	floral organ development; negative regulation of organ growth; protein autoubiquitination; ubiquitin-protein ligase activity; zinc ion binding	GO:0048437; GO:0046621; GO:0051865; GO:0004842; GO:0008270	-	Protein modification; protein ubiquitination.	ath:AT3G63530;
GSMUA_Achr5G18200_001	5:19602239-19605063	sp|Q9LY41|ATL4_ARATH	E3 ubiquitin-protein ligase ATL4 (EC 6.3.2.-) (Protein ARABIDOPSIS TOXICOS EN LEVADURA 4) (Protein ATL4) (RING-H2 finger protein ATL4) (RING-H2 finger protein RHX1a)	ATL4 RHX1A At3g60220 F27H5_10	Arabidopsis thaliana (Mouse-ear cress)	2.76439	1.10831	0.0173842	0.152662	-1.3186	DOWN	47.9	119	53	4	388	744	113	222	1e-19	reviewed	334	integral to membrane; ubiquitin-protein ligase activity; zinc ion binding	GO:0016021; GO:0004842; GO:0008270	Membrane; Single-pass membrane protein.	Protein modification; protein ubiquitination.	ath:AT3G60220;
GSMUA_Achr8G01920_001	8:1432049-1436389	sp|O65020|ETO1_ARATH	Ethylene-overproduction protein 1 (Protein ETHYLENE OVERPRODUCER 1) (Protein ETO1)	ETO1 At3g51770 ATEM1.2	Arabidopsis thaliana (Mouse-ear cress)	3.44461	1.03201	0.00146679	0.0293857	-1.73889	DOWN	64.17	868	288	5	271	2868	98	944	0	reviewed	951	ethylene mediated signaling pathway; protein ubiquitination	GO:0009873; GO:0016567	-	Protein modification; protein ubiquitination.	ath:AT3G51770;
GSMUA_Achr6G31970_001	6:31550056-31553851	sp|Q9FPW6|POB1_ARATH	BTB/POZ domain-containing protein POB1 (POZ/BTB CONTAINING-PROTEIN 1) (AtPOB1)	POB1 At3g61600 F15G16.4 F2A19.200	Arabidopsis thaliana (Mouse-ear cress)	3.52767	1.45412	0.0263557	0.195316	-1.27858	DOWN	60.66	544	195	9	1	1602	17	551	0	reviewed	561	nucleus; protein ubiquitination; response to red light	GO:0005634; GO:0016567; GO:0010114	-	Protein modification; protein ubiquitination.	ath:AT3G61600;
GSMUA_Achr1G08600_001	1:6569682-6571974	sp|Q9C5J4|Y3210_ARATH	BTB/POZ domain-containing protein At3g22104	At3g22104 MZN24.32	Arabidopsis thaliana (Mouse-ear cress)	3.83	1.64434	0.0443308	0.265163	-1.21984	DOWN	42.41	415	203	6	70	1215	95	506	2e-88	reviewed	506	protein ubiquitination	GO:0016567	-	Protein modification; protein ubiquitination.	ath:AT3G22104;
GSMUA_Achr6G33430_001	6:32470377-32473638	sp|Q65XV2|XB3_ORYSJ	E3 ubiquitin-protein ligase XB3 (EC 6.3.2.-) (Ankyrin repeat domain and RING finger-containing protein XB3) (XA21-binding protein 3)	XB3 Os05g0112000 LOC_Os05g02130 OsJ_16866 P0016H04.16	Oryza sativa subsp. japonica (Rice)	3.96879	1.76398	0.0440765	0.264675	-1.16986	DOWN	65.7	449	141	4	1	1308	1	449	5e-167	reviewed	450	defense response to bacterium; protein autoubiquitination; ubiquitin-protein ligase activity; zinc ion binding	GO:0042742; GO:0051865; GO:0004842; GO:0008270	-	Protein modification; protein ubiquitination.	dosa:Os01t0974400-01;dosa:Os03t0275300-01;dosa:Os05t0112000-01;osa:4337598;
GSMUA_Achr11G05900_001	11:4378442-4378619	sp|Q9ZVC2|NPR5_ARATH	Regulatory protein NPR5 (BTB/POZ domain-containing protein NPR5) (Protein BLADE ON PETIOLE 2)	NPR5 BOP2 At2g41370 F13H10.8	Arabidopsis thaliana (Mouse-ear cress)	6.07898	0	0.027694	0.200692	-1.79769e+308	DOWN	89.09	55	6	0	167	3	161	215	4e-26	reviewed	491	bract formation; cytoplasm; floral meristem determinacy; floral organ abscission; flower morphogenesis; induced systemic resistance, jasmonic acid mediated signaling pathway; nectary development; nucleus; polarity specification of adaxial/abaxial axis; protein ubiquitination; proximal/distal pattern formation	GO:0010434; GO:0005737; GO:0010582; GO:0010227; GO:0048439; GO:0009864; GO:0010254; GO:0005634; GO:0009944; GO:0016567; GO:0009954	Cytoplasm. Nucleus.	Protein modification; protein ubiquitination.	ath:AT2G41370;
GSMUA_Achr11G21660_001	11:22180985-22182538	sp|Q9LEX0|P2A13_ARATH	F-box protein PP2-A13 (Protein PHLOEM PROTEIN 2-LIKE A13) (AtPP2-A13) (SKP1-interacting partner 9)	PP2A13 SKIP9 At3g61060 T27I15.150	Arabidopsis thaliana (Mouse-ear cress)	6.62583	2.3489	0.0134773	0.129747	-1.49612	DOWN	61.48	270	100	2	10	816	14	280	1e-117	reviewed	290	nucleus; protein ubiquitination	GO:0005634; GO:0016567	Nucleus.	Protein modification; protein ubiquitination.	ath:AT3G61060;
GSMUA_Achr4G31620_001	4:28747385-28750950	sp|Q9S9Q9|Y1044_ARATH	BTB/POZ domain-containing protein At1g30440	At1g30440 F26G16.2	Arabidopsis thaliana (Mouse-ear cress)	6.95005	3.03026	0.0196697	0.164847	-1.19758	DOWN	60.12	652	184	10	1	1740	1	648	0	reviewed	665	plasma membrane; protein ubiquitination	GO:0005886; GO:0016567	-	Protein modification; protein ubiquitination.	ath:AT1G30440;
GSMUA_Achr2G17200_001	2:17824071-17827327	sp|Q9SVM0|Y3078_ARATH	BTB/POZ domain-containing protein At3g50780	At3g50780 F18B3.60	Arabidopsis thaliana (Mouse-ear cress)	7.15578	2.5194	0.00362797	0.0556004	-1.50603	DOWN	55.98	518	198	8	1	1497	1	507	0	reviewed	520	protein ubiquitination	GO:0016567	-	Protein modification; protein ubiquitination.	ath:AT3G50780;
GSMUA_Achr7G19490_001	7:22285979-22287650	sp|Q9FL07|ATL46_ARATH	RING-H2 finger protein ATL46	ATL46 At5g40250 MSN9.150 MSN9.16	Arabidopsis thaliana (Mouse-ear cress)	7.15896	2.02622	0.001164	0.0245768	-1.82096	DOWN	46.82	314	115	12	112	909	39	348	4e-50	reviewed	376	integral to membrane; protein ubiquitination; zinc ion binding	GO:0016021; GO:0016567; GO:0008270	Membrane; Single-pass membrane protein.	Protein modification; protein ubiquitination.	ath:AT5G40250;
GSMUA_Achr3G04900_001	3:3169627-3176165	sp|Q6KAE5|XB32_ORYSJ	Probable E3 ubiquitin-protein ligase XBOS32 (EC 6.3.2.-) (Ankyrin repeat domain and RING finger-containing protein XBOS32) (XB3 protein homolog 2)	XBOS32 Os02g0791200 LOC_Os02g54860 OJ1046_F07.26 OsJ_08676	Oryza sativa subsp. japonica (Rice)	8.51224	3.22303	0.00751355	0.0896926	-1.40112	DOWN	73.62	436	111	2	1	1308	1	432	0	reviewed	496	ligase activity; protein ubiquitination; zinc ion binding	GO:0016874; GO:0016567; GO:0008270	-	Protein modification; protein ubiquitination.	osa:4330973;
GSMUA_Achr4G28450_001	4:26884327-26890652	sp|Q9ZQX6|ETOL1_ARATH	ETO1-like protein 1 (Ethylene overproducer 1-like protein 1)	EOL1 At4g02680 T10P11.24	Arabidopsis thaliana (Mouse-ear cress)	8.865	3.89816	0.00966279	0.105522	-1.18533	DOWN	69.71	888	266	3	1	2655	1	888	0	reviewed	888	ethylene mediated signaling pathway; protein ubiquitination; regulation of ethylene biosynthetic process	GO:0009873; GO:0016567; GO:0010364	-	Protein modification; protein ubiquitination.	ath:AT4G02680;
GSMUA_Achr7G04200_001	7:3250037-3255700	sp|Q9LT24|Y3985_ARATH	BTB/POZ domain-containing protein At3g19850	At3g19850 MPN9.9	Arabidopsis thaliana (Mouse-ear cress)	11.0319	3.38255	0.000651129	0.0162488	-1.7055	DOWN	50.2	502	227	9	13	1479	5	496	2e-154	reviewed	554	protein ubiquitination	GO:0016567	-	Protein modification; protein ubiquitination.	ath:AT3G19850;
GSMUA_Achr4G13930_001	4:10415587-10420655	sp|Q9LT17|BBR_ARATH	E3 ubiquitin ligase BIG BROTHER-related (AtBBR) (EC 6.3.2.-)	BBR At3g19910 MPN9.15	Arabidopsis thaliana (Mouse-ear cress)	13.4503	4.00182	0.00103171	0.0226308	-1.74891	DOWN	52.38	105	47	2	406	720	231	332	3e-25	reviewed	340	protein autoubiquitination; ubiquitin-protein ligase activity; zinc ion binding	GO:0051865; GO:0004842; GO:0008270	-	Protein modification; protein ubiquitination.	ath:AT3G19910;
GSMUA_Achr8G04940_001	8:3264287-3266015	sp|Q9FHN9|PUB31_ARATH	U-box domain-containing protein 31 (EC 6.3.2.-) (Plant U-box protein 31)	PUB31 At5g65920 F6H11.10 K14B20.9	Arabidopsis thaliana (Mouse-ear cress)	19.7732	9.78736	0.0226145	0.180823	-1.01456	DOWN	67.33	404	108	3	148	1296	44	444	9e-172	reviewed	444	ubiquitin ligase complex; ubiquitin-protein ligase activity	GO:0000151; GO:0004842	-	Protein modification; protein ubiquitination.	ath:AT5G65920;
GSMUA_Achr4G24130_001	4:24043862-24046565	sp|Q8L736|SKI11_ARATH	F-box/kelch-repeat protein SKIP11 (SKP1-interacting partner 11)	SKIP11 At2g02870 T17M13.4	Arabidopsis thaliana (Mouse-ear cress)	20.2172	9.09405	0.00921332	0.102509	-1.15259	DOWN	58.22	359	113	6	586	1551	109	467	1e-137	reviewed	467	nucleus; protein ubiquitination	GO:0005634; GO:0016567	Nucleus.	Protein modification; protein ubiquitination.	ath:AT2G02870;
GSMUA_Achr11G21490_001	11:22088140-22093167	sp|Q8L3Z8|FZR2_ARATH	Protein FIZZY-RELATED 2 (Cell cycle switch protein CCS52A1)	FZR2 CCS52A1 At4g22910 F7H19.90	Arabidopsis thaliana (Mouse-ear cress)	22.5055	10.2624	0.0107894	0.112664	-1.13291	DOWN	79.45	433	71	5	190	1458	59	483	0	reviewed	483	DNA endoreduplication; cell division; cell growth; mitosis; protein ubiquitination; trichome branching	GO:0042023; GO:0051301; GO:0016049; GO:0007067; GO:0016567; GO:0010091	-	Protein modification; protein ubiquitination.	ath:AT4G22910;
GSMUA_Achr7G08160_001	7:6111559-6115634	sp|Q9SVM0|Y3078_ARATH	BTB/POZ domain-containing protein At3g50780	At3g50780 F18B3.60	Arabidopsis thaliana (Mouse-ear cress)	25.6117	12.1625	0.0150064	0.139402	-1.07436	DOWN	61.38	378	133	6	1	1122	141	509	5e-153	reviewed	520	protein ubiquitination	GO:0016567	-	Protein modification; protein ubiquitination.	ath:AT3G50780;
GSMUA_Achr1G13770_001	1:10500938-10506225	sp|Q8S3N1|SINA5_ARATH	E3 ubiquitin-protein ligase SINAT5 (EC 6.3.2.-) (Seven in absentia homolog 5)	SINAT5 At5g53360 K19E1.16	Arabidopsis thaliana (Mouse-ear cress)	26.4377	12.4824	0.0159089	0.144353	-1.0827	DOWN	86.99	269	35	0	189	995	40	308	6e-179	reviewed	309	cytoplasm; multicellular organismal development; nucleus; ubiquitin-dependent protein catabolic process; ubiquitin-protein ligase activity; zinc ion binding	GO:0005737; GO:0007275; GO:0005634; GO:0006511; GO:0004842; GO:0008270	Nucleus. Cytoplasm.	Protein modification; protein ubiquitination.	ath:AT5G53360;
GSMUA_Achr3G00280_001	3:253593-258827	sp|Q5VRH9|PUB12_ORYSJ	U-box domain-containing protein 12 (EC 6.3.2.-) (Plant U-box protein 12) (OsPUB12)	PUB12 Os06g0102700 LOC_Os06g01304 OSJNBa0075G19.19-1	Oryza sativa subsp. japonica (Rice)	27.061	13.1623	0.0159769	0.144759	-1.0398	DOWN	55.99	609	220	3	91	1797	8	608	0	reviewed	611	ubiquitin ligase complex; ubiquitin-protein ligase activity	GO:0000151; GO:0004842	-	Protein modification; protein ubiquitination.	osa:4339839;
GSMUA_Achr8G10180_001	8:7266855-7276608	sp|C6L7U1|LIN1_LOTJA	Putative E3 ubiquitin-protein ligase LIN-1 (EC 6.3.2.-) (Protein cerberus)	CERBERUS	Lotus japonicus (Lotus corniculatus var. japonicus)	33.183	9.42201	3.76426e-05	0.00184072	-1.81634	DOWN	26.02	934	627	18	1360	4089	589	1482	1e-77	reviewed	1485	nodulation; ubiquitin ligase complex; ubiquitin-protein ligase activity	GO:0009877; GO:0000151; GO:0004842	-	Protein modification; protein ubiquitination.	-
GSMUA_Achr3G06710_001	3:4515140-4517927	sp|Q8RWQ8|FBX14_ARATH	F-box protein FBX14 (Transport inhibitor response 1-like protein) (TIR1-like protein)	FBX14 At4g24390 T22A6.220	Arabidopsis thaliana (Mouse-ear cress)	46.1331	22.3906	0.0162507	0.14651	-1.04291	DOWN	60.93	581	176	5	118	1719	47	623	0	reviewed	623	SCF ubiquitin ligase complex; auxin binding; auxin mediated signaling pathway; inositol hexakisphosphate binding; nucleus; protein ubiquitination	GO:0019005; GO:0010011; GO:0009734; GO:0000822; GO:0005634; GO:0016567	Nucleus.	Protein modification; protein ubiquitination.	ath:AT4G24390;
GSMUA_Achr10G01120_001	10:1955582-1959307	sp|P35133|UBC10_ARATH	Ubiquitin-conjugating enzyme E2 10 (EC 6.3.2.19) (Ubiquitin carrier protein 10/12) (Ubiquitin-conjugating enzyme E2-17 kDa 10/12) (Ubiquitin-protein ligase 10/12)	UBC10 UBC12 At5g53300 K19E1.10	Arabidopsis thaliana (Mouse-ear cress)	108.566	35.3592	0.000219107	0.00743411	-1.61842	DOWN	96.62	148	5	0	94	537	1	148	1e-102	reviewed	148	ATP binding; ubiquitin-dependent protein catabolic process; ubiquitin-protein ligase activity	GO:0005524; GO:0006511; GO:0004842	-	Protein modification; protein ubiquitination.	ath:AT5G53300;
GSMUA_Achr10G17120_001	10:24446917-24449504	sp|Q9SRT0|PUB9_ARATH	U-box domain-containing protein 9 (EC 6.3.2.-) (Plant U-box protein 9)	PUB9 At3g07360 F21O3.7	Arabidopsis thaliana (Mouse-ear cress)	139.957	61.8131	0.00829743	0.095588	-1.179	DOWN	50.92	379	174	5	1	1119	87	459	6e-114	reviewed	460	abscisic acid mediated signaling pathway; cellular response to abscisic acid stimulus; nucleus; plasma membrane; ubiquitin ligase complex; ubiquitin-protein ligase activity	GO:0009738; GO:0071215; GO:0005634; GO:0005886; GO:0000151; GO:0004842	Nucleus. Cell membrane.	Protein modification; protein ubiquitination.	ath:AT3G07360;
GSMUA_Achr6G02620_001	6:1699383-1704673	sp|Q8L7F9|B3GTF_ARATH	Beta-1,3-galactosyltransferase 15 (EC 2.4.1.-) (Galactosyltransferase 1)	B3GALT15 GALT1 At1g26810 T24P13.20	Arabidopsis thaliana (Mouse-ear cress)	0.356025	0.036444	0.00162765	0.0313892	-3.28823	DOWN	60.64	592	226	4	136	1890	51	642	0	reviewed	643	Golgi apparatus; Golgi membrane; Lewis a epitope biosynthetic process; UDP-galactose:N-glycan beta-1,3-galactosyltransferase activity; carbohydrate binding; integral to membrane; protein glycosylation	GO:0005794; GO:0000139; GO:0010493; GO:0010488; GO:0030246; GO:0016021; GO:0006486	Golgi apparatus membrane; Single-pass type II membrane protein.	Protein modification; protein glycosylation.	ath:AT1G26810;
GSMUA_Achr10G14310_001	10:22622317-22628147	sp|Q93Y37|MNS3_ARATH	Mannosyl-oligosaccharide 1,2-alpha-mannosidase MNS3 (EC 3.2.1.113)	MNS3 At1g30000 T1P2.10	Arabidopsis thaliana (Mouse-ear cress)	0.386426	0.108055	0.0243395	0.187869	-1.83842	DOWN	67.21	619	173	4	1	1788	9	620	0	reviewed	624	Golgi apparatus; N-glycan processing; alpha-mannosidase activity; calcium ion binding; endosome; integral to membrane; mannosyl-oligosaccharide 1,2-alpha-mannosidase activity; root development; trans-Golgi network	GO:0005794; GO:0006491; GO:0004559; GO:0005509; GO:0005768; GO:0016021; GO:0004571; GO:0048364; GO:0005802	Golgi apparatus ‚ cis-Golgi network membrane; Single-pass type II membrane protein.	Protein modification; protein glycosylation.	ath:AT1G30000;
GSMUA_Achr5G12650_001	5:9039049-9043007	sp|O80505|ALG8_ARATH	Probable dolichyl pyrophosphate Glc1Man9GlcNAc2 alpha-1,3-glucosyltransferase (EC 2.4.1.265) (Asparagine-linked glycosylation protein 8 homolog) (Dol-P-Glc:Glc(1)Man(9)GlcNAc(2)-PP-dolichyl alpha-1,3-glucosyltransferase) (Dolichyl-P-Glc:Glc1Man9GlcNAc2-PP-dolichyl glucosyltransferase)	At2g44660 F16B22.15	Arabidopsis thaliana (Mouse-ear cress)	5.67483	2.27361	0.0178898	0.155689	-1.31959	DOWN	57.46	503	171	6	16	1428	14	505	4e-167	reviewed	506	endoplasmic reticulum membrane; integral to membrane; protein glycosylation; transferase activity, transferring hexosyl groups	GO:0005789; GO:0016021; GO:0006486; GO:0016758	Endoplasmic reticulum membrane; Multi-pass membrane protein.	Protein modification; protein glycosylation.	ath:AT2G44660;
GSMUA_Achr6G05430_001	6:3648886-3654405	sp|Q66GS2|B3GTC_ARATH	Probable beta-1,3-galactosyltransferase 12 (EC 2.4.1.-)	B3GALT12 At2g26100 T19L18.9	Arabidopsis thaliana (Mouse-ear cress)	7.01042	2.43791	0.00555637	0.0738686	-1.52385	DOWN	63.57	291	105	1	235	1104	74	364	4e-129	reviewed	371	Golgi apparatus; Golgi membrane; galactosyltransferase activity; integral to membrane; protein glycosylation	GO:0005794; GO:0000139; GO:0008378; GO:0016021; GO:0006486	Golgi apparatus membrane; Single-pass type II membrane protein.	Protein modification; protein glycosylation.	ath:AT2G26100;
GSMUA_Achr4G12690_001	4:9403752-9404960	sp|Q9C512|MNS1_ARATH	Mannosyl-oligosaccharide 1,2-alpha-mannosidase MNS1 (AtMANIb) (EC 3.2.1.113) (Alpha-mannosidase IB)	MNS1 MANIB At1g51590 F19C24.18 F5D21.1	Arabidopsis thaliana (Mouse-ear cress)	10.0137	3.45796	0.015719	0.143028	-1.53398	DOWN	52.6	173	68	3	1	513	1	161	5e-42	reviewed	560	Golgi apparatus; Golgi membrane; N-glycan processing; alpha-mannosidase activity; calcium ion binding; endosome; integral to membrane; mannosyl-oligosaccharide 1,2-alpha-mannosidase activity; root development; trans-Golgi network	GO:0005794; GO:0000139; GO:0006491; GO:0004559; GO:0005509; GO:0005768; GO:0016021; GO:0004571; GO:0048364; GO:0005802	Golgi apparatus membrane; Single-pass type II membrane protein.	Protein modification; protein glycosylation.	ath:AT1G51590;
GSMUA_Achr4G23710_001	4:23715343-23720577	sp|A8MRC7|B3GT2_ARATH	Probable beta-1,3-galactosyltransferase 2 (EC 2.4.1.-)	B3GALT2 At1g05170 YUP8H12.22	Arabidopsis thaliana (Mouse-ear cress)	21.9904	6.04444	5.2766e-05	0.00240854	-1.86319	DOWN	73.5	400	102	2	277	1464	8	407	0	reviewed	407	Golgi membrane; galactosyltransferase activity; integral to membrane; protein glycosylation	GO:0000139; GO:0008378; GO:0016021; GO:0006486	Golgi apparatus membrane; Single-pass type II membrane protein.	Protein modification; protein glycosylation.	ath:AT1G05170;
GSMUA_Achr7G00260_001	7:234496-238315	sp|A8MRC7|B3GT2_ARATH	Probable beta-1,3-galactosyltransferase 2 (EC 2.4.1.-)	B3GALT2 At1g05170 YUP8H12.22	Arabidopsis thaliana (Mouse-ear cress)	99.3807	32.5985	0.000270366	0.00865274	-1.60816	DOWN	73.82	401	100	3	331	1518	7	407	0	reviewed	407	Golgi membrane; galactosyltransferase activity; integral to membrane; protein glycosylation	GO:0000139; GO:0008378; GO:0016021; GO:0006486	Golgi apparatus membrane; Single-pass type II membrane protein.	Protein modification; protein glycosylation.	ath:AT1G05170;
GSMUA_Achr7G04280_001	7:3301716-3303374	sp|Q41249|PORA_CUCSA	Protochlorophyllide reductase, chloroplastic (PCR) (EC 1.3.1.33) (NADPH-protochlorophyllide oxidoreductase) (POR)	PORA NPR	Cucumis sativus (Cucumber)	1183.4	210.923	4.34286e-05	0.00204485	-2.48815	DOWN	75.69	399	95	2	1	1194	1	398	0	reviewed	398	chlorophyll biosynthetic process; chloroplast; photosynthesis; protochlorophyllide reductase activity	GO:0015995; GO:0009507; GO:0015979; GO:0016630	Plastid ‚ chloroplast.	Porphyrin-containing compound metabolism; chlorophyll biosynthesis.	-
GSMUA_Achr3G14270_001	3:13447699-13449359	sp|Q41249|PORA_CUCSA	Protochlorophyllide reductase, chloroplastic (PCR) (EC 1.3.1.33) (NADPH-protochlorophyllide oxidoreductase) (POR)	PORA NPR	Cucumis sativus (Cucumber)	4227.42	957.527	0.0259686	0.193783	-2.14239	DOWN	76.19	399	82	4	1	1161	1	398	5e-174	reviewed	398	chlorophyll biosynthetic process; chloroplast; photosynthesis; protochlorophyllide reductase activity	GO:0015995; GO:0009507; GO:0015979; GO:0016630	Plastid ‚ chloroplast.	Porphyrin-containing compound metabolism; chlorophyll biosynthesis.	-
GSMUA_Achr6G01000_001	6:671548-673334	sp|Q8L799|MIOX1_ARATH	Inositol oxygenase 1 (EC 1.13.99.1) (Myo-inositol oxygenase 1) (AtMIOX1) (MI oxygenase 1)	MIOX1 At1g14520 F14L17.30 T5E21.2 T5E21_19	Arabidopsis thaliana (Mouse-ear cress)	1.84413	0.117676	1.55817e-05	0.000923946	-3.97005	DOWN	80.92	283	54	0	25	873	29	311	1e-172	reviewed	311	L-ascorbic acid biosynthetic process; cytoplasm; inositol catabolic process; inositol oxygenase activity; iron ion binding; syncytium formation	GO:0019853; GO:0005737; GO:0019310; GO:0050113; GO:0005506; GO:0006949	Cytoplasm.	Polyol metabolism; myo-inositol degradation into D-glucuronate; D-glucuronate from myo-inositol: step 1/1.	ath:AT1G14520;
GSMUA_Achr7G09520_001	7:7765601-7777348	sp|Q5Z8T3|MIOX_ORYSJ	Probable inositol oxygenase (EC 1.13.99.1) (Myo-inositol oxygenase) (MI oxygenase)	Os06g0561000 LOC_Os06g36560 P0456F09.5 P0528E12.30	Oryza sativa subsp. japonica (Rice)	5.16252	0.99352	6.43311e-06	0.000463824	-2.37746	DOWN	82.86	280	44	1	2359	3186	29	308	1e-168	reviewed	308	L-ascorbic acid biosynthetic process; cytoplasm; inositol catabolic process; inositol oxygenase activity; iron ion binding; syncytium formation	GO:0019853; GO:0005737; GO:0019310; GO:0050113; GO:0005506; GO:0006949	Cytoplasm.	Polyol metabolism; myo-inositol degradation into D-glucuronate; D-glucuronate from myo-inositol: step 1/1.	osa:4341305;
GSMUA_Achr7G07200_001	7:5289625-5291587	sp|Q09J79|ABAH1_ORYSI	Abscisic acid 8'-hydroxylase 1 (ABA 8'-hydroxylase 1) (EC 1.14.13.93) (Cytochrome P450 707A5) (OsABA8ox1)	CYP707A5 ABA8OX1 OsI_008437	Oryza sativa subsp. indica (Rice)	6.07675	0.822295	2.70935e-06	0.000222526	-2.88557	DOWN	77.46	426	91	3	1	1269	44	467	0	reviewed	471	(+)-abscisic acid 8'-hydroxylase activity; abscisic acid catabolic process; electron carrier activity; heme binding; integral to membrane; iron ion binding; response to stress	GO:0010295; GO:0046345; GO:0009055; GO:0020037; GO:0016021; GO:0005506; GO:0006950	Membrane; Single-pass membrane protein.	Plant hormone degradation; abscisic acid degradation.	-
GSMUA_Achr3G27540_001	3:27078956-27081269	sp|Q9AXH9|KAO1_HORVU	Ent-kaurenoic acid oxidase 1 (EC 1.14.13.79) (gpr5)	KAO1 GPR5	Hordeum vulgare (Barley)	13.04	4.60523	0.00323233	0.0512708	-1.5016	DOWN	67.67	399	124	2	1	1182	98	496	0	reviewed	499	electron carrier activity; endoplasmic reticulum membrane; gibberellin biosynthetic process; heme binding; integral to membrane; iron ion binding; monooxygenase activity; oxidoreductase activity, acting on paired donors, with incorporation or reduction of molecular oxygen	GO:0009055; GO:0005789; GO:0009686; GO:0020037; GO:0016021; GO:0005506; GO:0004497; GO:0016705	Endoplasmic reticulum membrane; Single-pass membrane protein.	Plant hormone biosynthesis; gibberellin biosynthesis.	-
GSMUA_Achr5G04260_001	5:3097724-3100941	sp|Q6F4F5|C724B_ORYSJ	Cytochrome P450 724B1 (EC 1.14.-.-) (Dwarf protein 11) (OsDWARF11)	CYP724B1 D11 Os04g0469800 LOC_Os04g39430 OSJNBa0016O02.25	Oryza sativa subsp. japonica (Rice)	0.426216	0.105767	0.0206664	0.169465	-2.01069	DOWN	77.23	448	91	4	100	1419	35	479	0	reviewed	480	brassinosteroid biosynthetic process; cellular iron ion homeostasis; electron carrier activity; ferric iron binding; heme binding; integral to membrane; iron ion transport; monooxygenase activity; oxidoreductase activity, acting on paired donors, with incorporation or reduction of molecular oxygen; skotomorphogenesis	GO:0016132; GO:0006879; GO:0009055; GO:0008199; GO:0020037; GO:0016021; GO:0006826; GO:0004497; GO:0016705; GO:0009647	Membrane; Single-pass membrane protein.	Plant hormone biosynthesis; brassinosteroid biosynthesis.	osa:4336116;
GSMUA_Achr4G24540_001	4:24297767-24299513	sp|P51110|DFRA_VITVI	Dihydroflavonol-4-reductase (DFR) (EC 1.1.1.219) (Dihydrokaempferol 4-reductase)	DFR	Vitis vinifera (Grape)	2.07239	0.541627	0.00639555	0.0811563	-1.93592	DOWN	69	329	101	1	64	1050	8	335	1e-172	reviewed	337	anthocyanin-containing compound biosynthetic process; coenzyme binding; dihydrokaempferol 4-reductase activity	GO:0009718; GO:0050662; GO:0045552	-	Pigment biosynthesis; anthocyanin biosynthesis.	-
GSMUA_Achr5G04080_001	5:2913063-2914465	sp|P51091|LDOX_MALDO	Leucoanthocyanidin dioxygenase (LDOX) (Leucocyanidin oxygenase) (EC 1.14.11.19) (Anthocyanidin synthase) (Leucoanthocyanidin hydroxylase)	ANS	Malus domestica (Apple) (Pyrus malus)	15.3812	6.10368	0.00593008	0.0767072	-1.33341	DOWN	69.16	347	106	1	19	1059	6	351	3e-162	reviewed	357	L-ascorbic acid binding; anthocyanin-containing compound biosynthetic process; leucocyanidin oxygenase activity; metal ion binding; oxidoreductase activity, acting on single donors with incorporation of molecular oxygen, incorporation of two atoms of oxygen	GO:0031418; GO:0009718; GO:0050589; GO:0046872; GO:0016702	-	Pigment biosynthesis; anthocyanin biosynthesis.	-
GSMUA_Achr4G05820_001	4:4529166-4532278	sp|O24146|4CL2_TOBAC	4-coumarate--CoA ligase 2 (4CL 2) (EC 6.2.1.12) (4-coumaroyl-CoA synthase 2)	4CL2	Nicotiana tabacum (Common tobacco)	0.960098	0.302397	0.0201607	0.166555	-1.66674	DOWN	69.19	542	146	1	1	1563	1	542	0	reviewed	542	4-coumarate-CoA ligase activity; ATP binding; phenylpropanoid metabolic process	GO:0016207; GO:0005524; GO:0009698	-	Phytoalexin biosynthesis; 3,4',5-trihydroxystilbene biosynthesis; 3,4',5-trihydroxystilbene from trans-4-coumarate: step 1/2.	-
GSMUA_Achr4G12590_001	4:9327952-9331387	sp|Q6ETN3|4CL3_ORYSJ	Probable 4-coumarate--CoA ligase 3 (4CL 3) (Os4CL3) (EC 6.2.1.12) (4-coumaroyl-CoA synthase 3)	4CL3 Os02g0177600 LOC_Os02g08100 OsJ_005431 P0504A05.24	Oryza sativa subsp. japonica (Rice)	5.83261	1.9926	0.00415466	0.0608081	-1.54949	DOWN	67.16	536	126	3	83	1543	1	535	0	reviewed	554	4-coumarate-CoA ligase activity; ATP binding; phenylpropanoid metabolic process	GO:0016207; GO:0005524; GO:0009698	-	Phytoalexin biosynthesis; 3,4',5-trihydroxystilbene biosynthesis; 3,4',5-trihydroxystilbene from trans-4-coumarate: step 1/2.	osa:4328485;
GSMUA_Achr2G07320_001	2:11845736-11851874	sp|P34106|ALA2_PANMI	Alanine aminotransferase 2 (ALAAT-2) (EC 2.6.1.2) (Glutamate pyruvate transaminase 2) (GPT) (Glutamic--alanine transaminase 2) (Glutamic--pyruvic transaminase 2)	-	Panicum miliaceum (Proso millet) (Broomcorn millet)	2.13476	0.707592	0.0122357	0.121968	-1.59308	DOWN	83.16	481	81	0	19	1461	2	482	0	reviewed	482	L-alanine catabolic process; L-alanine:2-oxoglutarate aminotransferase activity; biosynthetic process; pyridoxal phosphate binding	GO:0042853; GO:0004021; GO:0009058; GO:0030170	-	Photosynthesis; C4 acid pathway. Amino-acid degradation; L-alanine degradation via transaminase pathway; pyruvate from L-alanine: step 1/1.	dosa:Os07t0617800-01;dosa:Os10t0390600-01;
GSMUA_Achr1G12660_001	1:9730771-9737014	sp|Q9FR44|PEAM1_ARATH	Phosphoethanolamine N-methyltransferase 1 (AtNMT1) (PEAMT 1) (EC 2.1.1.103)	NMT1 At3g18000 MEB5.22	Arabidopsis thaliana (Mouse-ear cress)	5.95182	1.79932	0.00157212	0.0307387	-1.72587	DOWN	78.97	485	96	1	137	1573	6	490	0	reviewed	491	choline biosynthetic process; cytosol; phosphatidylcholine biosynthetic process; phosphoethanolamine N-methyltransferase activity; pollen development; pollen tube growth; pollen tube guidance; post-embryonic root development	GO:0042425; GO:0005829; GO:0006656; GO:0000234; GO:0009555; GO:0009860; GO:0010183; GO:0048528	Cytoplasm.	Phospholipid metabolism; phosphatidylcholine biosynthesis; phosphocholine from phosphoethanolamine: step 1/1.	ath:AT3G18000;
GSMUA_Achr2G00240_001	2:896004-899033	tr|M0S3W5|M0S3W5_MUSAM	Phenylalanine ammonia-lyase (EC 4.3.1.24)	-	Musa acuminata subsp. malaccensis (Wild banana) (Musa malaccensis)	0.825882	0.254615	0.0166303	0.148652	-1.69762	DOWN	100	653	0	0	1	1959	1	653	0	unreviewed	653	L-phenylalanine catabolic process; biosynthetic process; cytoplasm; phenylalanine ammonia-lyase activity; phenylpropanoid metabolic process	GO:0006559; GO:0009058; GO:0005737; GO:0045548; GO:0009698	Cytoplasm.	Phenylpropanoid metabolism; trans-cinnamate biosynthesis; trans-cinnamate from L-phenylalanine: step 1/1.	-
GSMUA_Achr5G03950_001	5:2790268-2793257	tr|M0SVH4|M0SVH4_MUSAM	Phenylalanine ammonia-lyase (EC 4.3.1.24)	-	Musa acuminata subsp. malaccensis (Wild banana) (Musa malaccensis)	6.0604	2.16236	0.00374992	0.0568104	-1.48681	DOWN	100	651	0	0	1	1953	1	651	0	unreviewed	651	L-phenylalanine catabolic process; biosynthetic process; cytoplasm; phenylalanine ammonia-lyase activity; phenylpropanoid metabolic process	GO:0006559; GO:0009058; GO:0005737; GO:0045548; GO:0009698	Cytoplasm.	Phenylpropanoid metabolism; trans-cinnamate biosynthesis; trans-cinnamate from L-phenylalanine: step 1/1.	-
GSMUA_Achr7G21790_001	7:24481093-24487897	tr|M0TJL5|M0TJL5_MUSAM	Methylenetetrahydrofolate reductase (EC 1.5.1.20)	-	Musa acuminata subsp. malaccensis (Wild banana) (Musa malaccensis)	44.9456	20.6278	0.00936435	0.10369	-1.12359	DOWN	100	595	0	0	1	1785	1	595	0	unreviewed	595	methionine metabolic process; methylenetetrahydrofolate reductase (NADPH) activity	GO:0006555; GO:0004489	-	One-carbon metabolism; tetrahydrofolate interconversion.	-
GSMUA_Achr11G25630_001	11:24716290-24723839	sp|O64765|UAP2_ARATH	UDP-N-acetylglucosamine diphosphorylase 2 (EC 2.7.7.23) (N-acetylglucosamine-1-phosphate uridylyltransferase 2) (UDP-N-acetylgalactosamine diphosphorylase 2) (EC 2.7.7.83) (UTP--glucose-1-phosphate uridylyltransferase 2) (EC 2.7.7.9)	GLCNAC1PUT2 ATUAP1 At2g35020 F19I3.25	Arabidopsis thaliana (Mouse-ear cress)	48.1725	22.7904	0.0121044	0.121279	-1.07978	DOWN	79.87	472	91	1	70	1473	31	502	0	reviewed	502	UDP-N-acetylgalactosamine diphosphorylase activity; UDP-N-acetylgalactosamine metabolic process; UDP-N-acetylglucosamine biosynthetic process; UDP-N-acetylglucosamine diphosphorylase activity; UDP-N-acetylglucosamine metabolic process; UDP-glucose metabolic process; UTP:glucose-1-phosphate uridylyltransferase activity; cytoplasm	GO:0052630; GO:0019276; GO:0006048; GO:0003977; GO:0006047; GO:0006011; GO:0003983; GO:0005737	Cytoplasm.	Nucleotide-sugar biosynthesis; UDP-N-acetyl-alpha-D-glucosamine biosynthesis; UDP-N-acetyl-alpha-D-glucosamine from N-acetyl-alpha-D-glucosamine 1-phosphate: step 1/1.	ath:AT2G35020;
GSMUA_Achr11G25700_001	11:24751088-24756689	sp|Q8H0B2|ARAE3_ORYSJ	Probable UDP-arabinose 4-epimerase 3 (EC 5.1.3.5) (OsUEL-3) (UDP-D-xylose 4-epimerase 3) (UDP-galactose 4-epimerase-like protein 3)	UEL-3 Os08g0129700 LOC_Os08g03570 P0582D05.120	Oryza sativa subsp. japonica (Rice)	42.8724	11.0182	7.98186e-06	0.000556516	-1.96016	DOWN	82.52	412	64	2	246	1478	1	405	0	reviewed	406	Golgi cisterna membrane; UDP-L-arabinose biosynthetic process; UDP-arabinose 4-epimerase activity; UDP-glucose 4-epimerase activity; capsule polysaccharide biosynthetic process; coenzyme binding; galactose metabolic process; integral to membrane	GO:0032580; GO:0033358; GO:0050373; GO:0003978; GO:0045227; GO:0050662; GO:0006012; GO:0016021	Golgi apparatus ‚ Golgi stack membrane; Single-pass type II membrane protein.	Nucleotide-sugar biosynthesis; UDP-L-arabinose biosynthesis; UDP-L-arabinose from UDP-alpha-D-xylose: step 1/1. Cell wall biogenesis; cell wall polysaccharide biosynthesis.	osa:4344584;
GSMUA_Achr11G05530_001	11:4111692-4115298	sp|Q8S8T4|UXS4_ARATH	UDP-glucuronic acid decarboxylase 4 (EC 4.1.1.35) (UDP-XYL synthase 4) (UDP-glucuronate decarboxylase 4) (UGD) (UXS-4)	UXS4 At2g47650 T30B22.31	Arabidopsis thaliana (Mouse-ear cress)	43.3205	12.7927	5.67244e-05	0.00253452	-1.75973	DOWN	75.8	438	73	4	1	1236	1	431	0	reviewed	443	Golgi cisterna membrane; UDP-D-xylose biosynthetic process; UDP-glucuronate decarboxylase activity; coenzyme binding; integral to membrane	GO:0032580; GO:0033320; GO:0048040; GO:0050662; GO:0016021	Golgi apparatus ‚ Golgi stack membrane; Single-pass type II membrane protein.	Nucleotide-sugar biosynthesis; UDP-alpha-D-xylose biosynthesis; UDP-alpha-D-xylose from UDP-alpha-D-glucuronate: step 1/1.	ath:AT2G47650;
GSMUA_Achr6G17120_001	6:11522529-11526820	sp|Q9SN95|UXS5_ARATH	UDP-glucuronic acid decarboxylase 5 (EC 4.1.1.35) (UDP-XYL synthase 5) (UDP-glucuronate decarboxylase 5) (UGD) (UXS-5)	UXS5 At3g46440 F18L15.160	Arabidopsis thaliana (Mouse-ear cress)	67.3359	32.0096	0.012998	0.126973	-1.07287	DOWN	29.69	357	189	13	60	1124	29	325	1e-26	reviewed	341	D-xylose metabolic process; UDP-D-xylose biosynthetic process; UDP-glucuronate decarboxylase activity; coenzyme binding; cytosol	GO:0042732; GO:0033320; GO:0048040; GO:0050662; GO:0005829	Cytoplasm.	Nucleotide-sugar biosynthesis; UDP-alpha-D-xylose biosynthesis; UDP-alpha-D-xylose from UDP-alpha-D-glucuronate: step 1/1.	ath:AT3G46440;
GSMUA_Achr4G10820_001	4:7838671-7845541	sp|Q2QS14|UGDH4_ORYSJ	UDP-glucose 6-dehydrogenase 4 (UDP-Glc dehydrogenase 4) (UDP-GlcDH 4) (UDPGDH 4) (EC 1.1.1.22) (Os-UGD4)	UGD4 Os12g0443500 LOC_Os12g25690 OsJ_35985	Oryza sativa subsp. japonica (Rice)	11.3265	5.5709	0.023784	0.185385	-1.02371	DOWN	75.94	478	34	3	1	1191	1	478	0	reviewed	480	NAD binding; UDP-glucose 6-dehydrogenase activity; UDP-glucuronate biosynthetic process; cell wall; cytosol; nucleus	GO:0051287; GO:0003979; GO:0006065; GO:0005618; GO:0005829; GO:0005634	-	Nucleotide-sugar biosynthesis; UDP-alpha-D-glucuronate biosynthesis; UDP-alpha-D-glucuronate from UDP-alpha-D-glucose: step 1/1.	osa:4352146;
GSMUA_Achr7G26580_001	7:27837826-27838318	sp|Q2QS14|UGDH4_ORYSJ	UDP-glucose 6-dehydrogenase 4 (UDP-Glc dehydrogenase 4) (UDP-GlcDH 4) (UDPGDH 4) (EC 1.1.1.22) (Os-UGD4)	UGD4 Os12g0443500 LOC_Os12g25690 OsJ_35985	Oryza sativa subsp. japonica (Rice)	782.801	206.357	1.35457e-05	0.000830375	-1.9235	DOWN	73.46	162	10	1	1	387	318	479	1e-73	reviewed	480	NAD binding; UDP-glucose 6-dehydrogenase activity; UDP-glucuronate biosynthetic process; cell wall; cytosol; nucleus	GO:0051287; GO:0003979; GO:0006065; GO:0005618; GO:0005829; GO:0005634	-	Nucleotide-sugar biosynthesis; UDP-alpha-D-glucuronate biosynthesis; UDP-alpha-D-glucuronate from UDP-alpha-D-glucose: step 1/1.	osa:4352146;
GSMUA_Achr5G15060_001	5:10970967-10974724	sp|Q6YU51|DXS2_ORYSJ	Probable 1-deoxy-D-xylulose-5-phosphate synthase 2, chloroplastic (1-deoxyxylulose-5-phosphate synthase) (DXP synthase) (DXPS) (EC 2.2.1.7)	Os07g0190000 LOC_Os07g09190 OsJ_23394 OSJNBb0002L09.31 OSJNBb0003E08.7	Oryza sativa subsp. japonica (Rice)	5.89924	1.83143	0.00113639	0.0241747	-1.68756	DOWN	79.61	711	119	4	16	2070	2	712	0	reviewed	713	1-deoxy-D-xylulose 5-phosphate biosynthetic process; 1-deoxy-D-xylulose-5-phosphate synthase activity; chloroplast; metal ion binding; terpenoid biosynthetic process; thiamine biosynthetic process	GO:0052865; GO:0008661; GO:0009507; GO:0046872; GO:0016114; GO:0009228	Plastid ‚ chloroplast.	Metabolic intermediate biosynthesis; 1-deoxy-D-xylulose 5-phosphate biosynthesis; 1-deoxy-D-xylulose 5-phosphate from D-glyceraldehyde 3-phosphate and pyruvate: step 1/1.	osa:4342614;
GSMUA_Achr10G01400_001	10:3402120-3405669	sp|O22567|DXS1_ORYSJ	1-deoxy-D-xylulose-5-phosphate synthase 1, chloroplastic (1-deoxyxylulose-5-phosphate synthase) (DXP synthase) (DXPS) (EC 2.2.1.7)	CLA1 Os05g0408900 LOC_Os05g33840 OSJNBb0014K18.8 P0040B10.17	Oryza sativa subsp. japonica (Rice)	85.8197	38.7608	0.0116433	0.118665	-1.14671	DOWN	89.97	658	66	0	313	2286	59	716	0	reviewed	720	1-deoxy-D-xylulose 5-phosphate biosynthetic process; 1-deoxy-D-xylulose-5-phosphate synthase activity; chlorophyll biosynthetic process; chloroplast stroma; metal ion binding; terpenoid biosynthetic process; thiamine biosynthetic process	GO:0052865; GO:0008661; GO:0015995; GO:0009570; GO:0046872; GO:0016114; GO:0009228	Plastid ‚ chloroplast stroma.	Metabolic intermediate biosynthesis; 1-deoxy-D-xylulose 5-phosphate biosynthesis; 1-deoxy-D-xylulose 5-phosphate from D-glyceraldehyde 3-phosphate and pyruvate: step 1/1.	osa:4338768;
GSMUA_Achr7G20570_001	7:23671857-23675922	sp|O24594|HMDH_MAIZE	3-hydroxy-3-methylglutaryl-coenzyme A reductase (HMG-CoA reductase) (EC 1.1.1.34)	HMGR	Zea mays (Maize)	48.9126	17.6571	0.000682892	0.0167127	-1.46996	DOWN	74.48	529	75	3	115	1527	34	560	0	reviewed	579	NADP binding; coenzyme A metabolic process; endoplasmic reticulum membrane; hydroxymethylglutaryl-CoA reductase (NADPH) activity; integral to membrane; isoprenoid biosynthetic process	GO:0050661; GO:0015936; GO:0005789; GO:0004420; GO:0016021; GO:0008299	Endoplasmic reticulum membrane; Multi-pass membrane protein.	Metabolic intermediate biosynthesis; (R)-mevalonate biosynthesis; (R)-mevalonate from acetyl-CoA: step 3/3.	-
GSMUA_Achr10G12010_001	10:21191472-21195757	sp|Q2R3K3|LCB2A_ORYSJ	Long chain base biosynthesis protein 2a (EC 2.3.1.50)	Os11g0516000 LOC_Os11g31640 OsJ_34042	Oryza sativa subsp. japonica (Rice)	3.11155	1.14663	0.0140993	0.133866	-1.44023	DOWN	91.86	479	37	1	1	1437	1	477	0	reviewed	488	endoplasmic reticulum membrane; integral to membrane; photomorphogenesis; pollen development; pyridoxal phosphate binding; serine C-palmitoyltransferase activity; sphingosine biosynthetic process; vacuole	GO:0005789; GO:0016021; GO:0009640; GO:0009555; GO:0030170; GO:0004758; GO:0046512; GO:0005773	Endoplasmic reticulum membrane; Single-pass membrane protein.	Lipid metabolism; sphingolipid metabolism.	osa:4350591;
GSMUA_Achr3G30000_001	3:28896330-28899632	sp|Q5JK39|LCB2D_ORYSJ	Long chain base biosynthesis protein 2d (EC 2.3.1.50)	Os01g0928800 LOC_Os01g70380 OsJ_04635 OSJNBa0052O12.15	Oryza sativa subsp. japonica (Rice)	4.38141	1.45994	0.00706712	0.0866875	-1.58549	DOWN	81.61	446	81	1	76	1413	26	470	0	reviewed	489	endoplasmic reticulum membrane; integral to membrane; photomorphogenesis; pollen development; pyridoxal phosphate binding; serine C-palmitoyltransferase activity; sphingosine biosynthetic process; vacuole	GO:0005789; GO:0016021; GO:0009640; GO:0009555; GO:0030170; GO:0004758; GO:0046512; GO:0005773	Endoplasmic reticulum membrane; Single-pass membrane protein.	Lipid metabolism; sphingolipid metabolism.	osa:4326966;
GSMUA_Achr11G10100_001	11:7922905-7924556	sp|P48631|FD6E2_SOYBN	Omega-6 fatty acid desaturase, endoplasmic reticulum isozyme 2 (EC 1.14.19.-)	FAD2-2	Glycine max (Soybean) (Glycine hispida)	0.564432	0.099939	0.00529678	0.071618	-2.49768	DOWN	65.77	371	87	1	241	1233	13	383	2e-166	reviewed	383	endoplasmic reticulum membrane; integral to membrane; oxidoreductase activity, acting on paired donors, with oxidation of a pair of donors resulting in the reduction of molecular oxygen to two molecules of water; unsaturated fatty acid biosynthetic process	GO:0005789; GO:0016021; GO:0016717; GO:0006636	Endoplasmic reticulum membrane; Multi-pass membrane protein.	Lipid metabolism; polyunsaturated fatty acid biosynthesis.	gmx:547815;
GSMUA_Achr5G14190_001	5:10194693-10196807	sp|P48620|FAD3C_SESIN	Omega-3 fatty acid desaturase, chloroplastic (EC 1.14.19.-)	FAD7	Sesamum indicum (Oriental sesame) (Sesamum orientale)	5.99558	0.735289	5.73893e-07	6.33253e-05	-3.02752	DOWN	73.96	361	94	0	139	1221	87	447	0	reviewed	447	chloroplast membrane; oxidoreductase activity, acting on paired donors, with oxidation of a pair of donors resulting in the reduction of molecular oxygen to two molecules of water; unsaturated fatty acid biosynthetic process	GO:0031969; GO:0016717; GO:0006636	Plastid ‚ chloroplast membrane; Peripheral membrane protein.	Lipid metabolism; polyunsaturated fatty acid biosynthesis.	-
GSMUA_Achr3G25690_001	3:25788318-25799485	sp|Q7XYS3|C74A2_ORYSJ	Allene oxide synthase 2 (EC 4.2.1.92) (Cytochrome P450 74A2) (Hydroperoxide dehydrase 2)	CYP74A2 AOS2 Os03g0225900 LOC_Os03g12500 OSJNBa0081P02.18	Oryza sativa subsp. japonica (Rice)	1.45053	0.612198	0.0338794	0.228252	-1.2445	DOWN	69.71	449	109	3	289	1554	10	458	0	reviewed	478	allene oxide synthase activity; chloroplast envelope; chloroplast thylakoid membrane; electron carrier activity; heme binding; hydroperoxide dehydratase activity; iron ion binding; mitochondrion; oxidoreductase activity, acting on paired donors, with incorporation or reduction of molecular oxygen; oxylipin biosynthetic process; plastoglobule; response to fungus; response to jasmonic acid stimulus…	GO:0009978; GO:0009941; GO:0009535; GO:0009055; GO:0020037; GO:0047987; GO:0005506; GO:0005739; GO:0016705; GO:0031408; GO:0010287; GO:0009620; GO:0009753; GO:0009611	-	Lipid metabolism; oxylipin biosynthesis.	dosa:Os03t0225900-01;osa:4332121;
GSMUA_Achr2G05850_001	2:10788051-10791226	tr|M0S5H6|M0S5H6_MUSAM	Lipoxygenase (EC 1.13.11.-)	-	Musa acuminata subsp. malaccensis (Wild banana) (Musa malaccensis)	1.7297	0.394975	0.000787287	0.0186039	-2.13068	DOWN	100	823	0	0	1	2469	1	823	0	unreviewed	823	iron ion binding; lipoxygenase activity; oxylipin biosynthetic process	GO:0005506; GO:0016165; GO:0031408	-	Lipid metabolism; oxylipin biosynthesis.	-
GSMUA_Achr7G27390_001	7:28424644-28430578	sp|Q9XIA9|LACS2_ARATH	Long chain acyl-CoA synthetase 2 (EC 6.2.1.3) (Protein Botrytis resistant 1) (Protein LATERAL ROOT DEVELOPMENT 2)	LACS2 BRE1 LRD2 SMA4 At1g49430 F13F21.14	Arabidopsis thaliana (Mouse-ear cress)	35.1533	9.23213	1.10941e-05	0.000717562	-1.92892	DOWN	65.75	651	219	4	22	1962	11	661	0	reviewed	665	ATP binding; cutin biosynthetic process; defense response to fungus; endoplasmic reticulum; lateral root formation; long-chain fatty acid-CoA ligase activity; plasmodesma; very long-chain fatty acid-CoA ligase activity; wax biosynthetic process	GO:0005524; GO:0010143; GO:0050832; GO:0005783; GO:0010311; GO:0004467; GO:0009506; GO:0031957; GO:0010025	Endoplasmic reticulum.	Lipid metabolism; fatty acid metabolism.	ath:AT1G49430;
GSMUA_Achr7G22860_001	7:25234699-25238862	sp|O24428|STAD_ELAGV	Acyl-[acyl-carrier-protein] desaturase, chloroplastic (EC 1.14.19.2) (Stearoyl-ACP desaturase)	-	Elaeis guineensis var. tenera (Oil palm)	65.7285	31.8205	0.0151332	0.140062	-1.04656	DOWN	77.94	399	44	3	98	1180	1	393	0	reviewed	393	acyl-[acyl-carrier-protein] desaturase activity; chloroplast; fatty acid biosynthetic process; transition metal ion binding	GO:0045300; GO:0009507; GO:0006633; GO:0046914	Plastid ‚ chloroplast. Plastid.	Lipid metabolism; fatty acid metabolism.	-
GSMUA_Achr1G10940_001	1:8400769-8402348	tr|M0RYV3|M0RYV3_MUSAM	3-ketoacyl-CoA synthase (EC 2.3.1.-)	-	Musa acuminata subsp. malaccensis (Wild banana) (Musa malaccensis)	0.294316	0	0.00725104	0.0877978	-1.79769e+308	DOWN	100	430	0	0	1	1290	1	430	0	unreviewed	430	fatty acid biosynthetic process; membrane; transferase activity, transferring acyl groups other than amino-acyl groups	GO:0006633; GO:0016020; GO:0016747	-	Lipid metabolism; fatty acid biosynthesis.	-
GSMUA_Achr4G25660_001	4:25107207-25107883	sp|Q9MAM3|KCS1_ARATH	3-ketoacyl-CoA synthase 1 (KCS-1) (EC 2.3.1.119) (EC 2.3.1.199) (Very long-chain fatty acid condensing enzyme 1) (VLCFA condensing enzyme 1)	KCS1 EL1 At1g01120 T25K16.11	Arabidopsis thaliana (Mouse-ear cress)	0.311195	0	0.027694	0.200692	-1.79769e+308	DOWN	47.88	165	71	2	31	480	9	173	1e-35	reviewed	528	cytosolic ribosome; endoplasmic reticulum; fatty acid elongase activity; icosanoyl-CoA synthase activity; integral to membrane; membrane; response to cold; response to light stimulus; wax biosynthetic process	GO:0022626; GO:0005783; GO:0009922; GO:0033807; GO:0016021; GO:0016020; GO:0009409; GO:0009416; GO:0010025	Membrane; Multi-pass membrane protein.	Lipid metabolism; fatty acid biosynthesis.	ath:AT1G01120;
GSMUA_Achr8G04070_001	8:2773693-2775103	sp|Q9MAM3|KCS1_ARATH	3-ketoacyl-CoA synthase 1 (KCS-1) (EC 2.3.1.119) (EC 2.3.1.199) (Very long-chain fatty acid condensing enzyme 1) (VLCFA condensing enzyme 1)	KCS1 EL1 At1g01120 T25K16.11	Arabidopsis thaliana (Mouse-ear cress)	3.47831	0.692434	0.000380093	0.0111648	-2.32864	DOWN	36.88	404	177	6	205	1182	123	526	8e-79	reviewed	528	cytosolic ribosome; endoplasmic reticulum; fatty acid elongase activity; icosanoyl-CoA synthase activity; integral to membrane; membrane; response to cold; response to light stimulus; wax biosynthetic process	GO:0022626; GO:0005783; GO:0009922; GO:0033807; GO:0016021; GO:0016020; GO:0009409; GO:0009416; GO:0010025	Membrane; Multi-pass membrane protein.	Lipid metabolism; fatty acid biosynthesis.	ath:AT1G01120;
GSMUA_Achr7G08410_001	7:6278451-6280340	sp|O48780|KCS11_ARATH	3-ketoacyl-CoA synthase 11 (KCS-11) (EC 2.3.1.119) (EC 2.3.1.199) (Very long-chain fatty acid condensing enzyme 11) (VLCFA condensing enzyme 11)	KCS11 At2g26640 F18A8.1	Arabidopsis thaliana (Mouse-ear cress)	149.691	37.7036	9.93151e-06	0.00065468	-1.98922	DOWN	61.08	501	74	3	34	1173	9	509	0	reviewed	509	fatty acid biosynthetic process; icosanoyl-CoA synthase activity; integral to membrane; response to cold; response to light stimulus	GO:0006633; GO:0033807; GO:0016021; GO:0009409; GO:0009416	Membrane; Multi-pass membrane protein.	Lipid metabolism; fatty acid biosynthesis.	ath:AT2G26640;
GSMUA_Achr3G20790_001	3:21899261-21904158	sp|Q8W250|DXR_ORYSJ	1-deoxy-D-xylulose 5-phosphate reductoisomerase, chloroplastic (1-deoxyxylulose-5-phosphate reductoisomerase) (DXP reductoisomerase) (EC 1.1.1.267) (2-C-methyl-D-erythritol 4-phosphate synthase)	DXR Os01g0106900 LOC_Os01g01710 OsJ_00058 P0005A05.24 P0482C06.2	Oryza sativa subsp. japonica (Rice)	0.480952	0.14764	0.0442287	0.264861	-1.70381	DOWN	84.11	472	73	2	1	1410	1	472	0	reviewed	473	1-deoxy-D-xylulose-5-phosphate reductoisomerase activity; NADPH binding; chloroplast stroma; isopentenyl diphosphate biosynthetic process, mevalonate-independent pathway; metal ion binding; response to cadmium ion	GO:0030604; GO:0070402; GO:0009570; GO:0019288; GO:0046872; GO:0046686	Plastid ‚ chloroplast stroma.	Isoprenoid biosynthesis; isopentenyl diphosphate biosynthesis via DXP pathway; isopentenyl diphosphate from 1-deoxy-D-xylulose 5-phosphate: step 1/6.	dosa:Os01t0106900-01;osa:4326153;
GSMUA_Achr10G10020_001	10:19672101-19676166	sp|F4JIP6|LPXD2_ARATH	Probable UDP-3-O-acylglucosamine N-acyltransferase 2, mitochondrial (EC 2.3.1.-) (Protein LIPID X D2) (AtLpxD2)	LPXD2 At4g21220 F7J7.160	Arabidopsis thaliana (Mouse-ear cress)	3.25871	0.506693	9.72518e-05	0.00400025	-2.68512	DOWN	72.73	220	60	0	133	792	73	292	3e-115	reviewed	304	UDP-3-O-[3-hydroxymyristoyl] glucosamine N-acyltransferase activity; lipid A biosynthetic process; lipid X metabolic process; mitochondrion	GO:0043764; GO:0009245; GO:2001289; GO:0005739	Mitochondrion.	Glycolipid biosynthesis; lipid IV(A) biosynthesis; lipid IV(A) from (3R)-3-hydroxytetradecanoyl-[acyl-carrier-protein] and UDP-N-acetyl-alpha-D-glucosamine: step 3/6.	ath:AT4G21220;
GSMUA_Achr4G08310_001	4:6128741-6131131	sp|Q93ZR6|WSD1_ARATH	O-acyltransferase WSD1 (Diacylglycerol O-acyltransferase) (DGAT) (EC 2.3.1.20) (Long-chain-alcohol O-fatty-acyltransferase) (EC 2.3.1.75) (Wax synthase) (WS)	WSD1 At5g37300 MNJ8.9	Arabidopsis thaliana (Mouse-ear cress)	7.70031	3.06569	0.0122012	0.121749	-1.3287	DOWN	26.28	468	323	10	55	1422	17	474	1e-41	reviewed	481	diacylglycerol O-acyltransferase activity; endoplasmic reticulum; endoplasmic reticulum membrane; integral to membrane; long-chain-alcohol O-fatty-acyltransferase activity; triglyceride biosynthetic process; wax biosynthetic process	GO:0004144; GO:0005783; GO:0005789; GO:0016021; GO:0047196; GO:0019432; GO:0010025	Endoplasmic reticulum membrane; Single-pass membrane protein.	Glycerolipid metabolism; triacylglycerol biosynthesis.	ath:AT5G37300;
GSMUA_Achr11G10200_001	11:7974912-8004751	sp|Q851L8|CESA5_ORYSJ	Probable cellulose synthase A catalytic subunit 5 [UDP-forming] (EC 2.4.1.12) (OsCesA5)	CESA5 Os03g0837100 LOC_Os03g62090 OsJ_012702 OSJNBa0042I09.26	Oryza sativa subsp. japonica (Rice)	1.5699	0.762459	0.0225182	0.180281	-1.04194	DOWN	79.38	1067	173	5	10882	13992	40	1089	0	reviewed	1092	cellulose biosynthetic process; cellulose synthase (UDP-forming) activity; integral to membrane; plasma membrane; zinc ion binding	GO:0030244; GO:0016760; GO:0016021; GO:0005886; GO:0008270	Cell membrane; Multi-pass membrane protein.	Glycan metabolism; plant cellulose biosynthesis.	osa:4334710;
GSMUA_Achr5G15720_001	5:11943845-11948134	sp|Q9SWW6|CESA7_ARATH	Cellulose synthase A catalytic subunit 7 [UDP-forming] (AtCesA7) (EC 2.4.1.12) (Protein FRAGILE FIBER 5) (Protein IRREGULAR XYLEM 3) (AtIRX3)	CESA7 FRA5 IRX3 At5g17420 T10B6.80	Arabidopsis thaliana (Mouse-ear cress)	46.7867	10.4963	1.09841e-06	0.00010584	-2.15622	DOWN	67.34	1032	263	11	10	2904	2	1026	0	reviewed	1026	cellulose biosynthetic process; cellulose synthase (UDP-forming) activity; chloroplast; integral to membrane; plasma membrane; rhamnogalacturonan I side chain metabolic process; secondary cell wall biogenesis; zinc ion binding	GO:0030244; GO:0016760; GO:0009507; GO:0016021; GO:0005886; GO:0010400; GO:0009834; GO:0008270	Cell membrane; Multi-pass membrane protein.	Glycan metabolism; plant cellulose biosynthesis.	ath:AT5G17420;
GSMUA_Achr6G31810_001	6:31477125-31484304	sp|A2WV32|CESA4_ORYSI	Cellulose synthase A catalytic subunit 4 [UDP-forming] (EC 2.4.1.12) (OsCesA4)	CESA4 OsI_03742	Oryza sativa subsp. indica (Rice)	47.3282	12.4709	1.22248e-05	0.000763605	-1.92414	DOWN	78.24	1020	176	10	1	3015	1	989	0	reviewed	989	cellulose biosynthetic process; cellulose synthase (UDP-forming) activity; integral to membrane; plasma membrane; zinc ion binding	GO:0030244; GO:0016760; GO:0016021; GO:0005886; GO:0008270	Cell membrane; Multi-pass membrane protein.	Glycan metabolism; plant cellulose biosynthesis.	-
GSMUA_Achr7G19410_001	7:22227498-22231999	sp|A2Z1C8|CESA9_ORYSI	Cellulose synthase A catalytic subunit 9 [UDP-forming] (EC 2.4.1.12) (OsCesA9)	CESA9 OsI_030371	Oryza sativa subsp. indica (Rice)	48.3361	11.4758	2.73707e-06	0.000223357	-2.07451	DOWN	84.75	1056	124	7	1	3060	1	1055	0	reviewed	1055	cellulose biosynthetic process; cellulose synthase (UDP-forming) activity; chloroplast; integral to membrane; plasma membrane; rhamnogalacturonan I side chain metabolic process; secondary cell wall biogenesis; zinc ion binding	GO:0030244; GO:0016760; GO:0009507; GO:0016021; GO:0005886; GO:0010400; GO:0009834; GO:0008270	Cell membrane; Multi-pass membrane protein.	Glycan metabolism; plant cellulose biosynthesis.	-
GSMUA_Achr5G06050_001	5:4499962-4508686	sp|A2Y0X2|CESA1_ORYSI	Probable cellulose synthase A catalytic subunit 1 [UDP-forming] (EC 2.4.1.12) (OsCesA1)	CESA1 OsI_017965	Oryza sativa subsp. indica (Rice)	132.528	61.3479	0.028668	0.205934	-1.11121	DOWN	89.08	1081	109	6	1	3231	1	1076	0	reviewed	1076	Golgi apparatus; cellulose biosynthetic process; cellulose synthase (UDP-forming) activity; hyperosmotic salinity response; integral to membrane; plasma membrane; primary cell wall biogenesis; zinc ion binding	GO:0005794; GO:0030244; GO:0016760; GO:0042538; GO:0016021; GO:0005886; GO:0009833; GO:0008270	Cell membrane; Multi-pass membrane protein.	Glycan metabolism; plant cellulose biosynthesis.	-
GSMUA_Achr7G02100_001	7:1605425-1612415	sp|A2XNT2|CESA5_ORYSI	Probable cellulose synthase A catalytic subunit 5 [UDP-forming] (EC 2.4.1.12) (OsCesA5)	CESA5 OsI_013725	Oryza sativa subsp. indica (Rice)	275.382	111.254	0.0277117	0.200692	-1.30758	DOWN	84.55	1094	164	3	1	3273	1	1092	0	reviewed	1092	cellulose biosynthetic process; cellulose synthase (UDP-forming) activity; integral to membrane; plasma membrane; zinc ion binding	GO:0030244; GO:0016760; GO:0016021; GO:0005886; GO:0008270	Cell membrane; Multi-pass membrane protein.	Glycan metabolism; plant cellulose biosynthesis.	-
GSMUA_Achr7G04580_001	7:3460146-3462568	sp|Q944R1|PLY15_ARATH	Probable pectate lyase 15 (EC 4.2.2.2) (Pectate lyase A11)	At4g13710 F18A5.100	Arabidopsis thaliana (Mouse-ear cress)	5.78116	2.19928	0.0114309	0.117641	-1.39433	DOWN	83.56	365	60	0	232	1326	101	465	0	reviewed	470	metal ion binding; pectate lyase activity; pectin catabolic process	GO:0046872; GO:0030570; GO:0045490	-	Glycan metabolism; pectin degradation; 2-dehydro-3-deoxy-D-gluconate from pectin: step 2/5.	ath:AT4G13710;
GSMUA_Achr3G00290_001	3:260961-264497	sp|Q944R1|PLY15_ARATH	Probable pectate lyase 15 (EC 4.2.2.2) (Pectate lyase A11)	At4g13710 F18A5.100	Arabidopsis thaliana (Mouse-ear cress)	7.31108	2.16294	0.00112768	0.0240206	-1.75709	DOWN	75.68	370	48	1	250	1233	101	470	0	reviewed	470	metal ion binding; pectate lyase activity; pectin catabolic process	GO:0046872; GO:0030570; GO:0045490	-	Glycan metabolism; pectin degradation; 2-dehydro-3-deoxy-D-gluconate from pectin: step 2/5.	ath:AT4G13710;
GSMUA_Achr4G26690_001	4:25874886-25878357	sp|Q944R1|PLY15_ARATH	Probable pectate lyase 15 (EC 4.2.2.2) (Pectate lyase A11)	At4g13710 F18A5.100	Arabidopsis thaliana (Mouse-ear cress)	8.60851	1.44079	1.29691e-05	0.000800837	-2.5789	DOWN	72.94	388	61	4	67	1101	84	470	0	reviewed	470	metal ion binding; pectate lyase activity; pectin catabolic process	GO:0046872; GO:0030570; GO:0045490	-	Glycan metabolism; pectin degradation; 2-dehydro-3-deoxy-D-gluconate from pectin: step 2/5.	ath:AT4G13710;
GSMUA_Achr5G12160_001	5:8774159-8775786	sp|Q0V7R1|GATL3_ARATH	Probable galacturonosyltransferase-like 3 (EC 2.4.1.-)	GATL3 At1g13250 T6J4.1 T6J4.2	Arabidopsis thaliana (Mouse-ear cress)	4.33228	0.476207	7.21749e-07	7.61593e-05	-3.18547	DOWN	61.29	310	65	5	82	852	26	333	1e-111	reviewed	345	Golgi apparatus; Golgi membrane; integral to membrane; pectin biosynthetic process; polygalacturonate 4-alpha-galacturonosyltransferase activity	GO:0005794; GO:0000139; GO:0016021; GO:0045489; GO:0047262	Golgi apparatus membrane; Single-pass type II membrane protein.	Glycan metabolism; pectin biosynthesis.	ath:AT1G13250;
GSMUA_Achr4G33560_001	4:29958582-29962091	sp|Q9FH36|GAUTC_ARATH	Probable galacturonosyltransferase 12 (EC 2.4.1.-) (Like glycosyl transferase 6) (Protein IRREGULAR XYLEM 8)	GAUT12 IRX8 LGT6 At5g54690 K5F14.3	Arabidopsis thaliana (Mouse-ear cress)	4.51841	0.498099	6.1311e-07	6.67816e-05	-3.18131	DOWN	67.79	534	139	3	1	1503	1	534	0	reviewed	535	Golgi apparatus; Golgi membrane; cell wall organization; glucuronoxylan biosynthetic process; integral to membrane; pectin biosynthetic process; polygalacturonate 4-alpha-galacturonosyltransferase activity	GO:0005794; GO:0000139; GO:0071555; GO:0010417; GO:0016021; GO:0045489; GO:0047262	Golgi apparatus membrane; Single-pass type II membrane protein.	Glycan metabolism; pectin biosynthesis.	ath:AT5G54690;
GSMUA_Achr8G09390_001	8:6558932-6562948	sp|Q9ZVI7|GAUT7_ARATH	Probable galacturonosyltransferase 7 (EC 2.4.1.-) (Like glycosyl transferase 7)	GAUT7 JS33 LGT7 At2g38650 T6A23.15	Arabidopsis thaliana (Mouse-ear cress)	8.09181	3.25213	0.0088558	0.10002	-1.31508	DOWN	54.08	453	200	5	1	1359	175	619	8e-159	reviewed	619	Golgi apparatus; Golgi membrane; endosome; integral to membrane; pectin biosynthetic process; polygalacturonate 4-alpha-galacturonosyltransferase activity; trans-Golgi network	GO:0005794; GO:0000139; GO:0005768; GO:0016021; GO:0045489; GO:0047262; GO:0005802	Golgi apparatus membrane; Single-pass type II membrane protein.	Glycan metabolism; pectin biosynthesis.	ath:AT2G38650;
GSMUA_Achr6G00550_001	6:358205-361229	sp|Q9FH36|GAUTC_ARATH	Probable galacturonosyltransferase 12 (EC 2.4.1.-) (Like glycosyl transferase 6) (Protein IRREGULAR XYLEM 8)	GAUT12 IRX8 LGT6 At5g54690 K5F14.3	Arabidopsis thaliana (Mouse-ear cress)	8.50094	1.68495	1.93724e-05	0.00109577	-2.33492	DOWN	66.48	534	124	5	106	1542	1	534	0	reviewed	535	Golgi apparatus; Golgi membrane; cell wall organization; glucuronoxylan biosynthetic process; integral to membrane; pectin biosynthetic process; polygalacturonate 4-alpha-galacturonosyltransferase activity	GO:0005794; GO:0000139; GO:0071555; GO:0010417; GO:0016021; GO:0045489; GO:0047262	Golgi apparatus membrane; Single-pass type II membrane protein.	Glycan metabolism; pectin biosynthesis.	ath:AT5G54690;
GSMUA_Achr10G17150_001	10:24479144-24482070	sp|Q9LSG3|GAUT8_ARATH	Galacturonosyltransferase 8 (EC 2.4.1.-) (Glycosyltransferase QUASIMODO1)	GAUT8 QUA1 At3g25140 MJL12.8	Arabidopsis thaliana (Mouse-ear cress)	9.88473	3.94357	0.00742575	0.0893474	-1.3257	DOWN	74.7	494	97	4	199	1596	65	558	0	reviewed	559	Golgi apparatus; Golgi membrane; cell adhesion; endosome; homogalacturonan biosynthetic process; integral to membrane; mitochondrion; polygalacturonate 4-alpha-galacturonosyltransferase activity; trans-Golgi network	GO:0005794; GO:0000139; GO:0007155; GO:0005768; GO:0010289; GO:0016021; GO:0005739; GO:0047262; GO:0005802	Golgi apparatus membrane; Single-pass type II membrane protein.	Glycan metabolism; pectin biosynthesis.	ath:AT3G25140;
GSMUA_Achr7G06100_001	7:4522495-4526458	sp|Q93ZX7|GAUT4_ARATH	Probable galacturonosyltransferase 4 (EC 2.4.1.-) (Like glycosyl transferase 3)	GAUT4 JS36L LGT3 At5g47780 MCA23.10	Arabidopsis thaliana (Mouse-ear cress)	12.8085	5.54298	0.00879547	0.0996964	-1.20837	DOWN	60.71	644	204	9	84	2012	21	616	0	reviewed	616	Golgi apparatus; Golgi membrane; integral to membrane; pectin biosynthetic process; polygalacturonate 4-alpha-galacturonosyltransferase activity	GO:0005794; GO:0000139; GO:0016021; GO:0045489; GO:0047262	Golgi apparatus membrane; Single-pass type II membrane protein.	Glycan metabolism; pectin biosynthesis.	ath:AT5G47780;
GSMUA_Achr10G24580_001	10:28979109-28983358	sp|Q9C9Q8|PMTT_ARATH	Probable pectin methyltransferase QUA2 (EC 2.1.1.-) (Protein OVERSENSITIVE TO SUGAR 1) (Protein QUASIMODO 2) (Protein TUMOROUS SHOOT DEVELOPMENT 2)	QUA2 OSU1 TSD2 At1g78240 F3F9.21 T11I11.18	Arabidopsis thaliana (Mouse-ear cress)	36.3098	12.2835	0.000309886	0.0095793	-1.56364	DOWN	65.18	629	204	9	100	1971	63	681	0	reviewed	684	Golgi apparatus; Golgi membrane; cell adhesion; endosome; homogalacturonan biosynthetic process; integral to membrane; methyltransferase activity; response to cytokinin stimulus; root development; shoot system development; trans-Golgi network	GO:0005794; GO:0000139; GO:0007155; GO:0005768; GO:0010289; GO:0016021; GO:0008168; GO:0009735; GO:0048364; GO:0048367; GO:0005802	Golgi apparatus membrane; Single-pass type II membrane protein.	Glycan metabolism; pectin biosynthesis.	ath:AT1G78240;
GSMUA_Achr5G13510_001	5:9719465-9721972	sp|O64896|TPPA_ARATH	Trehalose-phosphate phosphatase A (AtTPPA) (EC 3.1.3.12) (Trehalose 6-phosphate phosphatase)	TPPA At5g51460 K17N15.1 MFG13.17	Arabidopsis thaliana (Mouse-ear cress)	1.54495	0.516397	0.0213355	0.173605	-1.58101	DOWN	64.36	390	130	6	1	1158	1	385	2e-167	reviewed	385	response to stress; trehalose biosynthetic process; trehalose-phosphatase activity	GO:0006950; GO:0005992; GO:0004805	-	Glycan biosynthesis; trehalose biosynthesis.	ath:AT5G51460;
GSMUA_Achr1G01710_001	1:1392430-1396505	sp|Q9SUW0|TPPG_ARATH	Probable trehalose-phosphate phosphatase G (AtTPPG) (EC 3.1.3.12) (Trehalose 6-phosphate phosphatase) (Trehalose-phosphate phosphatase 6)	TPPG TPP6 At4g22590 F7K2.170	Arabidopsis thaliana (Mouse-ear cress)	16.5123	7.60495	0.013318	0.128855	-1.11853	DOWN	64.43	388	117	6	505	1659	3	372	9e-169	reviewed	377	response to stress; trehalose biosynthetic process; trehalose-phosphatase activity	GO:0006950; GO:0005992; GO:0004805	-	Glycan biosynthesis; trehalose biosynthesis.	ath:AT4G22590;
GSMUA_Achr3G21710_001	3:22665217-22667405	sp|P23509|GLGS_SOLTU	Glucose-1-phosphate adenylyltransferase small subunit, chloroplastic/amyloplastic (EC 2.7.7.27) (ADP-glucose pyrophosphorylase) (ADP-glucose synthase) (AGPase B) (Alpha-D-glucose-1-phosphate adenyl transferase)	-	Solanum tuberosum (Potato)	0.255284	0.0321622	0.0356936	0.232895	-2.98867	DOWN	43.61	399	196	6	1	1161	140	521	8e-108	reviewed	521	ATP binding; amyloplast; chloroplast; glucose-1-phosphate adenylyltransferase activity; glycogen biosynthetic process; starch biosynthetic process	GO:0005524; GO:0009501; GO:0009507; GO:0008878; GO:0005978; GO:0019252	Plastid ‚ chloroplast. Plastid ‚ amyloplast.	Glycan biosynthesis; starch biosynthesis.	-
GSMUA_Achr11G19240_001	11:20435578-20436994	sp|Q0JGZ6|SCRK1_ORYSJ	Fructokinase-1 (EC 2.7.1.4) (Fructokinase I) (OsFKI)	FRK1 FKI Os01g0894300 LOC_Os01g66940 B1078G07.45-1 B1078G07.45-2 P0696G06.9	Oryza sativa subsp. japonica (Rice)	2.15233	0.566537	0.0051584	0.0705742	-1.92566	DOWN	81.39	317	59	0	37	987	7	323	0	reviewed	323	ATP binding; D-ribose metabolic process; fructokinase activity; ribokinase activity; starch biosynthetic process	GO:0005524; GO:0006014; GO:0008865; GO:0004747; GO:0019252	-	Glycan biosynthesis; starch biosynthesis.	dosa:Os01t0894300-01;osa:4324962;
GSMUA_Achr4G28350_001	4:26763640-26769076	sp|P41345|FENR2_ORYSJ	Ferredoxin--NADP reductase, root isozyme, chloroplastic (FNR) (EC 1.18.1.2)	Os03g0784700 LOC_Os03g57120 OSJNBb0093E13.2	Oryza sativa subsp. japonica (Rice)	11.3764	5.34756	0.034325	0.228471	-1.08908	DOWN	81.67	371	67	1	7	1119	9	378	0	reviewed	378	NADP binding; chloroplast; copper ion binding; electron transport chain; ferredoxin-NADP+ reductase activity; flavin adenine dinucleotide binding; photosynthesis; thylakoid membrane	GO:0050661; GO:0009507; GO:0005507; GO:0022900; GO:0004324; GO:0050660; GO:0015979; GO:0042651	Plastid ‚ chloroplast.	Energy metabolism; photosynthesis.	osa:4334338;
GSMUA_Achr6G33660_001	6:32617525-32622371	sp|O82392|THIC_ARATH	Phosphomethylpyrimidine synthase, chloroplastic (EC 4.1.99.17) (Hydroxymethylpyrimidine phosphate synthase) (HMP-P synthase) (HMP-phosphate synthase) (HMPP synthase) (Protein PYRIMIDINE REQUIRING) (Thiamine biosynthesis protein ThiC) (Protein THIAMINE C)	THIC PY At2g29630 T27A16.27	Arabidopsis thaliana (Mouse-ear cress)	263.577	109.867	0.0143346	0.135392	-1.26247	DOWN	83.76	622	90	2	220	2064	21	638	0	reviewed	644	4 iron, 4 sulfur cluster binding; ADP-ribose pyrophosphohydrolase activity; chloroplast stroma; iron-sulfur cluster binding; lyase activity; metal ion binding; response to vitamin B1; thiamine biosynthetic process; thiamine diphosphate biosynthetic process	GO:0051539; GO:0080041; GO:0009570; GO:0051536; GO:0016829; GO:0046872; GO:0010266; GO:0009228; GO:0009229	Plastid ‚ chloroplast stroma.	Cofactor biosynthesis; thiamine diphosphate biosynthesis.	ath:AT2G29630;
GSMUA_Achr6G13510_001	6:8980549-8987582	sp|Q8RWE8|GGAP1_ARATH	GDP-L-galactose phosphorylase 1 (EC 2.7.7.69) (Protein VITAMIN C DEFECTIVE 2)	VTC2 At4g26850 F10M23.190	Arabidopsis thaliana (Mouse-ear cress)	22.8318	11.1763	0.0186858	0.160266	-1.03061	DOWN	57.11	380	158	3	271	1398	9	387	1e-146	reviewed	442	GDP-D-glucose phosphorylase activity; GDP-galactose:glucose-1-phosphate guanylyltransferase activity; GDP-galactose:mannose-1-phosphate guanylyltransferase activity; GDP-galactose:myoinositol-1-phosphate guanylyltransferase activity; L-ascorbic acid biosynthetic process; cytoplasm; defense response by callose deposition in cell wall; defense response to bacterium; galactose-1-phosphate guanylyltr…	GO:0080048; GO:0010472; GO:0010471; GO:0010473; GO:0019853; GO:0005737; GO:0052544; GO:0042742; GO:0010475; GO:0010474; GO:0005085; GO:0016787; GO:0008928; GO:0000166; GO:0005634; GO:0080046; GO:0009408; GO:0009753	Cytoplasm. Nucleus.	Cofactor biosynthesis; L-ascorbate biosynthesis via GDP-alpha-D-mannose pathway; L-ascorbate from GDP-alpha-D-mannose: step 2/5.	ath:AT4G26850;
GSMUA_Achr4G02670_001	4:2257638-2263406	sp|Q8LNZ3|UGE1_ORYSJ	UDP-glucose 4-epimerase 1 (OsUGE-1) (EC 5.1.3.2) (UDP-galactose 4-epimerase 1)	UGE-1 Os05g0595100 LOC_Os05g51670 OsJ_19776 OSJNBa0030I14.9	Oryza sativa subsp. japonica (Rice)	11.0883	2.79178	0.000184871	0.00649841	-1.98979	DOWN	79.83	347	69	1	1	1038	5	351	0	reviewed	354	Golgi stack; UDP-glucose 4-epimerase activity; cell wall biogenesis; coenzyme binding; cytosol; galactose metabolic process; response to stress; root epidermal cell differentiation; xyloglucan biosynthetic process	GO:0005795; GO:0003978; GO:0042546; GO:0050662; GO:0005829; GO:0006012; GO:0006950; GO:0010053; GO:0009969	-	Carbohydrate metabolism; galactose metabolism.	osa:4339812;
GSMUA_Achr6G28350_001	6:28719155-28732120	tr|M0TAY0|M0TAY0_MUSAM	Glucose-6-phosphate 1-dehydrogenase (EC 1.1.1.49)	-	Musa acuminata subsp. malaccensis (Wild banana) (Musa malaccensis)	38.9021	17.4393	0.0072077	0.0876913	-1.15751	DOWN	100	620	0	0	1	1860	1	620	0	unreviewed	620	NADP binding; glucose metabolic process; glucose-6-phosphate dehydrogenase activity	GO:0050661; GO:0006006; GO:0004345	-	Carbohydrate degradation; pentose phosphate pathway.	-
GSMUA_Achr3G27180_001	3:26759474-26764050	tr|M0SI84|M0SI84_MUSAM	Pyruvate kinase (EC 2.7.1.40)	-	Musa acuminata subsp. malaccensis (Wild banana) (Musa malaccensis)	0.308497	0	0.0043799	0.0630049	-1.79769e+308	DOWN	100	470	0	0	1	1410	1	470	0	unreviewed	470	glycolysis; magnesium ion binding; potassium ion binding; pyruvate kinase activity	GO:0006096; GO:0000287; GO:0030955; GO:0004743	-	Carbohydrate degradation; glycolysis; pyruvate from D-glyceraldehyde 3-phosphate: step 5/5.	-
GSMUA_Achr10G05120_001	10:14734076-14737749	tr|M0RFI9|M0RFI9_MUSAM	Pyruvate kinase (EC 2.7.1.40)	-	Musa acuminata subsp. malaccensis (Wild banana) (Musa malaccensis)	0.714573	0.238035	0.0337276	0.228153	-1.58591	DOWN	100	451	0	0	73	1425	1	451	0	unreviewed	451	glycolysis; magnesium ion binding; potassium ion binding; pyruvate kinase activity	GO:0006096; GO:0000287; GO:0030955; GO:0004743	-	Carbohydrate degradation; glycolysis; pyruvate from D-glyceraldehyde 3-phosphate: step 5/5.	-
GSMUA_Achr4G21740_001	4:22140428-22147680	tr|M0SQY7|M0SQY7_MUSAM	Pyruvate kinase (EC 2.7.1.40)	-	Musa acuminata subsp. malaccensis (Wild banana) (Musa malaccensis)	34.0031	15.4431	0.00825155	0.0952757	-1.13871	DOWN	100	567	0	0	66	1766	1	567	0	unreviewed	567	glycolysis; magnesium ion binding; potassium ion binding; pyruvate kinase activity	GO:0006096; GO:0000287; GO:0030955; GO:0004743	-	Carbohydrate degradation; glycolysis; pyruvate from D-glyceraldehyde 3-phosphate: step 5/5.	-
GSMUA_Achr10G15400_001	10:23350011-23359160	tr|M0RIG6|M0RIG6_MUSAM	Pyruvate kinase (EC 2.7.1.40)	-	Musa acuminata subsp. malaccensis (Wild banana) (Musa malaccensis)	76.1898	37.0458	0.0181367	0.156562	-1.04029	DOWN	100	527	0	0	86	1666	1	527	0	unreviewed	527	glycolysis; magnesium ion binding; potassium ion binding; pyruvate kinase activity	GO:0006096; GO:0000287; GO:0030955; GO:0004743	-	Carbohydrate degradation; glycolysis; pyruvate from D-glyceraldehyde 3-phosphate: step 5/5.	-
GSMUA_Achr11G11040_001	11:8758766-8763423	sp|Q7FAH2|G3PC2_ORYSJ	Glyceraldehyde-3-phosphate dehydrogenase 2, cytosolic (EC 1.2.1.12)	GAPC2 GAPDH Os04g0486600 LOC_Os04g40950 H0302E05.3 OJ000223_09.15	Oryza sativa subsp. japonica (Rice)	176.98	86.2014	0.0242857	0.187853	-1.03781	DOWN	93.13	335	23	0	202	1206	3	337	0	reviewed	337	NAD binding; NADP binding; apoplast; cell wall; chloroplast; copper ion binding; defense response to bacterium; glyceraldehyde-3-phosphate dehydrogenase (NAD+) (phosphorylating) activity; glycolysis; mitochondrial envelope; nucleolus; plasma membrane; response to cadmium ion; response to heat; response to hydrogen peroxide; response to salt stress; response to sucrose stimulus; seed development; …	GO:0051287; GO:0050661; GO:0048046; GO:0005618; GO:0009507; GO:0005507; GO:0042742; GO:0004365; GO:0006096; GO:0005740; GO:0005730; GO:0005886; GO:0046686; GO:0009408; GO:0042542; GO:0009651; GO:0009744; GO:0048316; GO:0008270	Cytoplasm.	Carbohydrate degradation; glycolysis; pyruvate from D-glyceraldehyde 3-phosphate: step 1/5.	osa:4336216;
GSMUA_Achr4G01040_001	4:851753-858498	sp|Q94AA4|K6PF3_ARATH	6-phosphofructokinase 3 (EC 2.7.1.11) (Phosphofructokinase 3) (Phosphohexokinase 3)	PFK3 At4g26270 T25K17.80	Arabidopsis thaliana (Mouse-ear cress)	6.92053	3.29411	0.0330096	0.22648	-1.07099	DOWN	81.66	458	83	1	178	1551	1	457	0	reviewed	489	6-phosphofructokinase activity; 6-phosphofructokinase complex; ATP binding; cytosol; fructose 6-phosphate metabolic process; glycolysis; root epidermal cell differentiation	GO:0003872; GO:0005945; GO:0005524; GO:0005829; GO:0006002; GO:0006096; GO:0010053	Cytoplasm.	Carbohydrate degradation; glycolysis; D-glyceraldehyde 3-phosphate and glycerone phosphate from D-glucose: step 3/4.	ath:AT4G26270;
GSMUA_Achr10G28640_001	10:31387518-31402004	tr|M0RM88|M0RM88_MUSAM	Glucose-6-phosphate isomerase (EC 5.3.1.9)	-	Musa acuminata subsp. malaccensis (Wild banana) (Musa malaccensis)	2.20389	0.911695	0.0379555	0.243805	-1.27343	DOWN	100	566	0	0	1	1698	1	566	0	unreviewed	566	gluconeogenesis; glucose-6-phosphate isomerase activity; glycolysis	GO:0006094; GO:0004347; GO:0006096	-	Carbohydrate degradation; glycolysis; D-glyceraldehyde 3-phosphate and glycerone phosphate from D-glucose: step 2/4.	-
GSMUA_Achr10G17960_001	10:24935216-24936909	sp|Q10PS6|CADH9_ORYSJ	Probable cinnamyl alcohol dehydrogenase 9 (OsCAD9) (EC 1.1.1.195)	CAD9 Os03g0223200 LOC_Os03g12270 OJ1743A09.18	Oryza sativa subsp. japonica (Rice)	0.715008	0.177432	0.0206664	0.169465	-2.01069	DOWN	60.62	353	133	1	25	1065	10	362	4e-138	reviewed	362	apoplast; aryl-alcohol dehydrogenase (NAD+) activity; cinnamyl-alcohol dehydrogenase activity; lignin biosynthetic process; plant-type hypersensitive response; response to bacterium; sinapyl alcohol dehydrogenase activity; zinc ion binding	GO:0048046; GO:0018456; GO:0045551; GO:0009809; GO:0009626; GO:0009617; GO:0052747; GO:0008270	-	Aromatic compound metabolism; phenylpropanoid biosynthesis.	osa:9266669;
GSMUA_Achr8G15650_001	8:13284080-13285245	sp|Q43095|CAMT_POPTM	Caffeoyl-CoA O-methyltransferase (EC 2.1.1.104) (Trans-caffeoyl-CoA 3-O-methyltransferase) (CCoAMT) (CCoAOMT)	-	Populus tremuloides (Quaking aspen)	0.857937	0	0.00388502	0.0580839	-1.79769e+308	DOWN	82.7	237	27	1	28	696	11	247	2e-145	reviewed	247	caffeoyl-CoA O-methyltransferase activity; lignin biosynthetic process; metal ion binding	GO:0042409; GO:0009809; GO:0046872	-	Aromatic compound metabolism; phenylpropanoid biosynthesis.	-
GSMUA_Achr5G09070_001	5:6594252-6596416	sp|Q9S9N9|CCR1_ARATH	Cinnamoyl-CoA reductase 1 (AtCCR1) (EC 1.2.1.44) (Protein IRREGULAR XYLEM 4)	CCR1 IRX4 At1g15950 T24D18.5	Arabidopsis thaliana (Mouse-ear cress)	1.55825	0.58699	0.0376098	0.242074	-1.40852	DOWN	36.86	255	134	8	160	897	13	249	2e-29	reviewed	344	cinnamoyl-CoA reductase activity; circadian rhythm; coenzyme binding; cytosol; lignin biosynthetic process; response to cold	GO:0016621; GO:0007623; GO:0050662; GO:0005829; GO:0009809; GO:0009409	-	Aromatic compound metabolism; phenylpropanoid biosynthesis.	ath:AT1G15950;
GSMUA_Achr11G09900_001	11:7723978-7727943	sp|Q9S9N9|CCR1_ARATH	Cinnamoyl-CoA reductase 1 (AtCCR1) (EC 1.2.1.44) (Protein IRREGULAR XYLEM 4)	CCR1 IRX4 At1g15950 T24D18.5	Arabidopsis thaliana (Mouse-ear cress)	2.36783	0.422364	0.000710292	0.0172178	-2.48701	DOWN	69.11	327	96	3	1	981	1	322	1e-149	reviewed	344	cinnamoyl-CoA reductase activity; circadian rhythm; coenzyme binding; cytosol; lignin biosynthetic process; response to cold	GO:0016621; GO:0007623; GO:0050662; GO:0005829; GO:0009809; GO:0009409	-	Aromatic compound metabolism; phenylpropanoid biosynthesis.	ath:AT1G15950;
GSMUA_Achr4G26450_001	4:25746355-25747904	sp|Q8H859|CADH1_ORYSJ	Probable cinnamyl alcohol dehydrogenase 1 (OsCAD1) (EC 1.1.1.195)	CAD1 Os10g0194200 LOC_Os10g11810 OsJ_30963 OSJNBb0005F01.4	Oryza sativa subsp. japonica (Rice)	4.96628	1.83896	0.0176164	0.153903	-1.43328	DOWN	70.87	357	100	2	1	1071	1	353	4e-171	reviewed	354	cinnamyl-alcohol dehydrogenase activity; lignin biosynthetic process; sinapyl alcohol dehydrogenase activity; zinc ion binding	GO:0045551; GO:0009809; GO:0052747; GO:0008270	-	Aromatic compound metabolism; phenylpropanoid biosynthesis.	osa:4348242;
GSMUA_Achr3G27470_001	3:27018663-27020315	sp|Q06509|COMT1_MAIZE	Caffeic acid 3-O-methyltransferase (CAOMT) (COMT) (EC 2.1.1.68) (S-adenosysl-L-methionine:caffeic acid 3-O-methyltransferase)	-	Zea mays (Maize)	6.86377	2.20765	0.00375149	0.0568104	-1.63649	DOWN	77.05	353	75	3	43	1086	13	364	0	reviewed	364	caffeate O-methyltransferase activity; lignin biosynthetic process	GO:0047763; GO:0009809	-	Aromatic compound metabolism; phenylpropanoid biosynthesis.	-
GSMUA_Achr4G28860_001	4:27090213-27092040	sp|Q9SAH9|CCR2_ARATH	Cinnamoyl-CoA reductase 2 (AtCCR2) (EC 1.2.1.44)	CCR2 At1g80820 F23A5.17	Arabidopsis thaliana (Mouse-ear cress)	8.55294	1.46354	1.70429e-05	0.000998918	-2.54696	DOWN	33.45	296	176	7	25	861	4	295	8e-35	reviewed	332	cinnamoyl-CoA reductase activity; circadian rhythm; coenzyme binding; defense response; negative regulation of circadian rhythm; phenylpropanoid biosynthetic process; response to cold	GO:0016621; GO:0007623; GO:0050662; GO:0006952; GO:0042754; GO:0009699; GO:0009409	-	Aromatic compound metabolism; phenylpropanoid biosynthesis.	ath:AT1G80820;
GSMUA_Achr11G21810_001	11:22274873-22276936	sp|Q42600|C84A1_ARATH	Cytochrome P450 84A1 (EC 1.14.-.-) (Ferulate-5-hydroxylase) (F5H)	CYP84A1 FAH1 At4g36220 F23E13.110	Arabidopsis thaliana (Mouse-ear cress)	11.0881	5.39056	0.0330599	0.226703	-1.0405	DOWN	57.68	456	115	4	97	1239	49	501	1e-160	reviewed	520	electron carrier activity; endoplasmic reticulum; heme binding; integral to membrane; iron ion binding; lignin biosynthetic process; monooxygenase activity; oxidoreductase activity, acting on paired donors, with incorporation or reduction of molecular oxygen; response to UV-B	GO:0009055; GO:0005783; GO:0020037; GO:0016021; GO:0005506; GO:0009809; GO:0004497; GO:0016705; GO:0010224	Membrane; Single-pass membrane protein.	Aromatic compound metabolism; phenylpropanoid biosynthesis.	ath:AT4G36220;
GSMUA_Achr4G06150_001	4:4680204-4681720	sp|Q6ZHS4|CADH2_ORYSJ	Cinnamyl alcohol dehydrogenase 2 (OsCAD2) (EC 1.1.1.195) (Protein GOLD HULL AND INTERNODE 2)	CAD2 CAD GH2 Os02g0187800 LOC_Os02g09490 OJ1073_F05.31 OJ1145_F01.6	Oryza sativa subsp. japonica (Rice)	16.4022	5.90555	0.00289582	0.04763	-1.47375	DOWN	79.49	356	73	0	1	1068	1	356	3e-158	reviewed	363	cinnamyl-alcohol dehydrogenase activity; lignin biosynthetic process; response to karrikin; sinapyl alcohol dehydrogenase activity; zinc ion binding	GO:0045551; GO:0009809; GO:0080167; GO:0052747; GO:0008270	-	Aromatic compound metabolism; phenylpropanoid biosynthesis.	osa:4328552;
GSMUA_Achr6G36400_001	6:34394365-34396067	sp|Q8H9B6|CAMT_SOLTU	Caffeoyl-CoA O-methyltransferase (EC 2.1.1.104) (Trans-caffeoyl-CoA 3-O-methyltransferase) (CCoAMT) (CCoAOMT)	CCOAOMT	Solanum tuberosum (Potato)	71.2556	29.3709	0.0030979	0.049729	-1.27861	DOWN	89.3	243	24	1	50	778	1	241	8e-160	reviewed	242	caffeoyl-CoA O-methyltransferase activity; lignin biosynthetic process; metal ion binding	GO:0042409; GO:0009809; GO:0046872	-	Aromatic compound metabolism; phenylpropanoid biosynthesis.	-
GSMUA_Achr4G17080_001	4:16062149-16063164	sp|Q6NMB0|HIBC3_ARATH	Probable 3-hydroxyisobutyryl-CoA hydrolase 3 (EC 3.1.2.4)	At2g30660 T11J7.5	Arabidopsis thaliana (Mouse-ear cress)	2.24914	0.678574	0.0349723	0.230237	-1.7288	DOWN	57.41	108	46	0	166	489	55	162	2e-38	reviewed	378	3-hydroxyisobutyryl-CoA hydrolase activity; peroxisome; valine catabolic process	GO:0003860; GO:0005777; GO:0006574	Peroxisome.	Amino-acid degradation; L-valine degradation.	ath:AT2G30660;
GSMUA_Achr7G02130_001	7:1630109-1631480	tr|M0TE03|M0TE03_MUSAM	S-adenosylmethionine synthase (EC 2.5.1.6)	-	Musa acuminata subsp. malaccensis (Wild banana) (Musa malaccensis)	7.02799	1.29659	2.79345e-05	0.00146175	-2.43839	DOWN	100	396	0	0	1	1188	1	396	0	unreviewed	396	ATP binding; S-adenosylmethionine biosynthetic process; metal ion binding; methionine adenosyltransferase activity; one-carbon metabolic process	GO:0005524; GO:0006556; GO:0046872; GO:0004478; GO:0006730	-	Amino-acid biosynthesis; S-adenosyl-L-methionine biosynthesis; S-adenosyl-L-methionine from L-methionine: step 1/1.	-
GSMUA_Achr6G35180_001	6:33481321-33482522	sp|Q9LMR3|TYRA2_ARATH	Arogenate dehydrogenase 2, chloroplastic (EC 1.3.1.78) (TyrAAT2)	TYRAAT2 At1g15710 F7H2.5	Arabidopsis thaliana (Mouse-ear cress)	6.69149	2.38972	0.00968026	0.105663	-1.48549	DOWN	58.62	290	96	1	1	798	32	321	4e-117	reviewed	358	arogenate dehydrogenase (NADP+) activity; chloroplast; prephenate dehydrogenase (NADP+) activity; prephenate dehydrogenase activity; tyrosine biosynthetic process	GO:0033730; GO:0009507; GO:0004665; GO:0008977; GO:0006571	Plastid ‚ chloroplast.	Amino-acid biosynthesis; L-tyrosine biosynthesis; L-tyrosine from L-arogenate (NADP(+) route): step 1/1.	ath:AT1G15710;
GSMUA_Achr6G35190_001	6:33487638-33489075	sp|Q9LMR3|TYRA2_ARATH	Arogenate dehydrogenase 2, chloroplastic (EC 1.3.1.78) (TyrAAT2)	TYRAAT2 At1g15710 F7H2.5	Arabidopsis thaliana (Mouse-ear cress)	10.3343	4.39372	0.0141855	0.134434	-1.23393	DOWN	63.18	296	109	0	253	1140	31	326	4e-135	reviewed	358	arogenate dehydrogenase (NADP+) activity; chloroplast; prephenate dehydrogenase (NADP+) activity; prephenate dehydrogenase activity; tyrosine biosynthetic process	GO:0033730; GO:0009507; GO:0004665; GO:0008977; GO:0006571	Plastid ‚ chloroplast.	Amino-acid biosynthesis; L-tyrosine biosynthesis; L-tyrosine from L-arogenate (NADP(+) route): step 1/1.	ath:AT1G15710;
GSMUA_Achr10G08680_001	10:18612462-18616070	sp|O22765|TRPA1_ARATH	Tryptophan synthase alpha chain (EC 4.2.1.20) (Indole synthase) (Indole-3-glycerol-phosphate lyase) (EC 4.1.2.8)	TRPA1 INS TSA At4g02610 T10P11.11	Arabidopsis thaliana (Mouse-ear cress)	1.66809	0.0329159	3.04526e-05	0.00155221	-5.66327	DOWN	62.96	270	100	0	143	952	4	273	4e-115	reviewed	275	auxin biosynthetic process; cytoplasm; indole-3-glycerol-phosphate lyase activity; tryptophan synthase activity	GO:0009851; GO:0005737; GO:0033984; GO:0004834	Cytoplasm.	Amino-acid biosynthesis; L-tryptophan biosynthesis; L-tryptophan from chorismate: step 5/5.	ath:AT4G02610;
GSMUA_Achr6G15520_001	6:10338951-10342404	sp|Q9SSE7|AROD2_ARATH	Arogenate dehydratase/prephenate dehydratase 2, chloroplastic (AtADT2) (AtPDT2) (EC 4.2.1.51) (EC 4.2.1.91)	ADT2 PDT2 At3g07630 MLP3.8	Arabidopsis thaliana (Mouse-ear cress)	2.12015	0.81336	0.0380655	0.244388	-1.3822	DOWN	72.26	328	84	3	34	1014	58	379	2e-152	reviewed	381	L-phenylalanine biosynthetic process; amino acid binding; arogenate dehydratase activity; chloroplast; chloroplast stroma; prephenate dehydratase activity	GO:0009094; GO:0016597; GO:0047769; GO:0009507; GO:0009570; GO:0004664	Plastid ‚ chloroplast stroma.	Amino-acid biosynthesis; L-phenylalanine biosynthesis; L-phenylalanine from L-arogenate: step 1/1. Amino-acid biosynthesis; L-phenylalanine biosynthesis; phenylpyruvate from prephenate: step 1/1.	ath:AT3G07630;
GSMUA_Achr7G25660_001	7:27230190-27231929	tr|M0TKQ2|M0TKQ2_MUSAM	1,2-dihydroxy-3-keto-5-methylthiopentene dioxygenase (EC 1.13.11.54) (Acireductone dioxygenase (Fe(2+)-requiring))	-	Musa acuminata subsp. malaccensis (Wild banana) (Musa malaccensis)	10.0048	2.88943	0.0013844	0.0281528	-1.79184	DOWN	100	181	0	0	261	803	1	181	9e-131	unreviewed	181	L-methionine salvage from methylthioadenosine; acireductone dioxygenase [iron(II)-requiring] activity; cytoplasm; iron ion binding; nucleus	GO:0019509; GO:0010309; GO:0005737; GO:0005506; GO:0005634	Cytoplasm. Nucleus.	Amino-acid biosynthesis; L-methionine biosynthesis via salvage pathway; L-methionine from S-methyl-5-thio-alpha-D-ribose 1-phosphate: step 5/6.	-
GSMUA_Achr6G12910_001	6:8622467-8623805	sp|Q9FR99|ACCO_MUSAC	1-aminocyclopropane-1-carboxylate oxidase (ACC oxidase) (EC 1.14.17.4) (Ethylene-forming enzyme) (EFE)	MAO1B	Musa acuminata (Banana) (Musa cavendishii)	27.7741	3.23305	1.83847e-09	4.42765e-07	-3.10278	DOWN	78.78	311	58	2	73	996	1	306	4e-176	reviewed	306	1-aminocyclopropane-1-carboxylate oxidase activity; L-ascorbic acid binding; ethylene biosynthetic process; fruit ripening; metal ion binding; oxidoreductase activity, acting on paired donors, with incorporation or reduction of molecular oxygen, 2-oxoglutarate as one donor, and incorporation of one atom each of oxygen into both donors	GO:0009815; GO:0031418; GO:0009693; GO:0009835; GO:0046872; GO:0016706	-	Alkene biosynthesis; ethylene biosynthesis via S-adenosyl-L-methionine; ethylene from S-adenosyl-L-methionine: step 2/2.	-
GSMUA_Achr4G29150_001	4:27240987-27243491	sp|P31531|1A1C_SOYBN	1-aminocyclopropane-1-carboxylate synthase (ACC synthase) (EC 4.4.1.14) (S-adenosyl-L-methionine methylthioadenosine-lyase)	ACS1	Glycine max (Soybean) (Glycine hispida)	3.19665	1.14577	0.00989339	0.106913	-1.48024	DOWN	66.18	476	157	3	105	1526	10	483	0	reviewed	484	1-aminocyclopropane-1-carboxylate biosynthetic process; 1-aminocyclopropane-1-carboxylate synthase activity; ethylene biosynthetic process; fruit ripening; pyridoxal phosphate binding	GO:0042218; GO:0016847; GO:0009693; GO:0009835; GO:0030170	-	Alkene biosynthesis; ethylene biosynthesis via S-adenosyl-L-methionine; ethylene from S-adenosyl-L-methionine: step 1/2.	gmx:547976;
GSMUA_Achr3G06240_001	3:4220784-4222174	sp|P92976|STS3_ARATH	Strictosidine synthase 3 (SS-3) (EC 4.3.3.2)	SS3 At1g74000 F2P9.13	Arabidopsis thaliana (Mouse-ear cress)	13.1742	6.31352	0.0353556	0.231965	-1.0612	DOWN	40.38	265	143	6	157	939	40	293	1e-49	reviewed	329	alkaloid metabolic process; biosynthetic process; plant-type cell wall; strictosidine synthase activity; vacuole	GO:0009820; GO:0009058; GO:0009505; GO:0016844; GO:0005773	Vacuole.	Alkaloid biosynthesis; 3alpha(S)-strictosidine biosynthesis; 3alpha(S)-strictosidine from secologanin and tryptamine: step 1/1.	ath:AT1G74000;
GSMUA_Achr4G25700_001	4:25125017-25126415	sp|Q8L868|E1311_ARATH	Glucan endo-1,3-beta-glucosidase 11 (EC 3.2.1.39) ((1->3)-beta-glucan endohydrolase 11) ((1->3)-beta-glucanase 11) (Beta-1,3-endoglucanase 11) (Beta-1,3-glucanase 11)	At1g32860 F9L11.6	Arabidopsis thaliana (Mouse-ear cress)	0.24482	0	0.0117473	0.118902	-1.79769e+308	DOWN	38.63	321	110	8	268	975	29	347	9e-61	reviewed	426	anchored to plasma membrane; carbohydrate metabolic process; cell wall; defense response; extracellular region; glucan endo-1,3-beta-D-glucosidase activity	GO:0046658; GO:0005975; GO:0005618; GO:0006952; GO:0005576; GO:0042973	Secreted ‚ cell wall. Cell membrane; Lipid-anchor ‚ GPI-anchor; Extracellular side.	-	ath:AT1G32860;
GSMUA_Achr6G27160_001	6:27739288-27739945	sp|Q94G86|ALL9_OLEEU	Glucan endo-1,3-beta-D-glucosidase (EC 3.2.1.39) (Major pollen allergen Ole e 9) (allergen Ole e 9)	OLE9	Olea europaea (Common olive)	0.249264	0	0.0426262	0.2598	-1.79769e+308	DOWN	50.59	85	41	1	141	392	371	455	2e-22	reviewed	460	carbohydrate metabolic process; extracellular region; glucan endo-1,3-beta-D-glucosidase activity	GO:0005975; GO:0005576; GO:0042973	Secreted.	-	-
GSMUA_Achr11G13970_001	11:15064455-15067283	sp|A7PZL3|PGLR_VITVI	Probable polygalacturonase (PG) (EC 3.2.1.15) (Pectinase)	GSVIVT00026920001 LOC100243180	Vitis vinifera (Grape)	0.249392	0	0.00865378	0.0985304	-1.79769e+308	DOWN	49.04	365	178	2	169	1260	94	451	1e-123	reviewed	491	carbohydrate metabolic process; integral to membrane; polygalacturonase activity	GO:0005975; GO:0016021; GO:0004650	Membrane; Single-pass membrane protein.	-	-
GSMUA_Achr6G05010_001	6:3406755-3407831	sp|A2WWV5|ERG1_ORYSI	Elicitor-responsive protein 1 (17 kDa phloem protein) (Fungal elicitor immediate early-responsive gene 1 protein) (FIERG1) (Rpp17)	ERG1 OsI_004298	Oryza sativa subsp. indica (Rice)	0.250576	0	0.027694	0.200692	-1.79769e+308	DOWN	54.97	151	63	2	47	490	5	153	3e-49	reviewed	159	calcium-dependent phospholipid binding; cytoplasm; plasma membrane	GO:0005544; GO:0005737; GO:0005886	Cytoplasm. Cell membrane.	-	-
GSMUA_Achr11G09150_001	11:7071571-7072496	sp|Q8LFV3|CDF3_ARATH	Cyclic dof factor 3 (Dof zinc finger protein DOF3.3) (AtDOF3.3) (H-protein promoter-binding factor 2a)	CDF3 DOF3.3 HPPBF-2A At3g47500 F1P2.50	Arabidopsis thaliana (Mouse-ear cress)	0.251192	0	0.0231815	0.182548	-1.79769e+308	DOWN	71.6	81	22	1	106	345	101	181	4e-35	reviewed	448	DNA binding; flower development; nucleus; sequence-specific DNA binding transcription factor activity; transcription, DNA-dependent; zinc ion binding	GO:0003677; GO:0009908; GO:0005634; GO:0003700; GO:0006351; GO:0008270	Nucleus.	-	ath:AT3G47500;
GSMUA_Achr4G16790_001	4:15348413-15349114	sp|Q9LQR0|LBD1_ARATH	LOB domain-containing protein 1 (ASYMMETRIC LEAVES 2-like protein 8) (AS2-like protein 8)	LBD1 ASL8 At1g07900 F24B9.1	Arabidopsis thaliana (Mouse-ear cress)	0.255121	0	0.0338424	0.228153	-1.79769e+308	DOWN	69.75	119	36	0	88	444	29	147	1e-53	reviewed	190	mitochondrion	GO:0005739	-	-	ath:AT1G07900;
GSMUA_Achr6G07270_001	6:4886874-4888995	sp|Q9M0R2|PATL5_ARATH	Patellin-5	PATL5 At4g09160 T8A17.90	Arabidopsis thaliana (Mouse-ear cress)	0.263625	0.0227247	0.0116686	0.118665	-3.53615	DOWN	62.5	328	113	5	538	1497	323	648	1e-144	reviewed	668	cell cycle; cell division; chloroplast; integral to membrane; lipid binding; transport	GO:0007049; GO:0051301; GO:0009507; GO:0016021; GO:0008289; GO:0006810	Membrane; Peripheral membrane protein. Cytoplasm.	-	ath:AT4G09160;
GSMUA_Achr8G17650_001	8:18057077-18058328	sp|Q9SK91|BH094_ARATH	Transcription factor bHLH94 (Basic helix-loop-helix protein 94) (AtbHLH94) (bHLH 94) (Transcription factor EN 16) (bHLH transcription factor bHLH094)	BHLH94 EN16 At1g22490 F12K8.16	Arabidopsis thaliana (Mouse-ear cress)	0.274321	0	0.0149281	0.138897	-1.79769e+308	DOWN	52.74	201	82	3	304	873	105	303	1e-57	reviewed	304	DNA binding; nucleus; sequence-specific DNA binding transcription factor activity; transcription, DNA-dependent	GO:0003677; GO:0005634; GO:0003700; GO:0006351	Nucleus.	-	ath:AT1G22490;
GSMUA_Achr7G25840_001	7:27358632-27360229	sp|Q9ZQ70|WRKY3_ARATH	Probable WRKY transcription factor 3 (WRKY DNA-binding protein 3)	WRKY3 At2g03340 T4M8.23	Arabidopsis thaliana (Mouse-ear cress)	0.279114	0	0.0197506	0.164847	-1.79769e+308	DOWN	46.53	202	90	5	1	567	286	482	3e-41	reviewed	513	nucleus; sequence-specific DNA binding; sequence-specific DNA binding transcription factor activity; transcription, DNA-dependent	GO:0005634; GO:0043565; GO:0003700; GO:0006351	Nucleus.	-	ath:AT2G03340;
GSMUA_Achr5G19420_001	5:21061650-21062319	sp|P13087|MIRA_SYNDU	Miraculin (MIR)	-	Synsepalum dulcificum (Miracle fruit) (Richadella dulcifica)	0.283552	0	0.0231815	0.182548	-1.79769e+308	DOWN	47.28	184	89	5	127	654	36	219	6e-48	reviewed	220	endopeptidase inhibitor activity; negative regulation of endopeptidase activity	GO:0004866; GO:0010951	-	-	-
GSMUA_Achr4G07750_001	4:5781496-5784404	sp|P24805|TSJT1_TOBAC	Stem-specific protein TSJT1	TSJT1	Nicotiana tabacum (Common tobacco)	0.289544	0	0.0131861	0.127924	-1.79769e+308	DOWN	38.51	148	87	2	1	432	1	148	1e-30	reviewed	149	-	-	-	-	-
GSMUA_Achr5G08430_001	5:6136878-6139601	tr|M0SWS2|M0SWS2_MUSAM	MLO-like protein	-	Musa acuminata subsp. malaccensis (Wild banana) (Musa malaccensis)	0.293243	0.0240139	0.00989972	0.106913	-3.61015	DOWN	100	443	0	0	1	1329	1	443	0	unreviewed	456	cell death; defense response; integral to membrane; response to biotic stimulus	GO:0008219; GO:0006952; GO:0016021; GO:0009607	Membrane; Multi-pass membrane protein.	-	-
GSMUA_Achr2G15480_001	2:16781258-16792925	sp|Q9FLC0|PER52_ARATH	Peroxidase 52 (Atperox P52) (EC 1.11.1.7) (ATP49)	PER52 P52 At5g05340 K18I23.14	Arabidopsis thaliana (Mouse-ear cress)	0.29406	0.0437832	0.00119662	0.0250156	-2.74766	DOWN	59.29	280	86	3	1	756	25	304	7e-100	reviewed	324	Golgi apparatus; apoplast; cell wall; cytosol; heme binding; hydrogen peroxide catabolic process; metal ion binding; peroxidase activity	GO:0005794; GO:0048046; GO:0005618; GO:0005829; GO:0020037; GO:0042744; GO:0046872; GO:0004601	Secreted.	-	ath:AT5G05340;
GSMUA_Achr11G02850_001	11:2049388-2050945	sp|A7PZL3|PGLR_VITVI	Probable polygalacturonase (PG) (EC 3.2.1.15) (Pectinase)	GSVIVT00026920001 LOC100243180	Vitis vinifera (Grape)	0.294085	0	0.0129661	0.12676	-1.79769e+308	DOWN	51.98	354	113	5	10	900	132	485	7e-112	reviewed	491	carbohydrate metabolic process; integral to membrane; polygalacturonase activity	GO:0005975; GO:0016021; GO:0004650	Membrane; Single-pass membrane protein.	-	-
GSMUA_Achr1G08170_001	1:6302320-6304576	sp|P05522|GUN1_PERAE	Endoglucanase 1 (EC 3.2.1.4) (Abscission cellulase 1) (Endo-1,4-beta-glucanase 1)	CEL1	Persea americana (Avocado)	0.296915	0.0540326	0.0222813	0.179062	-2.45815	DOWN	81.79	390	71	0	76	1245	28	417	0	reviewed	494	cellulase activity; cellulose catabolic process; fruit ripening	GO:0008810; GO:0030245; GO:0009835	-	-	dosa:Os08t0114200-01;
GSMUA_Achr6G26430_001	6:27198632-27202017	sp|Q9ZQP1|DSP8_ARATH	Putative dual specificity protein phosphatase DSP8 (EC 3.1.3.16) (EC 3.1.3.48)	DSP8 At2g35680 T20F21.13	Arabidopsis thaliana (Mouse-ear cress)	0.29702	0	0.0105433	0.111352	-1.79769e+308	DOWN	55.68	264	77	4	43	738	25	280	1e-93	reviewed	337	inositol phosphate dephosphorylation; peptidyl-tyrosine dephosphorylation; phosphatidylinositol-4,5-bisphosphate 5-phosphatase activity; protein tyrosine phosphatase activity; protein tyrosine/serine/threonine phosphatase activity	GO:0046855; GO:0035335; GO:0004439; GO:0004725; GO:0008138	-	-	ath:AT2G35680;
GSMUA_Achr3G27100_001	3:26700171-26703318	sp|Q8LPB4|PSKR1_DAUCA	Phytosulfokine receptor 1 (DcPSKR1) (EC 2.7.11.1) (Phytosulfokine LRR receptor kinase 1)	PSKR	Daucus carota (Carrot)	0.297697	0.071702	0.0179007	0.155689	-2.05376	DOWN	48.8	873	259	13	283	2340	146	1017	0	reviewed	1021	ATP binding; integral to membrane; plasma membrane; protein serine/threonine kinase activity	GO:0005524; GO:0016021; GO:0005886; GO:0004674	Cell membrane; Single-pass type I membrane protein.	-	-
GSMUA_Achr6G00580_001	6:368268-369040	sp|Q41001|BCP_PEA	Blue copper protein	-	Pisum sativum (Garden pea)	0.303073	0	0.0231815	0.182548	-1.79769e+308	DOWN	47.42	97	49	2	76	363	27	122	7e-19	reviewed	189	copper ion binding; electron carrier activity; electron transport chain	GO:0005507; GO:0009055; GO:0022900	-	-	-
GSMUA_Achr6G17280_001	6:11631115-11633583	sp|P15792|KPK1_PHAVU	Protein kinase PVPK-1 (EC 2.7.11.1)	-	Phaseolus vulgaris (Kidney bean) (French bean)	0.304409	0	0.0131861	0.127924	-1.79769e+308	DOWN	49.2	311	73	4	127	807	273	582	1e-93	reviewed	609	ATP binding; protein serine/threonine kinase activity	GO:0005524; GO:0004674	-	-	-
GSMUA_Achr10G09190_001	10:19128891-19129938	sp|O80928|DOF24_ARATH	Dof zinc finger protein DOF2.4 (AtDOF2.4)	DOF2.4 At2g37590 F13M22.9	Arabidopsis thaliana (Mouse-ear cress)	0.313043	0	0.00952447	0.104551	-1.79769e+308	DOWN	81.67	60	11	0	148	327	86	145	4e-30	reviewed	330	DNA binding; nucleus; sequence-specific DNA binding transcription factor activity; transcription, DNA-dependent; zinc ion binding	GO:0003677; GO:0005634; GO:0003700; GO:0006351; GO:0008270	Nucleus.	-	ath:AT2G37590;
GSMUA_Achr3G24050_001	3:24717504-24718572	sp|Q9ZVI6|LOR8_ARATH	Protein LURP-one-related 8	At2g38640 T6A23.16	Arabidopsis thaliana (Mouse-ear cress)	0.313878	0	0.0231815	0.182548	-1.79769e+308	DOWN	35.27	207	105	5	19	618	8	192	6e-22	reviewed	196	-	-	-	-	ath:AT2G38640;
GSMUA_Achr11G21480_001	11:22082716-22085595	sp|O64645|SOC1_ARATH	MADS-box protein SOC1 (Agamous-like MADS-box protein AGL20) (Protein SUPPRESSOR OF CONSTANS OVEREXPRESSION 1)	SOC1 AGL20 At2g45660 F17K2.19	Arabidopsis thaliana (Mouse-ear cress)	0.315533	0	0.027694	0.200692	-1.79769e+308	DOWN	56.94	144	59	2	128	553	1	143	5e-46	reviewed	214	DNA binding; cytoplasm; flower development; maintenance of inflorescence meristem identity; nucleus; positive regulation of flower development; positive regulation of transcription, DNA-dependent; protein import into nucleus, translocation; response to cold; response to gibberellin stimulus; sequence-specific DNA binding transcription factor activity; transcription, DNA-dependent	GO:0003677; GO:0005737; GO:0009908; GO:0010077; GO:0005634; GO:0009911; GO:0045893; GO:0000060; GO:0009409; GO:0009739; GO:0003700; GO:0006351	Nucleus. Cytoplasm.	-	ath:AT2G45660;
GSMUA_Achr7G26400_001	7:27702682-27705523	sp|Q9C793|AGO7_ARATH	Protein argonaute 7 (Protein ZIPPY)	AGO7 ZIP At1g69440 F10D13.11	Arabidopsis thaliana (Mouse-ear cress)	0.319819	0.0722489	0.0180782	0.156216	-2.14621	DOWN	64.22	109	39	0	67	393	144	252	8e-37	reviewed	990	RNA binding; cytoplasm; defense response; gene silencing by miRNA; production of lsiRNA involved in RNA interference; production of ta-siRNAs involved in RNA interference; regulation of development, heterochronic; regulation of transcription, DNA-dependent; regulation of translation; ribonucleoprotein complex; transcription, DNA-dependent; vegetative phase change	GO:0003723; GO:0005737; GO:0006952; GO:0035195; GO:0010599; GO:0010267; GO:0040034; GO:0006355; GO:0006417; GO:0030529; GO:0006351; GO:0010050	-	-	ath:AT1G69440;
GSMUA_Achr2G12500_001	2:14961463-14964096	sp|Q8RX77|PTR21_ARATH	Nitrate transporter 1.7	NRT1.7 At1g69870 T17F3.10	Arabidopsis thaliana (Mouse-ear cress)	0.328828	0.0207139	0.00406284	0.0597766	-3.98867	DOWN	41.38	551	219	8	1	1443	89	605	2e-121	reviewed	620	integral to membrane; low affinity nitrate transmembrane transporter activity; low affinity nitrate transport; nitrate assimilation; plasma membrane; symporter activity	GO:0016021; GO:0080054; GO:0080055; GO:0042128; GO:0005886; GO:0015293	Cell membrane; Multi-pass membrane protein.	-	ath:AT1G69870;
GSMUA_Achr4G32130_001	4:29022949-29031273	sp|P46869|FLA10_CHLRE	Kinesin-like protein FLA10 (Protein KHP1)	FLA10	Chlamydomonas reinhardtii (Chlamydomonas smithii)	0.331356	0.0603	0.00613316	0.0788918	-2.45815	DOWN	37.08	391	210	10	19	1125	3	379	6e-62	reviewed	786	ATP binding; flagellum assembly; intraflagellar anterograde transport; microtubule; microtubule associated complex; microtubule motor activity; microtubule-based flagellar cytoplasm	GO:0005524; GO:0009296; GO:0035720; GO:0005874; GO:0005875; GO:0003777; GO:0097014	Cytoplasm ‚ cytoskeleton.	-	cre:CHLREDRAFT_185750;
GSMUA_Achr4G32910_001	4:29554548-29557253	tr|M1H922|M1H922_ELAGV	Alpha-1,4-glucan-protein synthase	-	Elaeis guineensis var. tenera (Oil palm)	0.332072	0.0814542	0.0377155	0.242693	-2.02744	DOWN	91.94	360	29	0	87	1166	2	361	0	unreviewed	361	cellulose biosynthetic process; intramolecular transferase activity	GO:0030244; GO:0016866	-	-	-
GSMUA_Achr11G09580_001	11:7441692-7447698	tr|M0RQT8|M0RQT8_MUSAM	UDP-glucose 6-dehydrogenase (EC 1.1.1.22)	-	Musa acuminata subsp. malaccensis (Wild banana) (Musa malaccensis)	0.335931	0	0.00725104	0.0877978	-1.79769e+308	DOWN	100	385	0	0	1	1155	1	385	0	unreviewed	385	NAD binding; UDP-glucose 6-dehydrogenase activity	GO:0051287; GO:0003979	-	-	-
GSMUA_Achr1G22380_001	1:16850208-16851633	sp|Q50EX6|ODO1_PETHY	Protein ODORANT1 (MYB-like protein ODO1)	ODO1	Petunia hybrida (Petunia)	0.337975	0	0.0231815	0.182548	-1.79769e+308	DOWN	81.4	129	24	0	1	387	1	129	2e-73	reviewed	294	DNA binding; chromatin binding; nucleus; regulation of transcription, DNA-dependent; transcription, DNA-dependent	GO:0003677; GO:0003682; GO:0005634; GO:0006355; GO:0006351	Nucleus.	-	-
GSMUA_Achr10G07830_001	10:17917553-17920225	sp|P0DI68|CSPL1_BRADI	CASP-like protein 1	-	Brachypodium distachyon (Purple false brome) (Trachynia distachya)	0.339167	0	0.027694	0.200692	-1.79769e+308	DOWN	63.84	177	64	0	1	531	1	177	7e-77	reviewed	178	integral to membrane; plasma membrane	GO:0016021; GO:0005886	Cell membrane; Multi-pass membrane protein.	-	-
GSMUA_Achr4G16720_001	4:15306949-15307748	sp|Q8RX71|BAG4_ARATH	BAG family molecular chaperone regulator 4 (Bcl-2-associated athanogene 4)	BAG4 At3g51780 ATEM1.3	Arabidopsis thaliana (Mouse-ear cress)	0.341665	0	0.0197506	0.164847	-1.79769e+308	DOWN	41.09	202	102	3	46	600	4	205	2e-36	reviewed	269	cytosol; response to cold; response to salt stress; vegetative to reproductive phase transition of meristem	GO:0005829; GO:0009409; GO:0009651; GO:0010228	-	-	ath:AT3G51780;
GSMUA_Achr10G29110_001	10:31740031-31741383	sp|Q94CD1|HHT1_ARATH	Omega-hydroxypalmitate O-feruloyl transferase (EC 2.3.1.188) (Omega-hydroxyacid hydroxycinnamoyltransferase) (Protein ALIPHATIC SUBERIN FERULOYL TRANSFERASE)	HHT1 ASFT At5g41040 MEE6.11	Arabidopsis thaliana (Mouse-ear cress)	0.343486	0.0661844	0.0277326	0.200692	-2.37569	DOWN	62.03	424	110	3	4	1122	29	452	0	reviewed	457	cell wall pectin biosynthetic process; hydroxycinnamoyltransferase activity; suberin biosynthetic process	GO:0052325; GO:0050734; GO:0010345	-	-	ath:AT5G41040;
GSMUA_Achr4G03940_001	4:3190939-3196321	sp|O65351|SUBL_ARATH	Subtilisin-like protease (EC 3.4.21.-) (Cucumisin-like serine protease)	ARA12 ASP48 At5g67360 K8K14.8	Arabidopsis thaliana (Mouse-ear cress)	0.351804	0.0140534	0.000716959	0.0173458	-4.64578	DOWN	47.38	705	318	15	223	2223	65	754	0	reviewed	757	apoplast; mucilage extrusion from seed coat; mucilage metabolic process involved seed coat development; negative regulation of catalytic activity; plant-type cell wall; proteolysis; serine-type endopeptidase activity	GO:0048046; GO:0080001; GO:0048359; GO:0043086; GO:0009505; GO:0006508; GO:0004252	Secreted ‚ cell wall.	-	ath:AT5G67360;
GSMUA_Achr7G18620_001	7:21399501-21400830	sp|Q9FRH3|CAP13_ARATH	Putative clathrin assembly protein At1g25240	At1g25240 F4F7.37	Arabidopsis thaliana (Mouse-ear cress)	0.35194	0.0548965	0.011904	0.119838	-2.68054	DOWN	38.42	354	182	11	16	1041	2	331	3e-50	reviewed	376	1-phosphatidylinositol binding; Golgi apparatus; clathrin coat; clathrin coat assembly; clathrin-coated vesicle; coated pit; endocytosis	GO:0005545; GO:0005794; GO:0030118; GO:0048268; GO:0030136; GO:0005905; GO:0006897	Membrane ‚ clathrin-coated pit. Golgi apparatus. Cytoplasmic vesicle ‚ clathrin-coated vesicle.	-	ath:AT1G25240;
GSMUA_Achr1G27000_001	1:23461059-23463774	sp|Q6AWY3|GRF6_ORYSJ	Growth-regulating factor 6 (OsGRF6) (Transcription activator GRF6)	GRF6 Os03g0729500 LOC_Os03g51970 OsJ_12442 OSJNBb0011H13.8	Oryza sativa subsp. japonica (Rice)	0.352069	0.0576625	0.0146012	0.137043	-2.61015	DOWN	42.11	418	198	9	1	1146	152	561	2e-76	reviewed	603	ATP binding; hydrolase activity, acting on acid anhydrides, in phosphorus-containing anhydrides; nucleus; regulation of transcription, DNA-dependent; transcription, DNA-dependent	GO:0005524; GO:0016818; GO:0005634; GO:0006355; GO:0006351	Nucleus.	-	osa:4333990;
GSMUA_Achr4G05420_001	4:4190569-4191669	sp|Q94AU2|SEC22_ARATH	25.3 kDa vesicle transport protein (AtSEC22)	SEC22 At1g11890 F12F1.27	Arabidopsis thaliana (Mouse-ear cress)	0.357655	0	0.0170697	0.150892	-1.79769e+308	DOWN	30.88	217	139	4	1	633	1	212	1e-30	reviewed	218	Golgi apparatus; Golgi membrane; endoplasmic reticulum; endoplasmic reticulum membrane; integral to membrane; plasma membrane; protein transport; vesicle-mediated transport	GO:0005794; GO:0000139; GO:0005783; GO:0005789; GO:0016021; GO:0005886; GO:0015031; GO:0016192	Golgi apparatus membrane; Single-pass type IV membrane protein. Endoplasmic reticulum membrane; Single-pass type IV membrane protein.	-	ath:AT1G11890;
GSMUA_Achr11G19570_001	11:20661851-20667748	sp|Q5MAU8|PPA27_ARATH	Probable inactive purple acid phosphatase 27	PAP27 At5g50400 MXI22.12	Arabidopsis thaliana (Mouse-ear cress)	0.364571	0.0806893	0.011739	0.118902	-2.17575	DOWN	72.96	588	158	1	143	1906	25	611	0	reviewed	611	acid phosphatase activity; extracellular region; metal ion binding	GO:0003993; GO:0005576; GO:0046872	Secreted.	-	ath:AT5G50400;
GSMUA_Achr11G19970_001	11:20993300-20996379	sp|Q9SY02|PP301_ARATH	Pentatricopeptide repeat-containing protein At4g02750	PCMP-H24 At4g02750 T5J8.5	Arabidopsis thaliana (Mouse-ear cress)	0.366429	0.0600143	0.0146012	0.137043	-2.61015	DOWN	32.66	447	201	10	121	1194	256	691	1e-70	reviewed	781	-	-	-	-	ath:AT4G02750;
GSMUA_Achr10G13410_001	10:22066913-22068219	sp|Q39547|CUCM1_CUCME	Cucumisin (EC 3.4.21.25) (allergen Cuc m 1)	-	Cucumis melo (Muskmelon)	0.369476	0.0504279	0.044206	0.264788	-2.87319	DOWN	48.38	277	99	6	76	783	28	301	3e-71	reviewed	731	extracellular region; negative regulation of catalytic activity; proteolysis; serine-type endopeptidase activity	GO:0005576; GO:0043086; GO:0006508; GO:0004252	Secreted.	-	-
GSMUA_Achr6G22870_001	6:21504994-21508266	sp|O65440|BAME3_ARATH	Leucine-rich repeat receptor-like serine/threonine-protein kinase BAM3 (EC 2.7.11.1) (Protein BARELY ANY MERISTEM 3)	BAM3 At4g20270 F1C12.190	Arabidopsis thaliana (Mouse-ear cress)	0.371514	0.0960745	0.0199465	0.165432	-1.95119	DOWN	45.1	674	303	13	262	2124	329	988	1e-148	reviewed	992	ATP binding; cell differentiation; floral organ development; integral to membrane; plasma membrane; protein serine/threonine kinase activity; regulation of meristem growth	GO:0005524; GO:0030154; GO:0048437; GO:0016021; GO:0005886; GO:0004674; GO:0010075	Cell membrane; Single-pass type I membrane protein.	-	ath:AT4G20270;
GSMUA_Achr1G18370_001	1:13741614-13744251	sp|Q0WUI9|TPS8_ARATH	Probable alpha,alpha-trehalose-phosphate synthase [UDP-forming] 8 (EC 2.4.1.15) (Trehalose-6-phosphate synthase 8) (AtTPS8)	TPS8 TPS2 TPSC At1g70290 F17O7.18	Arabidopsis thaliana (Mouse-ear cress)	0.392896	0.0659991	0.00397188	0.0591216	-2.57363	DOWN	51.85	783	265	7	16	2043	57	834	0	reviewed	856	transferase activity, transferring glycosyl groups; trehalose biosynthetic process	GO:0016757; GO:0005992	-	-	ath:AT1G70290;
GSMUA_Achr5G07460_001	5:5366649-5367359	sp|Q8L5T5|LBD15_ARATH	LOB domain-containing protein 15 (ASYMMETRIC LEAVES 2-like protein 11) (AS2-like protein 11)	LBD15 ASL11 At2g40470 T2P4.18	Arabidopsis thaliana (Mouse-ear cress)	0.397883	0	0.0170697	0.150892	-1.79769e+308	DOWN	72.09	172	41	3	13	507	5	176	7e-66	reviewed	224	nucleus	GO:0005634	-	-	ath:AT2G40470;
GSMUA_Achr1G02710_001	1:2207825-2208882	sp|Q9FIW5|NAC94_ARATH	Putative NAC domain-containing protein 94 (ANAC094)	ANAC094 At5g39820 MKM21.14	Arabidopsis thaliana (Mouse-ear cress)	0.398316	0.0501822	0.0356936	0.232895	-2.98867	DOWN	63.57	129	46	1	28	414	21	148	2e-53	reviewed	337	DNA binding; nucleus; regulation of transcription, DNA-dependent; transcription, DNA-dependent	GO:0003677; GO:0005634; GO:0006355; GO:0006351	Nucleus.	-	ath:AT5G39820;
GSMUA_Achr6G17670_001	6:11878241-11878979	sp|A0SPJ6|NAMB2_TRIDB	NAC transcription factor NAM-B2 (TtNAM-B2)	NAM-B2 GPC-B2	Triticum durum (Durum wheat) (Triticum turgidum subsp. durum)	0.398495	0	0.0197506	0.164847	-1.79769e+308	DOWN	40.74	189	91	6	22	537	28	212	2e-37	reviewed	396	DNA binding; nucleus; regulation of transcription, DNA-dependent; transcription, DNA-dependent	GO:0003677; GO:0005634; GO:0006355; GO:0006351	Nucleus.	-	-
GSMUA_Achr1G19710_001	1:14768506-14770968	sp|Q6H9K0|PGLR2_PLAAC	Exopolygalacturonase (EC 3.2.1.67) (Pollen allergen Pla a 2) (allergen Pla a 2) (Fragment)	plaa2	Platanus acerifolia (London plane tree)	0.399669	0.11689	0.043399	0.262431	-1.77365	DOWN	46.82	393	175	8	91	1239	4	372	4e-112	reviewed	377	IgE binding; cell wall; extracellular region; galacturan 1,4-alpha-galacturonidase activity; pectin catabolic process; polygalacturonase activity	GO:0019863; GO:0005618; GO:0005576; GO:0047911; GO:0045490; GO:0004650	Secreted. Secreted ‚ cell wall.	-	-
GSMUA_Achr1G08500_001	1:6535725-6536846	sp|Q8L9A9|XTH8_ARATH	Probable xyloglucan endotransglucosylase/hydrolase protein 8 (At-XTH8) (XTH-8) (EC 2.4.1.207)	XTH8 At1g11545 T23J18.21	Arabidopsis thaliana (Mouse-ear cress)	0.400266	0.0504279	0.0356936	0.232895	-2.98867	DOWN	65.17	290	72	4	22	813	15	301	7e-133	reviewed	305	apoplast; cell wall; cellular glucan metabolic process; hydrolase activity, hydrolyzing O-glycosyl compounds; xyloglucan:xyloglucosyl transferase activity	GO:0048046; GO:0005618; GO:0006073; GO:0004553; GO:0016762	Secreted ‚ cell wall. Secreted ‚ extracellular space ‚ apoplast.	-	ath:AT1G11545;
GSMUA_Achr2G11770_001	2:14446044-14449885	sp|Q9M8Y5|LTL1_ARATH	GDSL esterase/lipase LTL1 (EC 3.1.1.-) (Extracellular lipase LTL1) (Lithium-tolerant lipase 1) (AtLTL1) (Li-tolerant lipase 1)	LTL1 At3g04290 T6K12.9	Arabidopsis thaliana (Mouse-ear cress)	0.408907	0	0.00367041	0.0559467	-1.79769e+308	DOWN	68.45	355	105	1	205	1269	17	364	1e-178	reviewed	366	extracellular region; hydrolase activity, acting on ester bonds; hyperosmotic salinity response; lipid catabolic process; response to lithium ion; response to salicylic acid stimulus	GO:0005576; GO:0016788; GO:0042538; GO:0016042; GO:0010226; GO:0009751	Secreted.	-	ath:AT3G04290;
GSMUA_Achr4G06420_001	4:4870171-4871414	sp|Q9FJZ9|PER72_ARATH	Peroxidase 72 (Atperox P72) (EC 1.11.1.7) (ATP6a) (PRXR8)	PER72 P72 At5g66390 K1F13.4 K1L20.16	Arabidopsis thaliana (Mouse-ear cress)	0.417082	0.0853879	0.0347028	0.229275	-2.28823	DOWN	70.45	308	65	2	76	921	27	334	2e-144	reviewed	336	extracellular region; heme binding; hydrogen peroxide catabolic process; metal ion binding; peroxidase activity	GO:0005576; GO:0020037; GO:0042744; GO:0046872; GO:0004601	Secreted.	-	ath:AT5G66390;
GSMUA_Achr5G09010_001	5:6561462-6562498	sp|P17928|CALM_MEDSA	Calmodulin (CaM)	CAL1	Medicago sativa (Alfalfa)	0.418085	0	0.027694	0.200692	-1.79769e+308	DOWN	72.97	148	40	0	25	468	1	148	1e-72	reviewed	149	calcium ion binding	GO:0005509	-	-	-
GSMUA_Achr5G01050_001	5:609590-610102	sp|P68427|H32_PEA	Histone H3.2	-	Pisum sativum (Garden pea)	0.419702	0	0.0338424	0.228153	-1.79769e+308	DOWN	78.68	136	1	1	1	324	1	136	5e-51	reviewed	136	DNA binding; nucleosome; nucleosome assembly; nucleus	GO:0003677; GO:0000786; GO:0006334; GO:0005634	Nucleus. Chromosome.	-	-
GSMUA_Achr7G16090_001	7:13092803-13094374	sp|Q9C5T4|WRK18_ARATH	WRKY transcription factor 18 (WRKY DNA-binding protein 18) (AtWRKY18)	WRKY18 At4g31800 F28M20.10	Arabidopsis thaliana (Mouse-ear cress)	0.42822	0.0539497	0.0356936	0.232895	-2.98867	DOWN	53.85	156	59	2	196	648	158	305	3e-47	reviewed	310	defense response to bacterium; defense response to fungus; nucleus; regulation of defense response to virus by host; response to chitin; response to molecule of bacterial origin; response to salicylic acid stimulus; sequence-specific DNA binding; sequence-specific DNA binding transcription factor activity; transcription, DNA-dependent	GO:0042742; GO:0050832; GO:0005634; GO:0050691; GO:0010200; GO:0002237; GO:0009751; GO:0043565; GO:0003700; GO:0006351	Nucleus.	-	ath:AT4G31800;
GSMUA_Achr3G16490_001	3:17842512-17844991	sp|Q9FDW1|MYB44_ARATH	Transcription factor MYB44 (Myb-related protein 44) (AtMYB44) (Myb-related protein R1) (AtMYBR1)	MYB44 MYBR1 At5g67300 K8K14.2	Arabidopsis thaliana (Mouse-ear cress)	0.434775	0	0.0231815	0.182548	-1.79769e+308	DOWN	58	100	42	0	55	354	5	104	6e-35	reviewed	305	DNA binding; abscisic acid mediated signaling pathway; chromatin binding; defense response to bacterium; defense response to fungus; nucleus; regulation of jasmonic acid mediated signaling pathway; regulation of salicylic acid mediated signaling pathway; response to abscisic acid stimulus; response to auxin stimulus; response to cadmium ion; response to chitin; response to ethylene stimulus; resp…	GO:0003677; GO:0009738; GO:0003682; GO:0042742; GO:0050832; GO:0005634; GO:2000022; GO:2000031; GO:0009737; GO:0009733; GO:0046686; GO:0010200; GO:0009723; GO:0009739; GO:0009753; GO:0009751; GO:0009651; GO:0009414; GO:0003700; GO:0006351	Nucleus.	-	ath:AT5G67300;
GSMUA_Achr6G27230_001	6:27802550-27804908	sp|Q6NNN0|RADL3_ARATH	Protein RADIALIS-like 3 (AtRL3) (Protein RAD-like 3)	RL3 At4g36570 AP22.24 C7A10.790	Arabidopsis thaliana (Mouse-ear cress)	0.435117	0.0890803	0.0347028	0.229275	-2.28823	DOWN	72.06	68	19	0	443	646	12	79	1e-28	reviewed	81	DNA binding; chromatin binding; nucleus; regulation of transcription, DNA-dependent; transcription, DNA-dependent	GO:0003677; GO:0003682; GO:0005634; GO:0006355; GO:0006351	Nucleus.	-	ath:AT4G36570;
GSMUA_Achr7G04840_001	7:3635481-3636620	sp|Q9SDW0|TGT3A_ARATH	Trihelix transcription factor GT-3a (Trihelix DNA-binding protein GT-3a)	GT-3A GT3A At5g01380 T10O8.90	Arabidopsis thaliana (Mouse-ear cress)	0.435688	0.0751135	0.0179931	0.156034	-2.53615	DOWN	41.32	121	63	3	169	516	47	164	2e-21	reviewed	323	chromatin binding; nucleus; sequence-specific DNA binding; sequence-specific DNA binding transcription factor activity; transcription, DNA-dependent	GO:0003682; GO:0005634; GO:0043565; GO:0003700; GO:0006351	Nucleus.	-	ath:AT5G01380;
GSMUA_Achr7G08650_001	7:6732613-6733850	sp|Q06572|AVP_HORVU	Pyrophosphate-energized vacuolar membrane proton pump (EC 3.6.1.1) (Pyrophosphate-energized inorganic pyrophosphatase) (H(+)-PPase)	-	Hordeum vulgare (Barley)	0.438655	0	0.0426262	0.2598	-1.79769e+308	DOWN	61.82	110	41	1	1	330	590	698	2e-30	reviewed	762	hydrogen-translocating pyrophosphatase activity; inorganic diphosphatase activity; integral to membrane; proton transport; vacuolar membrane	GO:0009678; GO:0004427; GO:0016021; GO:0015992; GO:0005774	Vacuole membrane; Multi-pass membrane protein.	-	-
GSMUA_Achr3G15320_001	3:16165221-16167303	sp|Q8RYM9|LAC2_ORYSJ	Laccase-2 (EC 1.10.3.2) (Benzenediol:oxygen oxidoreductase 2) (Diphenol oxidase 2) (Urishiol oxidase 2)	LAC2 Os01g0634500 LOC_Os01g44330 OsJ_002637 P0663E10.27	Oryza sativa subsp. japonica (Rice)	0.439155	0	0.00285159	0.0470501	-1.79769e+308	DOWN	72.66	534	110	3	82	1575	29	562	0	reviewed	562	apoplast; copper ion binding; hydroquinone:oxygen oxidoreductase activity; lignin catabolic process	GO:0048046; GO:0005507; GO:0052716; GO:0046274	Secreted ‚ extracellular space ‚ apoplast.	-	dosa:Os01t0634500-00;
GSMUA_Achr4G07570_001	4:5590363-5600360	sp|F4IRU3|MYO12_ARATH	Myosin-12 (Myosin XI F) (AtXIF)	XI-F XIF At2g31900 F20M17.6	Arabidopsis thaliana (Mouse-ear cress)	0.44089	0.101229	0.00259074	0.0440336	-2.1228	DOWN	72.8	1500	394	7	217	4707	46	1534	0	reviewed	1556	ATP binding; actin filament-based movement; motor activity; unconventional myosin complex	GO:0005524; GO:0030048; GO:0003774; GO:0016461	-	-	ath:AT2G31900;
GSMUA_Achr6G35070_001	6:33421087-33425564	sp|Q9FJ57|TRN1_ARATH	Protein TORNADO 1 (Protein LOPPED 1)	TRN1 LOP1 At5g55540 MTE17.26	Arabidopsis thaliana (Mouse-ear cress)	0.44363	0.116612	0.00809555	0.0939877	-1.92764	DOWN	55.27	968	371	9	73	2844	30	979	0	reviewed	1380	GTP binding; auxin mediated signaling pathway; basipetal auxin transport; hydrolase activity; integral to membrane; leaf morphogenesis; leaf vascular tissue pattern formation; meristem structural organization; multidimensional cell growth; radial pattern formation	GO:0005525; GO:0009734; GO:0010540; GO:0016787; GO:0016021; GO:0009965; GO:0010305; GO:0009933; GO:0009825; GO:0009956	Membrane; Multi-pass membrane protein.	-	ath:AT5G55540;
GSMUA_Achr11G17140_001	11:18805610-18806528	sp|Q8LAU9|GATA1_ARATH	GATA transcription factor 1 (AtGATA-1)	GATA1 At3g24050 F14O13.24	Arabidopsis thaliana (Mouse-ear cress)	0.445581	0	0.0131861	0.127924	-1.79769e+308	DOWN	82.09	67	12	0	406	606	194	260	1e-33	reviewed	274	circadian rhythm; nucleus; sequence-specific DNA binding; sequence-specific DNA binding transcription factor activity; transcription regulatory region DNA binding; transcription, DNA-dependent; zinc ion binding	GO:0007623; GO:0005634; GO:0043565; GO:0003700; GO:0044212; GO:0006351; GO:0008270	Nucleus.	-	ath:AT3G24050;
GSMUA_Achr7G03510_001	7:2775432-2778550	sp|Q700D9|MYBF_ARATH	Putative Myb family transcription factor At1g14600	At1g14600 T5E21.10	Arabidopsis thaliana (Mouse-ear cress)	0.451616	0	0.0149281	0.138897	-1.79769e+308	DOWN	64.06	64	23	0	22	213	15	78	6e-21	reviewed	255	DNA binding; chromatin binding; nucleus; sequence-specific DNA binding transcription factor activity; transcription, DNA-dependent	GO:0003677; GO:0003682; GO:0005634; GO:0003700; GO:0006351	Nucleus.	-	ath:AT1G14600;
GSMUA_Achr3G07700_001	3:5311516-5312340	sp|Q9FDW1|MYB44_ARATH	Transcription factor MYB44 (Myb-related protein 44) (AtMYB44) (Myb-related protein R1) (AtMYBR1)	MYB44 MYBR1 At5g67300 K8K14.2	Arabidopsis thaliana (Mouse-ear cress)	0.454883	0	0.0149281	0.138897	-1.79769e+308	DOWN	57.43	101	43	0	10	312	6	106	3e-35	reviewed	305	DNA binding; abscisic acid mediated signaling pathway; chromatin binding; defense response to bacterium; defense response to fungus; nucleus; regulation of jasmonic acid mediated signaling pathway; regulation of salicylic acid mediated signaling pathway; response to abscisic acid stimulus; response to auxin stimulus; response to cadmium ion; response to chitin; response to ethylene stimulus; resp…	GO:0003677; GO:0009738; GO:0003682; GO:0042742; GO:0050832; GO:0005634; GO:2000022; GO:2000031; GO:0009737; GO:0009733; GO:0046686; GO:0010200; GO:0009723; GO:0009739; GO:0009753; GO:0009751; GO:0009651; GO:0009414; GO:0003700; GO:0006351	Nucleus.	-	ath:AT5G67300;
GSMUA_Achr6G22250_001	6:19154191-19155178	sp|Q8GT95|PGIP1_ORYSJ	Polygalacturonase inhibitor 1 (Floral organ regulator 1) (Polygalacturonase-inhibiting protein 1) (PGIP-1)	FOR1 Os07g0568700 LOC_Os07g38130 OJ1019_E02.4	Oryza sativa subsp. japonica (Rice)	0.457368	0	0.00617834	0.079152	-1.79769e+308	DOWN	49.51	305	151	3	79	984	27	331	6e-85	reviewed	332	cell differentiation; enzyme inhibitor activity; specification of floral organ number	GO:0030154; GO:0004857; GO:0048833	-	-	dosa:Os07t0568700-02;osa:4343645;
GSMUA_Achr1G14030_001	1:10716810-10719978	sp|Q7XA42|RGA1_SOLBU	Putative disease resistance protein RGA1 (RGA3-blb)	RGA1 177O13.37 CB3A14.4	Solanum bulbocastanum (Wild potato)	0.459907	0.156896	0.0311759	0.217684	-1.55153	DOWN	30.63	852	508	21	16	2535	3	783	2e-93	reviewed	979	ADP binding; ATP binding; defense response	GO:0043531; GO:0005524; GO:0006952	-	-	-
GSMUA_Achr2G06560_001	2:11310143-11311909	sp|Q9SPV4|SAMT_CLABR	Salicylate O-methyltransferase (EC 2.1.1.n9) (S-adenosyl-L-methionine:salicylate acid carboxylmethyltransferase) (CbSAMT)	SAMT	Clarkia breweri (Fairy fans) (Eucharidium breweri)	0.460796	0.0343046	0.00723257	0.0877978	-3.74766	DOWN	42.93	375	186	7	7	1098	1	358	1e-94	reviewed	359	metal ion binding; methyltransferase activity	GO:0046872; GO:0008168	-	-	-
GSMUA_Achr7G07720_001	7:5738554-5739255	sp|O23320|CML8_ARATH	Calmodulin-like protein 8 (AtCaM-8)	CML8 CAM8 At4g14640 dl3360w FCAALL.157	Arabidopsis thaliana (Mouse-ear cress)	0.464394	0	0.027694	0.200692	-1.79769e+308	DOWN	72.03	143	39	1	10	438	6	147	9e-68	reviewed	151	calcium ion binding; calcium-mediated signaling; detection of calcium ion	GO:0005509; GO:0019722; GO:0005513	-	-	ath:AT4G14640;
GSMUA_Achr1G07450_001	1:5800819-5802446	sp|Q9ZVX2|AMS_ARATH	Transcription factor ABORTED MICROSPORES (Basic helix-loop-helix protein 21) (AtbHLH21) (bHLH 21) (Transcription factor EN 48) (bHLH transcription factor bHLH021)	AMS BHLH21 EN48 At2g16910 F12A24.9	Arabidopsis thaliana (Mouse-ear cress)	0.476421	0.0491275	0.0162686	0.14651	-3.27763	DOWN	55.77	208	83	3	181	798	313	513	3e-64	reviewed	571	DNA binding; anther wall tapetum development; nucleus; pollen development; sequence-specific DNA binding transcription factor activity; transcription, DNA-dependent	GO:0003677; GO:0048658; GO:0005634; GO:0009555; GO:0003700; GO:0006351	Nucleus.	-	ath:AT2G16910;
GSMUA_Achr6G17630_001	6:11864240-11865291	sp|Q9FDW1|MYB44_ARATH	Transcription factor MYB44 (Myb-related protein 44) (AtMYB44) (Myb-related protein R1) (AtMYBR1)	MYB44 MYBR1 At5g67300 K8K14.2	Arabidopsis thaliana (Mouse-ear cress)	0.480672	0.0524835	0.0238937	0.185897	-3.19512	DOWN	57.43	101	43	0	52	354	6	106	5e-31	reviewed	305	DNA binding; abscisic acid mediated signaling pathway; chromatin binding; defense response to bacterium; defense response to fungus; nucleus; regulation of jasmonic acid mediated signaling pathway; regulation of salicylic acid mediated signaling pathway; response to abscisic acid stimulus; response to auxin stimulus; response to cadmium ion; response to chitin; response to ethylene stimulus; resp…	GO:0003677; GO:0009738; GO:0003682; GO:0042742; GO:0050832; GO:0005634; GO:2000022; GO:2000031; GO:0009737; GO:0009733; GO:0046686; GO:0010200; GO:0009723; GO:0009739; GO:0009753; GO:0009751; GO:0009651; GO:0009414; GO:0003700; GO:0006351	Nucleus.	-	ath:AT5G67300;
GSMUA_Achr5G13080_001	5:9328019-9332376	sp|Q9LP24|Y1571_ARATH	Probable leucine-rich repeat receptor-like protein kinase At1g35710 (EC 2.7.11.1)	At1g35710 F14D7.1	Arabidopsis thaliana (Mouse-ear cress)	0.483399	0.0913521	0.0123509	0.12293	-2.4037	DOWN	36.88	301	159	5	1	816	413	711	6e-38	reviewed	1120	ATP binding; integral to membrane; protein serine/threonine kinase activity; protein tyrosine kinase activity	GO:0005524; GO:0016021; GO:0004674; GO:0004713	Membrane; Single-pass type I membrane protein.	-	ath:AT1G35710;
GSMUA_Achr6G27480_001	6:27993309-27997282	sp|Q9FZE0|BGL40_ARATH	Beta-glucosidase 40 (AtBGLU40) (EC 3.2.1.21)	BGLU40 At1g26560 T1K7.7	Arabidopsis thaliana (Mouse-ear cress)	0.48898	0.118646	0.025082	0.189621	-2.04311	DOWN	75.32	385	95	0	85	1239	32	416	0	reviewed	510	apoplast; beta-glucosidase activity; carbohydrate metabolic process; chloroplast	GO:0048046; GO:0008422; GO:0005975; GO:0009507	-	-	ath:AT1G26560;
GSMUA_Achr4G06410_001	4:4867670-4868762	sp|Q8LPH6|MYB86_ARATH	Transcription factor MYB86 (Myb homolog 4) (AtMyb4) (Myb-related protein 86) (AtMYB86)	MYB86 MYB4 At5g26660 F21E10.4	Arabidopsis thaliana (Mouse-ear cress)	0.499425	0.0430509	0.0116686	0.118665	-3.53615	DOWN	75	136	32	1	1	402	1	136	9e-68	reviewed	352	DNA binding; chromatin binding; nucleus; regulation of transcription, DNA-dependent; transcription, DNA-dependent	GO:0003677; GO:0003682; GO:0005634; GO:0006355; GO:0006351	Nucleus.	-	ath:AT5G26660;
GSMUA_Achr2G03660_001	2:9310157-9314548	sp|Q9FKY5|MLO10_ARATH	MLO-like protein 10 (AtMlo10)	MLO10 At5g65970 K2A18.3	Arabidopsis thaliana (Mouse-ear cress)	0.500062	0.0356091	0.00622413	0.0794578	-3.81179	DOWN	61.34	344	119	2	7	996	25	368	6e-135	reviewed	569	cell death; defense response; integral to membrane; response to biotic stimulus	GO:0008219; GO:0006952; GO:0016021; GO:0009607	Membrane; Multi-pass membrane protein.	-	ath:AT5G65970;
GSMUA_Achr3G24650_001	3:25119874-25120840	sp|Q8GUG7|RH50_ARATH	DEAD-box ATP-dependent RNA helicase 50 (EC 3.6.4.13)	RH50 HEL At3g06980 F17A9.13	Arabidopsis thaliana (Mouse-ear cress)	0.508143	0	0.0426262	0.2598	-1.79769e+308	DOWN	80	20	4	0	198	257	752	771	4e-19	reviewed	781	ATP binding; ATP-dependent RNA helicase activity; RNA binding; cellular defense response; chloroplast	GO:0005524; GO:0004004; GO:0003723; GO:0006968; GO:0009507	-	-	ath:AT3G06980;dosa:Os03t0108600-01;
GSMUA_Achr6G00750_001	6:520267-525569	sp|Q8RXE7|AGD14_ARATH	Probable ADP-ribosylation factor GTPase-activating protein AGD14 (ARF GAP AGD14) (Protein ARF-GAP DOMAIN 14) (AtAGD14) (Protein ZIGA4)	AGD14 ZIG4 ZIGA4 At1g08680/At1g08690 F22O13.16/F22O13.17	Arabidopsis thaliana (Mouse-ear cress)	0.531139	0.120821	0.0134916	0.129747	-2.13622	DOWN	59.76	164	65	1	1	489	1	164	9e-62	reviewed	649	ARF GTPase activator activity; positive regulation of GTPase activity; regulation of ARF GTPase activity; zinc ion binding	GO:0008060; GO:0043547; GO:0032312; GO:0008270	-	-	ath:AT1G08680;
GSMUA_Achr7G01250_001	7:963423-965235	sp|O24592|NCED1_MAIZE	9-cis-epoxycarotenoid dioxygenase 1, chloroplastic (EC 1.13.11.51) (Protein VIVIPAROUS14) (VP-14)	VP14	Zea mays (Maize)	0.55119	0.0576223	0.000487513	0.0133182	-3.25785	DOWN	72.43	555	146	3	154	1809	53	603	0	reviewed	604	9-cis-epoxycarotenoid dioxygenase activity; abscisic acid biosynthetic process; chloroplast stroma; metal ion binding; response to stress	GO:0045549; GO:0009688; GO:0009570; GO:0046872; GO:0006950	Plastid ‚ chloroplast stroma.	-	zma:732819;
GSMUA_Achr11G12460_001	11:11511351-11514618	sp|Q9LFA2|KIPK_ARATH	Serine/threonine-protein kinase KIPK (EC 2.7.11.1) (KCBP-interacting protein kinase)	KIPK At3g52890 F8J2_60	Arabidopsis thaliana (Mouse-ear cress)	0.551272	0.14256	0.011914	0.119844	-1.95119	DOWN	56.1	426	93	4	1156	2151	509	934	3e-148	reviewed	934	ATP binding; cytoplasm; nucleus; protein kinase activity; protein serine/threonine kinase activity	GO:0005524; GO:0005737; GO:0005634; GO:0004672; GO:0004674	Cytoplasm. Nucleus.	-	ath:AT3G52890;
GSMUA_Achr3G06930_001	3:4652258-4654419	sp|C0LGT5|Y5169_ARATH	Probable LRR receptor-like serine/threonine-protein kinase At5g16900 (EC 2.7.11.1)	At5g16900 F2K13.50	Arabidopsis thaliana (Mouse-ear cress)	0.562211	0.0708307	0.00149171	0.0296635	-2.98867	DOWN	29.57	487	274	20	79	1410	22	482	4e-46	reviewed	866	ATP binding; integral to membrane; protein serine/threonine kinase activity	GO:0005524; GO:0016021; GO:0004674	Membrane; Single-pass type I membrane protein.	-	ath:AT5G16900;
GSMUA_Achr5G25430_001	5:26442155-26449291	sp|Q7FB56|AB15C_ARATH	Putative ABC transporter C family member 15 (ABC transporter ABCC.15) (AtABCC15) (EC 3.6.3.44) (ATP-energized glutathione S-conjugate pump 15) (Glutathione S-conjugate-transporting ATPase 15) (Putative multidrug resistance-associated protein 15)	ABCC15 MRP15 At3g60970 T27I15.60	Arabidopsis thaliana (Mouse-ear cress)	0.568422	0.164289	0.0080243	0.0935456	-1.79073	DOWN	41.01	1185	374	20	982	3984	1	1044	0	reviewed	1053	ATP binding; ATP catabolic process; integral to membrane; xenobiotic-transporting ATPase activity	GO:0005524; GO:0006200; GO:0016021; GO:0008559	Membrane; Multi-pass membrane protein.	-	ath:AT3G60970;
GSMUA_Achr8G02180_001	8:1609913-1611695	sp|Q9FHR7|WRK49_ARATH	Probable WRKY transcription factor 49 (WRKY DNA-binding protein 49)	WRKY49 At5g43290 MNL12.11	Arabidopsis thaliana (Mouse-ear cress)	0.580312	0.0826473	0.00801696	0.0935029	-2.81179	DOWN	40.45	220	100	8	226	819	47	257	3e-37	reviewed	274	nucleus; sequence-specific DNA binding; sequence-specific DNA binding transcription factor activity; transcription, DNA-dependent	GO:0005634; GO:0043565; GO:0003700; GO:0006351	Nucleus.	-	ath:AT5G43290;
GSMUA_Achr8G10020_001	8:7130691-7131219	sp|O82248|NFYB5_ARATH	Nuclear transcription factor Y subunit B-5 (AtNF-YB-5)	NFYB5 At2g47810 F17A22.20	Arabidopsis thaliana (Mouse-ear cress)	0.580945	0	0.0149281	0.138897	-1.79769e+308	DOWN	77.45	102	23	0	79	384	49	150	2e-53	reviewed	160	nucleus; sequence-specific DNA binding; sequence-specific DNA binding transcription factor activity; transcription, DNA-dependent	GO:0005634; GO:0043565; GO:0003700; GO:0006351	Nucleus.	-	ath:AT2G47810;
GSMUA_Achr2G13050_001	2:15305217-15310706	sp|A2XK30|HOX32_ORYSI	Homeobox-leucine zipper protein HOX32 (HD-ZIP protein HOX32) (Homeodomain transcription factor HOX32) (OsHox32)	HOX32 OsI_012423	Oryza sativa subsp. indica (Rice)	0.581119	0.0865243	0.000777773	0.0184478	-2.74766	DOWN	83.67	753	117	4	73	2328	33	780	0	reviewed	859	nucleus; sequence-specific DNA binding; sequence-specific DNA binding transcription factor activity; transcription, DNA-dependent	GO:0005634; GO:0043565; GO:0003700; GO:0006351	Nucleus.	-	-
GSMUA_Achr6G33590_001	6:32577396-32580973	sp|Q53WP9|PHT42_ORYSJ	Probable anion transporter 2, chloroplastic (Phosphate transporter 4;2)	PHT4;2 Os05g0451100 LOC_Os05g37820 OJ1576_F01.6	Oryza sativa subsp. japonica (Rice)	0.582488	0.155304	0.0191972	0.162606	-1.90714	DOWN	71.72	442	121	2	1	1314	93	534	0	reviewed	535	chloroplast membrane; inorganic phosphate transmembrane transporter activity; integral to membrane; ion transport	GO:0031969; GO:0005315; GO:0016021; GO:0006811	Plastid ‚ chloroplast membrane; Multi-pass membrane protein.	-	osa:4338960;
GSMUA_Achr11G10990_001	11:8713647-8716825	sp|Q9SIP0|RAA5D_ARATH	Ras-related protein RABA5d (AtRABA5d)	RABA5D At2g31680 T9H9.20	Arabidopsis thaliana (Mouse-ear cress)	0.585975	0.0685514	0.0290834	0.207132	-3.09558	DOWN	78.2	211	40	3	28	651	9	216	8e-113	reviewed	219	GTP binding; cytosol; plasma membrane; protein transport; small GTPase mediated signal transduction	GO:0005525; GO:0005829; GO:0005886; GO:0015031; GO:0007264	Cell membrane; Lipid-anchor; Cytoplasmic side.	-	ath:AT2G31680;
GSMUA_Achr2G22330_001	2:21441870-21443665	sp|Q6YXH8|CCD41_ORYSJ	Cyclin-D4-1 (G1/S-specific cyclin-D4-1) (CycD4;1)	CYCD4-1 OSCYCD Os09g0466100 LOC_Os09g29100 OJ1005_D12.23-1 OJ1005_D12.23-2 OsJ_028521	Oryza sativa subsp. japonica (Rice)	0.587029	0.0356091	0.00354989	0.0547343	-4.04311	DOWN	51.51	365	147	10	10	1056	6	356	2e-95	reviewed	356	cell cycle; cell division; nucleus; regulation of cyclin-dependent protein serine/threonine kinase activity	GO:0007049; GO:0051301; GO:0005634; GO:0000079	-	-	dosa:Os09t0466100-01;osa:4347313;
GSMUA_Achr11G05400_001	11:4018444-4023455	sp|Q9LRZ5|PLDP1_ARATH	Phospholipase D p1 (AtPLDp1) (EC 3.1.4.4) (Phospholipase D zeta 1) (PLDzeta1) (Phospholipase D1 PHOX and PX-containing domain protein)	PLDP1 At3g16785 At3g16790 K20I9_1 MGL6.26	Arabidopsis thaliana (Mouse-ear cress)	0.587565	0.0601453	0.0197785	0.164847	-3.28823	DOWN	56.36	236	66	7	1	687	1	206	9e-63	reviewed	1096	NAPE-specific phospholipase D activity; lipid catabolic process; phospholipase D activity; phospholipid binding; root development	GO:0070290; GO:0016042; GO:0004630; GO:0005543; GO:0048364	-	-	ath:AT3G16785;
GSMUA_Achr6G36210_001	6:34246657-34248920	sp|Q9CAA9|BH049_ARATH	Transcription factor bHLH49 (Basic helix-loop-helix protein 49) (AtbHLH49) (bHLH 49) (Transcription factor EN 82) (bHLH transcription factor bHLH049)	BHLH49 EN82 At1g68920 T6L1.10	Arabidopsis thaliana (Mouse-ear cress)	0.592199	0.0969914	0.00615294	0.078986	-2.61015	DOWN	57.89	190	64	5	220	774	280	458	4e-54	reviewed	486	DNA binding; nucleus; sequence-specific DNA binding transcription factor activity; transcription, DNA-dependent	GO:0003677; GO:0005634; GO:0003700; GO:0006351	Nucleus.	-	ath:AT1G68920;
GSMUA_Achr3G28540_001	3:27792237-27793298	sp|Q8LPH6|MYB86_ARATH	Transcription factor MYB86 (Myb homolog 4) (AtMyb4) (Myb-related protein 86) (AtMYB86)	MYB86 MYB4 At5g26660 F21E10.4	Arabidopsis thaliana (Mouse-ear cress)	0.60205	0.171487	0.0494281	0.284582	-1.81179	DOWN	80.88	136	24	1	1	402	1	136	2e-74	reviewed	352	DNA binding; chromatin binding; nucleus; regulation of transcription, DNA-dependent; transcription, DNA-dependent	GO:0003677; GO:0003682; GO:0005634; GO:0006355; GO:0006351	Nucleus.	-	ath:AT5G26660;
GSMUA_Achr3G14330_001	3:13478170-13480876	sp|P52409|E13B_WHEAT	Glucan endo-1,3-beta-glucosidase (EC 3.2.1.39) ((1->3)-beta-glucan endohydrolase) ((1->3)-beta-glucanase) (Beta-1,3-endoglucanase)	GLC1	Triticum aestivum (Wheat)	0.602695	0.141015	0.0119858	0.12047	-2.09558	DOWN	41.16	430	201	6	319	1458	26	453	5e-105	reviewed	461	carbohydrate metabolic process; defense response; glucan endo-1,3-beta-D-glucosidase activity	GO:0005975; GO:0006952; GO:0042973	-	-	-
GSMUA_Achr5G06270_001	5:4613827-4618018	sp|Q9M9S4|Y1143_ARATH	Probable LRR receptor-like serine/threonine-protein kinase At1g14390 (EC 2.7.11.1)	At1g14390 F14L17.16	Arabidopsis thaliana (Mouse-ear cress)	0.603143	0.0533967	5.99225e-05	0.00264482	-3.49768	DOWN	45.24	714	345	12	130	2214	35	721	0	reviewed	728	ATP binding; integral to membrane; protein serine/threonine kinase activity	GO:0005524; GO:0016021; GO:0004674	Membrane; Single-pass type I membrane protein.	-	ath:AT1G14390;
GSMUA_Achr8G09380_001	8:6555488-6557295	sp|Q00624|ASOL_BRANA	L-ascorbate oxidase homolog (EC 1.10.3.-)	Bp10	Brassica napus (Rape)	0.603839	0.0449535	0.000280549	0.00885578	-3.74766	DOWN	65.41	529	155	4	70	1572	24	552	0	reviewed	555	copper ion binding; extracellular region; oxidoreductase activity	GO:0005507; GO:0005576; GO:0016491	Secreted.	-	-
GSMUA_Achr6G28780_001	6:29078184-29085135	sp|Q3E6S8|DGP14_ARATH	Putative protease Do-like 14 (EC 3.4.21.-)	DEGP14 At5g27660 F15A18.120 T1G16.1	Arabidopsis thaliana (Mouse-ear cress)	0.613234	0.167394	0.0184545	0.158819	-1.87319	DOWN	65.57	305	96	3	538	1443	130	428	1e-130	reviewed	429	proteolysis; serine-type endopeptidase activity	GO:0006508; GO:0004252	-	-	ath:AT5G27660;
GSMUA_Achr5G26970_001	5:27613118-27616821	sp|Q948T9|RBOHB_SOLTU	Respiratory burst oxidase homolog protein B (EC 1.11.1.-) (EC 1.6.3.-) (NADPH oxidase RBOHB) (StRBOHB)	RBOHB	Solanum tuberosum (Potato)	0.622943	0.0402737	1.72394e-05	0.00100811	-3.95119	DOWN	68.04	873	217	4	43	2502	4	867	0	reviewed	867	calcium ion binding; integral to membrane; oxidoreductase activity, acting on NAD(P)H, oxygen as acceptor; peroxidase activity; plasma membrane	GO:0005509; GO:0016021; GO:0050664; GO:0004601; GO:0005886	Cell membrane; Multi-pass membrane protein.	-	dosa:Os12t0541300-01;
GSMUA_Achr4G15540_001	4:11741593-11742644	sp|Q93WV5|WRK69_ARATH	Probable WRKY transcription factor 69 (WRKY DNA-binding protein 69)	WRKY69 At3g58710 T20N10_60	Arabidopsis thaliana (Mouse-ear cress)	0.631031	0.140934	0.0259165	0.193622	-2.16269	DOWN	66.12	121	29	3	70	423	19	130	9e-42	reviewed	271	nucleus; sequence-specific DNA binding; sequence-specific DNA binding transcription factor activity; transcription, DNA-dependent	GO:0005634; GO:0043565; GO:0003700; GO:0006351	Nucleus.	-	ath:AT3G58710;
GSMUA_Achr7G27110_001	7:28253189-28253540	sp|Q9LSQ6|PBP1_ARATH	Calcium-binding protein PBP1 (KIC-related protein 2) (PINOID-binding protein 1)	PBP1 KRP2 At5g54490 F24B18.11	Arabidopsis thaliana (Mouse-ear cress)	0.635179	0	0.0338424	0.228153	-1.79769e+308	DOWN	62.75	102	37	1	22	324	19	120	1e-36	reviewed	127	calcium ion binding; response to auxin stimulus	GO:0005509; GO:0009733	-	-	ath:AT5G54490;
GSMUA_Achr6G28540_001	6:28880835-28885807	sp|O48788|Y2267_ARATH	Probable inactive receptor kinase At2g26730	At2g26730 F18A8.10	Arabidopsis thaliana (Mouse-ear cress)	0.63715	0.12383	0.00323094	0.0512708	-2.36327	DOWN	40.24	251	124	7	1126	1842	385	621	8e-32	reviewed	658	ATP binding; integral to membrane; plasma membrane; protein kinase activity	GO:0005524; GO:0016021; GO:0005886; GO:0004672	Membrane; Single-pass membrane protein.	-	ath:AT2G26730;
GSMUA_Achr1G11600_001	1:8889196-8892542	sp|Q682H0|HA22F_ARATH	HVA22-like protein f (AtHVA22f)	HVA22F At2g42820 F7D19.18	Arabidopsis thaliana (Mouse-ear cress)	0.641541	0.0553014	0.0116686	0.118665	-3.53615	DOWN	51.28	156	73	2	217	678	1	155	1e-52	reviewed	158	integral to membrane	GO:0016021	Membrane; Multi-pass membrane protein.	-	ath:AT2G42820;
GSMUA_Achr6G19670_001	6:13959231-13967190	sp|Q9FX99|Y1497_ARATH	Probable receptor-like protein kinase At1g49730 (EC 2.7.11.1)	At1g49730 F14J22.6	Arabidopsis thaliana (Mouse-ear cress)	0.646468	0.244338	0.0409856	0.255571	-1.4037	DOWN	51.59	471	166	7	304	1584	181	633	2e-119	reviewed	663	ATP binding; integral to membrane; plasma membrane; protein serine/threonine kinase activity	GO:0005524; GO:0016021; GO:0005886; GO:0004674	Cell membrane; Single-pass type I membrane protein.	-	ath:AT1G49730;
GSMUA_Achr6G32370_001	6:31800733-31803160	sp|P0C1U4|GUN9_ORYSJ	Endoglucanase 9 (EC 3.2.1.4) (Endo-1,4-beta glucanase 9) (OsCel9D) (OsGLU1)	GLU1 Os03g0329500 LOC_Os03g21210	Oryza sativa subsp. japonica (Rice)	0.654778	0.23398	0.0476346	0.277593	-1.48462	DOWN	77.3	608	104	5	1	1737	1	603	0	reviewed	619	Golgi apparatus; cell plate; cellulase activity; cellulose catabolic process; cortical microtubule organization; early endosome; hyperosmotic salinity response; integral to membrane; plasma membrane; response to cytokinin stimulus; response to nematode; shoot system development; unidimensional cell growth	GO:0005794; GO:0009504; GO:0008810; GO:0030245; GO:0043622; GO:0005769; GO:0042538; GO:0016021; GO:0005886; GO:0009735; GO:0009624; GO:0048367; GO:0009826	Membrane; Single-pass type II membrane protein.	-	dosa:Os03t0329500-01;osa:4332724;
GSMUA_Achr1G18840_001	1:14088037-14089882	sp|Q9CAN3|SCL28_ARATH	Scarecrow-like protein 28 (AtSCL28) (GRAS family protein 8) (AtGRAS-8)	SCL28 At1g63100 F16M19.21	Arabidopsis thaliana (Mouse-ear cress)	0.655028	0.188213	0.0187235	0.160535	-1.79919	DOWN	54.78	387	151	7	694	1797	272	653	2e-136	reviewed	658	nucleus; sequence-specific DNA binding transcription factor activity; transcription, DNA-dependent	GO:0005634; GO:0003700; GO:0006351	Nucleus.	-	ath:AT1G63100;
GSMUA_Achr2G05360_001	2:10495891-10501106	sp|Q40541|NPK1_TOBAC	Mitogen-activated protein kinase kinase kinase NPK1 (EC 2.7.11.25) (Nicotiana protein kinase 1)	NPK1	Nicotiana tabacum (Common tobacco)	0.657085	0.143491	0.00526414	0.0712907	-2.19512	DOWN	53.7	702	252	18	1	1923	1	690	0	reviewed	690	ATP binding; MAP kinase kinase kinase activity; MAPK cascade; activation of MAPKK activity; cell cycle; cell division; cytoskeleton; defense response; nucleus; phragmoplast	GO:0005524; GO:0004709; GO:0000165; GO:0000186; GO:0007049; GO:0051301; GO:0005856; GO:0006952; GO:0005634; GO:0009524	Cytoplasm. Nucleus. Cytoplasm ‚ cytoskeleton ‚ phragmoplast.	-	-
GSMUA_Achr3G28000_001	3:27404013-27407027	sp|Q9SB75|CSLC5_ARATH	Probable xyloglucan glycosyltransferase 5 (EC 2.4.1.-) (Cellulose synthase-like protein C5) (AtCslC5)	CSLC5 At4g31590 F28M20.220	Arabidopsis thaliana (Mouse-ear cress)	0.662837	0.159222	0.00581392	0.0759791	-2.05761	DOWN	72.64	698	122	6	1	1908	1	691	0	reviewed	692	Golgi membrane; integral to membrane; nucleus; transferase activity, transferring glycosyl groups	GO:0000139; GO:0016021; GO:0005634; GO:0016757	Golgi apparatus membrane; Multi-pass membrane protein.	-	ath:AT4G31590;
GSMUA_Achr8G00620_001	8:578583-580804	sp|B8BKP4|SWT14_ORYSI	Bidirectional sugar transporter SWEET14 (OsSWEET14)	SWEET14 Os11N3 OsI_36230	Oryza sativa subsp. indica (Rice)	0.663728	0	0.00313196	0.0500857	-1.79769e+308	DOWN	62.71	236	86	1	1	702	1	236	2e-87	reviewed	303	cellular response to abscisic acid stimulus; cellular response to osmotic stress; cellular response to salicylic acid stimulus; integral to plasma membrane; leaf senescence; sugar transmembrane transporter activity	GO:0071215; GO:0071470; GO:0071446; GO:0005887; GO:0010150; GO:0051119	Cell membrane; Multi-pass membrane protein.	-	-
GSMUA_Achr2G12850_001	2:15161453-15167137	sp|Q10FZ7|YAB2_ORYSJ	Protein YABBY 2 (OsYABBY2) (OsYAB2) (Protein FILAMENTOUS FLOWER 2)	YAB2 FIL2 Os03g0650000 LOC_Os03g44710	Oryza sativa subsp. japonica (Rice)	0.667833	0	0.00865378	0.0985304	-1.79769e+308	DOWN	56.28	199	63	5	1	588	1	178	4e-66	reviewed	186	metal ion binding; nucleus	GO:0046872; GO:0005634	Nucleus.	-	dosa:Os03t0650000-01;osa:4333584;
GSMUA_Achr7G23000_001	7:25371800-25374744	sp|Q9SJE2|FATB_ARATH	Palmitoyl-acyl carrier protein thioesterase, chloroplastic (EC 3.1.2.-) (16:0-acyl-carrier protein thioesterase) (16:0-ACP thioesterase) (Acyl-[acyl-carrier-protein] hydrolase)	FATB FATB1 At1g08510 T27G7.19	Arabidopsis thaliana (Mouse-ear cress)	0.673954	0.193167	0.0274415	0.200566	-1.8028	DOWN	56.94	288	114	4	301	1161	124	402	3e-109	reviewed	412	ACP phosphopantetheine attachment site binding involved in fatty acid biosynthetic process; acyl-[acyl-carrier-protein] hydrolase activity; chloroplast; plastid	GO:0000036; GO:0016297; GO:0009507; GO:0009536	Plastid ‚ chloroplast.	-	ath:AT1G08510;
GSMUA_Achr1G07390_001	1:5783872-5786745	sp|Q9LX20|ASPL1_ARATH	Aspartic proteinase-like protein 1 (EC 3.4.23.-)	At5g10080 T31P16.70	Arabidopsis thaliana (Mouse-ear cress)	0.683504	0.139932	0.00444358	0.063678	-2.28823	DOWN	40.09	429	235	11	85	1323	31	453	4e-86	reviewed	528	anchored to plasma membrane; aspartic-type endopeptidase activity; proteolysis	GO:0046658; GO:0004190; GO:0006508	Cell membrane; Lipid-anchor ‚ GPI-anchor.	-	ath:AT5G10080;
GSMUA_Achr7G11900_001	7:9495172-9497255	sp|Q9LS40|ASPG1_ARATH	Protein ASPARTIC PROTEASE IN GUARD CELL 1 (AtASPG1) (EC 3.4.23.-)	ASPG1 At3g18490 MYF24.22	Arabidopsis thaliana (Mouse-ear cress)	0.693245	0.124185	0.00191977	0.0351564	-2.48087	DOWN	56.37	353	121	3	430	1428	161	500	1e-124	reviewed	500	DNA binding; aspartic-type endopeptidase activity; aspartic-type peptidase activity; endoplasmic reticulum; proteolysis; response to abscisic acid stimulus; response to water deprivation	GO:0003677; GO:0004190; GO:0070001; GO:0005783; GO:0006508; GO:0009737; GO:0009414	Endoplasmic reticulum.	-	ath:AT3G18490;
GSMUA_Achr5G06590_001	5:4838102-4845573	sp|Q43585|AG_TOBAC	Floral homeotic protein AGAMOUS (NAG1)	AG1	Nicotiana tabacum (Common tobacco)	0.697134	0	0.0117473	0.118902	-1.79769e+308	DOWN	79.45	146	30	0	1	438	17	162	2e-77	reviewed	248	DNA binding; nucleus; sequence-specific DNA binding transcription factor activity; transcription, DNA-dependent	GO:0003677; GO:0005634; GO:0003700; GO:0006351	Nucleus.	-	-
GSMUA_Achr4G28560_001	4:26955180-26956205	sp|P30222|HS22C_PETHY	Small heat shock protein, chloroplastic	HSP22	Petunia hybrida (Petunia)	0.697733	0.0601453	0.0116686	0.118665	-3.53615	DOWN	45.16	217	112	4	70	711	28	240	3e-50	reviewed	241	chloroplast; response to stress	GO:0009507; GO:0006950	Plastid ‚ chloroplast.	-	-
GSMUA_Achr7G03470_001	7:2757482-2761084	sp|Q9SA72|Y1357_ARATH	Probable receptor-like protein kinase At1g30570 (EC 2.7.11.-)	At1g30570 T5I8.2	Arabidopsis thaliana (Mouse-ear cress)	0.701683	0.263585	0.0347935	0.229715	-1.41255	DOWN	47.65	810	255	14	61	1998	28	832	0	reviewed	849	ATP binding; integral to membrane; plasma membrane; protein serine/threonine kinase activity; response to brassinosteroid stimulus; unidimensional cell growth	GO:0005524; GO:0016021; GO:0005886; GO:0004674; GO:0009741; GO:0009826	Cell membrane; Single-pass type I membrane protein.	-	ath:AT1G30570;
GSMUA_Achr6G26280_001	6:27096045-27096777	sp|Q9LYD3|DREB3_ARATH	Dehydration-responsive element-binding protein 3 (Protein TINY 2)	DREB3 ERF041 TINY2 At5g11590 F15N18.180	Arabidopsis thaliana (Mouse-ear cress)	0.713621	0	0.00573371	0.0753591	-1.79769e+308	DOWN	56.99	186	63	3	139	654	37	219	6e-59	reviewed	236	ethylene mediated signaling pathway; nucleus; positive regulation of transcription, DNA-dependent; sequence-specific DNA binding; sequence-specific DNA binding transcription factor activity; transcription, DNA-dependent	GO:0009873; GO:0005634; GO:0045893; GO:0043565; GO:0003700; GO:0006351	Nucleus.	-	ath:AT5G11590;
GSMUA_Achr2G09600_001	2:13081802-13084278	sp|Q9SX31|PERK9_ARATH	Proline-rich receptor-like protein kinase PERK9 (EC 2.7.11.1) (Proline-rich extensin-like receptor kinase 9) (AtPERK9)	PERK9 At1g68690 F24J5.8	Arabidopsis thaliana (Mouse-ear cress)	0.713855	0	0.00112059	0.0238988	-1.79769e+308	DOWN	63.61	404	139	5	730	1938	299	695	2e-166	reviewed	708	ATP binding; integral to membrane; plasma membrane; protein serine/threonine kinase activity	GO:0005524; GO:0016021; GO:0005886; GO:0004674	Cell membrane; Single-pass membrane protein.	-	ath:AT1G68690;
GSMUA_Achr3G29740_001	3:28757884-28758897	sp|Q84MC2|LOG8_ARATH	Cytokinin riboside 5'-monophosphate phosphoribohydrolase LOG8 (EC 3.2.2.n1) (LOG family protein At5g11950) (Protein LONELY GUY 8)	LOG8 At5g11950 F14F18.120	Arabidopsis thaliana (Mouse-ear cress)	0.718715	0.0784749	0.0238937	0.185897	-3.19512	DOWN	69.57	184	51	2	43	588	5	185	5e-84	reviewed	216	cytokinin biosynthetic process; cytosol; hydrolase activity, hydrolyzing N-glycosyl compounds; nucleus; protein homodimerization activity	GO:0009691; GO:0005829; GO:0016799; GO:0005634; GO:0042803	Cytoplasm. Nucleus.	-	ath:AT5G11950;
GSMUA_Achr11G04460_001	11:3344829-3345920	sp|O49741|GATA2_ARATH	GATA transcription factor 2 (AtGATA-2)	GATA2 At2g45050 T14P1.14	Arabidopsis thaliana (Mouse-ear cress)	0.721296	0	0.0043799	0.0630049	-1.79769e+308	DOWN	93.06	72	5	0	520	735	178	249	1e-41	reviewed	264	nucleus; positive regulation of transcription, DNA-dependent; response to light stimulus; sequence-specific DNA binding; sequence-specific DNA binding transcription factor activity; transcription, DNA-dependent; zinc ion binding	GO:0005634; GO:0045893; GO:0009416; GO:0043565; GO:0003700; GO:0006351; GO:0008270	Nucleus.	-	ath:AT2G45050;
GSMUA_Achr11G04440_001	11:3292658-3295040	sp|Q9FGL0|WTR44_ARATH	WAT1-related protein At5g47470	At5g47470 MNJ7.6	Arabidopsis thaliana (Mouse-ear cress)	0.726661	0.105012	0.00320021	0.0509205	-2.79073	DOWN	40.5	358	197	4	16	1083	21	364	5e-79	reviewed	364	integral to membrane	GO:0016021	Membrane; Multi-pass membrane protein.	-	ath:AT5G47470;
GSMUA_Achr10G03380_001	10:11188381-11196670	sp|Q9ZW07|PUM1_ARATH	Pumilio homolog 1 (APUM-1) (AtPUM1)	APUM1 At2g29200 F16P2.42	Arabidopsis thaliana (Mouse-ear cress)	0.727369	0.176925	0.00391779	0.0584192	-2.03955	DOWN	48.18	961	370	22	58	2655	34	961	0	reviewed	968	cytoplasm; mRNA binding; regulation of translation	GO:0005737; GO:0003729; GO:0006417	Cytoplasm.	-	ath:AT2G29200;
GSMUA_Achr1G20550_001	1:15472013-15473574	sp|Q9FM03|DOF56_ARATH	Dof zinc finger protein DOF5.6 (AtDOF5.6)	DOF5.6 At5g62940 MQB2.26	Arabidopsis thaliana (Mouse-ear cress)	0.731744	0.22077	0.0349723	0.230237	-1.7288	DOWN	56.3	119	32	4	113	412	5	122	3e-30	reviewed	372	DNA binding; nucleus; phloem or xylem histogenesis; positive regulation of transcription, DNA-dependent; procambium histogenesis; sequence-specific DNA binding transcription factor activity; transcription, DNA-dependent; zinc ion binding	GO:0003677; GO:0005634; GO:0010087; GO:0045893; GO:0010067; GO:0003700; GO:0006351; GO:0008270	Nucleus.	-	ath:AT5G62940;
GSMUA_Achr2G16590_001	2:17400050-17403899	sp|Q6NQK2|NAC8_ARATH	NAC domain-containing protein 8 (ANAC008)	NAC008 At1g25580 F14G11.2 F2J7.1	Arabidopsis thaliana (Mouse-ear cress)	0.732828	0.15003	0.00576334	0.0755515	-2.28823	DOWN	61.83	186	59	4	79	627	39	215	5e-62	reviewed	449	DNA binding; DNA damage checkpoint; nucleus; regulation of meiosis; response to gamma radiation; sequence-specific DNA binding transcription factor activity; transcription, DNA-dependent	GO:0003677; GO:0000077; GO:0005634; GO:0040020; GO:0010332; GO:0003700; GO:0006351	Nucleus.	-	ath:AT1G25580;
GSMUA_Achr8G05790_001	8:3763076-3767225	sp|P17928|CALM_MEDSA	Calmodulin (CaM)	CAL1	Medicago sativa (Alfalfa)	0.740895	0.17335	0.0314251	0.219104	-2.09558	DOWN	90.48	84	8	0	484	735	1	84	5e-44	reviewed	149	calcium ion binding	GO:0005509	-	-	-
GSMUA_Achr10G27560_001	10:30676189-30676876	sp|Q94AR6|DOF31_ARATH	Dof zinc finger protein DOF3.1 (AtDOF3.1)	DOF3.1 ADOF2 At3g21270 MXL8.14	Arabidopsis thaliana (Mouse-ear cress)	0.741003	0.12775	0.0179931	0.156034	-2.53615	DOWN	59.52	126	41	3	82	429	29	154	2e-31	reviewed	204	DNA binding; nucleus; sequence-specific DNA binding transcription factor activity; transcription, DNA-dependent; zinc ion binding	GO:0003677; GO:0005634; GO:0003700; GO:0006351; GO:0008270	Nucleus.	-	ath:AT3G21270;
GSMUA_Achr11G13630_001	11:14641283-14668059	sp|Q3EAQ5|PTR36_ARATH	Probable peptide/nitrate transporter At3g43790 (Protein ZINC INDUCED FACILITATOR-LIKE 2)	ZIFL2 At3g43790 T28A8.80	Arabidopsis thaliana (Mouse-ear cress)	0.750135	0.211825	0.0170425	0.150892	-1.82428	DOWN	51.64	517	207	6	1	1527	1	482	4e-173	reviewed	484	integral to membrane; response to nematode; transmembrane transport	GO:0016021; GO:0009624; GO:0055085	Membrane; Multi-pass membrane protein.	-	ath:AT3G43790;
GSMUA_Achr2G04970_001	2:10206579-10209245	sp|Q8RXC8|RBK2_ARATH	Receptor-like cytosolic serine/threonine-protein kinase RBK2 (EC 2.7.11.1) (Protein ROP BINDING PROTEIN KINASES 2)	RBK2 At3g05140 T12H1.10	Arabidopsis thaliana (Mouse-ear cress)	0.754774	0.184505	0.00744192	0.0893474	-2.03239	DOWN	51.63	337	134	5	850	1779	80	414	3e-103	reviewed	460	ATP binding; cytoplasm; nucleus; protein serine/threonine kinase activity	GO:0005524; GO:0005737; GO:0005634; GO:0004674	Cytoplasm.	-	ath:AT3G05140;
GSMUA_Achr7G00610_001	7:512494-515793	sp|Q9XI90|WRKY4_ARATH	Probable WRKY transcription factor 4 (WRKY DNA-binding protein 4)	WRKY4 At1g13960 F16A14.18 F7A19.5	Arabidopsis thaliana (Mouse-ear cress)	0.757235	0.17363	0.00858812	0.0980467	-2.12473	DOWN	52.08	336	132	7	307	1272	148	468	7e-87	reviewed	514	DNA binding; nucleus; sequence-specific DNA binding; sequence-specific DNA binding transcription factor activity; transcription, DNA-dependent	GO:0003677; GO:0005634; GO:0043565; GO:0003700; GO:0006351	Nucleus.	-	ath:AT1G13960;
GSMUA_Achr8G17760_001	8:18719258-18720174	sp|O23627|SYGM1_ARATH	Glycine--tRNA ligase 1, mitochondrial (EC 6.1.1.14) (Diadenosine tetraphosphate synthetase) (AP-4-A synthetase) (Glycyl-tRNA synthetase 1) (GlyRS 1)	GLYRS-1 At1g29880 F1N18.8	Arabidopsis thaliana (Mouse-ear cress)	0.767646	0	0.0231815	0.182548	-1.79769e+308	DOWN	83.33	102	17	0	1	306	415	516	1e-53	reviewed	729	ATP binding; Golgi apparatus; cytosol; diadenosine tetraphosphate biosynthetic process; endosome; glycine-tRNA ligase activity; glycyl-tRNA aminoacylation; mitochondrion; protein dimerization activity; response to cadmium ion; trans-Golgi network	GO:0005524; GO:0005794; GO:0005829; GO:0015966; GO:0005768; GO:0004820; GO:0006426; GO:0005739; GO:0046983; GO:0046686; GO:0005802	Mitochondrion. Cytoplasm.	-	ath:AT1G29880;
GSMUA_Achr5G24600_001	5:25907767-25921518	sp|A4PBL4|RAD54_ORYSJ	DNA repair and recombination protein RAD54 (OsRad54) (EC 3.6.4.-)	RAD54 Os02g0762800 LOC_Os02g52510 OsJ_08484 P0486G03.23	Oryza sativa subsp. japonica (Rice)	0.768658	0.273162	0.0270145	0.19857	-1.49258	DOWN	70.55	893	240	8	154	2802	101	980	0	reviewed	980	ATP binding; DNA binding; cell division; double-strand break repair via homologous recombination; helicase activity; mitosis; nucleus; response to gamma radiation	GO:0005524; GO:0003677; GO:0051301; GO:0000724; GO:0004386; GO:0007067; GO:0005634; GO:0010332	Nucleus.	-	osa:4330819;
GSMUA_Achr3G25320_001	3:25550716-25552672	sp|Q6ZA27|BURPC_ORYSJ	BURP domain-containing protein 12 (OsBURP12)	BURP12 Os08g0380100 LOC_Os08g29200 P0709D11.28	Oryza sativa subsp. japonica (Rice)	0.775476	0.178258	0.00714418	0.0872326	-2.12112	DOWN	49.92	603	187	6	112	1587	29	627	3e-167	reviewed	627	-	-	-	-	dosa:Os08t0380100-01;osa:4345440;
GSMUA_Achr4G29060_001	4:27198619-27200940	sp|Q9LH76|RHM3_ARATH	Probable rhamnose biosynthetic enzyme 3 (EC 1.1.1.-) (EC 4.2.1.-)	RHM3 At3g14790 T21E2_4	Arabidopsis thaliana (Mouse-ear cress)	0.784805	0.0676509	0.0116686	0.118665	-3.53615	DOWN	67.81	146	42	2	166	594	399	542	5e-56	reviewed	664	UDP-L-rhamnose synthase activity; UDP-rhamnose biosynthetic process; coenzyme binding; cytosol; dTDP-4-dehydrorhamnose reductase activity; extracellular polysaccharide biosynthetic process; lyase activity; plasmodesma	GO:0010280; GO:0010253; GO:0050662; GO:0005829; GO:0008831; GO:0045226; GO:0016829; GO:0009506	-	-	ath:AT3G14790;
GSMUA_Achr11G19280_001	11:20457105-20460696	sp|Q6UNT2|RL5_CUCSA	60S ribosomal protein L5	RPL5	Cucumis sativus (Cucumber)	0.78819	0.169853	0.0102251	0.10986	-2.21426	DOWN	79.79	287	45	3	10	846	2	283	3e-152	reviewed	302	5S rRNA binding; ribosome; structural constituent of ribosome; translation	GO:0008097; GO:0005840; GO:0003735; GO:0006412	-	-	-
GSMUA_Achr4G24710_001	4:24397041-24399713	sp|Q9C884|PMTI_ARATH	Probable methyltransferase PMT18 (EC 2.1.1.-)	At1g33170 T16O9.7 T9L6.6	Arabidopsis thaliana (Mouse-ear cress)	0.791644	0.290277	0.0453471	0.268956	-1.44742	DOWN	75.28	453	110	2	169	1524	188	639	0	reviewed	639	endoplasmic reticulum membrane; integral to membrane; methyltransferase activity	GO:0005789; GO:0016021; GO:0008168	Endoplasmic reticulum membrane; Single-pass type II membrane protein.	-	ath:AT1G33170;
GSMUA_Achr6G24660_001	6:25469455-25477973	sp|Q9ZVM9|Y1461_ARATH	Probable serine/threonine-protein kinase At1g54610 (EC 2.7.11.1)	At1g54610 T22H22.5	Arabidopsis thaliana (Mouse-ear cress)	0.806925	0.122939	0.000452054	0.012687	-2.71449	DOWN	67.05	349	115	0	145	1191	78	426	1e-178	reviewed	572	ATP binding; protein serine/threonine kinase activity	GO:0005524; GO:0004674	-	-	ath:AT1G54610;
GSMUA_Achr10G04160_001	10:13705610-13706044	sp|P48979|PGLR_PRUPE	Polygalacturonase (PG) (EC 3.2.1.15) (Pectinase)	-	Prunus persica (Peach) (Amygdalus persica)	0.814781	0	0.0426262	0.2598	-1.79769e+308	DOWN	67.71	96	31	0	1	288	298	393	7e-39	reviewed	393	carbohydrate metabolic process; cell wall; extracellular region; fruit ripening; polygalacturonase activity	GO:0005975; GO:0005618; GO:0005576; GO:0009835; GO:0004650	Secreted. Secreted ‚ cell wall.	-	-
GSMUA_Achr6G04400_001	6:3004585-3005674	sp|P10290|MYBC_MAIZE	Anthocyanin regulatory C1 protein	C1 C1-B73 C1-I c1-I-2K1 Z438D03.27	Zea mays (Maize)	0.815354	0	0.00367041	0.0559467	-1.79769e+308	DOWN	77.68	112	25	0	1	336	1	112	2e-59	reviewed	273	DNA binding; chromatin binding; nucleus; regulation of transcription, DNA-dependent; transcription, DNA-dependent	GO:0003677; GO:0003682; GO:0005634; GO:0006355; GO:0006351	Nucleus.	-	zma:100101514;
GSMUA_Achr5G04290_001	5:3116563-3119530	sp|Q0DCT8|G11A_ORYSJ	Protein kinase G11A (EC 2.7.11.1)	Os06g0291600 LOC_Os06g18830 B1026E06.38 B1066D09.24 OsJ_020170	Oryza sativa subsp. japonica (Rice)	0.816638	0.23884	0.0205788	0.169129	-1.77365	DOWN	55.68	546	119	9	187	1494	57	589	0	reviewed	589	ATP binding; cytoplasm; nucleolus; protein serine/threonine kinase activity	GO:0005524; GO:0005737; GO:0005730; GO:0004674	-	-	osa:4340792;
GSMUA_Achr7G01390_001	7:1091916-1093346	sp|Q9LIK5|CML11_ARATH	Calmodulin-like protein 11	CML11 At3g22930 F5N5.10	Arabidopsis thaliana (Mouse-ear cress)	0.827272	0.0501822	0.00354989	0.0547343	-4.04311	DOWN	81.12	143	27	0	108	536	28	170	2e-78	reviewed	173	calcium ion binding	GO:0005509	-	-	ath:AT3G22930;
GSMUA_Achr5G04940_001	5:3625355-3634355	sp|Q1PE49|4ON1_ARATH	Protein At-4/1 (Tomato spotted wilt virus movement protein-interacting protein 4/1) (At-4/1)	At4g26020 F20B18.130	Arabidopsis thaliana (Mouse-ear cress)	0.835412	0.050676	0.00354989	0.0547343	-4.04311	DOWN	41.74	242	141	0	10	735	2	243	4e-51	reviewed	247	endoplasmic reticulum; intercellular transport; intracellular transport; plasmodesma; virus-host interaction	GO:0005783; GO:0010496; GO:0046907; GO:0009506; GO:0019048	Endoplasmic reticulum. Cell junction ‚ plasmodesma.	-	ath:AT4G26020;
GSMUA_Achr6G02550_001	6:1664083-1666324	sp|Q9SPG2|MYB28_ARATH	Transcription factor MYB28 (Myb-related protein 28) (AtMYB28) (Protein HIGH ALIPHATIC GLUCOSINOLATE 1) (Protein PRODUCTION OF METHIONINE-DERIVED GLUCOSINOLATE 1)	MYB28 HAG1 PMG1 At5g61420 MFB13.22	Arabidopsis thaliana (Mouse-ear cress)	0.836249	0.148067	0.00529678	0.071618	-2.49768	DOWN	73.23	127	34	0	1	381	1	127	1e-63	reviewed	366	DNA binding; cellular response to sulfur starvation; chromatin binding; defense response to fungus; induced systemic resistance; nucleus; regulation of glucosinolate biosynthetic process; response to gibberellin stimulus; response to insect; response to jasmonic acid stimulus; response to salicylic acid stimulus; sequence-specific DNA binding transcription factor activity; transcription, DNA-depe…	GO:0003677; GO:0010438; GO:0003682; GO:0050832; GO:0009682; GO:0005634; GO:0010439; GO:0009739; GO:0009625; GO:0009753; GO:0009751; GO:0003700; GO:0006351	Nucleus.	-	ath:AT5G61420;
GSMUA_Achr5G05910_001	5:4409345-4410355	sp|Q50EX6|ODO1_PETHY	Protein ODORANT1 (MYB-like protein ODO1)	ODO1	Petunia hybrida (Petunia)	0.842013	0.057461	0.00537858	0.0723769	-3.87319	DOWN	82.17	129	23	0	1	387	1	129	3e-72	reviewed	294	DNA binding; chromatin binding; nucleus; regulation of transcription, DNA-dependent; transcription, DNA-dependent	GO:0003677; GO:0003682; GO:0005634; GO:0006355; GO:0006351	Nucleus.	-	-
GSMUA_Achr3G13980_001	3:13117467-13121181	tr|M0SEG5|M0SEG5_MUSAM	Sucrose synthase (EC 2.4.1.13)	-	Musa acuminata subsp. malaccensis (Wild banana) (Musa malaccensis)	0.849572	0.172274	0.00133734	0.0274598	-2.30203	DOWN	100	844	0	0	1	2532	1	844	0	unreviewed	844	biosynthetic process; sucrose metabolic process; sucrose synthase activity	GO:0009058; GO:0005985; GO:0016157	-	-	-
GSMUA_Achr5G11650_001	5:8326277-8333568	sp|Q9FN03|UVR8_ARATH	Ultraviolet-B receptor UVR8 (Protein UV-B RESISTANCE 8) (RCC1 domain-containing protein UVR8)	UVR8 At5g63860 MGI19.7	Arabidopsis thaliana (Mouse-ear cress)	0.87031	0.342098	0.0394961	0.249161	-1.34712	DOWN	32.79	305	187	4	781	1692	54	341	8e-29	reviewed	440	chromatin; chromatin binding; cytosol; entrainment of circadian clock; guanyl-nucleotide exchange factor activity; nucleus; photoreceptor activity; protein homodimerization activity; protein-chromophore linkage; response to UV-B	GO:0000785; GO:0003682; GO:0005829; GO:0009649; GO:0005085; GO:0005634; GO:0009881; GO:0042803; GO:0018298; GO:0010224	Nucleus. Cytoplasm ‚ cytosol.	-	ath:AT5G63860;
GSMUA_Achr7G22090_001	7:24657555-24658386	sp|O65091|NLTP4_ORYSJ	Non-specific lipid-transfer protein 4 (LTP 4)	Os12g0114500 LOC_Os12g02290	Oryza sativa subsp. japonica (Rice)	0.871566	0.147669	0.00729412	0.0882773	-2.56124	DOWN	64.44	90	29	2	155	418	29	117	2e-29	reviewed	119	lipid binding; lipid transport	GO:0008289; GO:0006869	-	-	osa:4351314;
GSMUA_Achr4G04380_001	4:3443042-3446681	tr|M0SL05|M0SL05_MUSAM	MLO-like protein	-	Musa acuminata subsp. malaccensis (Wild banana) (Musa malaccensis)	0.87166	0.140751	0.000951707	0.0213558	-2.63062	DOWN	100	538	0	0	1	1614	1	538	0	unreviewed	538	cell death; defense response; integral to membrane; response to biotic stimulus	GO:0008219; GO:0006952; GO:0016021; GO:0009607	Membrane; Multi-pass membrane protein.	-	-
GSMUA_Achr11G24420_001	11:23974953-23976165	sp|Q9LZ56|DOF51_ARATH	Dof zinc finger protein DOF5.1 (AtDOF5.1)	DOF5.1 At5g02460 T1E22.3 T22P11_50	Arabidopsis thaliana (Mouse-ear cress)	0.882264	0.246705	0.0243395	0.187869	-1.83842	DOWN	88	75	9	0	202	426	73	147	1e-39	reviewed	399	DNA binding; nucleus; sequence-specific DNA binding transcription factor activity; transcription, DNA-dependent; zinc ion binding	GO:0003677; GO:0005634; GO:0003700; GO:0006351; GO:0008270	Nucleus.	-	ath:AT5G02460;
GSMUA_Achr2G05350_001	2:10487661-10491985	sp|Q6R2J8|SRF8_ARATH	Protein STRUBBELIG-RECEPTOR FAMILY 8 (Leucine-rich repeat receptor kinase-like protein SRF8)	SRF8 At4g22130 F1N20.230	Arabidopsis thaliana (Mouse-ear cress)	0.882433	0.0593944	2.34539e-05	0.00127459	-3.89309	DOWN	57.78	559	193	6	88	1728	29	556	4e-156	reviewed	703	ATP binding; integral to membrane; plasma membrane; protein kinase activity	GO:0005524; GO:0016021; GO:0005886; GO:0004672	Membrane; Single-pass membrane protein.	-	ath:AT4G22130;
GSMUA_Achr3G14700_001	3:15111148-15111802	sp|P51613|CHIB_VITVI	Basic endochitinase (EC 3.2.1.14)	CHIT1B	Vitis vinifera (Grape)	0.882631	0	0.00668056	0.0829481	-1.79769e+308	DOWN	77.38	84	19	0	1	252	77	160	3e-27	reviewed	314	cell wall macromolecule catabolic process; chitin binding; chitin catabolic process; chitinase activity; defense response; polysaccharide catabolic process	GO:0016998; GO:0008061; GO:0006032; GO:0004568; GO:0006952; GO:0000272	-	-	vvi:100232985;
GSMUA_Achr3G31820_001	3:29969242-29971410	sp|Q9SYM5|RHM1_ARATH	Probable rhamnose biosynthetic enzyme 1 (EC 1.1.1.-) (EC 4.2.1.-)	RHM1 At1g78570 T30F21.10	Arabidopsis thaliana (Mouse-ear cress)	0.893367	0.302021	0.0284523	0.20483	-1.56461	DOWN	69.82	666	127	5	10	1794	3	665	0	reviewed	669	UDP-L-rhamnose synthase activity; UDP-glucose 4,6-dehydratase activity; UDP-rhamnose biosynthetic process; auxin efflux; coenzyme binding; cytosol; dTDP-4-dehydrorhamnose reductase activity; dTDP-glucose 4,6-dehydratase activity; extracellular polysaccharide biosynthetic process; flavonol biosynthetic process; plasmodesma	GO:0010280; GO:0050377; GO:0010253; GO:0010315; GO:0050662; GO:0005829; GO:0008831; GO:0008460; GO:0045226; GO:0051555; GO:0009506	-	-	ath:AT1G78570;
GSMUA_Achr3G10310_001	3:7448154-7465739	sp|Q9FT72|RQL3_ARATH	ATP-dependent DNA helicase Q-like 3 (EC 3.6.4.12) (RecQ-like protein 3) (AtRecQ3) (AtRecQl3)	RECQL3 RECQ3 RQL3 At4g35740 F8D20.250	Arabidopsis thaliana (Mouse-ear cress)	0.905761	0.288988	0.0106535	0.111864	-1.64812	DOWN	54.84	733	282	9	857	3049	1	686	0	reviewed	713	3'-5' DNA helicase activity; ATP binding; ATP-dependent helicase activity; DNA recombination; annealing helicase activity; four-way junction helicase activity; metal ion binding; nucleic acid binding; nucleus	GO:0043138; GO:0005524; GO:0008026; GO:0006310; GO:0036310; GO:0009378; GO:0046872; GO:0003676; GO:0005634	Nucleus.	-	ath:AT4G35740;
GSMUA_Achr8G03650_001	8:2486661-2495704	sp|Q8GYA4|CRK10_ARATH	Cysteine-rich receptor-like protein kinase 10 (Cysteine-rich RLK10) (EC 2.7.11.-) (Receptor-like protein kinase 4)	CRK10 RLK4 At4g23180 F21P8.70	Arabidopsis thaliana (Mouse-ear cress)	0.918866	0.361555	0.0385064	0.246248	-1.34564	DOWN	54.06	357	151	6	1138	2175	303	657	4e-122	reviewed	669	ATP binding; integral to membrane; plasma membrane; protein serine/threonine kinase activity	GO:0005524; GO:0016021; GO:0005886; GO:0004674	Membrane; Single-pass membrane protein.	-	ath:AT4G23180;
GSMUA_Achr3G12230_001	3:9073804-9075183	sp|Q84WP6|NAC43_ARATH	NAC domain-containing protein 43 (ANAC043) (Protein EMBRYO DEFECTIVE 2301) (Protein NAC SECONDARY WALL THICKENING PROMOTING FACTOR 1)	NAC043 EMB2301 NST1 At2g46770 F19D11.5	Arabidopsis thaliana (Mouse-ear cress)	0.923977	0.302661	0.0448321	0.267213	-1.61015	DOWN	63.97	297	80	7	1	840	6	292	4e-111	reviewed	365	DNA binding; anther dehiscence; fruit dehiscence; lignin biosynthetic process; nucleus; positive regulation of transcription, DNA-dependent; secondary cell wall biogenesis; sequence-specific DNA binding transcription factor activity; transcription, DNA-dependent	GO:0003677; GO:0009901; GO:0010047; GO:0009809; GO:0005634; GO:0045893; GO:0009834; GO:0003700; GO:0006351	Nucleus.	-	ath:AT2G46770;
GSMUA_Achr5G17680_001	5:18349095-18356848	sp|Q1EHT7|C3H4_ORYSJ	Zinc finger CCCH domain-containing protein 4 (OsC3H4) (EC 3.6.4.-)	Os01g0256800 LOC_Os01g15300 P0711E10.43	Oryza sativa subsp. japonica (Rice)	0.933001	0	0.00388502	0.0580839	-1.79769e+308	DOWN	79.23	207	43	0	70	690	13	219	1e-110	reviewed	1007	ATP binding; ATP-dependent helicase activity; DNA binding; zinc ion binding	GO:0005524; GO:0008026; GO:0003677; GO:0008270	-	-	-
GSMUA_Achr5G01300_001	5:751302-760900	tr|M0SUQ9|M0SUQ9_MUSAM	Pectinesterase (EC 3.1.1.11)	-	Musa acuminata subsp. malaccensis (Wild banana) (Musa malaccensis)	0.936017	0.252142	0.00386984	0.058011	-1.8923	DOWN	100	1050	0	0	115	3264	39	1088	0	unreviewed	1088	aspartyl esterase activity; cell wall; cell wall modification; enzyme inhibitor activity; integral to membrane; negative regulation of catalytic activity; pectinesterase activity	GO:0045330; GO:0005618; GO:0042545; GO:0004857; GO:0016021; GO:0043086; GO:0030599	-	-	-
GSMUA_Achr5G23970_001	5:25494785-25509177	sp|P46869|FLA10_CHLRE	Kinesin-like protein FLA10 (Protein KHP1)	FLA10	Chlamydomonas reinhardtii (Chlamydomonas smithii)	0.946463	0.360301	0.0249522	0.189621	-1.39334	DOWN	39.07	453	221	10	37	1320	9	431	7e-73	reviewed	786	ATP binding; flagellum assembly; intraflagellar anterograde transport; microtubule; microtubule associated complex; microtubule motor activity; microtubule-based flagellar cytoplasm	GO:0005524; GO:0009296; GO:0035720; GO:0005874; GO:0005875; GO:0003777; GO:0097014	Cytoplasm ‚ cytoskeleton.	-	cre:CHLREDRAFT_185750;
GSMUA_Achr3G20010_001	3:21226325-21232461	sp|Q9S7V4|HA22A_ARATH	HVA22-like protein a (AtHVA22a)	HVA22A At1g74520 F1M20.20	Arabidopsis thaliana (Mouse-ear cress)	0.953344	0.212919	0.00935163	0.103595	-2.16269	DOWN	72.79	147	40	0	105	545	7	153	1e-77	reviewed	177	hyperosmotic salinity response; integral to membrane; response to abscisic acid stimulus; response to cold; response to water deprivation	GO:0042538; GO:0016021; GO:0009737; GO:0009409; GO:0009414	Membrane; Multi-pass membrane protein.	-	ath:AT1G74520;
GSMUA_Achr11G06000_001	11:4488133-4497082	sp|F4I171|MD15A_ARATH	Mediator of RNA polymerase II transcription subunit 15a	MED15A MED15_2 At1g15780 F7H2.12	Arabidopsis thaliana (Mouse-ear cress)	0.960829	0.32972	0.0228455	0.181697	-1.54304	DOWN	47.1	465	206	9	964	2262	878	1334	7e-90	reviewed	1335	mediator complex; regulation of transcription, DNA-dependent; response to salicylic acid stimulus; transcription, DNA-dependent	GO:0016592; GO:0006355; GO:0009751; GO:0006351	Nucleus.	-	ath:AT1G15780;
GSMUA_Achr10G13710_001	10:22220952-22222293	sp|Q9LZL3|PCS1L_ARATH	Aspartic proteinase PCS1 (EC 3.4.23.-) (Aspartic protease 38) (AtASP38) (Protein EMBRYO DEFECTIVE 24) (Protein PROMOTION OF CELL SURVIVAL 1)	PCS1 EMB24 At5g02190 T7H20.240	Arabidopsis thaliana (Mouse-ear cress)	0.961773	0.21727	0.00644898	0.0815895	-2.14621	DOWN	56.42	413	167	7	121	1335	46	453	4e-146	reviewed	453	aspartic-type endopeptidase activity; endoplasmic reticulum; programmed cell death; proteolysis	GO:0004190; GO:0005783; GO:0012501; GO:0006508	Endoplasmic reticulum.	-	ath:AT5G02190;
GSMUA_Achr10G09860_001	10:19517658-19519669	sp|Q0IU52|ASP1_ORYSJ	Aspartic proteinase Asp1 (OSAP1) (OsAsp1) (EC 3.4.23.-) (Nucellin-like protein)	ASP1 Os11g0184800 LOC_Os11g08200 OsJ_031884	Oryza sativa subsp. japonica (Rice)	0.962011	0.0969599	0.000156356	0.00573433	-3.31059	DOWN	51.31	382	173	9	169	1281	22	401	3e-104	reviewed	410	aspartic-type endopeptidase activity; plant-type cell wall; proteolysis	GO:0004190; GO:0009505; GO:0006508	-	-	osa:4349962;
GSMUA_Achr7G00750_001	7:619119-622994	sp|Q6L538|CSLC7_ORYSJ	Probable xyloglucan glycosyltransferase 7 (EC 2.4.1.-) (Cellulose synthase-like protein C7) (OsCslC7)	CSLC7 Os05g0510800 LOC_Os05g43530 OJ1005_B11.7	Oryza sativa subsp. japonica (Rice)	0.968591	0.274565	0.00854206	0.0976967	-1.81874	DOWN	71.81	667	122	7	61	1872	25	688	0	reviewed	688	Golgi membrane; integral to membrane; transferase activity, transferring glycosyl groups	GO:0000139; GO:0016021; GO:0016757	Golgi apparatus membrane; Multi-pass membrane protein.	-	osa:4339283;
GSMUA_Achr5G02940_001	5:1998935-2002275	sp|Q9LR47|IP5P3_ARATH	Type I inositol 1,4,5-trisphosphate 5-phosphatase CVP2 (EC 3.1.3.56) (Protein COTYLEDON VASCULAR PATTERN 2)	CVP2 At1g05470 T25N20.12	Arabidopsis thaliana (Mouse-ear cress)	0.970385	0.171157	0.00173359	0.0328825	-2.50324	DOWN	77.49	271	61	0	649	1461	347	617	4e-149	reviewed	617	abscisic acid mediated signaling pathway; cell differentiation; cotyledon vascular tissue pattern formation; inositol phosphate dephosphorylation; inositol phosphate-mediated signaling; inositol trisphosphate metabolic process; inositol trisphosphate phosphatase activity; inositol-1,3,4,5-tetrakisphosphate 5-phosphatase activity; inositol-1,4,5-trisphosphate 5-phosphatase activity; inositol-polyp…	GO:0009738; GO:0030154; GO:0010588; GO:0046855; GO:0048016; GO:0032957; GO:0046030; GO:0052659; GO:0052658; GO:0004445; GO:0010305; GO:0046856; GO:0010067; GO:0009737	-	-	ath:AT1G05470;
GSMUA_Achr11G22460_001	11:22758052-22759334	sp|Q8H274|EXLA3_ORYSJ	Expansin-like A3 (OsEXLA3) (OsEXPL3) (OsaEXPb2.3)	EXLA3 EXPL3 Os07g0475400 LOC_Os07g29290 P0571D04.118	Oryza sativa subsp. japonica (Rice)	0.983368	0	0.00298499	0.0484683	-1.79769e+308	DOWN	62.8	207	77	0	163	783	61	267	1e-89	reviewed	276	extracellular region; membrane; plant-type cell wall	GO:0005576; GO:0016020; GO:0009505	Secreted.	-	dosa:Os07t0475400-01;osa:4343213;
GSMUA_Achr10G17880_001	10:24904091-24905015	sp|Q67ZF6|ACFR3_ARATH	Probable transmembrane ascorbate ferrireductase 3 (EC 1.16.5.1) (Artb561-3)	CYB561C At1g14730 F10B6.13	Arabidopsis thaliana (Mouse-ear cress)	0.984864	0.134419	0.00661993	0.0829256	-2.87319	DOWN	46.77	186	94	2	106	651	38	222	6e-38	reviewed	224	electron transport chain; integral to membrane; metal ion binding; oxidoreductase activity	GO:0022900; GO:0016021; GO:0046872; GO:0016491	Membrane; Multi-pass membrane protein.	-	ath:AT1G14730;
GSMUA_Achr4G06720_001	4:5031687-5034312	sp|Q9C9N5|Y1668_ARATH	Probable inactive leucine-rich repeat receptor-like protein kinase At1g66830	At1g66830 F4N21.23	Arabidopsis thaliana (Mouse-ear cress)	0.985106	0.364941	0.0397342	0.250351	-1.43262	DOWN	37.22	677	306	17	85	1806	22	682	3e-123	reviewed	685	ATP binding; integral to membrane; plasma membrane; protein kinase activity	GO:0005524; GO:0016021; GO:0005886; GO:0004672	Cell membrane; Single-pass type I membrane protein.	-	ath:AT1G66830;
GSMUA_Achr5G23240_001	5:25024019-25025331	sp|Q9SPG2|MYB28_ARATH	Transcription factor MYB28 (Myb-related protein 28) (AtMYB28) (Protein HIGH ALIPHATIC GLUCOSINOLATE 1) (Protein PRODUCTION OF METHIONINE-DERIVED GLUCOSINOLATE 1)	MYB28 HAG1 PMG1 At5g61420 MFB13.22	Arabidopsis thaliana (Mouse-ear cress)	0.985927	0.184545	0.00711478	0.0869778	-2.41751	DOWN	73.23	127	34	0	1	381	1	127	1e-63	reviewed	366	DNA binding; cellular response to sulfur starvation; chromatin binding; defense response to fungus; induced systemic resistance; nucleus; regulation of glucosinolate biosynthetic process; response to gibberellin stimulus; response to insect; response to jasmonic acid stimulus; response to salicylic acid stimulus; sequence-specific DNA binding transcription factor activity; transcription, DNA-depe…	GO:0003677; GO:0010438; GO:0003682; GO:0050832; GO:0009682; GO:0005634; GO:0010439; GO:0009739; GO:0009625; GO:0009753; GO:0009751; GO:0003700; GO:0006351	Nucleus.	-	ath:AT5G61420;
GSMUA_Achr4G00460_001	4:358079-359226	sp|P80022|RNLE_SOLLC	Extracellular ribonuclease LE (RNase LE) (EC 3.1.27.1)	-	Solanum lycopersicum (Tomato) (Lycopersicon esculentum)	1.00809	0	0.00192543	0.0352056	-1.79769e+308	DOWN	70.24	205	60	1	181	792	26	230	2e-96	reviewed	230	RNA binding; cell wall; extracellular space; nucleic acid phosphodiester bond hydrolysis; response to stress; ribonuclease T2 activity	GO:0003723; GO:0005618; GO:0005615; GO:0090305; GO:0006950; GO:0033897	Secreted ‚ extracellular space. Secreted ‚ cell wall.	-	-
GSMUA_Achr10G02860_001	10:9658606-9662155	sp|O65351|SUBL_ARATH	Subtilisin-like protease (EC 3.4.21.-) (Cucumisin-like serine protease)	ARA12 ASP48 At5g67360 K8K14.8	Arabidopsis thaliana (Mouse-ear cress)	1.02995	0.371685	0.0468821	0.274658	-1.47043	DOWN	33.53	334	186	10	178	1164	39	341	8e-42	reviewed	757	apoplast; mucilage extrusion from seed coat; mucilage metabolic process involved seed coat development; negative regulation of catalytic activity; plant-type cell wall; proteolysis; serine-type endopeptidase activity	GO:0048046; GO:0080001; GO:0048359; GO:0043086; GO:0009505; GO:0006508; GO:0004252	Secreted ‚ cell wall.	-	ath:AT5G67360;
GSMUA_Achr3G30640_001	3:29285729-29290372	sp|O49545|BAME1_ARATH	Leucine-rich repeat receptor-like serine/threonine-protein kinase BAM1 (EC 2.7.11.1) (Protein BARELY ANY MERISTEM 1)	BAM1 At5g65700 F6H11.170 MPA24.5	Arabidopsis thaliana (Mouse-ear cress)	1.03116	0.245157	0.00245477	0.0424195	-2.0725	DOWN	51.42	951	189	11	85	2130	24	970	0	reviewed	1003	ATP binding; gametophyte development; integral to membrane; microsporocyte differentiation; plasma membrane; protein self-association; protein serine/threonine kinase activity; regulation of meristem growth; regulation of meristem structural organization	GO:0005524; GO:0048229; GO:0016021; GO:0010480; GO:0005886; GO:0043621; GO:0004674; GO:0010075; GO:0009934	Cell membrane; Single-pass type I membrane protein.	-	ath:AT5G65700;
GSMUA_Achr7G09510_001	7:7757730-7760373	sp|Q6NQK2|NAC8_ARATH	NAC domain-containing protein 8 (ANAC008)	NAC008 At1g25580 F14G11.2 F2J7.1	Arabidopsis thaliana (Mouse-ear cress)	1.05026	0.13872	0.000540547	0.01432	-2.92049	DOWN	57	207	77	4	19	630	18	215	1e-60	reviewed	449	DNA binding; DNA damage checkpoint; nucleus; regulation of meiosis; response to gamma radiation; sequence-specific DNA binding transcription factor activity; transcription, DNA-dependent	GO:0003677; GO:0000077; GO:0005634; GO:0040020; GO:0010332; GO:0003700; GO:0006351	Nucleus.	-	ath:AT1G25580;
GSMUA_Achr10G01990_001	10:4955865-4960566	sp|Q94B38|GPT2_ARATH	Glucose-6-phosphate/phosphate translocator 2, chloroplastic	GPT2 At1g61800 F8K4.1	Arabidopsis thaliana (Mouse-ear cress)	1.05426	0.320189	0.0393729	0.248507	-1.71924	DOWN	81.41	156	29	0	302	769	212	367	3e-73	reviewed	388	chloroplast membrane; glucose-6-phosphate transmembrane transporter activity; inorganic phosphate transmembrane transporter activity; integral to membrane; phosphoenolpyruvate transport; phosphoglycerate transmembrane transporter activity; photosynthesis; photosynthetic acclimation; regulation of photosynthesis; response to glucose stimulus; response to karrikin; response to nematode; response to…	GO:0031969; GO:0015152; GO:0005315; GO:0016021; GO:0015714; GO:0015120; GO:0015979; GO:0009643; GO:0010109; GO:0009749; GO:0080167; GO:0009624; GO:0009744; GO:0071917; GO:0005774	Plastid ‚ chloroplast membrane; Multi-pass membrane protein.	-	ath:AT1G61800;
GSMUA_Achr7G11290_001	7:9009299-9011700	sp|Q8H129|PPA3_ARATH	Purple acid phosphatase 3 (EC 3.1.3.2)	PAP3 At1g14700 F10B6.10	Arabidopsis thaliana (Mouse-ear cress)	1.05529	0.200974	0.00524648	0.0712416	-2.39256	DOWN	64.67	300	104	1	55	948	58	357	2e-132	reviewed	366	acid phosphatase activity; extracellular region; metal ion binding; vacuole	GO:0003993; GO:0005576; GO:0046872; GO:0005773	Secreted.	-	ath:AT1G14700;
GSMUA_Achr5G22660_001	5:24626824-24632054	sp|O64474|HMA4_ARATH	Putative cadmium/zinc-transporting ATPase HMA4 (EC 3.6.3.3) (EC 3.6.3.5) (Protein HEAVY METAL ATPASE 4) (Putative cadmium/zinc-transporting ATPase 2)	HMA4 At2g19110 T20K24.12	Arabidopsis thaliana (Mouse-ear cress)	1.05618	0.274575	0.00405045	0.0597766	-1.94358	DOWN	56.55	771	301	6	46	2268	17	783	0	reviewed	1172	ATP binding; cadmium ion transmembrane transporter activity; cadmium-exporting ATPase activity; integral to membrane; metal ion binding; plasma membrane; plasmodesma; response to cadmium ion; response to cobalt ion; response to zinc ion; zinc ion homeostasis; zinc ion transmembrane transporter activity; zinc-exporting ATPase activity	GO:0005524; GO:0015086; GO:0008551; GO:0016021; GO:0046872; GO:0005886; GO:0009506; GO:0046686; GO:0032025; GO:0010043; GO:0055069; GO:0005385; GO:0016463	Membrane; Multi-pass membrane protein.	-	ath:AT2G19110;
GSMUA_Achr3G25540_001	3:25685164-25691896	sp|Q9C9R6|PUM7_ARATH	Putative pumilio homolog 7, chloroplastic (APUM-7) (AtPUM7)	APUM7 At1g78160 T11I11.10	Arabidopsis thaliana (Mouse-ear cress)	1.05706	0.42045	0.0387908	0.246871	-1.33005	DOWN	46.96	313	162	3	1318	2256	336	644	5e-86	reviewed	650	chloroplast; cytoplasm; mRNA binding; regulation of translation	GO:0009507; GO:0005737; GO:0003729; GO:0006417	Plastid ‚ chloroplast. Cytoplasm.	-	ath:AT1G78160;
GSMUA_Achr4G02750_001	4:2308345-2313730	sp|Q0JKI9|ARFB_ORYSJ	Auxin response factor 2 (ETTIN-like protein 2) (OsETTIN2)	ARF2 Os01g0670800 LOC_Os01g48060	Oryza sativa subsp. japonica (Rice)	1.06222	0.126526	5.95748e-05	0.00263866	-3.06959	DOWN	46.24	731	273	19	1	2043	2	662	1e-172	reviewed	718	DNA binding; auxin mediated signaling pathway; nucleus; regulation of transcription, DNA-dependent; transcription, DNA-dependent	GO:0003677; GO:0009734; GO:0005634; GO:0006355; GO:0006351	Nucleus.	-	dosa:Os01t0670800-01;osa:4325895;
GSMUA_Achr10G03450_001	10:11351855-11353073	sp|Q9SD53|Y3720_ARATH	UPF0481 protein At3g47200	At3g47200 F13I12.250	Arabidopsis thaliana (Mouse-ear cress)	1.07382	0.097707	0.000199297	0.00690036	-3.45815	DOWN	29.89	378	231	10	79	1140	48	415	7e-45	reviewed	476	integral to membrane; plasma membrane	GO:0016021; GO:0005886	Cell membrane; Multi-pass membrane protein.	-	ath:AT3G47200;
GSMUA_Achr11G25430_001	11:24565020-24568766	tr|M0RVC3|M0RVC3_MUSAM	Serine/threonine-protein phosphatase (EC 3.1.3.16)	-	Musa acuminata subsp. malaccensis (Wild banana) (Musa malaccensis)	1.07651	0.215894	0.00511905	0.070263	-2.31797	DOWN	100	353	0	0	1	1059	1	353	0	unreviewed	353	phosphoprotein phosphatase activity	GO:0004721	-	-	-
GSMUA_Achr6G14550_001	6:9646312-9649610	sp|Q9FE20|PBS1_ARATH	Serine/threonine-protein kinase PBS1 (EC 2.7.11.1) (AvrPphB susceptible protein 1)	PBS1 At5g13160 T19L5.120	Arabidopsis thaliana (Mouse-ear cress)	1.07691	0.117826	0.000646065	0.0162	-3.19217	DOWN	55.51	245	99	3	214	936	70	308	5e-77	reviewed	456	ATP binding; defense response to bacterium, incompatible interaction; plasma membrane; protein autophosphorylation; protein serine/threonine kinase activity	GO:0005524; GO:0009816; GO:0005886; GO:0046777; GO:0004674	-	-	ath:AT5G13160;
GSMUA_Achr8G19250_001	8:24265005-24266073	sp|O48822|Y2794_ARATH	WEB family protein At2g17940	At2g17940 T27K22.19	Arabidopsis thaliana (Mouse-ear cress)	1.08294	0.304056	0.0295727	0.209839	-1.83255	DOWN	41.21	182	96	4	59	577	10	189	5e-26	reviewed	208	-	-	-	-	ath:AT2G17940;
GSMUA_Achr11G19780_001	11:20835083-20836285	sp|Q9C554|EXPA1_ARATH	Expansin-A1 (AtEXPA1) (Alpha-expansin-1) (At-EXP1) (AtEx1) (Ath-ExpAlpha-1.2)	EXPA1 EXP1 At1g69530 F10D13_18	Arabidopsis thaliana (Mouse-ear cress)	1.08409	0.181177	0.00245563	0.0424195	-2.58101	DOWN	82.16	213	38	0	79	717	26	238	6e-116	reviewed	250	cell wall; extracellular region; membrane; plant-type cell wall organization	GO:0005618; GO:0005576; GO:0016020; GO:0009664	Secreted ‚ cell wall. Membrane; Peripheral membrane protein.	-	ath:AT1G69530;
GSMUA_Achr10G29330_001	10:31887608-31890953	sp|Q7XBQ9|RGA2_SOLBU	Disease resistance protein RGA2 (Blight resistance protein RPI) (RGA2-blb)	RGA2 177O13.40 CB3A14.5 RB RPI-BLB1	Solanum bulbocastanum (Wild potato)	1.09575	0.284515	0.002758	0.0459356	-1.94534	DOWN	37.35	1020	555	21	25	2997	4	968	0	reviewed	970	ADP binding; ATP binding; defense response	GO:0043531; GO:0005524; GO:0006952	-	-	-
GSMUA_Achr3G19620_001	3:20963703-20966847	sp|Q9S7I6|RPK2_ARATH	LRR receptor-like serine/threonine-protein kinase RPK2 (EC 2.7.11.1) (Protein TOADSTOOL 2) (Receptor-like protein kinase 2)	RPK2 TOAD2 At3g02130 F14P3.22 F1C9.8	Arabidopsis thaliana (Mouse-ear cress)	1.09706	0.199643	0.00022955	0.00766545	-2.45815	DOWN	43.6	1117	520	18	76	3138	45	1147	0	reviewed	1151	ATP binding; anther development; embryonic meristem development; integral to membrane; longitudinal axis specification; plasma membrane; pollen germination; protein serine/threonine kinase activity; radial axis specification; response to cold; response to water deprivation	GO:0005524; GO:0048653; GO:0048508; GO:0016021; GO:0009942; GO:0005886; GO:0009846; GO:0004674; GO:0009945; GO:0009409; GO:0009414	Cell membrane; Single-pass type I membrane protein.	-	ath:AT3G02130;dosa:Os07t0602700-01;
GSMUA_Achr8G17610_001	8:17988507-17990006	sp|Q9LMF1|U85A3_ARATH	UDP-glycosyltransferase 85A3 (EC 2.4.1.-)	UGT85A3 At1g22380 F12K8.28 T16E15.1	Arabidopsis thaliana (Mouse-ear cress)	1.10883	0.3917	0.0483653	0.280574	-1.50122	DOWN	40.72	474	154	7	13	1056	8	480	2e-113	reviewed	488	glucuronosyltransferase activity	GO:0015020	-	-	ath:AT1G22380;
GSMUA_Achr5G15800_001	5:12057443-12058903	sp|A7QEU4|PER5_VITVI	Peroxidase 5 (EC 1.11.1.7)	GSVIVT00037159001 LOC100264145	Vitis vinifera (Grape)	1.11015	0.121215	0.00063804	0.0160842	-3.19512	DOWN	64.71	306	84	2	114	965	25	328	3e-130	reviewed	329	extracellular region; heme binding; hydrogen peroxide catabolic process; metal ion binding; peroxidase activity	GO:0005576; GO:0020037; GO:0042744; GO:0046872; GO:0004601	Secreted.	-	vvi:100854291;
GSMUA_Achr1G13780_001	1:10512626-10517788	sp|Q3HRP0|CNBL7_ORYSJ	Calcineurin B-like protein 7	CBL7 Os02g0291000 LOC_Os02g18880 OJ1086_G08.10	Oryza sativa subsp. japonica (Rice)	1.11644	0.109817	0.00132142	0.0272257	-3.34574	DOWN	75	184	46	0	209	760	10	193	2e-94	reviewed	213	calcium ion binding; cellular potassium ion homeostasis; cytoplasm; detection of calcium ion; hypotonic salinity response; plasma membrane; response to water deprivation	GO:0005509; GO:0030007; GO:0005737; GO:0005513; GO:0042539; GO:0005886; GO:0009414	Cell membrane; Lipid-anchor.	-	dosa:Os02t0291000-00;osa:4329060;
GSMUA_Achr8G12210_001	8:8959768-8963476	sp|Q6NKZ9|Y4345_ARATH	Probable receptor-like serine/threonine-protein kinase At4g34500 (EC 2.7.11.1)	At4g34500 T4L20.80	Arabidopsis thaliana (Mouse-ear cress)	1.13216	0.449522	0.048534	0.281349	-1.33262	DOWN	71.29	310	87	1	286	1209	127	436	3e-153	reviewed	437	ATP binding; integral to membrane; plasma membrane; protein serine/threonine kinase activity	GO:0005524; GO:0016021; GO:0005886; GO:0004674	Cell membrane; Single-pass membrane protein.	-	ath:AT4G34500;
GSMUA_Achr11G03960_001	11:2832024-2834908	sp|Q9CAD0|EGL1_ARATH	Transcription factor EGL1 (Basic helix-loop-helix protein 2) (AtMYC146) (AtbHLH2) (bHLH 2) (Protein ENHANCER OF GLABRA 3) (Transcription factor EN 30) (bHLH transcription factor bHLH002)	BHLH2 EGL1 EGL3 EN30 MYC146 At1g63650 F24D7.16	Arabidopsis thaliana (Mouse-ear cress)	1.13528	0.352303	0.0151933	0.140334	-1.68816	DOWN	41.89	604	292	17	34	1731	10	592	4e-127	reviewed	596	DNA binding; epidermal cell fate specification; nucleus; sequence-specific DNA binding transcription factor activity; transcription, DNA-dependent	GO:0003677; GO:0009957; GO:0005634; GO:0003700; GO:0006351	Nucleus.	-	ath:AT1G63650;
GSMUA_Achr11G04860_001	11:3665211-3670418	sp|P43288|KSG1_ARATH	Shaggy-related protein kinase alpha (EC 2.7.11.1) (ASK-alpha)	ASK1 At5g26751 F2P16.21	Arabidopsis thaliana (Mouse-ear cress)	1.14489	0.406652	0.0331233	0.227076	-1.49334	DOWN	88.02	409	45	1	188	1414	1	405	0	reviewed	405	ATP binding; cytosol; hyperosmotic salinity response; meristem structural organization; protein serine/threonine kinase activity	GO:0005524; GO:0005829; GO:0042538; GO:0009933; GO:0004674	-	-	ath:AT5G26751;
GSMUA_Achr6G05210_001	6:3518108-3518879	sp|Q9XI33|WIN1_ARATH	Ethylene-responsive transcription factor WIN1 (Protein SHINE 1) (Protein WAX INDUCER 1)	WIN1 ERF001 SHN1 At1g15360 F9L1.31	Arabidopsis thaliana (Mouse-ear cress)	1.14589	0.0893692	0.00844169	0.0968824	-3.68054	DOWN	61.5	200	38	3	1	486	1	199	2e-59	reviewed	199	cutin biosynthetic process; ethylene mediated signaling pathway; nucleus; response to water deprivation; sequence-specific DNA binding; sequence-specific DNA binding transcription factor activity; transcription, DNA-dependent; wax metabolic process	GO:0010143; GO:0009873; GO:0005634; GO:0009414; GO:0043565; GO:0003700; GO:0006351; GO:0010166	Nucleus.	-	ath:AT1G15360;
GSMUA_Achr6G25240_001	6:26321010-26324003	sp|Q9FNE9|ATXR6_ARATH	Histone-lysine N-methyltransferase ATXR6 (EC 2.1.1.43) (Protein SET DOMAIN GROUP 34) (Trithorax-related protein 6) (TRX-related protein 6)	ATXR6 SDG34 SET34 At5g24330 MOP9.18	Arabidopsis thaliana (Mouse-ear cress)	1.1495	0.262697	0.0105815	0.111616	-2.12953	DOWN	66.01	303	102	1	1	906	47	349	7e-142	reviewed	349	anther dehiscence; histone methyltransferase activity (H3-K27 specific); nucleus; regulation of DNA replication; regulation of cell cycle; zinc ion binding	GO:0009901; GO:0046976; GO:0005634; GO:0006275; GO:0051726; GO:0008270	Nucleus.	-	ath:AT5G24330;
GSMUA_Achr5G29250_001	5:29054258-29057584	sp|Q9FJD6|RBOHH_ARATH	Putative respiratory burst oxidase homolog protein H (EC 1.11.1.-) (EC 1.6.3.-) (NADPH oxidase RBOHH) (AtRBOHH)	RBOHH At5g60010 MMN10.18	Arabidopsis thaliana (Mouse-ear cress)	1.15172	0.251507	0.00157941	0.0308338	-2.19512	DOWN	59.13	734	288	4	1	2166	153	886	0	reviewed	886	calcium ion binding; integral to membrane; oxidoreductase activity, acting on NAD(P)H, oxygen as acceptor; peroxidase activity	GO:0005509; GO:0016021; GO:0050664; GO:0004601	Membrane; Multi-pass membrane protein.	-	ath:AT5G60010;
GSMUA_Achr1G25420_001	1:19772208-19772659	sp|Q8LPH6|MYB86_ARATH	Transcription factor MYB86 (Myb homolog 4) (AtMyb4) (Myb-related protein 86) (AtMYB86)	MYB86 MYB4 At5g26660 F21E10.4	Arabidopsis thaliana (Mouse-ear cress)	1.15593	0	0.0231815	0.182548	-1.79769e+308	DOWN	86.67	60	8	0	134	313	43	102	8e-38	reviewed	352	DNA binding; chromatin binding; nucleus; regulation of transcription, DNA-dependent; transcription, DNA-dependent	GO:0003677; GO:0003682; GO:0005634; GO:0006355; GO:0006351	Nucleus.	-	ath:AT5G26660;
GSMUA_Achr1G06170_001	1:4967327-4980282	sp|Q7XPJ0|KCBP_ORYSJ	Kinesin-like calmodulin-binding protein homolog	Os04g0666900 LOC_Os04g57140 OSJNBa0087O24.20	Oryza sativa subsp. japonica (Rice)	1.16902	0.267726	0.000648266	0.0162063	-2.12647	DOWN	76.25	1238	276	3	124	3792	12	1246	0	reviewed	1248	ATP binding; microtubule associated complex; microtubule motor activity; microtubule-based movement; oxidoreductase activity; plasma membrane; pollen germination; trichome branching	GO:0005524; GO:0005875; GO:0003777; GO:0007018; GO:0016491; GO:0005886; GO:0009846; GO:0010091	-	-	osa:4337322;
GSMUA_Achr8G16950_001	8:15056842-15058679	sp|B9DFI7|PMT2_ARATH	Probable methyltransferase PMT2 (EC 2.1.1.-)	At1g26850 T2P11.4	Arabidopsis thaliana (Mouse-ear cress)	1.17	0.255501	0.0153953	0.141104	-2.19512	DOWN	73.33	225	60	0	1	675	390	614	3e-110	reviewed	616	Golgi apparatus; Golgi membrane; endosome; integral to membrane; membrane; methyltransferase activity; trans-Golgi network	GO:0005794; GO:0000139; GO:0005768; GO:0016021; GO:0016020; GO:0008168; GO:0005802	Golgi apparatus membrane; Single-pass type II membrane protein.	-	ath:AT1G26850;
GSMUA_Achr5G06170_001	5:4566558-4567397	sp|Q9FGK5|RAA5A_ARATH	Ras-related protein RABA5a (AtRABA5a)	RABA5A At5g47520 MNJ7.11	Arabidopsis thaliana (Mouse-ear cress)	1.17285	0.36017	0.0443015	0.265163	-1.70326	DOWN	75.74	169	38	1	1	507	56	221	4e-85	reviewed	221	GTP binding; plasma membrane; protein transport; small GTPase mediated signal transduction; vacuolar membrane	GO:0005525; GO:0005886; GO:0015031; GO:0007264; GO:0005774	Cell membrane; Lipid-anchor; Cytoplasmic side.	-	ath:AT5G47520;
GSMUA_Achr6G19120_001	6:13392852-13397298	sp|Q94JL3|BH112_ARATH	Transcription factor bHLH112 (Basic helix-loop-helix protein 112) (AtbHLH112) (bHLH 112) (Transcription factor EN 64) (bHLH transcription factor bHLH112)	BHLH112 EN64 At1g61660 T13M11.1	Arabidopsis thaliana (Mouse-ear cress)	1.18901	0.214211	0.000767563	0.0182911	-2.47265	DOWN	59.57	141	55	2	1096	1515	254	393	1e-41	reviewed	393	DNA binding; nucleus; sequence-specific DNA binding transcription factor activity; transcription, DNA-dependent	GO:0003677; GO:0005634; GO:0003700; GO:0006351	Nucleus.	-	ath:AT1G61660;
GSMUA_Achr1G25240_001	1:19641269-19645141	sp|Q9FFW5|PERK8_ARATH	Proline-rich receptor-like protein kinase PERK8 (EC 2.7.11.1) (Proline-rich extensin-like receptor kinase 8) (AtPERK8)	PERK8 At5g38560 MBB18.10	Arabidopsis thaliana (Mouse-ear cress)	1.18988	0.174893	0.000484595	0.0132814	-2.76627	DOWN	68.87	363	107	4	172	1248	300	660	8e-169	reviewed	681	ATP binding; integral to membrane; plasma membrane; protein serine/threonine kinase activity; structural constituent of cell wall	GO:0005524; GO:0016021; GO:0005886; GO:0004674; GO:0005199	Cell membrane; Single-pass membrane protein.	-	ath:AT5G38560;
GSMUA_Achr3G06660_001	3:4492148-4493306	sp|Q9SK91|BH094_ARATH	Transcription factor bHLH94 (Basic helix-loop-helix protein 94) (AtbHLH94) (bHLH 94) (Transcription factor EN 16) (bHLH transcription factor bHLH094)	BHLH94 EN16 At1g22490 F12K8.16	Arabidopsis thaliana (Mouse-ear cress)	1.21292	0.345486	0.0494281	0.284582	-1.81179	DOWN	58.33	192	69	2	1	549	115	304	7e-53	reviewed	304	DNA binding; nucleus; sequence-specific DNA binding transcription factor activity; transcription, DNA-dependent	GO:0003677; GO:0005634; GO:0003700; GO:0006351	Nucleus.	-	ath:AT1G22490;
GSMUA_Achr8G01900_001	8:1419166-1421973	sp|Q2MHE4|HT1_ARATH	Serine/threonine-protein kinase HT1 (EC 2.7.11.1) (High leaf temperature protein 1)	HT1 At1g62400 F24O1.13	Arabidopsis thaliana (Mouse-ear cress)	1.2193	0.232658	0.000989813	0.0219777	-2.38976	DOWN	32.67	251	155	6	1057	1788	101	344	4e-37	reviewed	390	ATP binding; protein serine/threonine kinase activity	GO:0005524; GO:0004674	-	-	ath:AT1G62400;
GSMUA_Achr5G19450_001	5:21101589-21103394	sp|O23066|C86A2_ARATH	Cytochrome P450 86A2 (EC 1.14.-.-)	CYP86A2 At4g00360 A_IG005I10.21 F5I10.21	Arabidopsis thaliana (Mouse-ear cress)	1.22892	0.346278	0.00956482	0.104814	-1.82738	DOWN	63.23	514	124	5	1	1347	1	514	0	reviewed	553	alkane 1-monooxygenase activity; electron carrier activity; fatty acid metabolic process; heme binding; integral to membrane; iron ion binding	GO:0018685; GO:0009055; GO:0006631; GO:0020037; GO:0016021; GO:0005506	Membrane; Single-pass membrane protein.	-	ath:AT4G00360;
GSMUA_Achr5G16800_001	5:15399833-15401675	sp|O81117|C94A1_VICSA	Cytochrome P450 94A1 (EC 1.14.-.-) (P450-dependent fatty acid omega-hydroxylase)	CYP94A1 VAGH111	Vicia sativa (Spring vetch) (Tare)	1.2363	0.255768	0.00181601	0.0340137	-2.27312	DOWN	35.71	448	211	12	160	1284	68	511	5e-78	reviewed	514	electron carrier activity; endoplasmic reticulum membrane; heme binding; integral to membrane; iron ion binding; monooxygenase activity; oxidoreductase activity, acting on paired donors, with incorporation or reduction of molecular oxygen	GO:0009055; GO:0005789; GO:0020037; GO:0016021; GO:0005506; GO:0004497; GO:0016705	Endoplasmic reticulum membrane; Single-pass membrane protein.	-	-
GSMUA_Achr7G03280_001	7:2609835-2615937	sp|Q94CU5|NEK5_ORYSJ	Serine/threonine-protein kinase Nek5 (EC 2.7.11.1) (NimA-related protein kinase 5) (OsNek5)	NEK5 Os01g0864700 LOC_Os01g64490 OsJ_004086 P0423B08.37 P0505D12.3	Oryza sativa subsp. japonica (Rice)	1.2468	0.230087	0.000393894	0.0114509	-2.43797	DOWN	86.06	287	40	0	1	861	1	287	2e-171	reviewed	943	ATP binding; cortical microtubule; epidermal cell differentiation; microtubule-based process; protein serine/threonine kinase activity	GO:0005524; GO:0055028; GO:0009913; GO:0007017; GO:0004674	-	-	dosa:Os01t0864700-00;osa:4324792;
GSMUA_Achr5G06140_001	5:4546871-4550255	sp|Q9XI23|BOR4_ARATH	Boron transporter 4	BOR4 At1g15460 F9L1.41	Arabidopsis thaliana (Mouse-ear cress)	1.24841	0.452747	0.0239022	0.185907	-1.46331	DOWN	66.07	669	208	5	16	1983	6	668	0	reviewed	683	borate efflux transmembrane transporter activity; cellular response to boron-containing substance levels; inorganic anion exchanger activity; integral to membrane; plasma membrane	GO:0080139; GO:0080029; GO:0005452; GO:0016021; GO:0005886	Membrane; Multi-pass membrane protein.	-	ath:AT1G15460;
GSMUA_Achr6G30040_001	6:30156781-30158473	sp|C0LGH3|Y5614_ARATH	Probable LRR receptor-like serine/threonine-protein kinase At1g56140 (EC 2.7.11.1)	At1g56140 F14G9.24 T6H22.8.1	Arabidopsis thaliana (Mouse-ear cress)	1.24884	0.35713	0.0163813	0.14706	-1.80607	DOWN	56.29	302	129	2	100	1005	681	979	3e-108	reviewed	1033	ATP binding; integral to membrane; plasma membrane; protein serine/threonine kinase activity	GO:0005524; GO:0016021; GO:0005886; GO:0004674	Cell membrane; Single-pass type I membrane protein.	-	ath:AT1G56140;
GSMUA_Achr4G26160_001	4:25543880-25547093	sp|Q7XA40|RGA3_SOLBU	Putative disease resistance protein RGA3 (Blight resistance protein B149) (RGA1-blb)	RGA3 177O13.36 CB3A14.6	Solanum bulbocastanum (Wild potato)	1.25997	0.256666	0.000362723	0.0108173	-2.29542	DOWN	35.11	1034	570	22	127	3177	39	988	1e-148	reviewed	992	ADP binding; ATP binding; defense response	GO:0043531; GO:0005524; GO:0006952	-	-	-
GSMUA_Achr11G03530_001	11:2545183-2550314	sp|O81117|C94A1_VICSA	Cytochrome P450 94A1 (EC 1.14.-.-) (P450-dependent fatty acid omega-hydroxylase)	CYP94A1 VAGH111	Vicia sativa (Spring vetch) (Tare)	1.272	0.279848	0.00456041	0.0648396	-2.18439	DOWN	42.07	164	90	1	109	585	48	211	4e-36	reviewed	514	electron carrier activity; endoplasmic reticulum membrane; heme binding; integral to membrane; iron ion binding; monooxygenase activity; oxidoreductase activity, acting on paired donors, with incorporation or reduction of molecular oxygen	GO:0009055; GO:0005789; GO:0020037; GO:0016021; GO:0005506; GO:0004497; GO:0016705	Endoplasmic reticulum membrane; Single-pass membrane protein.	-	-
GSMUA_Achr2G04330_001	2:9751786-9754170	sp|Q38861|XPB1_ARATH	DNA repair helicase XPB1 (EC 3.6.4.12) (ERCC3 homolog 1) (Protein araXPB) (RAD25 homolog 1) (AtXPB1) (XPB homolog 1)	XPB1 XPB At5g41370 MYC6.8	Arabidopsis thaliana (Mouse-ear cress)	1.27427	0	0.00367041	0.0559467	-1.79769e+308	DOWN	70.37	27	8	0	6	86	73	99	1e-40	reviewed	767	ATP binding; ATP-dependent DNA helicase activity; DNA binding; cytoplasm; nucleotide-excision repair; nucleus; regulation of transcription, DNA-dependent; response to UV; transcription, DNA-dependent	GO:0005524; GO:0004003; GO:0003677; GO:0005737; GO:0006289; GO:0005634; GO:0006355; GO:0009411; GO:0006351	Nucleus.	-	ath:AT5G41370;
GSMUA_Achr5G19840_001	5:21451351-21453297	sp|Q9M9C5|Y1680_ARATH	Probable leucine-rich repeat receptor-like protein kinase At1g68400 (EC 2.7.11.1)	At1g68400 T2E12.5	Arabidopsis thaliana (Mouse-ear cress)	1.31267	0.475463	0.0301604	0.21341	-1.4651	DOWN	33.33	618	305	15	97	1674	35	637	1e-89	reviewed	670	ATP binding; integral to membrane; plasma membrane; protein serine/threonine kinase activity	GO:0005524; GO:0016021; GO:0005886; GO:0004674	Cell membrane; Single-pass type I membrane protein.	-	ath:AT1G68400;
GSMUA_Achr6G15620_001	6:10432505-10447481	sp|Q96328|SAC8_ARATH	Phosphoinositide phosphatase SAC8 (AtSAC8) (EC 3.1.3.-) (Protein SUPPRESSOR OF ACTIN 1A) (AtSAC1a) (Protein SUPPRESSOR OF ACTIN 8) (Putative transmembrane protein G5p) (AtG5) (SAC domain protein 8) (SAC1-like protein AtSAC1a)	SAC8 G5 SAC1A At3g51830 ATEM1.8	Arabidopsis thaliana (Mouse-ear cress)	1.32531	0.530941	0.0404282	0.252903	-1.3197	DOWN	58.52	610	216	4	247	2073	15	588	0	reviewed	588	endoplasmic reticulum; endoplasmic reticulum membrane; integral to membrane; phosphoric ester hydrolase activity	GO:0005783; GO:0005789; GO:0016021; GO:0042578	Endoplasmic reticulum membrane; Multi-pass membrane protein.	-	ath:AT3G51830;
GSMUA_Achr6G04490_001	6:3062483-3066784	sp|Q9MAS5|VA726_ARATH	Putative vesicle-associated membrane protein 726 (AtVAMP726)	VAMP726 At1g04760 F13M7.25	Arabidopsis thaliana (Mouse-ear cress)	1.33114	0.167705	0.00243925	0.0422277	-2.98867	DOWN	86.3	219	30	0	1	657	1	219	5e-127	reviewed	220	chloroplast; endosome; integral to membrane; plasma membrane; protein transport; vesicle-mediated transport	GO:0009507; GO:0005768; GO:0016021; GO:0005886; GO:0015031; GO:0016192	Membrane; Single-pass type IV membrane protein.	-	ath:AT1G04760;
GSMUA_Achr3G31930_001	3:30013859-30016504	sp|Q6I588|ABIL4_ORYSJ	Probable protein ABIL4 (Abl interactor-like protein 4)	Os05g0585400 LOC_Os05g50800 OSJNBa0009C07.8	Oryza sativa subsp. japonica (Rice)	1.33911	0.141498	0.00191708	0.0351543	-3.24242	DOWN	70.35	172	43	3	38	553	23	186	1e-77	reviewed	302	cytoplasm; cytoskeleton	GO:0005737; GO:0005856	Cytoplasm ‚ cytoskeleton.	-	osa:4339750;
GSMUA_Achr10G25450_001	10:29466422-29468294	sp|Q9C9G4|ENDO2_ARATH	Endonuclease 2 (AtENDO2) (EC 3.1.30.1) (Deoxyribonuclease ENDO2) (Single-stranded-nucleate endonuclease ENDO2)	ENDO2 At1g68290 T22E19.8	Arabidopsis thaliana (Mouse-ear cress)	1.35771	0.333551	0.00888732	0.10002	-2.02519	DOWN	65.92	267	88	3	67	864	26	290	3e-128	reviewed	290	DNA catabolic process; endonuclease activity; metal ion binding; nucleic acid binding	GO:0006308; GO:0004519; GO:0046872; GO:0003676	-	-	ath:AT1G68290;
GSMUA_Achr10G26250_001	10:29907874-29909908	sp|Q680C0|GDL62_ARATH	GDSL esterase/lipase At4g10955 (EC 3.1.1.-)	At4g10955 F25I24.160 F8M12.9	Arabidopsis thaliana (Mouse-ear cress)	1.3578	0.354522	0.0097036	0.105663	-1.93732	DOWN	54.83	352	144	4	1	1023	2	349	3e-132	reviewed	350	lipid catabolic process; triglyceride lipase activity	GO:0016042; GO:0004806	-	-	ath:AT4G10955;
GSMUA_Achr4G09090_001	4:6609341-6611669	sp|A2X3S3|SWET4_ORYSI	Bidirectional sugar transporter SWEET4 (OsSWEET4)	SWEET4 OsI_06860	Oryza sativa subsp. indica (Rice)	1.35896	0.143595	0.000218511	0.00742382	-3.24242	DOWN	64.66	249	87	1	151	897	2	249	3e-95	reviewed	259	chloroplast; integral to plasma membrane; sugar transmembrane transporter activity	GO:0009507; GO:0005887; GO:0051119	Cell membrane; Multi-pass membrane protein.	-	-
GSMUA_Achr5G18860_001	5:20370098-20371647	sp|P28493|PR5_ARATH	Pathogenesis-related protein 5 (PR-5)	At1g75040 F9E10.11	Arabidopsis thaliana (Mouse-ear cress)	1.3721	0.383677	0.0243395	0.187869	-1.83842	DOWN	67.65	68	22	0	267	470	172	239	6e-23	reviewed	239	apoplast; cell wall; regulation of anthocyanin biosynthetic process; response to UV-B; response to cadmium ion; response to virus; systemic acquired resistance; vacuole	GO:0048046; GO:0005618; GO:0031540; GO:0010224; GO:0046686; GO:0009615; GO:0009627; GO:0005773	Secreted ‚ extracellular space ‚ apoplast.	-	ath:AT1G75040;
GSMUA_Achr10G14440_001	10:22704511-22704970	sp|Q6EN45|P2C13_ORYSJ	Probable protein phosphatase 2C 13 (OsPP2C13) (EC 3.1.3.16)	Os02g0255100 LOC_Os02g15594 OSJNBa0052K15.14	Oryza sativa subsp. japonica (Rice)	1.37468	0	0.027694	0.200692	-1.79769e+308	DOWN	66.67	90	30	0	1	270	124	213	1e-35	reviewed	363	metal ion binding; protein dephosphorylation; protein serine/threonine phosphatase activity	GO:0046872; GO:0006470; GO:0004722	-	-	osa:4328913;
GSMUA_Achr11G23870_001	11:23626232-23630117	sp|P47927|AP2_ARATH	Floral homeotic protein APETALA 2	AP2 At4g36920 AP22.49 C7A10.440	Arabidopsis thaliana (Mouse-ear cress)	1.37743	0.394796	0.012537	0.123804	-1.8028	DOWN	78.29	175	35	1	346	861	134	308	2e-82	reviewed	432	DNA binding; cell differentiation; meristem maintenance; nucleus; ovule development; seed development; sequence-specific DNA binding transcription factor activity; specification of floral organ identity; transcription, DNA-dependent	GO:0003677; GO:0030154; GO:0010073; GO:0005634; GO:0048481; GO:0048316; GO:0003700; GO:0010093; GO:0006351	Nucleus.	-	ath:AT4G36920;
GSMUA_Achr7G18740_001	7:21571798-21573799	sp|Q9MA60|FH11_ARATH	Formin-like protein 11 (AtFH11)	FH11 At3g05470 F22F7.8	Arabidopsis thaliana (Mouse-ear cress)	1.3804	0.414834	0.0110189	0.114235	-1.73448	DOWN	63.9	421	125	1	328	1509	460	880	2e-152	reviewed	884	actin binding; actin cytoskeleton organization; integral to membrane	GO:0003779; GO:0030036; GO:0016021	Membrane; Single-pass membrane protein.	-	ath:AT3G05470;
GSMUA_Achr6G05560_001	6:3749824-3753147	sp|Q8RWZ5|SD25_ARATH	G-type lectin S-receptor-like serine/threonine-protein kinase SD2-5 (EC 2.7.11.1) (S-domain-2 (SD2) receptor kinase 5) (SD2-5)	SD25 At4g32300 F10M6.60 F8B4.10	Arabidopsis thaliana (Mouse-ear cress)	1.38127	0.554898	0.037401	0.241089	-1.31571	DOWN	46.15	299	111	5	715	1461	468	766	2e-75	reviewed	821	ATP binding; calmodulin binding; integral to membrane; plasma membrane part; protein autophosphorylation; protein serine/threonine kinase activity	GO:0005524; GO:0005516; GO:0016021; GO:0044459; GO:0046777; GO:0004674	Cell membrane; Single-pass type I membrane protein.	-	ath:AT4G32300;
GSMUA_Achr1G07540_001	1:5844990-5845930	sp|Q6ZJJ1|APX4_ORYSJ	Probable L-ascorbate peroxidase 4 (EC 1.11.1.11) (OsAPx04)	APX4 Os08g0549100 LOC_Os08g43560 OJ1479_B11.9	Oryza sativa subsp. japonica (Rice)	1.38468	0.30238	0.0153953	0.141104	-2.19512	DOWN	59.01	161	42	4	2	451	142	289	2e-27	reviewed	291	L-ascorbate peroxidase activity; chloroplast envelope; heme binding; hydrogen peroxide catabolic process; integral to membrane; metal ion binding; mitochondrion; peroxisome; plasma membrane; vacuole	GO:0016688; GO:0009941; GO:0020037; GO:0042744; GO:0016021; GO:0046872; GO:0005739; GO:0005777; GO:0005886; GO:0005773	Membrane; Single-pass membrane protein.	-	osa:4346247;
GSMUA_Achr1G04440_001	1:3715704-3717589	sp|Q9SD84|E13L3_ARATH	Glucan endo-1,3-beta-glucosidase-like protein 3	At5g08000 F13G24.200	Arabidopsis thaliana (Mouse-ear cress)	1.38918	0.133837	0.00118394	0.0248529	-3.37569	DOWN	59.09	88	36	0	132	395	15	102	2e-26	reviewed	194	(1->3)-beta-D-glucan binding; anchored to plasma membrane; plasmodesma	GO:0001872; GO:0046658; GO:0009506	Cell membrane; Lipid-anchor ‚ GPI-anchor.	-	ath:AT5G08000;
GSMUA_Achr5G11960_001	5:8676621-8677570	sp|Q9FQA3|GST23_MAIZE	Glutathione transferase GST 23 (EC 2.5.1.18) (Glutathione transferase GST 36)	-	Zea mays (Maize)	1.40943	0.250911	0.00357005	0.0549451	-2.48986	DOWN	43.84	203	107	2	37	642	4	200	3e-45	reviewed	222	defense response; glutathione transferase activity	GO:0006952; GO:0004364	-	-	zma:541845;
GSMUA_Achr5G15810_001	5:12104867-12108530	sp|O23470|GDL64_ARATH	GDSL esterase/lipase At4g16230 (EC 3.1.1.-) (Extracellular lipase At4g16230)	At4g16230 dl4155w FCAALL.318	Arabidopsis thaliana (Mouse-ear cress)	1.41019	0.509478	0.0420971	0.2598	-1.4688	DOWN	36.26	342	195	10	118	1095	27	361	7e-53	reviewed	368	extracellular region; hydrolase activity, acting on ester bonds; lipid catabolic process	GO:0005576; GO:0016788; GO:0016042	Secreted.	-	ath:AT4G16230;
GSMUA_Achr3G31190_001	3:29607194-29607644	sp|Q8VYE5|E1312_ARATH	Glucan endo-1,3-beta-glucosidase 12 (EC 3.2.1.39) ((1->3)-beta-glucan endohydrolase 12) ((1->3)-beta-glucanase 12) (Beta-1,3-endoglucanase 12) (Beta-1,3-glucanase 12)	At4g29360 F17A13.180	Arabidopsis thaliana (Mouse-ear cress)	1.4527	0.125224	0.0116686	0.118665	-3.53615	DOWN	55.56	81	35	1	205	444	389	469	3e-20	reviewed	534	anchored to plasma membrane; carbohydrate metabolic process; cell wall; defense response; extracellular region; glucan endo-1,3-beta-D-glucosidase activity	GO:0046658; GO:0005975; GO:0005618; GO:0006952; GO:0005576; GO:0042973	Secreted ‚ cell wall. Cell membrane; Lipid-anchor ‚ GPI-anchor; Extracellular side.	-	ath:AT4G29360;
GSMUA_Achr4G22380_001	4:22697640-22703276	sp|Q9SDZ9|PPAF2_IPOBA	Purple acid phosphatase 2 (EC 3.1.3.2) (Manganese(II) purple acid phosphatase 2)	PAP2	Ipomoea batatas (Sweet potato) (Convolvulus batatas)	1.48112	0.233251	0.000330803	0.0100786	-2.66674	DOWN	81.19	436	81	1	82	1386	24	459	0	reviewed	465	acid phosphatase activity; extracellular region; metal ion binding	GO:0003993; GO:0005576; GO:0046872	Secreted.	-	-
GSMUA_Achr7G13610_001	7:10946589-10947943	sp|O65451|FB333_ARATH	Probable F-box protein At4g22030	At4g22030 F1N20.130	Arabidopsis thaliana (Mouse-ear cress)	1.4888	0.560168	0.0469046	0.274704	-1.41022	DOWN	40.08	247	123	8	1	684	1	241	2e-38	reviewed	626	-	-	-	-	ath:AT4G22030;
GSMUA_Achr11G09810_001	11:7640169-7643714	sp|P93194|RPK1_IPONI	Receptor-like protein kinase (EC 2.7.11.1)	INRPK1	Ipomoea nil (Japanese morning glory) (Pharbitis nil)	1.50297	0.267258	0.000184604	0.00649801	-2.49151	DOWN	43.56	769	377	8	193	2346	261	1023	3e-175	reviewed	1109	ATP binding; extracellular region; integral to membrane; plasma membrane; protein serine/threonine kinase activity; transmembrane receptor protein kinase activity	GO:0005524; GO:0005576; GO:0016021; GO:0005886; GO:0004674; GO:0019199	Cell membrane; Single-pass type I membrane protein. Secreted. Cell membrane; Single-pass type II membrane protein.	-	-
GSMUA_Achr4G12430_001	4:9206456-9209357	sp|O65709|FAO4A_ARATH	Long-chain-alcohol oxidase FAO4A (EC 1.1.3.20) (Long-chain fatty alcohol oxidase 4A)	FAO4A At4g19380 T5K18.160	Arabidopsis thaliana (Mouse-ear cress)	1.50838	0.0932243	3.31231e-07	4.0415e-05	-4.01615	DOWN	47.58	723	273	10	82	1935	2	723	0	reviewed	726	flavin adenine dinucleotide binding; integral to membrane; long-chain-alcohol oxidase activity	GO:0050660; GO:0016021; GO:0046577	Membrane; Single-pass membrane protein.	-	ath:AT4G19380;
GSMUA_Achr6G31340_001	6:31171655-31172818	sp|Q2QMB3|LOL2_ORYSJ	Protein LOL2 (Protein LSD ONE LIKE 2) (OsLOL2) (Putative zinc finger LOL2)	LOL2 Os12g0611000 LOC_Os12g41700 OsJ_36836	Oryza sativa subsp. japonica (Rice)	1.51079	0.24744	0.0146012	0.137043	-2.61015	DOWN	57.6	125	45	2	1	369	53	171	3e-37	reviewed	172	aerenchyma formation; nucleus; plant-type hypersensitive response; regulation of 1-aminocyclopropane-1-carboxylate metabolic process; regulation of ethylene mediated signaling pathway; regulation of hydrogen peroxide metabolic process; regulation of programmed cell death; response to hypoxia; response to molecule of oomycetes origin; response to superoxide; systemic acquired resistance, salicylic…	GO:0010618; GO:0005634; GO:0009626; GO:0010602; GO:0010104; GO:0010310; GO:0043067; GO:0001666; GO:0002240; GO:0000303; GO:0009862	Nucleus.	-	dosa:Os12t0611000-01;osa:4352767;
GSMUA_Achr3G22300_001	3:23233712-23238016	sp|Q7XA42|RGA1_SOLBU	Putative disease resistance protein RGA1 (RGA3-blb)	RGA1 177O13.37 CB3A14.4	Solanum bulbocastanum (Wild potato)	1.52305	0.653674	0.0349661	0.230237	-1.22032	DOWN	35.59	649	364	13	1	1911	199	805	4e-102	reviewed	979	ADP binding; ATP binding; defense response	GO:0043531; GO:0005524; GO:0006952	-	-	-
GSMUA_Achr10G04590_001	10:14224802-14226631	sp|Q9SZP1|MYB4_ARATH	Transcription repressor MYB4 (Myb-related protein 4) (AtMYB4)	MYB4 At4g38620 F20M13.180	Arabidopsis thaliana (Mouse-ear cress)	1.53421	0.426694	0.0177342	0.154718	-1.84622	DOWN	84.73	131	20	0	133	525	8	138	1e-73	reviewed	282	DNA binding; chromatin binding; negative regulation of transcription, DNA-dependent; nucleus; regulation of phenylpropanoid metabolic process; response to UV-B; response to jasmonic acid stimulus; response to salicylic acid stimulus; sequence-specific DNA binding transcription factor activity; transcription, DNA-dependent	GO:0003677; GO:0003682; GO:0045892; GO:0005634; GO:2000762; GO:0010224; GO:0009753; GO:0009751; GO:0003700; GO:0006351	Nucleus.	-	ath:AT4G38620;
GSMUA_Achr3G28030_001	3:27429797-27433040	sp|Q7XBQ9|RGA2_SOLBU	Disease resistance protein RGA2 (Blight resistance protein RPI) (RGA2-blb)	RGA2 177O13.40 CB3A14.5 RB RPI-BLB1	Solanum bulbocastanum (Wild potato)	1.54603	0.643531	0.0324219	0.223596	-1.26449	DOWN	31.61	984	558	24	16	2922	3	886	1e-95	reviewed	970	ADP binding; ATP binding; defense response	GO:0043531; GO:0005524; GO:0006952	-	-	-
GSMUA_Achr5G16210_001	5:13614180-13617504	sp|Q9LMN8|WAK3_ARATH	Wall-associated receptor kinase 3 (EC 2.7.11.-)	WAK3 At1g21240 F16F4.8	Arabidopsis thaliana (Mouse-ear cress)	1.54758	0.314864	0.00056338	0.0146592	-2.29721	DOWN	43	407	184	6	1009	2097	339	741	6e-93	reviewed	741	ATP binding; calcium ion binding; integral to membrane; polysaccharide binding; protein serine/threonine kinase activity	GO:0005524; GO:0005509; GO:0016021; GO:0030247; GO:0004674	Membrane; Single-pass type I membrane protein.	-	ath:AT1G21240;
GSMUA_Achr5G11280_001	5:8090048-8092019	sp|P83332|TLP1_PRUPE	Thaumatin-like protein 1 (PpAZ44)	-	Prunus persica (Peach) (Amygdalus persica)	1.54915	0.593119	0.0490932	0.283554	-1.38509	DOWN	44.25	226	62	3	49	534	21	246	6e-50	reviewed	246	defense response; extracellular region	GO:0006952; GO:0005576	Secreted.	-	-
GSMUA_Achr6G05480_001	6:3704891-3708510	sp|Q6NQK2|NAC8_ARATH	NAC domain-containing protein 8 (ANAC008)	NAC008 At1g25580 F14G11.2 F2J7.1	Arabidopsis thaliana (Mouse-ear cress)	1.55345	0.346946	0.00312681	0.0500665	-2.16269	DOWN	57.28	206	76	4	79	687	36	232	2e-61	reviewed	449	DNA binding; DNA damage checkpoint; nucleus; regulation of meiosis; response to gamma radiation; sequence-specific DNA binding transcription factor activity; transcription, DNA-dependent	GO:0003677; GO:0000077; GO:0005634; GO:0040020; GO:0010332; GO:0003700; GO:0006351	Nucleus.	-	ath:AT1G25580;
GSMUA_Achr7G11320_001	7:9028272-9044128	sp|P51567|AFC2_ARATH	Serine/threonine-protein kinase AFC2 (EC 2.7.12.1)	AFC2 At4g24740 F22K18.60	Arabidopsis thaliana (Mouse-ear cress)	1.55664	0.639298	0.0234468	0.183858	-1.28387	DOWN	30.77	364	217	8	2833	3834	66	424	5e-41	reviewed	427	ATP binding; mRNA processing; protein autophosphorylation; protein serine/threonine kinase activity; protein serine/threonine/tyrosine kinase activity	GO:0005524; GO:0006397; GO:0046777; GO:0004674; GO:0004712	-	-	ath:AT4G24740;
GSMUA_Achr7G08300_001	7:6205121-6207993	sp|Q9SZY4|PTR27_ARATH	Nitrate transporter 1.4	NRT1.4 NTP2 At2g26690 F18A8.6	Arabidopsis thaliana (Mouse-ear cress)	1.56638	0.254845	0.000149067	0.00551073	-2.61974	DOWN	72.55	561	147	4	139	1815	2	557	0	reviewed	577	integral to membrane; nitrate assimilation; oligopeptide transport; response to jasmonic acid stimulus; response to wounding; symporter activity	GO:0016021; GO:0042128; GO:0006857; GO:0009753; GO:0009611; GO:0015293	Membrane; Multi-pass membrane protein.	-	ath:AT2G26690;
GSMUA_Achr5G06580_001	5:4837336-4838063	sp|Q40704|MADS3_ORYSJ	MADS-box transcription factor 3 (OsMADS3) (Protein AGAMOUS-like) (RMADS222)	MADS3 RAG Os01g0201700 LOC_Os01g10504	Oryza sativa subsp. japonica (Rice)	1.58001	0	0.00533801	0.0720155	-1.79769e+308	DOWN	65.82	79	23	3	1	228	154	231	1e-21	reviewed	236	DNA binding; cell differentiation; flower development; nucleus; sequence-specific DNA binding transcription factor activity; transcription, DNA-dependent	GO:0003677; GO:0030154; GO:0009908; GO:0005634; GO:0003700; GO:0006351	Nucleus.	-	-
GSMUA_Achr4G13140_001	4:9792742-9797814	sp|Q9SZE4|VP322_ARATH	Vacuolar protein sorting-associated protein 32 homolog 2 (AtVPS32-2) (Charged multivesicular body protein 4 homolog 2) (ESCRT-III complex subunit VPS32 homolog 2)	VPS32.2 CHMP4-2 At4g29160 F19B15.190	Arabidopsis thaliana (Mouse-ear cress)	1.59038	0.319293	0.00055803	0.0146153	-2.31642	DOWN	65.75	219	72	2	217	864	1	219	4e-67	reviewed	219	ESCRT III complex; protein transport	GO:0000815; GO:0015031	Endosome.	-	ath:AT4G29160;
GSMUA_Achr10G01650_001	10:3896577-3900994	sp|P98204|ALA1_ARATH	Phospholipid-transporting ATPase 1 (AtALA1) (EC 3.6.3.1) (Aminophospholipid flippase 1)	ALA1 At5g04930 MUG13.22	Arabidopsis thaliana (Mouse-ear cress)	1.60415	0.639074	0.0337445	0.228153	-1.32775	DOWN	67.45	553	167	2	352	1974	599	1150	0	reviewed	1158	ATP binding; cation-transporting ATPase activity; integral to membrane; magnesium ion binding; phospholipid-translocating ATPase activity; plasma membrane	GO:0005524; GO:0019829; GO:0016021; GO:0000287; GO:0004012; GO:0005886	Membrane; Multi-pass membrane protein.	-	ath:AT5G04930;
GSMUA_Achr2G22380_001	2:21480649-21484232	sp|Q8GWW4|GUX2_ARATH	UDP-glucuronate:xylan alpha-glucuronosyltransferase 2 (UDP-GlcA:xylan glucuronyltransferase 2) (EC 2.4.1.-) (Glycogenin-like protein 2) (Plant glycogenin-like starch initiation protein 3) (Protein GLUCURONIC ACID SUBSTITUTION OF XYLAN 2) (AtGUX2)	GUX2 PGSIP3 At4g33330 F17M5.90/F17M5.100	Arabidopsis thaliana (Mouse-ear cress)	1.60918	0.595705	0.0258163	0.193101	-1.43366	DOWN	47.31	577	210	8	298	1746	13	589	3e-161	reviewed	596	Golgi apparatus; Golgi membrane; glucuronosyltransferase activity; glucuronoxylan biosynthetic process; glucuronoxylan glucuronosyltransferase activity; integral to membrane; metal ion binding; secondary cell wall biogenesis; xylan biosynthetic process	GO:0005794; GO:0000139; GO:0015020; GO:0010417; GO:0080116; GO:0016021; GO:0046872; GO:0009834; GO:0045492	Golgi apparatus membrane; Single-pass type II membrane protein.	-	ath:AT4G33330;
GSMUA_Achr8G16940_001	8:15044403-15045849	sp|B9DFI7|PMT2_ARATH	Probable methyltransferase PMT2 (EC 2.1.1.-)	At1g26850 T2P11.4	Arabidopsis thaliana (Mouse-ear cress)	1.62502	0.283892	0.00122937	0.0256159	-2.51704	DOWN	68.91	386	91	3	1	1071	1	386	0	reviewed	616	Golgi apparatus; Golgi membrane; endosome; integral to membrane; membrane; methyltransferase activity; trans-Golgi network	GO:0005794; GO:0000139; GO:0005768; GO:0016021; GO:0016020; GO:0008168; GO:0005802	Golgi apparatus membrane; Single-pass type II membrane protein.	-	ath:AT1G26850;
GSMUA_Achr8G16090_001	8:13883457-13886740	sp|Q9LFA2|KIPK_ARATH	Serine/threonine-protein kinase KIPK (EC 2.7.11.1) (KCBP-interacting protein kinase)	KIPK At3g52890 F8J2_60	Arabidopsis thaliana (Mouse-ear cress)	1.6356	0.688412	0.0439868	0.26441	-1.24848	DOWN	60.47	425	99	6	1195	2265	511	934	2e-163	reviewed	934	ATP binding; cytoplasm; nucleus; protein kinase activity; protein serine/threonine kinase activity	GO:0005524; GO:0005737; GO:0005634; GO:0004672; GO:0004674	Cytoplasm. Nucleus.	-	ath:AT3G52890;
GSMUA_Achr7G24480_001	7:26407408-26410789	sp|Q9MAH1|TTL1_ARATH	TPR repeat-containing thioredoxin TTL1 (Tetratricopeptide repeat thioredoxin-like 1)	TTL1 At1g53300 F12M16.20	Arabidopsis thaliana (Mouse-ear cress)	1.64174	0.601459	0.0236277	0.184741	-1.44869	DOWN	52.84	564	209	5	415	1941	136	697	0	reviewed	699	abscisic acid mediated signaling pathway; cell redox homeostasis; positive regulation of abscisic acid mediated signaling pathway; response to abscisic acid stimulus; response to salt stress	GO:0009738; GO:0045454; GO:0009789; GO:0009737; GO:0009651	-	-	ath:AT1G53300;
GSMUA_Achr11G05990_001	11:4476747-4485576	sp|Q2KNB4|HXK3_ORYSJ	Hexokinase-3 (EC 2.7.1.1) (Hexokinase-8)	HXK3 HXK8 Os01g0940100 LOC_Os01g71320 B1150F11.26-1	Oryza sativa subsp. japonica (Rice)	1.64444	0.49377	0.00982945	0.106502	-1.73568	DOWN	69.67	455	134	2	127	1491	43	493	0	reviewed	500	ATP binding; glycolysis; hexokinase activity; integral to membrane; mitochondrial outer membrane	GO:0005524; GO:0006096; GO:0004396; GO:0016021; GO:0005741	Mitochondrion outer membrane; Single-pass membrane protein.	-	dosa:Os01t0940100-01;
GSMUA_Achr1G18860_001	1:14095429-14096523	sp|Q0WUQ1|BAG1_ARATH	BAG family molecular chaperone regulator 1 (Bcl-2-associated athanogene 1)	BAG1 At5g52060 MSG15.15	Arabidopsis thaliana (Mouse-ear cress)	1.65	0.426694	0.011914	0.119844	-1.95119	DOWN	47.39	306	134	7	7	852	39	341	1e-76	reviewed	342	mitochondrion	GO:0005739	-	-	ath:AT5G52060;
GSMUA_Achr5G13410_001	5:9631671-9632743	sp|O49743|GATA4_ARATH	GATA transcription factor 4 (AtGATA-4)	GATA4 At3g60530 T8B10.190	Arabidopsis thaliana (Mouse-ear cress)	1.65618	0.255898	0.00151435	0.0299088	-2.69422	DOWN	96.67	60	2	0	520	699	160	219	8e-34	reviewed	240	nucleus; positive regulation of transcription, DNA-dependent; response to light stimulus; sequence-specific DNA binding; sequence-specific DNA binding transcription factor activity; transcription, DNA-dependent; zinc ion binding	GO:0005634; GO:0045893; GO:0009416; GO:0043565; GO:0003700; GO:0006351; GO:0008270	Nucleus.	-	ath:AT3G60530;
GSMUA_Achr6G02970_001	6:2046681-2051001	sp|P31583|RHN1_NICPL	Ras-related protein RHN1	RHN1	Nicotiana plumbaginifolia (Leadwort-leaved tobacco) (Tex-Mex tobacco)	1.66829	0.428604	0.0133738	0.129104	-1.96065	DOWN	64.5	200	70	1	1	597	1	200	2e-90	reviewed	200	GTP binding; plasma membrane; protein transport; small GTPase mediated signal transduction	GO:0005525; GO:0005886; GO:0015031; GO:0007264	Cell membrane; Lipid-anchor; Cytoplasmic side.	-	-
GSMUA_Achr3G17560_001	3:19095765-19110589	sp|Q9FPS9|UBP15_ARATH	Ubiquitin carboxyl-terminal hydrolase 15 (EC 3.4.19.12) (Deubiquitinating enzyme 15) (AtUBP15) (Ubiquitin thioesterase 15) (Ubiquitin-specific-processing protease 15)	UBP15 At1g17110 F20D23.20	Arabidopsis thaliana (Mouse-ear cress)	1.67311	0.719232	0.0414052	0.257617	-1.218	DOWN	59.88	486	124	8	1243	2589	416	867	1e-170	reviewed	924	cysteine-type peptidase activity; integral to membrane; ubiquitin thiolesterase activity; ubiquitin-dependent protein catabolic process; zinc ion binding	GO:0008234; GO:0016021; GO:0004221; GO:0006511; GO:0008270	Membrane; Single-pass membrane protein.	-	ath:AT1G17110;
GSMUA_Achr2G06360_001	2:11177114-11182810	sp|Q42479|CDPK3_ARATH	Calcium-dependent protein kinase 3 (EC 2.7.11.1) (Calcium-dependent protein kinase isoform CDPK6) (AtCDPK6)	CPK3 CDPK6 At4g23650 F9D16.120	Arabidopsis thaliana (Mouse-ear cress)	1.68007	0.617718	0.0247493	0.189621	-1.4435	DOWN	76.28	468	106	3	145	1542	64	528	0	reviewed	529	ATP binding; abscisic acid mediated signaling pathway; calcium ion binding; cytosol; nucleus; plasma membrane; protein autophosphorylation; protein serine/threonine kinase activity; regulation of anion channel activity; regulation of stomatal movement; response to salt stress; vacuole	GO:0005524; GO:0009738; GO:0005509; GO:0005829; GO:0005634; GO:0005886; GO:0046777; GO:0004674; GO:0010359; GO:0010119; GO:0009651; GO:0005773	Cytoplasm. Nucleus.	-	ath:AT4G23650;
GSMUA_Achr5G07020_001	5:5080661-5085089	sp|Q9LZM8|BLH9_ARATH	BEL1-like homeodomain protein 9 (BEL1-like protein 9) (Protein BELLRINGER) (Protein LARSON) (Protein PENNYWISE) (Protein REPLUMLESS) (Protein VAAMANA)	BLH9 BLR LSN PNY RPL VAN At5g02030 T7H20_80	Arabidopsis thaliana (Mouse-ear cress)	1.68034	0.244631	0.000100795	0.00409948	-2.78008	DOWN	62.9	186	58	3	565	1092	234	418	8e-65	reviewed	575	cytosol; floral whorl morphogenesis; fruit development; internode patterning; maintenance of floral meristem identity; maintenance of inflorescence meristem identity; negative regulation of transcription, DNA-dependent; nucleus; organ formation; secondary shoot formation; sequence-specific DNA binding; sequence-specific DNA binding transcription factor activity; transcription, DNA-dependent; vege…	GO:0005829; GO:0048457; GO:0010154; GO:0080006; GO:0010076; GO:0010077; GO:0045892; GO:0005634; GO:0048645; GO:0010223; GO:0043565; GO:0003700; GO:0006351; GO:0010228; GO:0010051	Nucleus.	-	ath:AT5G02030;
GSMUA_Achr11G17890_001	11:19447545-19451194	sp|Q38908|XTH30_ARATH	Probable xyloglucan endotransglucosylase/hydrolase protein 30 (At-XTH30) (XTH-30) (EC 2.4.1.207)	XTH30 XTR4 At1g32170 F3C3.5	Arabidopsis thaliana (Mouse-ear cress)	1.68626	0.453992	0.010414	0.110673	-1.89309	DOWN	59.8	306	119	1	10	927	9	310	9e-130	reviewed	343	apoplast; cell wall; cellular glucan metabolic process; hydrolase activity, hydrolyzing O-glycosyl compounds; xyloglucan:xyloglucosyl transferase activity	GO:0048046; GO:0005618; GO:0006073; GO:0004553; GO:0016762	Secreted ‚ cell wall. Secreted ‚ extracellular space ‚ apoplast.	-	ath:AT1G32170;
GSMUA_Achr4G10430_001	4:7562127-7564558	sp|Q9LH76|RHM3_ARATH	Probable rhamnose biosynthetic enzyme 3 (EC 1.1.1.-) (EC 4.2.1.-)	RHM3 At3g14790 T21E2_4	Arabidopsis thaliana (Mouse-ear cress)	1.70458	0.492668	0.00465733	0.0658487	-1.79073	DOWN	85.11	665	79	2	1	1938	1	664	0	reviewed	664	UDP-L-rhamnose synthase activity; UDP-rhamnose biosynthetic process; coenzyme binding; cytosol; dTDP-4-dehydrorhamnose reductase activity; extracellular polysaccharide biosynthetic process; lyase activity; plasmodesma	GO:0010280; GO:0010253; GO:0050662; GO:0005829; GO:0008831; GO:0045226; GO:0016829; GO:0009506	-	-	ath:AT3G14790;
GSMUA_Achr6G09190_001	6:6144374-6155397	sp|Q9SAF5|ALA11_ARATH	Putative phospholipid-transporting ATPase 11 (AtALA11) (EC 3.6.3.1) (Aminophospholipid flippase 11)	ALA11 At1g13210 F3F19.24	Arabidopsis thaliana (Mouse-ear cress)	1.70686	0.669013	0.0165074	0.147775	-1.35124	DOWN	58.78	131	54	0	1	393	1	131	5e-34	reviewed	1203	ATP binding; cation-transporting ATPase activity; integral to membrane; magnesium ion binding; phospholipid-translocating ATPase activity; plasma membrane	GO:0005524; GO:0019829; GO:0016021; GO:0000287; GO:0004012; GO:0005886	Membrane; Multi-pass membrane protein.	-	ath:AT1G13210;
GSMUA_Achr6G33080_001	6:32245942-32250862	sp|Q9ZQC5|ICR2_ARATH	Interactor of constitutive active ROPs 2, chloroplastic	ICR2 At2g37080 T2N18.16	Arabidopsis thaliana (Mouse-ear cress)	1.71334	0.165067	6.78075e-07	7.20036e-05	-3.37569	DOWN	42.68	396	175	10	1304	2431	10	373	2e-68	reviewed	583	chloroplast	GO:0009507	Plastid ‚ chloroplast.	-	ath:AT2G37080;
GSMUA_Achr8G10590_001	8:7562202-7571451	sp|Q0WSF1|AL221_ARATH	Aldehyde dehydrogenase 22A1 (EC 1.2.1.3) (Novel aldehyde dehydrogenase family 22 member A1)	ALDH22A1 At3g66658 T8E24.4	Arabidopsis thaliana (Mouse-ear cress)	1.76015	0.358398	0.000676006	0.0166405	-2.29606	DOWN	76.6	594	138	1	1	1779	1	594	0	reviewed	596	aldehyde dehydrogenase (NAD) activity; endoplasmic reticulum; extracellular region	GO:0004029; GO:0005783; GO:0005576	Secreted.	-	ath:AT3G66658;
GSMUA_Achr8G16660_001	8:14627185-14631049	sp|Q9SQ64|COR2_PAPSO	Non-functional NADPH-dependent codeinone reductase 2 (EC 1.1.1.-)	COR2	Papaver somniferum (Opium poppy)	1.76171	0.733296	0.0285119	0.205103	-1.26451	DOWN	62.92	267	99	0	2503	3303	55	321	7e-111	reviewed	321	cytosol; oxidoreductase activity	GO:0005829; GO:0016491	Cytoplasm ‚ cytosol.	-	-
GSMUA_Achr6G28920_001	6:29187969-29193880	sp|Q9ZVM9|Y1461_ARATH	Probable serine/threonine-protein kinase At1g54610 (EC 2.7.11.1)	At1g54610 T22H22.5	Arabidopsis thaliana (Mouse-ear cress)	1.77478	0.584134	0.00941324	0.10383	-1.60327	DOWN	70.23	383	110	2	382	1521	88	469	0	reviewed	572	ATP binding; protein serine/threonine kinase activity	GO:0005524; GO:0004674	-	-	ath:AT1G54610;
GSMUA_Achr4G32400_001	4:29186073-29191422	sp|Q9C616|KAN2_ARATH	Probable transcription factor KAN2 (Protein KANADI 2)	KAN2 At1g32240 F27G20.7	Arabidopsis thaliana (Mouse-ear cress)	1.77485	0.391312	0.00687397	0.0848927	-2.18131	DOWN	79.73	74	15	0	211	432	213	286	1e-30	reviewed	388	DNA binding; cell differentiation; chromatin binding; nucleus; ovule development; polarity specification of adaxial/abaxial axis; sequence-specific DNA binding transcription factor activity; transcription, DNA-dependent	GO:0003677; GO:0030154; GO:0003682; GO:0005634; GO:0048481; GO:0009944; GO:0003700; GO:0006351	Nucleus.	-	ath:AT1G32240;
GSMUA_Achr3G03550_001	3:2304008-2307177	sp|Q9MA75|VIP1_ARATH	Transcription factor VIP1 (Protein SULPHATE UTILIZATION EFFICIENCY 3) (Protein SULFATE UTILIZATION EFFICIENCY 3) (VirE2-interacting protein 1) (AtVIP1)	VIP1 SUE3 At1g43700 F2J6.6	Arabidopsis thaliana (Mouse-ear cress)	1.78864	0	0.00172531	0.0327991	-1.79769e+308	DOWN	50.52	97	47	1	295	585	193	288	4e-19	reviewed	341	DNA mediated transformation; cellular response to sulfate starvation; cytoplasm; defense response; negative regulation of cell differentiation; nuclear import; nucleus; sequence-specific DNA binding; sequence-specific DNA binding transcription factor activity; sulfate transport; transcription, DNA-dependent	GO:0009294; GO:0009970; GO:0005737; GO:0006952; GO:0045596; GO:0051170; GO:0005634; GO:0043565; GO:0003700; GO:0008272; GO:0006351	Cytoplasm. Nucleus.	-	ath:AT1G43700;
GSMUA_Achr8G18650_001	8:23490528-23492924	sp|Q9SFZ3|BH110_ARATH	Transcription factor bHLH110 (Basic helix-loop-helix protein 110) (AtbHLH110) (bHLH 110) (Transcription factor EN 59) (bHLH transcription factor bHLH110)	BHLH110 EN59 At1g27660 T22C5.11	Arabidopsis thaliana (Mouse-ear cress)	1.79898	0.549328	0.0233775	0.18362	-1.71144	DOWN	70.64	109	32	0	460	786	318	426	8e-42	reviewed	453	DNA binding; nucleus; sequence-specific DNA binding transcription factor activity; transcription, DNA-dependent	GO:0003677; GO:0005634; GO:0003700; GO:0006351	Nucleus.	-	ath:AT1G27660;
GSMUA_Achr10G21720_001	10:27199867-27203982	sp|Q9MAH1|TTL1_ARATH	TPR repeat-containing thioredoxin TTL1 (Tetratricopeptide repeat thioredoxin-like 1)	TTL1 At1g53300 F12M16.20	Arabidopsis thaliana (Mouse-ear cress)	1.81777	0.538855	0.00449011	0.0640194	-1.7542	DOWN	57.37	563	187	2	463	1995	136	697	0	reviewed	699	abscisic acid mediated signaling pathway; cell redox homeostasis; positive regulation of abscisic acid mediated signaling pathway; response to abscisic acid stimulus; response to salt stress	GO:0009738; GO:0045454; GO:0009789; GO:0009737; GO:0009651	-	-	ath:AT1G53300;
GSMUA_Achr11G14850_001	11:16255514-16256349	sp|Q8LC95|ENL3_ARATH	Early nodulin-like protein 3 (Phytocyanin-like protein)	At5g25090 T11H3_100	Arabidopsis thaliana (Mouse-ear cress)	1.82884	0.169545	0.000225524	0.00757379	-3.43118	DOWN	47.52	101	53	0	142	444	30	130	6e-26	reviewed	186	anchored to plasma membrane; copper ion binding; electron carrier activity; plasmodesma	GO:0046658; GO:0005507; GO:0009055; GO:0009506	Cell membrane; Lipid-anchor ‚ GPI-anchor.	-	ath:AT5G25090;
GSMUA_Achr5G01420_001	5:805758-811283	sp|Q9SF78|GDL29_ARATH	GDSL esterase/lipase At1g71691 (EC 3.1.1.-) (Extracellular lipase At1g71691)	At1g71691 F14O23.4 F26A9.7	Arabidopsis thaliana (Mouse-ear cress)	1.82948	0.332928	0.000682546	0.0167127	-2.45815	DOWN	68.99	316	97	1	124	1068	53	368	2e-157	reviewed	384	extracellular region; hydrolase activity, acting on ester bonds; lipid catabolic process	GO:0005576; GO:0016788; GO:0016042	Secreted.	-	ath:AT1G71691;
GSMUA_Achr4G32680_001	4:29344002-29365548	sp|Q84ZL0|FH5_ORYSJ	Formin-like protein 5 (OsFH5)	FH5 Os07g0596300 LOC_Os07g40510/LOC_Os07g40520 P0453E05.107	Oryza sativa subsp. japonica (Rice)	1.85005	0.527498	0.000970355	0.0216403	-1.81033	DOWN	74.56	401	101	1	3949	5148	1170	1570	6e-174	reviewed	1627	actin cytoskeleton organization; phosphoprotein phosphatase activity	GO:0030036; GO:0004721	-	-	osa:4343793;
GSMUA_Achr6G21800_001	6:18424266-18427938	sp|Q7XBQ9|RGA2_SOLBU	Disease resistance protein RGA2 (Blight resistance protein RPI) (RGA2-blb)	RGA2 177O13.40 CB3A14.5 RB RPI-BLB1	Solanum bulbocastanum (Wild potato)	1.86014	0.864087	0.0472844	0.276408	-1.10617	DOWN	33.67	1075	575	27	34	3234	2	946	2e-133	reviewed	970	ADP binding; ATP binding; defense response	GO:0043531; GO:0005524; GO:0006952	-	-	-
GSMUA_Achr3G23880_001	3:24575272-24576223	sp|C6TBD0|CSPL6_SOYBN	CASP-like protein 6	-	Glycine max (Soybean) (Glycine hispida)	1.87035	0.696201	0.048854	0.282687	-1.42573	DOWN	53.1	145	68	0	61	495	14	158	5e-27	reviewed	188	integral to membrane; plasma membrane	GO:0016021; GO:0005886	Cell membrane; Multi-pass membrane protein.	-	gmx:100793096;
GSMUA_Achr4G02730_001	4:2298324-2300261	sp|Q6NQK2|NAC8_ARATH	NAC domain-containing protein 8 (ANAC008)	NAC008 At1g25580 F14G11.2 F2J7.1	Arabidopsis thaliana (Mouse-ear cress)	1.87598	0.27932	0.000777773	0.0184478	-2.74766	DOWN	52.13	211	88	4	91	723	32	229	3e-66	reviewed	449	DNA binding; DNA damage checkpoint; nucleus; regulation of meiosis; response to gamma radiation; sequence-specific DNA binding transcription factor activity; transcription, DNA-dependent	GO:0003677; GO:0000077; GO:0005634; GO:0040020; GO:0010332; GO:0003700; GO:0006351	Nucleus.	-	ath:AT1G25580;
GSMUA_Achr11G21010_001	11:21805536-21806767	sp|Q7XA61|TIP21_ORYSJ	Probable aquaporin TIP2-1 (Tonoplast intrinsic protein 2-1) (OsTIP2;1)	TIP2-1 TIP2 W950ERIPDM Os02g0658100 LOC_Os02g44080 OJ1112_F09.18 OsJ_007553 P0519E06.48	Oryza sativa subsp. japonica (Rice)	1.91391	0.400941	0.00233671	0.0408706	-2.25506	DOWN	87.9	248	29	1	71	814	1	247	2e-121	reviewed	248	ammonia transmembrane transporter activity; central vacuole; chloroplast; integral to membrane; methylammonium transmembrane transport; methylammonium transmembrane transporter activity; plant-type vacuole membrane; plasma membrane	GO:0051739; GO:0042807; GO:0009507; GO:0016021; GO:0072489; GO:0015200; GO:0009705; GO:0005886	Vacuole membrane; Multi-pass membrane protein.	-	osa:4330207;
GSMUA_Achr7G17250_001	7:19039979-19041587	sp|P20027|MYB3_HORVU	Myb-related protein Hv33	MYB2	Hordeum vulgare (Barley)	1.9272	0.65628	0.0227657	0.181518	-1.55412	DOWN	79.83	119	24	0	31	387	13	131	6e-63	reviewed	302	DNA binding; chromatin binding; nucleus; regulation of transcription, DNA-dependent; transcription, DNA-dependent	GO:0003677; GO:0003682; GO:0005634; GO:0006355; GO:0006351	Nucleus.	-	-
GSMUA_Achr10G19590_001	10:25918427-25922587	sp|Q8L796|PI5K2_ARATH	Phosphatidylinositol 4-phosphate 5-kinase 2 (AtPIP5K2) (EC 2.7.1.68) (1-phosphatidylinositol 4-phosphate kinase 2) (Diphosphoinositide kinase 2) (PtdIns(4)P-5-kinase 2)	PIP5K2 At1g77740 T32E8.7	Arabidopsis thaliana (Mouse-ear cress)	1.92768	0.782188	0.0308251	0.216219	-1.30128	DOWN	63.02	722	220	9	226	2370	72	753	0	reviewed	754	1-phosphatidylinositol-4-phosphate 5-kinase activity; ATP binding; developmental process involved in reproduction; growth; lateral root formation; plasma membrane; positive gravitropism	GO:0016308; GO:0005524; GO:0003006; GO:0040007; GO:0010311; GO:0005886; GO:0009958	Cell membrane.	-	ath:AT1G77740;
GSMUA_Achr11G11410_001	11:9045971-9047742	sp|Q94CD1|HHT1_ARATH	Omega-hydroxypalmitate O-feruloyl transferase (EC 2.3.1.188) (Omega-hydroxyacid hydroxycinnamoyltransferase) (Protein ALIPHATIC SUBERIN FERULOYL TRANSFERASE)	HHT1 ASFT At5g41040 MEE6.11	Arabidopsis thaliana (Mouse-ear cress)	1.93354	0.601688	0.0145654	0.13691	-1.68415	DOWN	58.9	399	115	3	115	1164	54	452	3e-162	reviewed	457	cell wall pectin biosynthetic process; hydroxycinnamoyltransferase activity; suberin biosynthetic process	GO:0052325; GO:0050734; GO:0010345	-	-	ath:AT5G41040;
GSMUA_Achr3G07440_001	3:5131544-5133833	sp|Q9LP77|Y1848_ARATH	Probable inactive receptor kinase At1g48480	RKL1 At1g48480 T1N15.9	Arabidopsis thaliana (Mouse-ear cress)	1.93681	0.778791	0.0363095	0.23604	-1.31438	DOWN	51.89	291	107	2	703	1476	352	642	5e-94	reviewed	655	ATP binding; integral to membrane; plasma membrane; plasmodesma; protein kinase activity; vacuolar membrane	GO:0005524; GO:0016021; GO:0005886; GO:0009506; GO:0004672; GO:0005774	Cell membrane; Single-pass membrane protein.	-	ath:AT1G48480;
GSMUA_Achr1G01570_001	1:1293020-1294125	sp|O49743|GATA4_ARATH	GATA transcription factor 4 (AtGATA-4)	GATA4 At3g60530 T8B10.190	Arabidopsis thaliana (Mouse-ear cress)	1.9475	0.607554	0.0178304	0.155306	-1.68054	DOWN	49.74	195	59	6	331	915	64	219	1e-41	reviewed	240	nucleus; positive regulation of transcription, DNA-dependent; response to light stimulus; sequence-specific DNA binding; sequence-specific DNA binding transcription factor activity; transcription, DNA-dependent; zinc ion binding	GO:0005634; GO:0045893; GO:0009416; GO:0043565; GO:0003700; GO:0006351; GO:0008270	Nucleus.	-	ath:AT3G60530;
GSMUA_Achr6G07210_001	6:4850117-4850504	sp|Q9FHA6|RLF34_ARATH	Protein RALF-like 34	RALFL34 At5g67070 K21H1.3	Arabidopsis thaliana (Mouse-ear cress)	1.94908	0.336025	0.0179931	0.156034	-2.53615	DOWN	60.19	103	40	1	76	384	28	129	2e-34	reviewed	129	apoplast; calcium-mediated signaling; cell-cell signaling; hormone activity; signal transducer activity	GO:0048046; GO:0019722; GO:0007267; GO:0005179; GO:0004871	Secreted.	-	ath:AT5G67070;
GSMUA_Achr6G00250_001	6:181696-182671	sp|Q40477|ERF4_TOBAC	Ethylene-responsive transcription factor 4 (Ethylene-responsive element-binding factor 3) (EREBP-3) (Ethylene-responsive element-binding factor 4 homolog) (NtERF3)	ERF4 ERF-3 ERF3	Nicotiana tabacum (Common tobacco)	1.9557	0.720695	0.040314	0.252501	-1.44023	DOWN	84.06	69	11	0	49	255	23	91	2e-22	reviewed	225	DNA binding; defense response; ethylene mediated signaling pathway; nucleus; sequence-specific DNA binding transcription factor activity; transcription, DNA-dependent	GO:0003677; GO:0006952; GO:0009873; GO:0005634; GO:0003700; GO:0006351	Nucleus.	-	-
GSMUA_Achr4G31080_001	4:28387564-28388985	sp|Q9FJ45|GDL83_ARATH	GDSL esterase/lipase At5g45910 (EC 3.1.1.-) (Extracellular lipase At5g45910)	At5g45910 K15I22.11	Arabidopsis thaliana (Mouse-ear cress)	1.96492	0.530469	0.00790948	0.0929156	-1.88913	DOWN	45.51	345	171	4	67	1056	27	369	6e-88	reviewed	372	extracellular region; hydrolase activity, acting on ester bonds; lipid catabolic process	GO:0005576; GO:0016788; GO:0016042	Secreted.	-	ath:AT5G45910;
GSMUA_Achr4G16120_001	4:14319891-14322357	sp|Q9SRT2|BH062_ARATH	Transcription factor bHLH62 (Basic helix-loop-helix protein 62) (AtbHLH62) (bHLH 62) (Transcription factor EN 85) (bHLH transcription factor bHLH062)	BHLH62 EN85 At3g07340 F21O3.5	Arabidopsis thaliana (Mouse-ear cress)	1.97828	0.49847	0.0024431	0.0422654	-1.98867	DOWN	40.65	337	154	7	346	1341	132	427	2e-53	reviewed	456	DNA binding; nucleus; sequence-specific DNA binding transcription factor activity; transcription, DNA-dependent	GO:0003677; GO:0005634; GO:0003700; GO:0006351	Nucleus.	-	ath:AT3G07340;
GSMUA_Achr4G24030_001	4:23987602-23988756	sp|A2XHU0|SPX5_ORYSI	SPX domain-containing protein 5 (Protein SPX DOMAIN GENE 5) (OsSPX5)	SPX5 OsI_11977	Oryza sativa subsp. indica (Rice)	1.98809	0.40144	0.00261929	0.0442576	-2.30813	DOWN	60.26	229	76	4	29	715	1	214	1e-89	reviewed	247	cellular response to phosphate starvation; positive regulation of cellular response to phosphate starvation	GO:0016036; GO:0080040	-	-	-
GSMUA_Achr5G09830_001	5:7052755-7056279	sp|O48788|Y2267_ARATH	Probable inactive receptor kinase At2g26730	At2g26730 F18A8.10	Arabidopsis thaliana (Mouse-ear cress)	1.99132	0.668001	0.0132811	0.128551	-1.5758	DOWN	63.69	325	90	6	826	1731	322	641	3e-105	reviewed	658	ATP binding; integral to membrane; plasma membrane; protein kinase activity	GO:0005524; GO:0016021; GO:0005886; GO:0004672	Membrane; Single-pass membrane protein.	-	ath:AT2G26730;
GSMUA_Achr10G18390_001	10:25120339-25123533	sp|Q93Y09|SCP45_ARATH	Serine carboxypeptidase-like 45 (EC 3.4.16.-)	SCPL45 At1g28110 F13K9.20	Arabidopsis thaliana (Mouse-ear cress)	1.99831	0.625958	0.00795724	0.0933211	-1.67464	DOWN	72.54	448	88	2	503	1783	28	461	0	reviewed	461	extracellular region; plant-type cell wall; plasmodesma; proteolysis; serine-type carboxypeptidase activity	GO:0005576; GO:0009505; GO:0009506; GO:0006508; GO:0004185	Secreted.	-	ath:AT1G28110;
GSMUA_Achr7G12330_001	7:9859150-9861143	sp|Q07346|DCE_PETHY	Glutamate decarboxylase (GAD) (EC 4.1.1.15)	GAD	Petunia hybrida (Petunia)	2.0182	0.141661	1.27142e-06	0.000119068	-3.83255	DOWN	73.83	447	117	0	1	1341	1	447	0	reviewed	500	glutamate decarboxylase activity; glutamate metabolic process; pyridoxal phosphate binding	GO:0004351; GO:0006536; GO:0030170	-	-	-
GSMUA_Achr1G02310_001	1:1881710-1882857	sp|Q8RWL2|CDPKT_ARATH	Calcium-dependent protein kinase 29 (EC 2.7.11.1)	CPK29 At1g76040 T4O12.25	Arabidopsis thaliana (Mouse-ear cress)	2.06496	0.372508	0.00385461	0.0578853	-2.47077	DOWN	76.1	205	48	1	1	615	323	526	4e-108	reviewed	534	ATP binding; calcium ion binding; membrane; protein serine/threonine kinase activity	GO:0005524; GO:0005509; GO:0016020; GO:0004674	Membrane; Lipid-anchor.	-	ath:AT1G76040;
GSMUA_Achr3G27810_001	3:27296706-27299340	sp|Q7XA40|RGA3_SOLBU	Putative disease resistance protein RGA3 (Blight resistance protein B149) (RGA1-blb)	RGA3 177O13.36 CB3A14.6	Solanum bulbocastanum (Wild potato)	2.07045	0.76969	0.0156352	0.142633	-1.4276	DOWN	35.71	546	304	11	10	1611	172	682	3e-80	reviewed	992	ADP binding; ATP binding; defense response	GO:0043531; GO:0005524; GO:0006952	-	-	-
GSMUA_Achr6G15330_001	6:10219337-10220529	sp|Q0DLA3|ADF7_ORYSJ	Actin-depolymerizing factor 7 (ADF-7) (OsADF7)	ADF7 Os05g0113400 LOC_Os05g02250	Oryza sativa subsp. japonica (Rice)	2.07226	0	0.0183362	0.158068	-1.79769e+308	DOWN	93.1	58	4	0	97	270	82	139	8e-32	reviewed	139	actin cytoskeleton; actin filament depolymerization	GO:0015629; GO:0030042	-	-	dosa:Os05t0113400-01;osa:4337605;
GSMUA_Achr11G03830_001	11:2757700-2760294	sp|Q9SU40|SKU5_ARATH	Monocopper oxidase-like protein SKU5 (Skewed roots)	SKU5 At4g12420 T1P17.10	Arabidopsis thaliana (Mouse-ear cress)	2.07553	0.233097	7.65435e-06	0.000536629	-3.15447	DOWN	72.61	555	146	2	76	1740	18	566	0	reviewed	587	anchored to plasma membrane; apoplast; cell tip growth; copper ion binding; oxidoreductase activity; plant-type cell wall; plasmodesma; vacuolar membrane	GO:0046658; GO:0048046; GO:0009932; GO:0005507; GO:0016491; GO:0009505; GO:0009506; GO:0005774	Secreted ‚ cell wall. Cell membrane; Lipid-anchor ‚ GPI-anchor; Extracellular side.	-	ath:AT4G12420;
GSMUA_Achr1G07330_001	1:5747058-5748805	sp|Q9ZVX2|AMS_ARATH	Transcription factor ABORTED MICROSPORES (Basic helix-loop-helix protein 21) (AtbHLH21) (bHLH 21) (Transcription factor EN 48) (bHLH transcription factor bHLH021)	AMS BHLH21 EN48 At2g16910 F12A24.9	Arabidopsis thaliana (Mouse-ear cress)	2.07701	0.802106	0.0326693	0.224753	-1.37265	DOWN	55.07	207	86	2	541	1158	313	513	2e-53	reviewed	571	DNA binding; anther wall tapetum development; nucleus; pollen development; sequence-specific DNA binding transcription factor activity; transcription, DNA-dependent	GO:0003677; GO:0048658; GO:0005634; GO:0009555; GO:0003700; GO:0006351	Nucleus.	-	ath:AT2G16910;
GSMUA_Achr10G18140_001	10:25008963-25013252	sp|Q75I54|CCA31_ORYSJ	Cyclin-A3-1 (G2/mitotic-specific cyclin-A3-1) (CycA3;1)	CYCA3-1 Os03g0607600 LOC_Os03g41100 OSJNBa0091E13.3	Oryza sativa subsp. japonica (Rice)	2.07727	0.580862	0.0107919	0.112664	-1.83842	DOWN	45.45	253	118	4	130	840	98	346	3e-52	reviewed	373	cell cycle; cell division; cytoplasm; nucleus; regulation of cyclin-dependent protein serine/threonine kinase activity	GO:0007049; GO:0051301; GO:0005737; GO:0005634; GO:0000079	-	-	dosa:Os03t0607600-00;osa:4333422;
GSMUA_Achr6G24450_001	6:25166733-25173961	sp|Q6NKZ9|Y4345_ARATH	Probable receptor-like serine/threonine-protein kinase At4g34500 (EC 2.7.11.1)	At4g34500 T4L20.80	Arabidopsis thaliana (Mouse-ear cress)	2.11439	0.097093	9.99821e-07	9.95076e-05	-4.44473	DOWN	77.52	307	60	2	202	1116	127	426	2e-175	reviewed	437	ATP binding; integral to membrane; plasma membrane; protein serine/threonine kinase activity	GO:0005524; GO:0016021; GO:0005886; GO:0004674	Cell membrane; Single-pass membrane protein.	-	ath:AT4G34500;
GSMUA_Achr3G11530_001	3:8554496-8557484	sp|O65351|SUBL_ARATH	Subtilisin-like protease (EC 3.4.21.-) (Cucumisin-like serine protease)	ARA12 ASP48 At5g67360 K8K14.8	Arabidopsis thaliana (Mouse-ear cress)	2.11536	0.760211	0.0156612	0.142698	-1.47643	DOWN	38.45	710	357	17	94	2061	63	746	6e-119	reviewed	757	apoplast; mucilage extrusion from seed coat; mucilage metabolic process involved seed coat development; negative regulation of catalytic activity; plant-type cell wall; proteolysis; serine-type endopeptidase activity	GO:0048046; GO:0080001; GO:0048359; GO:0043086; GO:0009505; GO:0006508; GO:0004252	Secreted ‚ cell wall.	-	ath:AT5G67360;
GSMUA_Achr10G18410_001	10:25138052-25139225	sp|Q93W88|BH137_ARATH	Transcription factor bHLH137 (Basic helix-loop-helix protein 137) (AtbHLH137) (bHLH 137) (Transcription factor EN 89) (bHLH transcription factor bHLH137)	BHLH137 EN89 At5g50915 K3K7	Arabidopsis thaliana (Mouse-ear cress)	2.12368	0.0979777	1.30373e-05	0.000803094	-4.43797	DOWN	71.82	110	23	3	301	630	112	213	7e-43	reviewed	286	DNA binding; nucleus; response to gibberellin stimulus; sequence-specific DNA binding transcription factor activity; transcription, DNA-dependent	GO:0003677; GO:0005634; GO:0009739; GO:0003700; GO:0006351	Nucleus.	-	ath:AT5G50915;
GSMUA_Achr7G20510_001	7:23609785-23612989	sp|Q7EXZ2|SPL14_ORYSJ	Squamosa promoter-binding-like protein 14	SPL14 Os08g0509600 LOC_Os08g39890 B1168A08.33 OSJNBa0016N23.108	Oryza sativa subsp. japonica (Rice)	2.13258	0.525794	0.00479118	0.0668473	-2.02003	DOWN	44.16	317	150	10	148	1023	103	417	9e-59	reviewed	417	DNA binding; metal ion binding; nucleus; regulation of transcription, DNA-dependent; transcription, DNA-dependent	GO:0003677; GO:0046872; GO:0005634; GO:0006355; GO:0006351	Nucleus.	-	osa:4345998;
GSMUA_Achr8G00970_001	8:822759-825807	sp|Q94BT2|AIR12_ARATH	Auxin-induced in root cultures protein 12	AIR12 At3g07390 F21O3_10	Arabidopsis thaliana (Mouse-ear cress)	2.13687	0.746281	0.0199713	0.165583	-1.51771	DOWN	41.23	211	99	6	109	666	40	250	2e-33	reviewed	252	anchored to membrane; auxin mediated signaling pathway; plasma membrane	GO:0031225; GO:0009734; GO:0005886	Cell membrane; Lipid-anchor ‚ GPI-anchor.	-	ath:AT3G07390;
GSMUA_Achr3G10830_001	3:8008515-8022355	sp|O81635|ATK4_ARATH	Kinesin-4 (Kinesin-like protein D)	ATK4 KATD At5g27000 F2P16.12	Arabidopsis thaliana (Mouse-ear cress)	2.15942	0.566659	0.000891275	0.0204149	-1.93009	DOWN	50.73	757	295	18	85	2247	35	749	0	reviewed	987	ATP binding; ATPase activity; cytoplasm; microtubule; microtubule associated complex; microtubule binding; microtubule motor activity; microtubule-based movement	GO:0005524; GO:0016887; GO:0005737; GO:0005874; GO:0005875; GO:0008017; GO:0003777; GO:0007018	Cytoplasm ‚ cytoskeleton.	-	ath:AT5G27000;
GSMUA_Achr4G24850_001	4:24514784-24521564	sp|Q9FWC1|TRE_ORYSJ	Probable trehalase (EC 3.2.1.28) (Alpha,alpha-trehalase) (Alpha,alpha-trehalose glucohydrolase)	Os10g0521000 LOC_Os10g37660 OSJNBb0018B10.19	Oryza sativa subsp. japonica (Rice)	2.17469	0.503681	0.000947623	0.0213018	-2.11023	DOWN	66.24	548	178	4	154	1788	20	563	0	reviewed	563	alpha,alpha-trehalase activity; plasma membrane; response to stress; trehalose catabolic process	GO:0004555; GO:0005886; GO:0006950; GO:0005993	-	-	osa:4349141;
GSMUA_Achr6G18370_001	6:12641034-12644529	sp|Q8S0F0|FH1_ORYSJ	Formin-like protein 1 (OsFH1)	FH1 Os01g0897700 LOC_Os01g67240 P0506A10.7 P0674H09.24	Oryza sativa subsp. japonica (Rice)	2.17971	0.601913	0.00385083	0.0578628	-1.85651	DOWN	73.93	445	87	7	400	1653	502	944	0	reviewed	960	actin cytoskeleton organization; integral to membrane	GO:0030036; GO:0016021	Membrane; Single-pass membrane protein.	-	dosa:Os01t0897700-01;osa:4325107;
GSMUA_Achr6G02280_001	6:1467079-1467914	sp|B6TZ45|CNR1_MAIZE	Cell number regulator 1 (ZmCNR01)	CNR1	Zea mays (Maize)	2.18264	0.357477	0.00344834	0.0537564	-2.61015	DOWN	72.09	129	35	1	109	492	42	170	3e-64	reviewed	191	integral to membrane; negative regulation of cell proliferation	GO:0016021; GO:0008285	Membrane; Single-pass membrane protein.	-	dosa:Os02t0763000-01;zma:100284956;
GSMUA_Achr4G12800_001	4:9498660-9501598	sp|Q0DWQ1|MGDG3_ORYSJ	Probable monogalactosyldiacylglycerol synthase 3, chloroplastic (OsMGD3) (EC 2.4.1.46)	MGD3 Os02g0802700 LOC_Os02g55910 OsJ_008461 P0689B12.17	Oryza sativa subsp. japonica (Rice)	2.19584	0.812087	0.0244913	0.188754	-1.43507	DOWN	80.87	392	75	0	136	1311	91	482	0	reviewed	508	1,2-diacylglycerol 3-beta-galactosyltransferase activity; carbohydrate binding; cellular response to phosphate starvation; chloroplast outer membrane; fatty acid metabolic process; galactolipid metabolic process; glycolipid biosynthetic process; lipid glycosylation	GO:0046509; GO:0030246; GO:0016036; GO:0009707; GO:0006631; GO:0019374; GO:0009247; GO:0030259	Plastid ‚ chloroplast membrane.	-	osa:4331045;
GSMUA_Achr7G02870_001	7:2312178-2313418	sp|Q8LPG9|IQD14_ARATH	Protein IQ-DOMAIN 14	IQD14 At2g43680 F18O19.21	Arabidopsis thaliana (Mouse-ear cress)	2.20142	0.703516	0.020504	0.168623	-1.64578	DOWN	43.75	144	63	2	1	432	348	473	2e-31	reviewed	668	-	-	-	-	ath:AT2G43680;
GSMUA_Achr10G20450_001	10:26429379-26430219	sp|O24463|PBF_MAIZE	Dof zinc finger protein PBF (Prolamin box-binding factor)	PBF	Zea mays (Maize)	2.20313	0.215423	0.000125636	0.00483841	-3.35431	DOWN	80	65	13	0	79	273	49	113	5e-32	reviewed	328	DNA binding; nucleus; regulation of transcription, DNA-dependent; transcription, DNA-dependent; zinc ion binding	GO:0003677; GO:0005634; GO:0006355; GO:0006351; GO:0008270	Nucleus.	-	zma:542353;
GSMUA_Achr8G15800_001	8:13592944-13593813	sp|Q6YW46|EF1G2_ORYSJ	Elongation factor 1-gamma 2 (EF-1-gamma 2) (eEF-1B gamma 2)	Os02g0220500 LOC_Os02g12800 B1131G07.11	Oryza sativa subsp. japonica (Rice)	2.22761	0.768089	0.0400621	0.251605	-1.53615	DOWN	78.05	41	9	0	1	123	5	45	2e-21	reviewed	418	cell wall; copper ion binding; eukaryotic translation elongation factor 1 complex; plasma membrane; response to cadmium ion; response to zinc ion; translation elongation factor activity; vacuole	GO:0005618; GO:0005507; GO:0005853; GO:0005886; GO:0046686; GO:0010043; GO:0003746; GO:0005773	-	-	osa:4328752;
GSMUA_Achr7G07140_001	7:5226714-5229931	sp|Q6NQD9|MD19B_ARATH	Probable mediator of RNA polymerase II transcription subunit 19b	MED19B MED19_2 At5g19480 F7K24.230	Arabidopsis thaliana (Mouse-ear cress)	2.23729	0.798625	0.0357065	0.232895	-1.48617	DOWN	62.39	109	39	2	34	357	7	114	1e-37	reviewed	207	nucleus; regulation of transcription, DNA-dependent; transcription, DNA-dependent	GO:0005634; GO:0006355; GO:0006351	Nucleus.	-	ath:AT5G19480;
GSMUA_Achr10G06780_001	10:17050857-17059764	sp|Q5Z413|SIPL5_ORYSJ	Signal peptide peptidase-like 5 (OsSPPL5) (EC 3.4.23.-)	SPPL5 Os06g0730900 LOC_Os06g51430 B1206D04.13 OsJ_22746 OSJNBa0069C14.36	Oryza sativa subsp. japonica (Rice)	2.24084	0.882426	0.0303503	0.214217	-1.34449	DOWN	79.52	503	103	0	70	1578	25	527	0	reviewed	542	aspartic-type endopeptidase activity; endosome membrane; integral to membrane; plasma membrane	GO:0004190; GO:0010008; GO:0016021; GO:0005886	Endosome membrane; Multi-pass membrane protein.	-	osa:4342150;
GSMUA_Achr3G19030_001	3:20419247-20421397	sp|A2ZC67|ASP1_ORYSI	Aspartic proteinase Asp1 (OSAP1) (OsAsp1) (EC 3.4.23.-) (Nucellin-like protein)	ASP1 OsI_034160	Oryza sativa subsp. indica (Rice)	2.2484	0.497019	0.000961299	0.0215139	-2.17752	DOWN	49.34	381	176	11	124	1224	21	398	3e-119	reviewed	410	aspartic-type endopeptidase activity; proteolysis	GO:0004190; GO:0006508	-	-	-
GSMUA_Achr7G04290_001	7:3303995-3306280	sp|Q0WUU6|PLT4_ARATH	Probable polyol transporter 4	PLT4 At2g20780 F5H14.25	Arabidopsis thaliana (Mouse-ear cress)	2.25316	0.388449	0.000214301	0.00732986	-2.53615	DOWN	60.74	517	164	4	34	1473	9	523	0	reviewed	526	carbohydrate transport; integral to membrane; substrate-specific transmembrane transporter activity; symporter activity	GO:0008643; GO:0016021; GO:0022891; GO:0015293	Membrane; Multi-pass membrane protein.	-	ath:AT2G20780;
GSMUA_Achr5G17780_001	5:18617794-18631491	sp|Q8RWW0|ALE2_ARATH	Receptor-like serine/threonine-protein kinase ALE2 (EC 2.7.11.1) (Protein ABNORMAL LEAF SHAPE 2)	ALE2 At2g20300 F11A3.15	Arabidopsis thaliana (Mouse-ear cress)	2.26322	0.701274	0.00934864	0.103595	-1.69032	DOWN	56.88	436	165	4	19	1326	95	507	5e-158	reviewed	744	ATP binding; cell differentiation; cuticle development; integral to membrane; organ formation; plasma membrane; protein autophosphorylation; protein serine/threonine kinase activity; protoderm histogenesis; shoot system development	GO:0005524; GO:0030154; GO:0042335; GO:0016021; GO:0048645; GO:0005886; GO:0046777; GO:0004674; GO:0010068; GO:0048367	Cell membrane; Single-pass type I membrane protein.	-	ath:AT2G20300;
GSMUA_Achr2G12790_001	2:15134318-15137832	sp|Q8LFN2|Y3037_ARATH	Probable inactive leucine-rich repeat receptor-like protein kinase At3g03770	At3g03770 F20H23.20	Arabidopsis thaliana (Mouse-ear cress)	2.26674	0.585306	0.00172149	0.0327991	-1.95336	DOWN	48.41	599	211	9	453	1967	43	637	5e-164	reviewed	802	ATP binding; integral to membrane; plasma membrane; protein kinase activity	GO:0005524; GO:0016021; GO:0005886; GO:0004672	Cell membrane; Single-pass type I membrane protein.	-	ath:AT3G03770;
GSMUA_Achr7G02620_001	7:2083559-2087776	sp|Q8LNZ5|XTHB_PHAAN	Probable xyloglucan endotransglucosylase/hydrolase protein B (EC 2.4.1.207) (VaXTH2)	XTHB XTH2	Phaseolus angularis (Azuki bean) (Vigna angularis)	2.27923	0.494069	0.00118837	0.0249225	-2.20576	DOWN	77.73	229	50	1	13	696	2	230	4e-129	reviewed	293	apoplast; cell wall; cellular glucan metabolic process; hydrolase activity, hydrolyzing O-glycosyl compounds; xyloglucan:xyloglucosyl transferase activity	GO:0048046; GO:0005618; GO:0006073; GO:0004553; GO:0016762	Secreted ‚ cell wall. Secreted ‚ extracellular space ‚ apoplast.	-	-
GSMUA_Achr1G06120_001	1:4915998-4929192	sp|Q5VQ09|ARK2_ORYSJ	Armadillo repeat-containing kinesin-like protein 2	Os06g0137100 LOC_Os06g04560 P0548D03.30	Oryza sativa subsp. japonica (Rice)	2.28406	0.476826	0.000164783	0.0059777	-2.26006	DOWN	75.92	893	157	3	193	2868	55	890	0	reviewed	891	ATP binding; cytoplasm; microtubule; microtubule associated complex; microtubule motor activity; microtubule-based movement; root development	GO:0005524; GO:0005737; GO:0005874; GO:0005875; GO:0003777; GO:0007018; GO:0048364	Cytoplasm ‚ cytoskeleton.	-	-
GSMUA_Achr11G14230_001	11:15285210-15299301	sp|P42791|RL182_ARATH	60S ribosomal protein L18-2	RPL18B At3g05590 F18C1.14	Arabidopsis thaliana (Mouse-ear cress)	2.29262	0.899789	0.0260254	0.194036	-1.34934	DOWN	79.69	64	13	0	151	342	82	145	4e-33	reviewed	187	chloroplast; cytosolic large ribosomal subunit; plasma membrane; structural constituent of ribosome; translation; vacuolar membrane	GO:0009507; GO:0022625; GO:0005886; GO:0003735; GO:0006412; GO:0005774	Cytoplasm.	-	ath:AT3G05590;
GSMUA_Achr8G12800_001	8:9570550-9576303	sp|Q9LVP0|Y5639_ARATH	Probable leucine-rich repeat receptor-like protein kinase At5g63930 (EC 2.7.11.1)	At5g63930 MBM17.3	Arabidopsis thaliana (Mouse-ear cress)	2.2967	0.79791	0.00906008	0.101183	-1.52526	DOWN	43.06	1073	272	17	97	2301	24	1095	0	reviewed	1102	ATP binding; integral to membrane; plasma membrane; protein serine/threonine kinase activity	GO:0005524; GO:0016021; GO:0005886; GO:0004674	Cell membrane; Single-pass type I membrane protein.	-	ath:AT5G63930;
GSMUA_Achr5G21940_001	5:24075434-24081201	sp|Q9SZW4|HMA2_ARATH	Cadmium/zinc-transporting ATPase HMA2 (EC 3.6.3.3) (EC 3.6.3.5) (Cadmium/zinc-transporting ATPase 3) (Protein HEAVY METAL ATPASE 2)	HMA2 At4g30110 F6G3.140	Arabidopsis thaliana (Mouse-ear cress)	2.30084	0.609256	0.00110342	0.0236121	-1.91704	DOWN	59.97	702	279	1	154	2253	5	706	0	reviewed	951	ATP binding; cadmium-exporting ATPase activity; integral to membrane; metal ion binding; plasma membrane; zinc ion homeostasis; zinc-exporting ATPase activity	GO:0005524; GO:0008551; GO:0016021; GO:0046872; GO:0005886; GO:0055069; GO:0016463	Cell membrane; Multi-pass membrane protein.	-	ath:AT4G30110;
GSMUA_Achr5G12290_001	5:8834999-8839791	sp|Q9SH30|HMA5_ARATH	Probable copper-transporting ATPase HMA5 (EC 3.6.3.4) (Probable copper-transporting ATPase 3) (Protein HEAVY METAL ATPASE 5)	HMA5 At1g63440 F2K11.18	Arabidopsis thaliana (Mouse-ear cress)	2.32047	0.730865	0.00828079	0.0955265	-1.66674	DOWN	74.12	622	99	3	1	1680	372	993	0	reviewed	995	ATP binding; copper ion binding; copper ion export; copper-exporting ATPase activity; detoxification of copper ion; integral to membrane	GO:0005524; GO:0005507; GO:0060003; GO:0004008; GO:0010273; GO:0016021	Membrane; Multi-pass membrane protein.	-	ath:AT1G63440;
GSMUA_Achr2G21550_001	2:20970983-20973931	sp|Q2QN36|P2C78_ORYSJ	Probable protein phosphatase 2C 78 (OsPP2C78) (EC 3.1.3.16)	Os12g0580900 LOC_Os12g39120	Oryza sativa subsp. japonica (Rice)	2.32445	0.54847	0.00255632	0.0436881	-2.08341	DOWN	69.44	373	108	2	1	1101	2	374	0	reviewed	392	metal ion binding; protein dephosphorylation; protein serine/threonine phosphatase activity	GO:0046872; GO:0006470; GO:0004722	-	-	osa:4352638;
GSMUA_Achr6G10860_001	6:7235588-7247292	sp|Q9LUM0|FAB1B_ARATH	1-phosphatidylinositol-3-phosphate 5-kinase FAB1B (Phosphatidylinositol 3-phosphate 5-kinase) (EC 2.7.1.150) (FYVE finger-containing phosphoinositide kinase) (PIKfyve) (Phosphatidylinositol 3-phosphate 5-kinase type III) (PIPkin-III) (Type III PIP kinase) (Protein FORMS APLOID AND BINUCLEATE CELLS 1B)	FAB1B At3g14270 MLN21.6	Arabidopsis thaliana (Mouse-ear cress)	2.38059	0.91066	0.00775462	0.0918788	-1.38634	DOWN	52.47	991	292	14	2125	4626	820	1788	0	reviewed	1791	1-phosphatidylinositol-3-phosphate 5-kinase activity; ATP binding; cellular protein metabolic process; endomembrane system organization; endosome; endosome membrane; metal ion binding; mitochondrion; pollen development; vacuole organization	GO:0000285; GO:0005524; GO:0044267; GO:0010256; GO:0005768; GO:0010008; GO:0046872; GO:0005739; GO:0009555; GO:0007033	Endosome membrane; Peripheral membrane protein.	-	ath:AT3G14270;
GSMUA_Achr7G03960_001	7:3075789-3079395	sp|O80852|GSTF9_ARATH	Glutathione S-transferase F9 (AtGSTF9) (EC 2.5.1.18) (AtGSTF7) (GST class-phi member 9)	GSTF9 GLUTTR GSTF7 At2g30860 F7F1.7	Arabidopsis thaliana (Mouse-ear cress)	2.38355	0.709785	0.00929688	0.103213	-1.74766	DOWN	46.5	200	99	6	67	657	15	209	7e-46	reviewed	215	apoplast; chloroplast stroma; copper ion binding; cytosol; defense response to bacterium; glutathione binding; glutathione peroxidase activity; glutathione transferase activity; plasma membrane; plasmodesma; response to cadmium ion; response to toxic substance; response to zinc ion; thylakoid; toxin catabolic process; vacuole	GO:0048046; GO:0009570; GO:0005507; GO:0005829; GO:0042742; GO:0043295; GO:0004602; GO:0004364; GO:0005886; GO:0009506; GO:0046686; GO:0009636; GO:0010043; GO:0009579; GO:0009407; GO:0005773	Cytoplasm ‚ cytosol.	-	ath:AT2G30860;
GSMUA_Achr1G27230_001	1:23870338-23871829	sp|Q9LIK5|CML11_ARATH	Calmodulin-like protein 11	CML11 At3g22930 F5N5.10	Arabidopsis thaliana (Mouse-ear cress)	2.38467	0.244104	0.000427162	0.0121535	-3.28823	DOWN	79.72	143	29	0	10	438	28	170	7e-76	reviewed	173	calcium ion binding	GO:0005509	-	-	ath:AT3G22930;
GSMUA_Achr2G20670_001	2:20449267-20451149	sp|Q9FN04|AAP4_ARATH	Amino acid permease 4 (Amino acid transporter AAP4)	AAP4 At5g63850 MGI19.5	Arabidopsis thaliana (Mouse-ear cress)	2.38614	0.743083	0.0100594	0.108272	-1.68309	DOWN	67.6	463	97	3	91	1323	5	466	0	reviewed	466	acidic amino acid transmembrane transporter activity; integral to membrane; neutral amino acid transmembrane transporter activity; plasma membrane; primary active transmembrane transporter activity; symporter activity	GO:0015172; GO:0016021; GO:0015175; GO:0005886; GO:0015399; GO:0015293	Cell membrane; Multi-pass membrane protein.	-	ath:AT5G63850;
GSMUA_Achr3G09750_001	3:7067352-7069536	sp|Q9LZV3|MAN6_ARATH	Mannan endo-1,4-beta-mannosidase 6 (EC 3.2.1.78) (Beta-mannanase 6) (Endo-beta-1,4-mannanase 6) (AtMAN6)	MAN6 At5g01930 T20L15.200	Arabidopsis thaliana (Mouse-ear cress)	2.39047	0.155569	5.77e-07	6.3392e-05	-3.94167	DOWN	64.3	423	147	3	133	1392	27	448	0	reviewed	448	carbohydrate metabolic process; extracellular region; mannan endo-1,4-beta-mannosidase activity; seed germination	GO:0005975; GO:0005576; GO:0016985; GO:0009845	Secreted.	-	ath:AT5G01930;
GSMUA_Achr6G32040_001	6:31594944-31598697	sp|Q9LRR4|R13L1_ARATH	Putative disease resistance RPP13-like protein 1	RPPL1 At3g14470 MOA2.9	Arabidopsis thaliana (Mouse-ear cress)	2.39163	0.948248	0.013849	0.132282	-1.33466	DOWN	36.15	1018	560	23	106	3069	39	996	1e-161	reviewed	1054	ADP binding; ATP binding; defense response	GO:0043531; GO:0005524; GO:0006952	-	-	ath:AT3G14470;
GSMUA_Achr5G05790_001	5:4300395-4303751	sp|Q6NPN4|LYM3_ARATH	LysM domain-containing GPI-anchored protein 2	LYM3 At1g77630 T5M16.22	Arabidopsis thaliana (Mouse-ear cress)	2.39425	0.538223	0.00250527	0.0429893	-2.1533	DOWN	61.65	206	79	0	160	777	133	338	1e-74	reviewed	423	anchored to plasma membrane; cell wall macromolecule catabolic process; defense response; immune response; peptidoglycan binding	GO:0046658; GO:0016998; GO:0006952; GO:0006955; GO:0042834	Cell membrane; Lipid-anchor ‚ GPI-anchor.	-	ath:AT1G77630;
GSMUA_Achr1G11610_001	1:8892550-8893409	sp|Q682H0|HA22F_ARATH	HVA22-like protein f (AtHVA22f)	HVA22F At2g42820 F7D19.18	Arabidopsis thaliana (Mouse-ear cress)	2.44203	0.682858	0.0243395	0.187869	-1.83842	DOWN	62.16	148	54	1	1	438	1	148	2e-64	reviewed	158	integral to membrane	GO:0016021	Membrane; Multi-pass membrane protein.	-	ath:AT2G42820;
GSMUA_Achr1G25060_001	1:19494393-19495452	sp|Q9FWX7|AB11B_ARATH	ABC transporter B family member 11 (ABC transporter ABCB.11) (AtABCB11) (Multidrug resistance protein 8) (P-glycoprotein 11)	ABCB11 MDR8 PGP11 At1g02520 T14P4.15	Arabidopsis thaliana (Mouse-ear cress)	2.44872	0.729192	0.0226273	0.180833	-1.74766	DOWN	70	140	42	0	112	531	40	179	4e-50	reviewed	1278	ATP binding; ATP catabolic process; ATPase activity, coupled to transmembrane movement of substances; integral to membrane; plasma membrane; plasmodesma	GO:0005524; GO:0006200; GO:0042626; GO:0016021; GO:0005886; GO:0009506	Membrane; Multi-pass membrane protein.	-	ath:AT1G02520;
GSMUA_Achr5G12310_001	5:8852029-8853804	sp|Q6VAF5|TBB7_GOSHI	Tubulin beta-7 chain (Beta-7-tubulin)	-	Gossypium hirsutum (Upland cotton) (Gossypium mexicanum)	2.46888	0.740775	0.00910287	0.101587	-1.73675	DOWN	72.14	420	14	4	1	951	1	420	0	reviewed	444	GTP binding; GTPase activity; cytoplasm; microtubule; microtubule-based process; protein polymerization; structural constituent of cytoskeleton	GO:0005525; GO:0003924; GO:0005737; GO:0005874; GO:0007017; GO:0051258; GO:0005200	Cytoplasm ‚ cytoskeleton.	-	-
GSMUA_Achr10G14220_001	10:22567404-22569609	sp|P00434|PERP7_BRARA	Peroxidase P7 (EC 1.11.1.7) (TP7)	-	Brassica rapa (Turnip)	2.50575	0.702478	0.00739639	0.0891413	-1.83471	DOWN	54.98	291	101	2	85	867	6	296	7e-104	reviewed	296	heme binding; hydrogen peroxide catabolic process; metal ion binding; peroxidase activity	GO:0020037; GO:0042744; GO:0046872; GO:0004601	-	-	-
GSMUA_Achr7G23450_001	7:25622533-25625920	sp|Q9LHP4|RCH2_ARATH	Receptor-like protein kinase 2 (EC 2.7.11.1)	RCH2 At3g24240 K13K6.1	Arabidopsis thaliana (Mouse-ear cress)	2.51462	1.00708	0.0239142	0.185943	-1.32017	DOWN	42.79	423	231	4	226	1467	252	672	7e-81	reviewed	1141	ATP binding; integral to membrane; plasma membrane; protein serine/threonine kinase activity; virus-host interaction	GO:0005524; GO:0016021; GO:0005886; GO:0004674; GO:0019048	Cell membrane; Single-pass type I membrane protein.	-	ath:AT3G24240;dosa:Os04t0132500-01;
GSMUA_Achr2G04950_001	2:10201363-10202639	sp|Q9LM66|XCP2_ARATH	Xylem cysteine proteinase 2 (AtXCP2) (EC 3.4.22.-)	XCP2 At1g20850 F2D10.37 F9H16.17	Arabidopsis thaliana (Mouse-ear cress)	2.51776	0.145969	1.66273e-06	0.00015039	-4.1084	DOWN	72.22	324	87	2	79	1041	31	354	1e-174	reviewed	356	cell wall; cysteine-type peptidase activity; developmental programmed cell death; plasma membrane; proteolysis; vacuole	GO:0005618; GO:0008234; GO:0010623; GO:0005886; GO:0006508; GO:0005773	Vacuole. Cell membrane.	-	ath:AT1G20850;
GSMUA_Achr7G02010_001	7:1553043-1555562	sp|Q5KQF5|CIPKM_ORYSJ	CBL-interacting protein kinase 22 (EC 2.7.11.1) (OsCIPK22)	CIPK22 Os05g0334750 Os05g0334800 LOC_Os05g26940 OSJNBa0049D13.5	Oryza sativa subsp. japonica (Rice)	2.52295	0.607665	0.00365531	0.0558507	-2.05376	DOWN	27.21	294	175	12	46	858	15	292	2e-19	reviewed	451	ATP binding; protein serine/threonine kinase activity; signal transduction	GO:0005524; GO:0004674; GO:0007165	-	-	dosa:Os05t0333100-00;dosa:Os05t0334750-00;
GSMUA_Achr3G15950_001	3:16965705-16975297	sp|Q9LMX4|PPA1_ARATH	Probable inactive purple acid phosphatase 1	PAP1 At1g13750 F21F23.18	Arabidopsis thaliana (Mouse-ear cress)	2.54432	0.961646	0.0206175	0.169317	-1.4037	DOWN	70.05	591	177	0	67	1839	23	613	0	reviewed	613	acid phosphatase activity; extracellular region; metal ion binding	GO:0003993; GO:0005576; GO:0046872	Secreted.	-	ath:AT1G13750;
GSMUA_Achr1G22310_001	1:16762160-16783392	sp|Q8RWQ4|RGAP7_ARATH	Rho GTPase-activating protein 7 (Rho-type GTPase-activating protein 7)	ROPGAP7 At5g19390 F7K24.140	Arabidopsis thaliana (Mouse-ear cress)	2.55153	1.1251	0.0312169	0.217892	-1.18131	DOWN	50.4	758	297	12	31	2277	31	718	7e-180	reviewed	870	Rho GTPase activator activity; chloroplast thylakoid membrane; phospholipid binding; signal transduction	GO:0005100; GO:0009535; GO:0005543; GO:0007165	-	-	ath:AT5G19390;
GSMUA_Achr10G01010_001	10:1686778-1710340	sp|Q9LUD7|CALS8_ARATH	Putative callose synthase 8 (EC 2.4.1.34) (1,3-beta-glucan synthase) (Protein GLUCAN SYNTHASE-LIKE 4)	CALS8 GSL4 At3g14570 MIE1.7	Arabidopsis thaliana (Mouse-ear cress)	2.55663	0.844855	0.00151017	0.0298959	-1.59747	DOWN	56.85	2072	698	21	1	5916	1	1976	0	reviewed	1976	(1->3)-beta-D-glucan biosynthetic process; 1,3-beta-D-glucan synthase activity; 1,3-beta-D-glucan synthase complex; integral to membrane; regulation of cell shape	GO:0006075; GO:0003843; GO:0000148; GO:0016021; GO:0008360	Cell membrane; Multi-pass membrane protein.	-	ath:AT3G14570;
GSMUA_Achr6G15140_001	6:10089052-10092419	sp|Q9LZM4|WAKLQ_ARATH	Wall-associated receptor kinase-like 20 (EC 2.7.11.-)	WAKL20 At5g02070 T7H20_120	Arabidopsis thaliana (Mouse-ear cress)	2.58057	1.08198	0.03368	0.228153	-1.25401	DOWN	51.11	407	154	5	364	1461	248	650	4e-120	reviewed	657	ATP binding; integral to membrane; polysaccharide binding; protein serine/threonine kinase activity	GO:0005524; GO:0016021; GO:0030247; GO:0004674	Membrane; Single-pass type I membrane protein.	-	ath:AT5G02070;
GSMUA_Achr11G24650_001	11:24087821-24090662	sp|Q9ZQC6|IRX9_ARATH	Probable beta-1,4-xylosyltransferase IRX9 (EC 2.4.2.-) (Protein IRREGULAR XYLEM 9) (Xylan xylosyltransferase IRX9)	IRX9 At2g37090 T2N18.15	Arabidopsis thaliana (Mouse-ear cress)	2.58368	0.51515	0.00100862	0.0222784	-2.32636	DOWN	48.43	351	124	7	1	912	1	341	4e-99	reviewed	351	Golgi apparatus; Golgi membrane; galactosylgalactosylxylosylprotein 3-beta-glucuronosyltransferase activity; glucuronoxylan biosynthetic process; integral to membrane; secondary cell wall biogenesis; xylosyltransferase activity	GO:0005794; GO:0000139; GO:0015018; GO:0010417; GO:0016021; GO:0009834; GO:0042285	Golgi apparatus membrane; Single-pass type II membrane protein.	-	ath:AT2G37090;
GSMUA_Achr4G05200_001	4:4025232-4025792	sp|Q38822|IAA3_ARATH	Auxin-responsive protein IAA3 (Indoleacetic acid-induced protein 3) (Short hypocotyl) (Suppressor of HY2)	IAA3 SHY2 At1g04240 F19P19.32	Arabidopsis thaliana (Mouse-ear cress)	2.58737	0	0.0043799	0.0630049	-1.79769e+308	DOWN	62.9	124	42	3	10	372	62	184	2e-45	reviewed	189	auxin mediated signaling pathway; nucleus; response to auxin stimulus; sequence-specific DNA binding transcription factor activity; transcription, DNA-dependent	GO:0009734; GO:0005634; GO:0009733; GO:0003700; GO:0006351	Nucleus.	-	ath:AT1G04240;
GSMUA_Achr7G08510_001	7:6350340-6363251	sp|Q8GU87|PDR6_ORYSJ	Pleiotropic drug resistance protein 6	PDR6 Os01g0177900 LOC_Os01g08260	Oryza sativa subsp. japonica (Rice)	2.6028	0.970761	0.00488965	0.0679969	-1.42288	DOWN	75.63	1190	228	7	1234	4764	286	1426	0	reviewed	1426	ATP binding; ATP catabolic process; ATPase activity; integral to membrane; transport	GO:0005524; GO:0006200; GO:0016887; GO:0016021; GO:0006810	Membrane; Multi-pass membrane protein.	-	-
GSMUA_Achr7G01600_001	7:1269997-1274996	sp|Q84ZT9|WVD2_ARATH	Protein WAVE-DAMPENED 2 (AtWVD2)	WVD2 At5g28646 F4I4	Arabidopsis thaliana (Mouse-ear cress)	2.60287	0.925524	0.0200445	0.165797	-1.49176	DOWN	60.8	125	43	2	469	837	63	183	4e-33	reviewed	202	cortical microtubule; establishment or maintenance of cell polarity; microtubule bundle formation; multidimensional cell growth; trichome branching	GO:0055028; GO:0007163; GO:0001578; GO:0009825; GO:0010091	Cytoplasm ‚ cytoskeleton.	-	ath:AT5G28646;
GSMUA_Achr6G30050_001	6:30158614-30160526	sp|Q84TE6|NAC22_ARATH	NAC domain-containing protein 21/22 (ANAC021/ANAC022)	NAC021 NAC022 NAC1 At1g56010 F14J16.32 T6H22.19	Arabidopsis thaliana (Mouse-ear cress)	2.62214	0.283159	6.86147e-05	0.00298692	-3.21106	DOWN	48.56	313	122	9	4	837	12	320	9e-85	reviewed	324	DNA binding; auxin mediated signaling pathway; lateral root development; nucleus; primary shoot apical meristem specification; sequence-specific DNA binding transcription factor activity; transcription, DNA-dependent	GO:0003677; GO:0009734; GO:0048527; GO:0005634; GO:0010072; GO:0003700; GO:0006351	Nucleus.	-	ath:AT1G56010;
GSMUA_Achr5G22890_001	5:24756415-24763118	sp|Q9LX20|ASPL1_ARATH	Aspartic proteinase-like protein 1 (EC 3.4.23.-)	At5g10080 T31P16.70	Arabidopsis thaliana (Mouse-ear cress)	2.62817	0.819898	0.00748979	0.0895292	-1.68054	DOWN	54.83	476	194	12	73	1458	25	493	5e-172	reviewed	528	anchored to plasma membrane; aspartic-type endopeptidase activity; proteolysis	GO:0046658; GO:0004190; GO:0006508	Cell membrane; Lipid-anchor ‚ GPI-anchor.	-	ath:AT5G10080;
GSMUA_Achr10G27380_001	10:30563724-30565194	sp|Q9FMY1|C86B1_ARATH	Cytochrome P450 86B1 (EC 1.14.-.-)	CYP86B1 At5g23190 MKD15.5	Arabidopsis thaliana (Mouse-ear cress)	2.65869	0.791718	0.0076797	0.0913323	-1.74766	DOWN	43.07	332	165	4	262	1188	210	540	3e-85	reviewed	559	electron carrier activity; endoplasmic reticulum; endoplasmic reticulum membrane; heme binding; integral to membrane; iron ion binding; monooxygenase activity; oxidoreductase activity, acting on paired donors, with incorporation or reduction of molecular oxygen; suberin biosynthetic process; very long-chain fatty acid biosynthetic process	GO:0009055; GO:0005783; GO:0005789; GO:0020037; GO:0016021; GO:0005506; GO:0004497; GO:0016705; GO:0010345; GO:0042761	Endoplasmic reticulum membrane; Single-pass membrane protein.	-	ath:AT5G23190;
GSMUA_Achr2G05340_001	2:10485189-10487620	sp|Q6R2J8|SRF8_ARATH	Protein STRUBBELIG-RECEPTOR FAMILY 8 (Leucine-rich repeat receptor kinase-like protein SRF8)	SRF8 At4g22130 F1N20.230	Arabidopsis thaliana (Mouse-ear cress)	2.66606	0.60646	0.0134916	0.129747	-2.13622	DOWN	86.75	151	18	1	3	455	555	703	3e-77	reviewed	703	ATP binding; integral to membrane; plasma membrane; protein kinase activity	GO:0005524; GO:0016021; GO:0005886; GO:0004672	Membrane; Single-pass membrane protein.	-	ath:AT4G22130;
GSMUA_Achr4G20430_001	4:21044358-21046965	sp|Q0V7T5|Y1864_ARATH	Probable receptor-like protein kinase At1g80640 (EC 2.7.11.1)	At1g80640 T21F11.3	Arabidopsis thaliana (Mouse-ear cress)	2.67405	0.203178	3.6e-07	4.31014e-05	-3.71821	DOWN	59.65	347	127	4	493	1530	93	427	1e-139	reviewed	427	ATP binding; integral to membrane; plasma membrane; protein serine/threonine kinase activity	GO:0005524; GO:0016021; GO:0005886; GO:0004674	Cell membrane; Single-pass type I membrane protein.	-	ath:AT1G80640;
GSMUA_Achr8G06700_001	8:4351976-4371774	sp|Q9FT69|RQSIM_ARATH	ATP-dependent DNA helicase Q-like SIM (EC 3.6.4.12) (RecQ-like protein SIM) (AtRecQsim) (Similar to RecQ protein)	RECQSIM At5g27680 T1G16.10	Arabidopsis thaliana (Mouse-ear cress)	2.67954	1.20686	0.0379695	0.243833	-1.15072	DOWN	46.39	832	349	12	13	2262	2	818	0	reviewed	858	3'-5' DNA helicase activity; ATP binding; ATP-dependent helicase activity; DNA recombination; DNA repair; metal ion binding; nucleic acid binding; nucleus	GO:0043138; GO:0005524; GO:0008026; GO:0006310; GO:0006281; GO:0046872; GO:0003676; GO:0005634	Nucleus.	-	ath:AT5G27680;
GSMUA_Achr2G19060_001	2:19249129-19256478	sp|O23826|K125_TOBAC	125 kDa kinesin-related protein	TKRP125	Nicotiana tabacum (Common tobacco)	2.68581	0.441895	9.13508e-06	0.000619891	-2.60358	DOWN	44.48	987	494	5	127	2961	3	977	0	reviewed	1006	ATP binding; cytoplasm; microtubule; microtubule associated complex; microtubule motor activity; microtubule-based movement	GO:0005524; GO:0005737; GO:0005874; GO:0005875; GO:0003777; GO:0007018	Cytoplasm. Cytoplasm ‚ cytoskeleton.	-	-
GSMUA_Achr3G29990_001	3:28892684-28893854	sp|A2XDK8|U496A_ORYSI	UPF0496 protein 1	OsI_010151	Oryza sativa subsp. indica (Rice)	2.69312	0.607289	0.00147758	0.0295272	-2.14882	DOWN	64.51	355	116	3	130	1167	35	388	5e-136	reviewed	388	integral to membrane; peroxisome	GO:0016021; GO:0005777	Membrane; Multi-pass membrane protein.	-	dosa:Os03t0199100-01;dosa:Os10t0359200-00;
GSMUA_Achr1G06520_001	1:5208816-5215612	sp|Q6TPH1|PPA23_ARATH	Purple acid phosphatase 23 (EC 3.1.3.2)	PAP23 AT3 At4g13700 F18A5.90	Arabidopsis thaliana (Mouse-ear cress)	2.716	0.953211	0.013907	0.132537	-1.51062	DOWN	73.55	431	111	3	97	1383	18	447	0	reviewed	458	acid phosphatase activity; extracellular region; metal ion binding	GO:0003993; GO:0005576; GO:0046872	Secreted.	-	ath:AT4G13700;
GSMUA_Achr7G07740_001	7:5762003-5766474	sp|Q9LR47|IP5P3_ARATH	Type I inositol 1,4,5-trisphosphate 5-phosphatase CVP2 (EC 3.1.3.56) (Protein COTYLEDON VASCULAR PATTERN 2)	CVP2 At1g05470 T25N20.12	Arabidopsis thaliana (Mouse-ear cress)	2.75984	0.664847	0.000436361	0.0123598	-2.05349	DOWN	77.21	272	61	1	724	1539	347	617	2e-146	reviewed	617	abscisic acid mediated signaling pathway; cell differentiation; cotyledon vascular tissue pattern formation; inositol phosphate dephosphorylation; inositol phosphate-mediated signaling; inositol trisphosphate metabolic process; inositol trisphosphate phosphatase activity; inositol-1,3,4,5-tetrakisphosphate 5-phosphatase activity; inositol-1,4,5-trisphosphate 5-phosphatase activity; inositol-polyp…	GO:0009738; GO:0030154; GO:0010588; GO:0046855; GO:0048016; GO:0032957; GO:0046030; GO:0052659; GO:0052658; GO:0004445; GO:0010305; GO:0046856; GO:0010067; GO:0009737	-	-	ath:AT1G05470;
GSMUA_Achr1G00540_001	1:448259-452072	sp|Q0DCT8|G11A_ORYSJ	Protein kinase G11A (EC 2.7.11.1)	Os06g0291600 LOC_Os06g18830 B1026E06.38 B1066D09.24 OsJ_020170	Oryza sativa subsp. japonica (Rice)	2.77823	1.10377	0.0295308	0.20964	-1.33173	DOWN	62.53	427	71	4	544	1572	168	589	3e-170	reviewed	589	ATP binding; cytoplasm; nucleolus; protein serine/threonine kinase activity	GO:0005524; GO:0005737; GO:0005730; GO:0004674	-	-	osa:4340792;
GSMUA_Achr7G02700_001	7:2179128-2180743	sp|Q9SZE7|PER51_ARATH	Peroxidase 51 (Atperox P51) (EC 1.11.1.7) (ATP37)	PER51 P51 At4g37530 F19F18.20 F6G17.2	Arabidopsis thaliana (Mouse-ear cress)	2.77958	0.591818	0.00192698	0.0352086	-2.23164	DOWN	57.19	306	96	3	67	879	24	329	6e-113	reviewed	329	extracellular region; heme binding; hydrogen peroxide catabolic process; metal ion binding; peroxidase activity; response to salt stress	GO:0005576; GO:0020037; GO:0042744; GO:0046872; GO:0004601; GO:0009651	Secreted.	-	ath:AT4G37530;
GSMUA_Achr2G04890_001	2:10157111-10163263	sp|Q7XPY2|PMA1_ORYSJ	Plasma membrane ATPase (EC 3.6.3.6) (Proton pump)	Os04g0656100 LOC_Os04g56160 OSJNBa0071I13.11	Oryza sativa subsp. japonica (Rice)	2.77971	1.11377	0.017368	0.152626	-1.31948	DOWN	88.19	948	87	2	25	2793	4	951	0	reviewed	951	ATP binding; ATP biosynthetic process; hydrogen-exporting ATPase activity, phosphorylative mechanism; integral to membrane; metal ion binding; nucleus; plasma membrane; regulation of stomatal movement; response to abscisic acid stimulus; response to water deprivation; vacuole	GO:0005524; GO:0006754; GO:0008553; GO:0016021; GO:0046872; GO:0005634; GO:0005886; GO:0010119; GO:0009737; GO:0009414; GO:0005773	Cell membrane; Multi-pass membrane protein.	-	osa:4337257;
GSMUA_Achr3G07950_001	3:5529380-5530261	sp|P10290|MYBC_MAIZE	Anthocyanin regulatory C1 protein	C1 C1-B73 C1-I c1-I-2K1 Z438D03.27	Zea mays (Maize)	2.79093	0.661598	0.00534387	0.0720155	-2.07672	DOWN	77.88	113	24	1	1	339	1	112	2e-58	reviewed	273	DNA binding; chromatin binding; nucleus; regulation of transcription, DNA-dependent; transcription, DNA-dependent	GO:0003677; GO:0003682; GO:0005634; GO:0006355; GO:0006351	Nucleus.	-	zma:100101514;
GSMUA_Achr6G26930_001	6:27555723-27557105	sp|Q9MA75|VIP1_ARATH	Transcription factor VIP1 (Protein SULPHATE UTILIZATION EFFICIENCY 3) (Protein SULFATE UTILIZATION EFFICIENCY 3) (VirE2-interacting protein 1) (AtVIP1)	VIP1 SUE3 At1g43700 F2J6.6	Arabidopsis thaliana (Mouse-ear cress)	2.80252	0.0553014	3.04526e-05	0.00155221	-5.66327	DOWN	52.58	97	46	0	391	681	192	288	1e-21	reviewed	341	DNA mediated transformation; cellular response to sulfate starvation; cytoplasm; defense response; negative regulation of cell differentiation; nuclear import; nucleus; sequence-specific DNA binding; sequence-specific DNA binding transcription factor activity; sulfate transport; transcription, DNA-dependent	GO:0009294; GO:0009970; GO:0005737; GO:0006952; GO:0045596; GO:0051170; GO:0005634; GO:0043565; GO:0003700; GO:0008272; GO:0006351	Cytoplasm. Nucleus.	-	ath:AT1G43700;
GSMUA_Achr5G25040_001	5:26201925-26203465	sp|Q96509|PER55_ARATH	Peroxidase 55 (Atperox P55) (EC 1.11.1.7) (ATP20a)	PER55 P55 At5g14130 MUA22.13	Arabidopsis thaliana (Mouse-ear cress)	2.80406	0.559091	0.00100862	0.0222784	-2.32636	DOWN	53.16	301	87	2	64	804	30	330	2e-96	reviewed	330	extracellular region; heme binding; hydrogen peroxide catabolic process; metal ion binding; peroxidase activity	GO:0005576; GO:0020037; GO:0042744; GO:0046872; GO:0004601	Secreted.	-	ath:AT5G14130;
GSMUA_Achr8G02400_001	8:1742234-1746134	sp|Q9FHD7|Y5126_ARATH	Probable serine/threonine-protein kinase At5g41260 (EC 2.7.11.1)	At5g41260 K1O13.5	Arabidopsis thaliana (Mouse-ear cress)	2.81902	0.463913	6.62965e-05	0.00290093	-2.60327	DOWN	68.44	450	137	2	115	1464	41	485	0	reviewed	487	ATP binding; plasma membrane; protein serine/threonine kinase activity	GO:0005524; GO:0005886; GO:0004674	Cell membrane; Lipid-anchor.	-	ath:AT5G41260;
GSMUA_Achr3G13150_001	3:9642075-9645433	sp|Q653F4|GT61_ORYSJ	Probable glucuronosyltransferase Os06g0687900 (EC 2.4.-.-)	Os06g0687900 LOC_Os06g47340 OsJ_22428 P0623A10.33 P0661G04.6	Oryza sativa subsp. japonica (Rice)	2.82585	1.21113	0.0427505	0.260121	-1.22234	DOWN	67.15	344	110	2	376	1407	150	490	1e-166	reviewed	524	Golgi membrane; fruit development; galactosylgalactosylxylosylprotein 3-beta-glucuronosyltransferase activity; glucuronoxylan biosynthetic process; integral to membrane; shoot system development; xylem and phloem pattern formation; xylosyltransferase activity	GO:0000139; GO:0010154; GO:0015018; GO:0010417; GO:0016021; GO:0048367; GO:0010051; GO:0042285	Golgi apparatus membrane; Single-pass type II membrane protein.	-	osa:4341895;
GSMUA_Achr4G19330_001	4:20361288-20365334	sp|Q8VZ02|BH048_ARATH	Transcription factor bHLH48 (Basic helix-loop-helix protein 48) (AtbHLH48) (bHLH 48) (Transcription factor EN 97) (bHLH transcription factor bHLH048)	BHLH48 EN97 At2g42300 MHK10.2	Arabidopsis thaliana (Mouse-ear cress)	2.87125	0.914391	0.00896859	0.100536	-1.6508	DOWN	48.08	287	107	8	67	900	21	274	5e-57	reviewed	327	DNA binding; nucleus; sequence-specific DNA binding transcription factor activity; transcription, DNA-dependent	GO:0003677; GO:0005634; GO:0003700; GO:0006351	Nucleus.	-	ath:AT2G42300;
GSMUA_Achr10G03310_001	10:11060044-11061111	sp|Q00874|DR100_ARATH	DNA-damage-repair/toleration protein DRT100	DRT100 At3g12610 MMF12.5 T2E22.8 T2E22_107	Arabidopsis thaliana (Mouse-ear cress)	2.88321	0.894351	0.0106266	0.111804	-1.68876	DOWN	61.62	271	104	0	1	813	98	368	3e-114	reviewed	372	DNA repair; chloroplast; nucleotide binding; response to UV; response to drug	GO:0006281; GO:0009507; GO:0000166; GO:0009411; GO:0042493	-	-	ath:AT3G12610;
GSMUA_Achr3G21820_001	3:22782380-22790912	sp|Q96282|CLCC_ARATH	Chloride channel protein CLC-c (AtCLC-c) (CBS domain-containing protein CBSCLC4)	CLC-C CBSCLC4 At5g49890 K9P8.3	Arabidopsis thaliana (Mouse-ear cress)	2.90601	0.906574	0.00263324	0.0443975	-1.68054	DOWN	72.04	608	135	4	958	2679	169	775	0	reviewed	779	chloride channel complex; plant-type vacuole membrane; voltage-gated chloride channel activity	GO:0034707; GO:0009705; GO:0005247	Membrane; Multi-pass membrane protein.	-	ath:AT5G49890;
GSMUA_Achr5G18900_001	5:20396026-20398472	sp|Q6ZJJ1|APX4_ORYSJ	Probable L-ascorbate peroxidase 4 (EC 1.11.1.11) (OsAPx04)	APX4 Os08g0549100 LOC_Os08g43560 OJ1479_B11.9	Oryza sativa subsp. japonica (Rice)	2.94096	0.60794	0.00154676	0.0303832	-2.27429	DOWN	75.6	291	67	1	1	861	1	291	2e-151	reviewed	291	L-ascorbate peroxidase activity; chloroplast envelope; heme binding; hydrogen peroxide catabolic process; integral to membrane; metal ion binding; mitochondrion; peroxisome; plasma membrane; vacuole	GO:0016688; GO:0009941; GO:0020037; GO:0042744; GO:0016021; GO:0046872; GO:0005739; GO:0005777; GO:0005886; GO:0005773	Membrane; Single-pass membrane protein.	-	osa:4346247;
GSMUA_Achr7G17050_001	7:18196264-18200926	sp|Q9LEW0|UBP22_ARATH	Ubiquitin carboxyl-terminal hydrolase 22 (EC 3.4.19.12) (Deubiquitinating enzyme 22) (AtUBP22) (Ubiquitin thioesterase 22) (Ubiquitin-specific-processing protease 22)	UBP22 At5g10790 T30N20_60	Arabidopsis thaliana (Mouse-ear cress)	2.94239	1.01812	0.0125839	0.124077	-1.53108	DOWN	43.34	563	234	11	37	1557	8	541	3e-131	reviewed	557	cysteine-type peptidase activity; ubiquitin thiolesterase activity; ubiquitin-dependent protein catabolic process; zinc ion binding	GO:0008234; GO:0004221; GO:0006511; GO:0008270	-	-	ath:AT5G10790;
GSMUA_Achr8G04660_001	8:3093679-3096238	sp|A5JTQ3|XYL2_MEDSV	Beta-xylosidase/alpha-L-arabinofuranosidase 2 (Xylan 1,4-beta-xylosidase/Alpha-N-arabinofuranosidase 2) (MsXyl2) [Includes: Beta-xylosidase (EC 3.2.1.37) (1,4-beta-D-xylan xylohydrolase) (Xylan 1,4-beta-xylosidase); Alpha-N-arabinofuranosidase (EC 3.2.1.55) (Alpha-L-arabinofuranosidase) (Arabinosidase)]	Xyl2	Medicago sativa subsp. varia (Alfalfa) (Medicago varia)	2.9588	1.17035	0.0228921	0.181954	-1.33807	DOWN	26.14	635	330	28	103	1839	61	612	1e-28	reviewed	774	alpha-N-arabinofuranosidase activity; proteinaceous extracellular matrix; xylan 1,4-beta-xylosidase activity; xylan catabolic process	GO:0046556; GO:0005578; GO:0009044; GO:0045493	Secreted ‚ extracellular space ‚ extracellular matrix.	-	-
GSMUA_Achr3G26150_001	3:26093253-26098451	sp|C0LGK4|Y2165_ARATH	Probable LRR receptor-like serine/threonine-protein kinase At2g16250 (EC 2.7.11.1)	At2g16250 F16F14.25	Arabidopsis thaliana (Mouse-ear cress)	2.99343	1.24837	0.0198871	0.165349	-1.26175	DOWN	51.38	578	253	12	523	2214	290	853	8e-177	reviewed	915	ATP binding; integral to membrane; plant-type cell wall; plasma membrane; plasmodesma; protein serine/threonine kinase activity	GO:0005524; GO:0016021; GO:0009505; GO:0005886; GO:0009506; GO:0004674	Cell membrane; Single-pass type I membrane protein.	-	ath:AT2G16250;
GSMUA_Achr6G36930_001	6:34805382-34806554	sp|Q9LXV2|MYB46_ARATH	Transcription factor MYB46 (Myb-related protein 46) (AtMYB46)	MYB46 At5g12870 T24H18.40	Arabidopsis thaliana (Mouse-ear cress)	3.01245	0.337357	3.42132e-05	0.00170255	-3.15859	DOWN	65.14	109	38	0	28	354	16	124	4e-47	reviewed	280	DNA binding; chromatin binding; defense response to fungus; nucleus; positive regulation of secondary cell wall biogenesis; positive regulation of transcription, DNA-dependent; response to salicylic acid stimulus; secondary cell wall biogenesis; sequence-specific DNA binding transcription factor activity; transcription, DNA-dependent	GO:0003677; GO:0003682; GO:0050832; GO:0005634; GO:1901348; GO:0045893; GO:0009751; GO:0009834; GO:0003700; GO:0006351	Nucleus.	-	ath:AT5G12870;
GSMUA_Achr3G08840_001	3:6397878-6400860	sp|B9DHD7|VAP22_ARATH	Vesicle-associated protein 2-2 (Plant VAP homolog 22) (AtPVA22) (VAMP-associated protein 2-2) (Vesicle-associated protein 27-2)	PVA22 VAP27-2 At1g08820 F22O13.31	Arabidopsis thaliana (Mouse-ear cress)	3.01281	0.713411	0.0046412	0.0656938	-2.0783	DOWN	60.66	122	47	1	19	384	5	125	2e-42	reviewed	386	endoplasmic reticulum membrane; integral to membrane; intracellular transport; plasma membrane; structural molecule activity; virus-host interaction	GO:0005789; GO:0016021; GO:0046907; GO:0005886; GO:0005198; GO:0019048	Endoplasmic reticulum membrane; Single-pass type IV membrane protein; Cytoplasmic side.	-	ath:AT1G08820;
GSMUA_Achr8G09710_001	8:6830588-6832386	sp|Q10N05|GT32_ORYSJ	Probable glucuronosyltransferase Os03g0287800 (EC 2.4.-.-)	Os03g0287800 LOC_Os03g17850	Oryza sativa subsp. japonica (Rice)	3.05114	0.65181	0.000607187	0.0155269	-2.22683	DOWN	50.31	326	136	10	34	960	21	337	4e-95	reviewed	415	Golgi membrane; galactosylgalactosylxylosylprotein 3-beta-glucuronosyltransferase activity; integral to membrane	GO:0000139; GO:0015018; GO:0016021	Golgi apparatus membrane; Single-pass type II membrane protein.	-	osa:4332485;
GSMUA_Achr3G24000_001	3:24678524-24682599	sp|O81765|PLRX4_ARATH	Pollen-specific leucine-rich repeat extensin-like protein 4 (AtPEX4) (Pollen-specific LRR/EXTENSIN4) (Cell wall hydroxyproline-rich glycoprotein)	PEX4 At4g33970 F17I5.160	Arabidopsis thaliana (Mouse-ear cress)	3.07299	0.624037	9.98718e-05	0.004075	-2.29994	DOWN	62.69	201	74	1	881	1483	170	369	3e-72	reviewed	699	cell wall; extracellular region; structural constituent of cell wall	GO:0005618; GO:0005576; GO:0005199	Secreted ‚ cell wall.	-	ath:AT4G33970;
GSMUA_Achr4G14310_001	4:10706987-10711388	sp|Q9LP24|Y1571_ARATH	Probable leucine-rich repeat receptor-like protein kinase At1g35710 (EC 2.7.11.1)	At1g35710 F14D7.1	Arabidopsis thaliana (Mouse-ear cress)	3.07461	0.93476	0.00731161	0.0884047	-1.71773	DOWN	36.64	262	145	1	254	976	235	496	5e-36	reviewed	1120	ATP binding; integral to membrane; protein serine/threonine kinase activity; protein tyrosine kinase activity	GO:0005524; GO:0016021; GO:0004674; GO:0004713	Membrane; Single-pass type I membrane protein.	-	ath:AT1G35710;
GSMUA_Achr5G27410_001	5:27921513-27927620	sp|Q9FGK3|MO25N_ARATH	Putative MO25-like protein At5g47540	At5g47540 MNJ7.13	Arabidopsis thaliana (Mouse-ear cress)	3.07482	0.390724	7.17451e-05	0.00308613	-2.97628	DOWN	43.06	281	158	2	4	843	44	323	1e-71	reviewed	343	-	-	-	-	ath:AT5G47540;
GSMUA_Achr6G16040_001	6:10707862-10710193	sp|Q9ZPN9|TBB2_ELEIN	Tubulin beta-2 chain (Beta-2-tubulin)	TUBB2 TUB2	Eleusine indica (Goosegrass) (Cynosurus indicus)	3.1032	0.984729	0.00991961	0.107078	-1.65596	DOWN	86.28	430	3	2	1	1122	1	430	0	reviewed	448	GTP binding; GTPase activity; cytoplasm; microtubule; microtubule-based process; protein polymerization; structural constituent of cytoskeleton	GO:0005525; GO:0003924; GO:0005737; GO:0005874; GO:0007017; GO:0051258; GO:0005200	Cytoplasm ‚ cytoskeleton.	-	-
GSMUA_Achr5G02190_001	5:1395008-1395609	sp|Q9SHE9|LBD4_ARATH	LOB domain-containing protein 4 (ASYMMETRIC LEAVES 2-like protein 6) (AS2-like protein 6)	LBD4 ASL6 At1g31320 T19E23.11	Arabidopsis thaliana (Mouse-ear cress)	3.10475	0.311328	0.000374854	0.0110879	-3.31797	DOWN	75.42	118	29	0	1	354	1	118	2e-53	reviewed	172	-	-	-	-	ath:AT1G31320;
GSMUA_Achr10G18780_001	10:25361652-25366127	sp|Q8S7W0|CSLA4_ORYSJ	Probable mannan synthase 4 (EC 2.4.1.-) (Cellulose synthase-like protein A4) (OsCslA4)	CSLA4 Os03g0169500 LOC_Os03g07350 OsJ_009219 OSJNBa0091P11.21	Oryza sativa subsp. japonica (Rice)	3.11588	0.989853	0.00669824	0.0831269	-1.65435	DOWN	71.5	393	112	0	427	1605	157	549	0	reviewed	549	Golgi membrane; integral to membrane; transferase activity, transferring glycosyl groups	GO:0000139; GO:0016021; GO:0016757	Golgi apparatus membrane; Multi-pass membrane protein.	-	dosa:Os03t0169500-01;osa:4331764;
GSMUA_Achr7G01870_001	7:1442045-1446710	sp|Q94AJ5|PGLR5_ARATH	Probable polygalacturonase At1g80170 (PG) (EC 3.2.1.15) (Pectinase At1g80170)	At1g80170 F18B13.25	Arabidopsis thaliana (Mouse-ear cress)	3.11704	0.634693	0.000426972	0.0121535	-2.29605	DOWN	46.06	406	182	5	25	1233	49	420	3e-116	reviewed	444	carbohydrate metabolic process; extracellular region; plant-type cell wall; polygalacturonase activity	GO:0005975; GO:0005576; GO:0009505; GO:0004650	Secreted ‚ cell wall.	-	ath:AT1G80170;
GSMUA_Achr6G11260_001	6:7483729-7488694	sp|Q6Z746|MP702_ORYSJ	Microtubule-associated protein 70-2 (AtMAP70-2) (70 kDa microtubule-associated protein 2)	MAP70.2 Os02g0736100 LOC_Os02g50320 P0487D09.19-1	Oryza sativa subsp. japonica (Rice)	3.12586	1.38323	0.0361132	0.235004	-1.17621	DOWN	79.68	571	109	6	166	1863	30	598	0	reviewed	599	cytoplasm; microtubule	GO:0005737; GO:0005874	Cytoplasm ‚ cytoskeleton.	-	dosa:Os02t0736100-01;osa:4330654;
GSMUA_Achr8G07290_001	8:4813367-4815168	sp|O48928|C77A3_SOYBN	Cytochrome P450 77A3 (EC 1.14.-.-)	CYP77A3	Glycine max (Soybean) (Glycine hispida)	3.14702	0.368161	2.41245e-06	0.000204086	-3.09558	DOWN	43.74	471	220	7	124	1440	49	506	2e-131	reviewed	513	electron carrier activity; heme binding; iron ion binding; monooxygenase activity; oxidoreductase activity, acting on paired donors, with incorporation or reduction of molecular oxygen	GO:0009055; GO:0020037; GO:0005506; GO:0004497; GO:0016705	-	-	-
GSMUA_Achr8G06310_001	8:4096536-4101743	sp|Q9LQF2|CINV1_ARATH	Alkaline/neutral invertase CINV1 (EC 3.2.1.26) (Cytosolic invertase 1) (AtCYT-INV1)	CINV1 At1g35580 F15O4.33	Arabidopsis thaliana (Mouse-ear cress)	3.15554	1.22048	0.0155269	0.141969	-1.37044	DOWN	59.82	453	177	2	487	1842	87	535	0	reviewed	551	cellular amino acid metabolic process; cytosol; glycopeptide alpha-N-acetylgalactosaminidase activity; nucleus; plasma membrane; response to hydrogen peroxide; root development; sucrose alpha-glucosidase activity; sucrose catabolic process	GO:0006520; GO:0005829; GO:0033926; GO:0005634; GO:0005886; GO:0042542; GO:0048364; GO:0004575; GO:0005987	Cytoplasm ‚ cytosol. Membrane; Peripheral membrane protein. Nucleus.	-	ath:AT1G35580;
GSMUA_Achr3G00260_001	3:248729-252732	sp|P54774|CDC48_SOYBN	Cell division cycle protein 48 homolog (Valosin-containing protein homolog) (VCP)	CDC48	Glycine max (Soybean) (Glycine hispida)	3.16495	1.27145	0.0302406	0.213612	-1.31571	DOWN	90.36	197	19	0	1	591	51	247	5e-120	reviewed	807	ATP binding; cell cycle; nucleoside-triphosphatase activity; plasma membrane	GO:0005524; GO:0007049; GO:0017111; GO:0005886	Cell membrane; Peripheral membrane protein.	-	gmx:547850;
GSMUA_Achr3G13490_001	3:10853984-10856133	sp|Q9CAA9|BH049_ARATH	Transcription factor bHLH49 (Basic helix-loop-helix protein 49) (AtbHLH49) (bHLH 49) (Transcription factor EN 82) (bHLH transcription factor bHLH049)	BHLH49 EN82 At1g68920 T6L1.10	Arabidopsis thaliana (Mouse-ear cress)	3.19196	0.650856	0.000238776	0.00788024	-2.29403	DOWN	44.34	318	144	10	292	1185	121	425	6e-58	reviewed	486	DNA binding; nucleus; sequence-specific DNA binding transcription factor activity; transcription, DNA-dependent	GO:0003677; GO:0005634; GO:0003700; GO:0006351	Nucleus.	-	ath:AT1G68920;
GSMUA_Achr7G16150_001	7:13231561-13232926	sp|Q8GSM7|HST_TOBAC	Shikimate O-hydroxycinnamoyltransferase (EC 2.3.1.133) (Hydroxycinnamoyl transferase) (Hydroxycinnamoyl-Coenzyme A shikimate/quinate hydroxycinnamoyltransferase)	HST HCT	Nicotiana tabacum (Common tobacco)	3.19908	0.881875	0.00345751	0.0538002	-1.85901	DOWN	42.36	432	232	6	1	1251	1	430	3e-113	reviewed	435	shikimate O-hydroxycinnamoyltransferase activity	GO:0047172	-	-	-
GSMUA_Achr3G07980_001	3:5590157-5597535	sp|Q84RK2|FAP2_ARATH	Fatty-acid-binding protein 2 (AtFAP2) (Chalcone-flavanone isomerase family protein 2)	FAP2 At2g26310 T1D16.5	Arabidopsis thaliana (Mouse-ear cress)	3.2029	0.864471	0.0018096	0.0339272	-1.88949	DOWN	48.94	378	172	9	331	1437	33	398	3e-103	reviewed	398	chloroplast stroma; fatty acid binding; intramolecular lyase activity	GO:0009570; GO:0005504; GO:0016872	Plastid ‚ chloroplast stroma.	-	ath:AT2G26310;
GSMUA_Achr8G13570_001	8:10323275-10325421	sp|Q9FYJ6|BH111_ARATH	Transcription factor bHLH111 (Basic helix-loop-helix protein 111) (AtbHLH111) (bHLH 111) (Transcription factor EN 66) (bHLH transcription factor bHLH111)	BHLH111 EN66 At1g31050 F17F8.3	Arabidopsis thaliana (Mouse-ear cress)	3.23178	1.29099	0.0300905	0.213077	-1.32385	DOWN	50.67	150	67	4	799	1239	173	318	2e-32	reviewed	319	DNA binding; nucleus; regulation of transcription, DNA-dependent; transcription, DNA-dependent	GO:0003677; GO:0005634; GO:0006355; GO:0006351	Nucleus.	-	-
GSMUA_Achr7G21970_001	7:24586421-24589150	sp|Q9LVM0|Y5830_ARATH	Probable inactive receptor kinase At5g58300	At5g58300 MCK7.17	Arabidopsis thaliana (Mouse-ear cress)	3.23366	0.756592	0.000789277	0.0186335	-2.09558	DOWN	56.07	321	79	4	769	1548	326	645	4e-108	reviewed	654	ATP binding; integral to membrane; plasma membrane; protein kinase activity	GO:0005524; GO:0016021; GO:0005886; GO:0004672	Membrane; Single-pass membrane protein.	-	ath:AT5G58300;
GSMUA_Achr2G20760_001	2:20507420-20507897	sp|Q1ECI2|ERF23_ARATH	Ethylene-responsive transcription factor ERF023	ERF023 At1g01250 F6F3.6	Arabidopsis thaliana (Mouse-ear cress)	3.23911	1.12874	0.0490598	0.283425	-1.52089	DOWN	72.97	74	20	0	25	246	45	118	5e-22	reviewed	192	DNA binding; ethylene mediated signaling pathway; nucleus; sequence-specific DNA binding transcription factor activity; transcription, DNA-dependent	GO:0003677; GO:0009873; GO:0005634; GO:0003700; GO:0006351	Nucleus.	-	ath:AT1G01250;
GSMUA_Achr3G05420_001	3:3571566-3577864	sp|Q9LKI5|XPF_ARATH	DNA repair endonuclease UVH1 (EC 3.1.-.-) (DNA excision repair protein XP-F homolog) (Ultraviolet hypersensitive 1) (AtRAD1)	UVH1 RAD1 At5g41150 MEE6.22	Arabidopsis thaliana (Mouse-ear cress)	3.25911	1.43538	0.0458313	0.270816	-1.18304	DOWN	62.52	547	181	3	10	1578	410	956	0	reviewed	956	double-strand break repair via homologous recombination; meiotic mismatch repair; nucleotide-excision repair factor 1 complex; nucleotide-excision repair, DNA incision, 5'-to lesion; resolution of meiotic recombination intermediates; response to oxidative stress; response to radiation; single-stranded DNA binding; single-stranded DNA specific endodeoxyribonuclease activity	GO:0000724; GO:0000710; GO:0000110; GO:0006296; GO:0000712; GO:0006979; GO:0009314; GO:0003697; GO:0000014	Nucleus.	-	ath:AT5G41150;
GSMUA_Achr2G01540_001	2:7389628-7395546	sp|Q8VZU2|SY132_ARATH	Syntaxin-132 (AtSYP132)	SYP132 At5g08080 T22D6.20	Arabidopsis thaliana (Mouse-ear cress)	3.29545	1.0075	0.00851089	0.097428	-1.70969	DOWN	68.98	274	82	1	13	834	8	278	1e-114	reviewed	304	integral to membrane; intracellular protein transport; vesicle-mediated transport	GO:0016021; GO:0006886; GO:0016192	Membrane; Single-pass type IV membrane protein.	-	ath:AT5G08080;
GSMUA_Achr2G13630_001	2:15694372-15694983	sp|Q9SC19|UPTG1_SOLTU	Alpha-1,4-glucan-protein synthase [UDP-forming] 1 (EC 2.4.1.-) (Reversibly glycosylated polypeptide 1) (RGP1) (UDP-glucose:protein transglucosylase 1) (UPTG 1)	UPTG1	Solanum tuberosum (Potato)	3.30732	0.285094	0.000647258	0.0162	-3.53615	DOWN	84.55	123	19	0	1	369	220	342	7e-73	reviewed	365	Golgi apparatus; cell wall; cellulose biosynthetic process; extracellular region; intramolecular transferase activity; plasmodesma; transferase activity, transferring glycosyl groups	GO:0005794; GO:0005618; GO:0030244; GO:0005576; GO:0016866; GO:0009506; GO:0016757	Secreted ‚ cell wall. Cell junction ‚ plasmodesma. Golgi apparatus.	-	-
GSMUA_Achr1G18610_001	1:13911761-13912865	sp|P80073|MYB2_PHYPA	Myb-related protein Pp2	PP2 PHYPADRAFT_100368	Physcomitrella patens subsp. patens (Moss)	3.30889	1.04692	0.0181648	0.156751	-1.66019	DOWN	71.54	130	37	0	1	390	1	130	2e-65	reviewed	421	DNA binding; chromatin binding; nucleus; regulation of transcription, DNA-dependent; transcription, DNA-dependent	GO:0003677; GO:0003682; GO:0005634; GO:0006355; GO:0006351	Nucleus.	-	ppp:PHYPADRAFT_100368;
GSMUA_Achr4G02100_001	4:1887395-1890431	sp|Q69L19|CSLC2_ORYSJ	Probable xyloglucan glycosyltransferase 2 (EC 2.4.1.-) (Cellulose synthase-like protein C2) (OsCslC2)	CSLC2 Os09g0428000 LOC_Os09g25900 OJ1299_A11.39 OsJ_028287 P0689B09.2	Oryza sativa subsp. japonica (Rice)	3.31443	1.19044	0.00958466	0.104939	-1.47726	DOWN	71.75	676	87	6	55	1776	24	697	0	reviewed	698	Golgi membrane; integral to membrane; nucleus; plasma membrane; transferase activity, transferring glycosyl groups	GO:0000139; GO:0016021; GO:0005634; GO:0005886; GO:0016757	Golgi apparatus membrane; Multi-pass membrane protein.	-	osa:4347118;
GSMUA_Achr7G08810_001	7:7180379-7183194	sp|Q9LHF1|LRX4_ARATH	Leucine-rich repeat extensin-like protein 4 (AtLRX4) (LRR/EXTENSIN4) (Cell wall hydroxyproline-rich glycoprotein)	LRX4 At3g24480 MXP5.6	Arabidopsis thaliana (Mouse-ear cress)	3.31649	0.830592	0.000474961	0.0131151	-1.99745	DOWN	64.84	364	89	3	100	1077	34	396	5e-156	reviewed	494	extracellular region; plant-type cell wall; plasmodesma; structural constituent of cell wall	GO:0005576; GO:0009505; GO:0009506; GO:0005199	Secreted ‚ cell wall.	-	ath:AT3G24480;
GSMUA_Achr5G18050_001	5:19301410-19306873	sp|Q9STM3|REF6_ARATH	Lysine-specific demethylase REF6 (EC 1.14.11.-) (Jumonji domain-containing protein 12) (Lysine-specific histone demethylase REF6) (Protein RELATIVE OF EARLY FLOWERING 6)	REF6 JMJ12 PKDM9A At3g48430 T29H11_50	Arabidopsis thaliana (Mouse-ear cress)	3.34061	0.832903	0.000536503	0.0142426	-2.00389	DOWN	33.54	474	264	10	154	1446	13	478	1e-62	reviewed	1360	histone H3-K9 demethylation; leaf development; negative regulation of histone acetylation; nucleic acid binding; nucleus; oxidoreductase activity, acting on single donors with incorporation of molecular oxygen, incorporation of two atoms of oxygen; regulation of transcription, DNA-dependent; response to brassinosteroid stimulus; transcription, DNA-dependent; unidimensional cell growth; vegetative…	GO:0033169; GO:0048366; GO:0035067; GO:0003676; GO:0005634; GO:0016702; GO:0006355; GO:0009741; GO:0006351; GO:0009826; GO:0010228; GO:0008270	Nucleus.	-	ath:AT3G48430;
GSMUA_Achr6G14700_001	6:9737951-9746982	sp|Q8H184|PT106_ARATH	Probable sugar phosphate/phosphate translocator At1g06470	At1g06470 F12K11.18	Arabidopsis thaliana (Mouse-ear cress)	3.36355	1.37722	0.0308672	0.216403	-1.28823	DOWN	67.02	379	103	3	388	1524	56	412	8e-131	reviewed	414	carbohydrate transport; integral to membrane	GO:0008643; GO:0016021	Membrane; Multi-pass membrane protein.	-	ath:AT1G06470;
GSMUA_Achr11G07560_001	11:5891946-5893288	sp|Q7XSQ9|PIP12_ORYSJ	Probable aquaporin PIP1-2 (OsPIP1;2) (Plasma membrane intrinsic protein 1-2)	PIP1-2 Os04g0559700 LOC_Os04g47220 OsJ_015100 OSJNBa0084K11.2	Oryza sativa subsp. japonica (Rice)	3.36393	0.526643	0.00015535	0.00571396	-2.67525	DOWN	92.68	287	20	1	6	863	1	287	0	reviewed	288	anchored to plasma membrane; chloroplast envelope; integral to membrane; mitochondrion; response to salt stress; response to water deprivation; transporter activity; vacuole; water transport	GO:0046658; GO:0009941; GO:0016021; GO:0005739; GO:0009651; GO:0009414; GO:0005215; GO:0005773; GO:0006833	Cell membrane; Multi-pass membrane protein.	-	-
GSMUA_Achr3G01790_001	3:1209156-1210891	sp|F4HZQ7|WTR5_ARATH	WAT1-related protein At1g21890	At1g21890 T26F17.11	Arabidopsis thaliana (Mouse-ear cress)	3.3977	0.301707	2.08561e-06	0.000181582	-3.49334	DOWN	55.62	347	143	2	1	1011	1	346	8e-115	reviewed	389	integral to membrane	GO:0016021	Membrane; Multi-pass membrane protein.	-	ath:AT1G21890;
GSMUA_Achr5G23320_001	5:25077109-25078323	tr|M0T107|M0T107_MUSAM	Malate dehydrogenase (EC 1.1.1.37)	-	Musa acuminata subsp. malaccensis (Wild banana) (Musa malaccensis)	3.40829	1.2914	0.0311698	0.217684	-1.40012	DOWN	100	314	0	0	1	942	1	314	0	unreviewed	314	L-malate dehydrogenase activity; cellular carbohydrate metabolic process; malate metabolic process; tricarboxylic acid cycle	GO:0030060; GO:0044262; GO:0006108; GO:0006099	-	-	-
GSMUA_Achr3G31360_001	3:29694884-29699874	sp|Q9SGP2|HSL1_ARATH	Receptor-like protein kinase HSL1 (EC 2.7.11.1) (Protein HAESA-LIKE1)	HSL1 At1g28440 F3M18.12	Arabidopsis thaliana (Mouse-ear cress)	3.41585	1.42252	0.0159719	0.144759	-1.2638	DOWN	49.02	820	210	12	199	2043	139	955	0	reviewed	996	ATP binding; integral to membrane; plasma membrane; protein serine/threonine kinase activity	GO:0005524; GO:0016021; GO:0005886; GO:0004674	Cell membrane; Single-pass type I membrane protein.	-	ath:AT1G28440;
GSMUA_Achr7G08930_001	7:7315657-7317469	sp|Q9LU14|APG2_ARATH	GDSL esterase/lipase APG (EC 3.1.1.-) (Extracellular lipase APG)	APG At3g16370 MYA6.18 T2O4.2	Arabidopsis thaliana (Mouse-ear cress)	3.41652	0.306933	4.09056e-07	4.76213e-05	-3.47653	DOWN	69.47	321	98	0	97	1059	27	347	3e-162	reviewed	353	apoplast; hydrolase activity, acting on ester bonds; lipid catabolic process	GO:0048046; GO:0016788; GO:0016042	Secreted.	-	ath:AT3G16370;
GSMUA_Achr6G17700_001	6:11905498-11910538	tr|M0T7W8|M0T7W8_MUSAM	Aldehyde dehydrogenase	-	Musa acuminata subsp. malaccensis (Wild banana) (Musa malaccensis)	3.42007	1.4274	0.031893	0.221332	-1.26064	DOWN	100	487	0	0	1	1461	1	487	0	unreviewed	487	aldehyde dehydrogenase [NAD(P)+] activity; cellular aldehyde metabolic process	GO:0004030; GO:0006081	-	-	-
GSMUA_Achr5G13450_001	5:9653773-9656247	tr|M0SY74|M0SY74_MUSAM	Malate dehydrogenase (EC 1.1.1.37)	-	Musa acuminata subsp. malaccensis (Wild banana) (Musa malaccensis)	3.42672	1.23301	0.0240436	0.186606	-1.47464	DOWN	100	309	0	0	1	927	1	309	0	unreviewed	309	L-malate dehydrogenase activity; cellular carbohydrate metabolic process; malate metabolic process; tricarboxylic acid cycle	GO:0030060; GO:0044262; GO:0006108; GO:0006099	-	-	-
GSMUA_Achr10G14570_001	10:22768096-22769188	sp|Q9SUQ2|CRF2_ARATH	Ethylene-responsive transcription factor CRF2 (Protein CYTOKININ RESPONSE FACTOR 2)	CRF2 ERF064 At4g23750 F9D16.220	Arabidopsis thaliana (Mouse-ear cress)	3.46173	1.42792	0.0476979	0.277834	-1.27758	DOWN	86	50	7	0	439	588	129	178	2e-21	reviewed	343	DNA binding; cotyledon development; cytokinin mediated signaling pathway; cytoplasm; ethylene mediated signaling pathway; nucleus; root development; sequence-specific DNA binding transcription factor activity; transcription factor import into nucleus; transcription, DNA-dependent	GO:0003677; GO:0048825; GO:0009736; GO:0005737; GO:0009873; GO:0005634; GO:0048364; GO:0003700; GO:0042991; GO:0006351	Cytoplasm. Nucleus.	-	ath:AT4G23750;
GSMUA_Achr7G17860_001	7:20696027-20700109	sp|Q9FZP1|HPSE3_ARATH	Heparanase-like protein 3 (EC 3.2.-.-)	At5g34940 MGG23.2 T2L5.6 T2L5.7	Arabidopsis thaliana (Mouse-ear cress)	3.48476	1.13339	0.00621793	0.0794578	-1.62042	DOWN	57.97	502	184	4	151	1578	33	533	0	reviewed	536	beta-glucuronidase activity; extracellular region; lysosomal membrane; plant-type cell wall	GO:0004566; GO:0005576; GO:0005765; GO:0009505	Lysosome membrane; Peripheral membrane protein. Secreted.	-	ath:AT5G34940;
GSMUA_Achr11G04790_001	11:3620742-3625219	sp|Q8LEB6|Y5185_ARATH	Probable receptor-like protein kinase At5g18500 (EC 2.7.11.1)	At5g18500 T28N17.1	Arabidopsis thaliana (Mouse-ear cress)	3.49693	1.47802	0.039265	0.248196	-1.24242	DOWN	76.28	312	74	0	298	1233	129	440	2e-168	reviewed	484	ATP binding; integral to membrane; plasma membrane; protein serine/threonine kinase activity	GO:0005524; GO:0016021; GO:0005886; GO:0004674	Cell membrane; Single-pass membrane protein.	-	ath:AT5G18500;
GSMUA_Achr6G07540_001	6:5127649-5131851	sp|Q67VS7|CSLA9_ORYSJ	Probable mannan synthase 9 (EC 2.4.1.-) (Cellulose synthase-like protein A9) (OsCslA9)	CSLA9 Os06g0625700 LOC_Os06g42020 OsJ_021176 OSJNBa0072A21.15	Oryza sativa subsp. japonica (Rice)	3.50733	1.62379	0.047752	0.278022	-1.11101	DOWN	76.21	517	115	2	55	1581	11	527	0	reviewed	527	Golgi membrane; integral to membrane; transferase activity, transferring glycosyl groups	GO:0000139; GO:0016021; GO:0016757	Golgi apparatus membrane; Multi-pass membrane protein.	-	osa:4341571;
GSMUA_Achr6G21190_001	6:16726091-16726706	sp|Q9LU93|MAD2_ARATH	Mitotic spindle checkpoint protein MAD2	MAD2 At3g25980 MPE11.15	Arabidopsis thaliana (Mouse-ear cress)	3.51978	1.12483	0.0400313	0.251602	-1.64578	DOWN	87.95	83	10	0	1	249	126	208	9e-48	reviewed	209	cell division; chromocenter; cytoplasm; kinetochore; mitosis; mitotic spindle assembly checkpoint; nuclear envelope	GO:0051301; GO:0010369; GO:0005737; GO:0000776; GO:0007067; GO:0007094; GO:0005635	Nucleus.	-	ath:AT3G25980;
GSMUA_Achr11G02790_001	11:1986784-1990469	sp|O64645|SOC1_ARATH	MADS-box protein SOC1 (Agamous-like MADS-box protein AGL20) (Protein SUPPRESSOR OF CONSTANS OVEREXPRESSION 1)	SOC1 AGL20 At2g45660 F17K2.19	Arabidopsis thaliana (Mouse-ear cress)	3.52821	1.0701	0.0248899	0.189621	-1.72119	DOWN	63.19	144	50	2	1	426	1	143	1e-53	reviewed	214	DNA binding; cytoplasm; flower development; maintenance of inflorescence meristem identity; nucleus; positive regulation of flower development; positive regulation of transcription, DNA-dependent; protein import into nucleus, translocation; response to cold; response to gibberellin stimulus; sequence-specific DNA binding transcription factor activity; transcription, DNA-dependent	GO:0003677; GO:0005737; GO:0009908; GO:0010077; GO:0005634; GO:0009911; GO:0045893; GO:0000060; GO:0009409; GO:0009739; GO:0003700; GO:0006351	Nucleus. Cytoplasm.	-	ath:AT2G45660;
GSMUA_Achr2G15470_001	2:16771942-16778744	sp|Q5QNA6|SCRL2_ORYSJ	SCAR-like protein 2	Os01g0208600 LOC_Os01g11040 OSJNBa0016I09.25	Oryza sativa subsp. japonica (Rice)	3.54622	0.553628	2.21364e-06	0.000189447	-2.67929	DOWN	45.58	498	225	9	1	1377	1	491	2e-105	reviewed	1334	cytoplasm; cytoskeleton	GO:0005737; GO:0005856	Cytoplasm ‚ cytoskeleton.	-	dosa:Os01t0208600-01;osa:9268854;
GSMUA_Achr6G01970_001	6:1269899-1274247	sp|Q9FPS4|UBP23_ARATH	Ubiquitin carboxyl-terminal hydrolase 23 (EC 3.4.19.12) (Deubiquitinating enzyme 23) (AtUBP23) (Ubiquitin thioesterase 23) (Ubiquitin-specific-processing protease 23)	UBP23 At5g57990 MTI20.25	Arabidopsis thaliana (Mouse-ear cress)	3.55344	1.02704	0.00133145	0.0273609	-1.79073	DOWN	68.33	281	87	2	1	840	152	431	6e-126	reviewed	859	cysteine-type peptidase activity; ubiquitin thiolesterase activity; ubiquitin-dependent protein catabolic process	GO:0008234; GO:0004221; GO:0006511	-	-	ath:AT5G57990;
GSMUA_Achr10G08990_001	10:19005251-19009334	sp|Q93Y06|Y5720_ARATH	Probable inactive receptor kinase At5g67200	At5g67200 K21H1.16	Arabidopsis thaliana (Mouse-ear cress)	3.55777	0.42898	1.17694e-06	0.000111453	-3.05199	DOWN	58.64	295	111	5	1036	1890	366	659	2e-103	reviewed	669	ATP binding; integral to membrane; plasma membrane; protein kinase activity	GO:0005524; GO:0016021; GO:0005886; GO:0004672	Membrane; Single-pass membrane protein.	-	ath:AT5G67200;
GSMUA_Achr3G05740_001	3:3845784-3848599	tr|M0SC42|M0SC42_MUSAM	Pectinesterase (EC 3.1.1.11)	-	Musa acuminata subsp. malaccensis (Wild banana) (Musa malaccensis)	3.6	0.466206	9.76778e-06	0.000652359	-2.94896	DOWN	100	401	0	0	1	1203	1	401	0	unreviewed	401	aspartyl esterase activity; cell wall; cell wall modification; enzyme inhibitor activity; negative regulation of catalytic activity; pectinesterase activity	GO:0045330; GO:0005618; GO:0042545; GO:0004857; GO:0043086; GO:0030599	-	-	-
GSMUA_Achr6G19650_001	6:13943554-13948730	sp|Q93XX5|Y5713_ARATH	PI-PLC X domain-containing protein At5g67130	At5g67130 K21H1.9	Arabidopsis thaliana (Mouse-ear cress)	3.60501	1.41077	0.0247382	0.189621	-1.35352	DOWN	56.42	296	126	1	181	1059	73	368	1e-120	reviewed	426	anchored to plasma membrane; lipid metabolic process; phosphoric diester hydrolase activity	GO:0046658; GO:0006629; GO:0008081	Cell membrane; Lipid-anchor ‚ GPI-anchor.	-	ath:AT5G67130;
GSMUA_Achr8G00030_001	8:10629-16216	sp|Q38772|CDC2A_ANTMA	Cell division control protein 2 homolog A (EC 2.7.11.22) (EC 2.7.11.23)	CDC2A	Antirrhinum majus (Garden snapdragon)	3.61771	1.33065	0.0165169	0.147808	-1.44295	DOWN	90.41	292	28	0	49	924	3	294	0	reviewed	294	ATP binding; RNA polymerase II carboxy-terminal domain kinase activity; cell division; cyclin-dependent protein serine/threonine kinase activity; mitosis	GO:0005524; GO:0008353; GO:0051301; GO:0004693; GO:0007067	-	-	-
GSMUA_Achr7G03440_001	7:2744066-2745724	sp|Q9LY87|RGLG2_ARATH	E3 ubiquitin-protein ligase RGLG2 (EC 6.3.2.-) (RING domain ligase 2)	RGLG2 At5g14420 F18O22.210	Arabidopsis thaliana (Mouse-ear cress)	3.62929	0.84368	0.00146466	0.0293857	-2.10492	DOWN	62.46	285	98	2	131	961	80	363	2e-112	reviewed	468	auxin metabolic process; cytokinin metabolic process; negative regulation of response to water deprivation; nucleus; plasma membrane; ubiquitin-protein ligase activity; zinc ion binding	GO:0009850; GO:0009690; GO:0080148; GO:0005634; GO:0005886; GO:0004842; GO:0008270	Cell membrane; Lipid-anchor.	-	ath:AT5G14420;
GSMUA_Achr2G00010_001	2:50819-52373	sp|Q8RY82|FB121_ARATH	F-box protein At2g32560	At2g32560 T26B15.12	Arabidopsis thaliana (Mouse-ear cress)	3.63596	1.55349	0.046686	0.27399	-1.22683	DOWN	53.15	333	136	6	166	1143	47	366	5e-120	reviewed	371	-	-	-	-	ath:AT2G32560;
GSMUA_Achr7G24650_001	7:26572002-26574166	sp|P25848|PHY1_CERPU	Light-sensor Protein kinase [Includes: Phytochrome; Protein kinase (EC 2.7.11.1)]	PHY1 PHY	Ceratodon purpureus (Fire moss) (Dicranum purpureum)	3.65327	1.08271	0.0028063	0.0465181	-1.75454	DOWN	35.67	300	176	9	634	1491	1005	1301	3e-40	reviewed	1307	ATP binding; detection of visible light; phosphorelay sensor kinase activity; photoreceptor activity; plasma membrane; protein serine/threonine kinase activity; protein-chromophore linkage; regulation of transcription, DNA-dependent; signal transduction by phosphorylation; transcription, DNA-dependent	GO:0005524; GO:0009584; GO:0000155; GO:0009881; GO:0005886; GO:0004674; GO:0018298; GO:0006355; GO:0023014; GO:0006351	Cell membrane.	-	-
GSMUA_Achr7G03630_001	7:2866291-2878028	sp|Q8L7E3|VSR7_ARATH	Vacuolar-sorting receptor 7 (AtVSR7) (BP80-like protein f) (AtBP80f) (Epidermal growth factor receptor-like protein 3) (AtELP3)	VSR7 BP80F ELP3 At4g20110 F18F4.210	Arabidopsis thaliana (Mouse-ear cress)	3.65922	1.58001	0.0196065	0.164847	-1.2116	DOWN	58.11	623	187	8	1318	3000	4	614	0	reviewed	625	Golgi membrane; calcium ion binding; integral to membrane; protein transport	GO:0000139; GO:0005509; GO:0016021; GO:0015031	Golgi apparatus membrane.	-	ath:AT4G20110;
GSMUA_Achr5G23380_001	5:25124325-25127618	sp|A5JTQ3|XYL2_MEDSV	Beta-xylosidase/alpha-L-arabinofuranosidase 2 (Xylan 1,4-beta-xylosidase/Alpha-N-arabinofuranosidase 2) (MsXyl2) [Includes: Beta-xylosidase (EC 3.2.1.37) (1,4-beta-D-xylan xylohydrolase) (Xylan 1,4-beta-xylosidase); Alpha-N-arabinofuranosidase (EC 3.2.1.55) (Alpha-L-arabinofuranosidase) (Arabinosidase)]	Xyl2	Medicago sativa subsp. varia (Alfalfa) (Medicago varia)	3.66573	1.08764	0.00183474	0.0341218	-1.75289	DOWN	68.56	776	186	5	82	2331	31	774	0	reviewed	774	alpha-N-arabinofuranosidase activity; proteinaceous extracellular matrix; xylan 1,4-beta-xylosidase activity; xylan catabolic process	GO:0046556; GO:0005578; GO:0009044; GO:0045493	Secreted ‚ extracellular space ‚ extracellular matrix.	-	-
GSMUA_Achr3G26960_001	3:26601824-26605335	sp|P27450|CX32_ARATH	Probable serine/threonine-protein kinase Cx32, chloroplastic (EC 2.7.11.1)	At4g35600 F8D20.110	Arabidopsis thaliana (Mouse-ear cress)	3.66787	0.37727	2.06826e-06	0.000181001	-3.28127	DOWN	57.45	329	95	4	196	1059	63	387	9e-123	reviewed	419	ATP binding; chloroplast; protein serine/threonine kinase activity	GO:0005524; GO:0009507; GO:0004674	Plastid ‚ chloroplast.	-	ath:AT4G35600;
GSMUA_Achr7G14040_001	7:11221532-11223510	sp|Q9FJ45|GDL83_ARATH	GDSL esterase/lipase At5g45910 (EC 3.1.1.-) (Extracellular lipase At5g45910)	At5g45910 K15I22.11	Arabidopsis thaliana (Mouse-ear cress)	3.73858	0.816415	0.000557959	0.0146153	-2.19512	DOWN	44.92	354	165	5	250	1245	25	370	4e-89	reviewed	372	extracellular region; hydrolase activity, acting on ester bonds; lipid catabolic process	GO:0005576; GO:0016788; GO:0016042	Secreted.	-	ath:AT5G45910;
GSMUA_Achr7G01020_001	7:791674-797185	sp|C0LGQ9|Y4294_ARATH	Probable LRR receptor-like serine/threonine-protein kinase At4g20940 (EC 2.7.11.1)	At4g20940 T13K14.100	Arabidopsis thaliana (Mouse-ear cress)	3.77202	1.56563	0.0190048	0.162343	-1.2686	DOWN	83.22	292	48	1	1405	2277	734	1025	2e-151	reviewed	1037	ATP binding; integral to membrane; plasma membrane; protein serine/threonine kinase activity	GO:0005524; GO:0016021; GO:0005886; GO:0004674	Cell membrane; Single-pass type I membrane protein.	-	ath:AT4G20940;
GSMUA_Achr6G04910_001	6:3337057-3342857	sp|Q8RWW0|ALE2_ARATH	Receptor-like serine/threonine-protein kinase ALE2 (EC 2.7.11.1) (Protein ABNORMAL LEAF SHAPE 2)	ALE2 At2g20300 F11A3.15	Arabidopsis thaliana (Mouse-ear cress)	3.78804	1.09778	0.00182463	0.0340996	-1.78686	DOWN	50.59	589	207	10	136	1773	95	642	9e-164	reviewed	744	ATP binding; cell differentiation; cuticle development; integral to membrane; organ formation; plasma membrane; protein autophosphorylation; protein serine/threonine kinase activity; protoderm histogenesis; shoot system development	GO:0005524; GO:0030154; GO:0042335; GO:0016021; GO:0048645; GO:0005886; GO:0046777; GO:0004674; GO:0010068; GO:0048367	Cell membrane; Single-pass type I membrane protein.	-	ath:AT2G20300;
GSMUA_Achr5G21950_001	5:24088744-24110802	sp|Q5Z8Y4|USP_ORYSJ	UDP-sugar pyrophosphorylase (EC 2.7.7.64)	USP Os06g0701200 LOC_Os06g48760 OsJ_021664 P0596H10.4	Oryza sativa subsp. japonica (Rice)	3.80521	1.41142	0.0119447	0.120105	-1.43083	DOWN	76.52	592	139	0	61	1836	25	616	0	reviewed	616	UDP-D-galactose metabolic process; UDP-L-arabinose metabolic process; UDP-glucose metabolic process; UDP-glucuronate metabolic process; UTP:arabinose-1-phosphate uridylyltransferase activity; UTP:galactose-1-phosphate uridylyltransferase activity; UTP:glucose-1-phosphate uridylyltransferase activity; UTP:xylose-1-phosphate uridylyltransferase activity; glucuronate-1-phosphate uridylyltransferase …	GO:0052573; GO:0033356; GO:0006011; GO:0046398; GO:0010491; GO:0017103; GO:0003983; GO:0047338; GO:0047350; GO:0009555; GO:0046686	-	-	dosa:Os06t0701200-01;osa:4341967;
GSMUA_Achr2G04000_001	2:9528544-9532408	sp|Q67Y83|SCP51_ARATH	Serine carboxypeptidase-like 51 (EC 3.4.16.-)	SCPL51 At2g27920 T1E2.16	Arabidopsis thaliana (Mouse-ear cress)	3.82203	1.09857	0.00239134	0.0415123	-1.79871	DOWN	58.94	436	166	6	220	1497	29	461	4e-176	reviewed	461	extracellular region; proteolysis; serine-type carboxypeptidase activity	GO:0005576; GO:0006508; GO:0004185	Secreted.	-	ath:AT2G27920;
GSMUA_Achr6G25940_001	6:26890399-26899364	sp|C0LGG8|Y5343_ARATH	Probable LRR receptor-like serine/threonine-protein kinase At1g53430 (EC 2.7.11.1)	At1g53430 T3F20.25	Arabidopsis thaliana (Mouse-ear cress)	3.82484	1.4953	0.00962851	0.105283	-1.35497	DOWN	56.33	964	381	15	73	2892	58	1005	0	reviewed	1038	ATP binding; integral to membrane; plasma membrane; protein serine/threonine kinase activity	GO:0005524; GO:0016021; GO:0005886; GO:0004674	Cell membrane; Single-pass type I membrane protein.	-	ath:AT1G53430;
GSMUA_Achr10G02600_001	10:7490148-7490471	sp|Q9LUD7|CALS8_ARATH	Putative callose synthase 8 (EC 2.4.1.34) (1,3-beta-glucan synthase) (Protein GLUCAN SYNTHASE-LIKE 4)	CALS8 GSL4 At3g14570 MIE1.7	Arabidopsis thaliana (Mouse-ear cress)	3.82651	0	0.0118573	0.119605	-1.79769e+308	DOWN	76.47	68	16	0	1	204	1266	1333	4e-26	reviewed	1976	(1->3)-beta-D-glucan biosynthetic process; 1,3-beta-D-glucan synthase activity; 1,3-beta-D-glucan synthase complex; integral to membrane; regulation of cell shape	GO:0006075; GO:0003843; GO:0000148; GO:0016021; GO:0008360	Cell membrane; Multi-pass membrane protein.	-	ath:AT3G14570;
GSMUA_Achr7G15100_001	7:12117743-12119499	sp|O48818|EXPA4_ARATH	Expansin-A4 (AtEXPA4) (Alpha-expansin-4) (At-EXP4) (AtEx4) (Ath-ExpAlpha-1.6)	EXPA4 EXP4 At2g39700 F17A14.7	Arabidopsis thaliana (Mouse-ear cress)	3.84387	0.924771	0.00148215	0.029586	-2.05539	DOWN	83.97	237	38	0	73	783	21	257	2e-148	reviewed	257	cytosol; extracellular region; membrane; plant-type cell wall; plant-type cell wall organization; plasmodesma; syncytium formation	GO:0005829; GO:0005576; GO:0016020; GO:0009505; GO:0009664; GO:0009506; GO:0006949	Secreted ‚ cell wall. Membrane; Peripheral membrane protein.	-	ath:AT2G39700;
GSMUA_Achr1G25070_001	1:19497190-19503369	sp|Q9FWX7|AB11B_ARATH	ABC transporter B family member 11 (ABC transporter ABCB.11) (AtABCB11) (Multidrug resistance protein 8) (P-glycoprotein 11)	ABCB11 MDR8 PGP11 At1g02520 T14P4.15	Arabidopsis thaliana (Mouse-ear cress)	3.85025	1.33418	0.00386093	0.0579459	-1.529	DOWN	65.78	944	236	6	142	2712	333	1276	0	reviewed	1278	ATP binding; ATP catabolic process; ATPase activity, coupled to transmembrane movement of substances; integral to membrane; plasma membrane; plasmodesma	GO:0005524; GO:0006200; GO:0042626; GO:0016021; GO:0005886; GO:0009506	Membrane; Multi-pass membrane protein.	-	ath:AT1G02520;
GSMUA_Achr4G02000_001	4:1785561-1789184	sp|Q5FV41|FBT2_ARATH	Probable folate-biopterin transporter 2	At5g25050 T11H3.60	Arabidopsis thaliana (Mouse-ear cress)	3.8594	1.16695	0.00309761	0.049729	-1.72563	DOWN	64.57	446	158	0	151	1488	30	475	0	reviewed	499	integral to membrane; transport	GO:0016021; GO:0006810	Membrane; Multi-pass membrane protein.	-	ath:AT5G25050;
GSMUA_Achr5G09270_001	5:6722903-6727138	sp|Q9SF29|SYP71_ARATH	Syntaxin-71 (AtSYP71)	SYP71 At3g09740 F11F8_33	Arabidopsis thaliana (Mouse-ear cress)	3.88497	1.48467	0.0353076	0.231783	-1.38776	DOWN	73.48	264	64	2	1	780	1	262	1e-142	reviewed	266	endoplasmic reticulum; integral to membrane; plasma membrane; plasmodesma; protein targeting to membrane; protein transporter activity	GO:0005783; GO:0016021; GO:0005886; GO:0009506; GO:0006612; GO:0008565	Membrane; Single-pass type IV membrane protein.	-	ath:AT3G09740;
GSMUA_Achr4G05490_001	4:4224431-4228674	sp|P37891|CBP3_ORYSJ	Serine carboxypeptidase 3 (EC 3.4.16.5) (Serine carboxypeptidase III)	CBP3 Os02g0114200 LOC_Os02g02320 OJ1399_H05.34 P0036E06.13	Oryza sativa subsp. japonica (Rice)	3.88667	0.216118	1.71981e-09	4.23757e-07	-4.16864	DOWN	72.88	472	124	2	49	1464	16	483	0	reviewed	500	proteolysis; serine-type carboxypeptidase activity	GO:0006508; GO:0004185	-	-	dosa:Os02t0114200-01;osa:4328060;
GSMUA_Achr7G16430_001	7:14146816-14147800	tr|A1E368|A1E368_MUSAC	Xyloglucan endotransglycosylase	XET1	Musa acuminata (Banana) (Musa cavendishii)	3.95699	0.205741	5.88657e-07	6.43945e-05	-4.26551	DOWN	87.27	267	34	0	1	801	14	280	8e-172	unreviewed	280	apoplast; cell wall; cellular glucan metabolic process; hydrolase activity, hydrolyzing O-glycosyl compounds; xyloglucan:xyloglucosyl transferase activity	GO:0048046; GO:0005618; GO:0006073; GO:0004553; GO:0016762	-	-	-
GSMUA_Achr4G05040_001	4:3930954-3933642	sp|Q9FIA1|GDL87_ARATH	GDSL esterase/lipase At5g55050 (EC 3.1.1.-) (Extracellular lipase At5g55050)	At5g55050 K13P22.5	Arabidopsis thaliana (Mouse-ear cress)	3.97445	1.29659	0.00745232	0.0893474	-1.61603	DOWN	36.99	346	196	9	190	1185	37	374	1e-61	reviewed	376	extracellular region; lipase activity; lipid catabolic process	GO:0005576; GO:0016298; GO:0016042	Secreted.	-	ath:AT5G55050;
GSMUA_Achr10G25720_001	10:29604976-29607217	sp|Q9SMZ3|FBX13_ARATH	F-box only protein 13	FBX13 At4g33160 F4I10.90	Arabidopsis thaliana (Mouse-ear cress)	3.97816	1.67064	0.0357963	0.233421	-1.2517	DOWN	47.7	413	202	10	105	1310	48	457	2e-128	reviewed	457	-	-	-	-	ath:AT4G33160;
GSMUA_Achr5G04110_001	5:2942042-2944343	sp|Q9SFC6|GDIR_ARATH	Rho GDP-dissociation inhibitor 1 (AtRhoGDI1) (Rho GDI-1)	GDI1 At3g07880 F17A17.22	Arabidopsis thaliana (Mouse-ear cress)	4.01718	1.61874	0.0444322	0.265453	-1.31131	DOWN	71.63	208	49	1	157	780	40	237	1e-86	reviewed	240	GTPase activator activity; Rho GDP-dissociation inhibitor activity; cell tip growth; cytoplasm; positive regulation of GTPase activity; root epidermal cell differentiation	GO:0005096; GO:0005094; GO:0009932; GO:0005737; GO:0043547; GO:0010053	Cytoplasm.	-	ath:AT3G07880;
GSMUA_Achr5G02660_001	5:1717788-1720532	sp|Q66GR0|FLA17_ARATH	Fasciclin-like arabinogalactan protein 17	FLA17 At5g06390 MHF15.9	Arabidopsis thaliana (Mouse-ear cress)	4.0195	1.2435	0.00314305	0.0502314	-1.69262	DOWN	70.65	443	104	3	310	1623	36	457	1e-174	reviewed	458	extracellular region; vacuole	GO:0005576; GO:0005773	Secreted.	-	ath:AT5G06390;
GSMUA_Achr4G29250_001	4:27289549-27290973	sp|Q8LB81|GDL79_ARATH	GDSL esterase/lipase At5g33370 (EC 3.1.1.-) (Extracellular lipase At5g33370)	At5g33370 F19N2.90	Arabidopsis thaliana (Mouse-ear cress)	4.02738	0.690692	0.000114242	0.00448814	-2.54373	DOWN	66.67	339	112	1	70	1086	26	363	4e-170	reviewed	366	extracellular region; hydrolase activity, acting on ester bonds; lipid catabolic process	GO:0005576; GO:0016788; GO:0016042	Secreted.	-	ath:AT5G33370;
GSMUA_Achr10G02420_001	10:7134328-7138339	sp|Q940D0|ARR1_ARATH	Two-component response regulator ARR1	ARR1 At3g16857 K20I9.9 MUH15.1	Arabidopsis thaliana (Mouse-ear cress)	4.02957	1.45582	0.0239775	0.186378	-1.4688	DOWN	56.58	76	33	0	382	609	224	299	7e-22	reviewed	690	DNA binding; chromatin binding; cytokinin mediated signaling pathway; nucleus; phosphorelay response regulator activity; primary root development; regulation of anthocyanin metabolic process; regulation of chlorophyll biosynthetic process; sequence-specific DNA binding transcription factor activity; shoot system development; transcription, DNA-dependent	GO:0003677; GO:0003682; GO:0009736; GO:0005634; GO:0000156; GO:0080022; GO:0031537; GO:0010380; GO:0003700; GO:0048367; GO:0006351	Nucleus.	-	ath:AT3G16857;
GSMUA_Achr4G19870_001	4:20693443-20698799	sp|Q9SD39|PMTR_ARATH	Probable methyltransferase PMT27 (EC 2.1.1.-)	At3g51070 F24M12.110	Arabidopsis thaliana (Mouse-ear cress)	4.03221	1.28712	0.00202918	0.0365757	-1.64742	DOWN	77.14	525	120	0	883	2457	368	892	0	reviewed	895	endoplasmic reticulum membrane; integral to membrane; methyltransferase activity	GO:0005789; GO:0016021; GO:0008168	Endoplasmic reticulum membrane; Single-pass type II membrane protein.	-	ath:AT3G51070;
GSMUA_Achr1G17160_001	1:12808435-12810275	sp|Q9ZQ70|WRKY3_ARATH	Probable WRKY transcription factor 3 (WRKY DNA-binding protein 3)	WRKY3 At2g03340 T4M8.23	Arabidopsis thaliana (Mouse-ear cress)	4.04257	1.56066	0.0187975	0.160952	-1.37311	DOWN	44.33	291	142	9	331	1182	202	479	4e-60	reviewed	513	nucleus; sequence-specific DNA binding; sequence-specific DNA binding transcription factor activity; transcription, DNA-dependent	GO:0005634; GO:0043565; GO:0003700; GO:0006351	Nucleus.	-	ath:AT2G03340;
GSMUA_Achr7G25320_001	7:26998656-27002315	sp|Q8LPR5|TCP4_ARATH	Transcription factor TCP4 (Protein MATERNAL EFFECT EMBRYO ARREST 35)	TCP4 MEE35 At3g15030 K15M2.17	Arabidopsis thaliana (Mouse-ear cress)	4.04864	1.22356	0.00293873	0.0480864	-1.72635	DOWN	48.08	208	89	4	55	624	29	235	3e-40	reviewed	420	DNA binding; cell differentiation; embryo development ending in seed dormancy; leaf morphogenesis; nucleus; positive regulation of development, heterochronic; sequence-specific DNA binding transcription factor activity; transcription, DNA-dependent	GO:0003677; GO:0030154; GO:0009793; GO:0009965; GO:0005634; GO:0045962; GO:0003700; GO:0006351	Nucleus.	-	ath:AT3G15030;
GSMUA_Achr4G33350_001	4:29806089-29807983	sp|Q6Z461|SPL13_ORYSJ	Squamosa promoter-binding-like protein 13	SPL13 Os07g0505200 LOC_Os07g32170 P0430F03.47	Oryza sativa subsp. japonica (Rice)	4.0499	0.923148	0.000875456	0.0201434	-2.13325	DOWN	74.7	83	21	0	534	782	110	192	9e-35	reviewed	216	DNA binding; metal ion binding; nucleus; regulation of transcription, DNA-dependent; transcription, DNA-dependent	GO:0003677; GO:0046872; GO:0005634; GO:0006355; GO:0006351	Nucleus.	-	osa:9270355;
GSMUA_Achr1G25120_001	1:19553839-19555310	sp|P20027|MYB3_HORVU	Myb-related protein Hv33	MYB2	Hordeum vulgare (Barley)	4.05315	0.913209	0.000843242	0.0195943	-2.15003	DOWN	78.15	119	26	0	31	387	13	131	8e-62	reviewed	302	DNA binding; chromatin binding; nucleus; regulation of transcription, DNA-dependent; transcription, DNA-dependent	GO:0003677; GO:0003682; GO:0005634; GO:0006355; GO:0006351	Nucleus.	-	-
GSMUA_Achr4G25730_001	4:25143102-25146056	sp|Q8RXC8|RBK2_ARATH	Receptor-like cytosolic serine/threonine-protein kinase RBK2 (EC 2.7.11.1) (Protein ROP BINDING PROTEIN KINASES 2)	RBK2 At3g05140 T12H1.10	Arabidopsis thaliana (Mouse-ear cress)	4.13542	1.5316	0.00983229	0.106502	-1.433	DOWN	45	300	145	9	799	1683	131	415	6e-71	reviewed	460	ATP binding; cytoplasm; nucleus; protein serine/threonine kinase activity	GO:0005524; GO:0005737; GO:0005634; GO:0004674	Cytoplasm.	-	ath:AT3G05140;
GSMUA_Achr7G20500_001	7:23605710-23609170	sp|Q5Z9Z0|BGL24_ORYSJ	Beta-glucosidase 24 (Os6bglu24) (EC 3.2.1.21)	BGLU24 Os06g0320200 LOC_Os06g21570 OsJ_21154 P0592B08.35	Oryza sativa subsp. japonica (Rice)	4.13907	1.43363	0.00780917	0.0922238	-1.52963	DOWN	70.48	481	136	1	85	1527	30	504	0	reviewed	504	beta-glucosidase activity; carbohydrate metabolic process; plant-type cell wall; pollen tube growth	GO:0008422; GO:0005975; GO:0009505; GO:0009860	-	-	dosa:Os06t0320200-01;osa:4340890;
GSMUA_Achr7G01400_001	7:1113896-1115510	sp|Q9LUI1|LRX6_ARATH	Leucine-rich repeat extensin-like protein 6 (AtLRX6) (LRR/EXTENSIN6) (Cell wall hydroxyproline-rich glycoprotein)	LRX6 At3g22800 MWI23.17	Arabidopsis thaliana (Mouse-ear cress)	4.14342	0.635408	1.91846e-05	0.00109167	-2.70507	DOWN	49.09	330	102	3	331	1122	45	374	3e-94	reviewed	470	cell wall; extracellular region; structural constituent of cell wall	GO:0005618; GO:0005576; GO:0005199	Secreted ‚ cell wall.	-	ath:AT3G22800;
GSMUA_Achr11G23650_001	11:23477408-23482763	sp|Q6S4P4|RF2B_ORYSJ	Transcription factor RF2b	RF2b Os03g0336200 LOC_Os03g21800	Oryza sativa subsp. japonica (Rice)	4.15408	1.21793	0.00605161	0.0780019	-1.77009	DOWN	53.21	280	105	6	109	882	8	283	3e-75	reviewed	329	nucleus; sequence-specific DNA binding; sequence-specific DNA binding transcription factor activity; transcription, DNA-dependent	GO:0005634; GO:0043565; GO:0003700; GO:0006351	Nucleus.	-	dosa:Os03t0336200-01;
GSMUA_Achr11G14010_001	11:15085200-15089073	sp|Q94KD8|BXL2_ARATH	Probable beta-D-xylosidase 2 (AtBXL2) (EC 3.2.1.-)	BXL2 At1g02640 T14P4.11 T14P4.8	Arabidopsis thaliana (Mouse-ear cress)	4.18504	0.548347	4.79811e-07	5.43621e-05	-2.93208	DOWN	64.34	732	226	4	133	2253	42	763	0	reviewed	768	carbohydrate metabolic process; hydrolase activity, hydrolyzing O-glycosyl compounds; plant-type cell wall; proteinaceous extracellular matrix	GO:0005975; GO:0004553; GO:0009505; GO:0005578	Secreted ‚ extracellular space ‚ extracellular matrix.	-	ath:AT1G02640;
GSMUA_Achr1G08030_001	1:6160470-6173003	sp|Q7PC84|AB39G_ARATH	ABC transporter G family member 39 (ABC transporter ABCG.39) (AtABCG39) (Probable pleiotropic drug resistance protein 11)	ABCG39 PDR11 PDR13 At1g66950 F1O19.3 T4O24.9	Arabidopsis thaliana (Mouse-ear cress)	4.21554	0.668696	7.26212e-07	7.61593e-05	-2.6563	DOWN	51.03	1309	574	10	1	3897	203	1454	0	reviewed	1454	ATP binding; ATP catabolic process; ATPase activity; drug transmembrane transport; integral to membrane; plasma membrane; response to reactive oxygen species	GO:0005524; GO:0006200; GO:0016887; GO:0006855; GO:0016021; GO:0005886; GO:0000302	Membrane; Multi-pass membrane protein.	-	ath:AT1G66950;
GSMUA_Achr4G15530_001	4:11734608-11739166	sp|C0LGE0|Y1765_ARATH	Probable LRR receptor-like serine/threonine-protein kinase At1g07650 (EC 2.7.11.1)	At1g07650 F24B9.28 F24B9.29	Arabidopsis thaliana (Mouse-ear cress)	4.23225	1.08026	0.00149415	0.0296714	-1.97005	DOWN	54.11	377	166	6	97	1209	29	404	7e-116	reviewed	1014	ATP binding; integral to membrane; protein serine/threonine kinase activity	GO:0005524; GO:0016021; GO:0004674	Membrane; Single-pass type I membrane protein.	-	ath:AT1G07650;
GSMUA_Achr6G08610_001	6:5722102-5724911	sp|Q8VY92|P24DA_ARATH	Transmembrane emp24 domain-containing protein p24delta10 (p24 family protein delta10) (p24delta10) (p24 family protein delta2d) (p24delta2d)	At1g69460 F10D13_26	Arabidopsis thaliana (Mouse-ear cress)	4.23827	0.649206	0.000127355	0.00488979	-2.70673	DOWN	45.37	205	103	4	46	642	13	214	6e-47	reviewed	214	Golgi cisterna membrane; endoplasmic reticulum; endoplasmic reticulum membrane; endoplasmic reticulum-Golgi intermediate compartment membrane; integral to membrane; protein transport; vesicle-mediated transport	GO:0032580; GO:0005783; GO:0005789; GO:0033116; GO:0016021; GO:0015031; GO:0016192	Endoplasmic reticulum membrane; Single-pass type I membrane protein. Endoplasmic reticulum-Golgi intermediate compartment membrane; Single-pass type I membrane protein. Golgi apparatus ‚ cis-Golgi network membrane; Single-pass type I membrane protein. Golgi apparatus ‚ Golgi stack membrane; Single-pass type I membrane protein.	-	ath:AT1G69460;
GSMUA_Achr10G07330_001	10:17577406-17580516	sp|Q93ZY2|ROGF1_ARATH	Rop guanine nucleotide exchange factor 1 (RopGEF1) (Kinase partner protein-like) (KPP-like)	ROPGEF1 At4g38430 F22I13.200	Arabidopsis thaliana (Mouse-ear cress)	4.25063	1.80321	0.0306265	0.215213	-1.23711	DOWN	64.1	468	133	9	193	1530	77	531	0	reviewed	548	Rho guanyl-nucleotide exchange factor activity; apical plasma membrane; pollen tube growth; regulation of pollen tube growth	GO:0005089; GO:0016324; GO:0009860; GO:0080092	-	-	ath:AT4G38430;
GSMUA_Achr5G22340_001	5:24428139-24431201	sp|Q0DCM5|MAN6_ORYSJ	Mannan endo-1,4-beta-mannosidase 6 (EC 3.2.1.78) (Beta-mannanase 6) (Endo-beta-1,4-mannanase 6) (OsMAN6)	MAN6 Os06g0311600 LOC_Os06g20620 OSJNBb0005N06.19	Oryza sativa subsp. japonica (Rice)	4.25253	1.93823	0.0438949	0.264171	-1.13358	DOWN	70.15	392	115	1	117	1286	40	431	0	reviewed	440	carbohydrate metabolic process; extracellular region; mannan endo-1,4-beta-mannosidase activity	GO:0005975; GO:0005576; GO:0016985	Secreted.	-	dosa:Os06t0311600-01;osa:4340863;
GSMUA_Achr1G02270_001	1:1837561-1838412	sp|Q96266|GSTF8_ARATH	Glutathione S-transferase F8, chloroplastic (AtGSTF8) (EC 2.5.1.18) (AtGSTF5) (GST class-phi member 8) (Glutathione S-transferase 6)	GSTF8 GST6 GSTF5 At2g47730 F17A22.12	Arabidopsis thaliana (Mouse-ear cress)	4.27598	1.32494	0.0127185	0.125109	-1.69032	DOWN	41.18	221	118	3	16	675	54	263	1e-51	reviewed	263	chloroplast envelope; chloroplast stroma; cytosol; defense response to bacterium; glutathione binding; glutathione transferase activity; nucleus; peroxidase activity; response to cold; response to karrikin; response to salt stress; response to toxic substance; stromule; thylakoid; toxin catabolic process; vacuolar membrane	GO:0009941; GO:0009570; GO:0005829; GO:0042742; GO:0043295; GO:0004364; GO:0005634; GO:0004601; GO:0009409; GO:0080167; GO:0009651; GO:0009636; GO:0010319; GO:0009579; GO:0009407; GO:0005774	Plastid ‚ chloroplast. Cytoplasm ‚ cytosol.	-	ath:AT2G47730;
GSMUA_Achr5G17770_001	5:18602002-18602503	sp|Q8RWW0|ALE2_ARATH	Receptor-like serine/threonine-protein kinase ALE2 (EC 2.7.11.1) (Protein ABNORMAL LEAF SHAPE 2)	ALE2 At2g20300 F11A3.15	Arabidopsis thaliana (Mouse-ear cress)	4.30864	0.933983	0.00415336	0.0608081	-2.20576	DOWN	53.99	163	67	6	1	468	575	736	4e-40	reviewed	744	ATP binding; cell differentiation; cuticle development; integral to membrane; organ formation; plasma membrane; protein autophosphorylation; protein serine/threonine kinase activity; protoderm histogenesis; shoot system development	GO:0005524; GO:0030154; GO:0042335; GO:0016021; GO:0048645; GO:0005886; GO:0046777; GO:0004674; GO:0010068; GO:0048367	Cell membrane; Single-pass type I membrane protein.	-	ath:AT2G20300;
GSMUA_Achr7G20130_001	7:23111426-23115189	sp|Q0DCT8|G11A_ORYSJ	Protein kinase G11A (EC 2.7.11.1)	Os06g0291600 LOC_Os06g18830 B1026E06.38 B1066D09.24 OsJ_020170	Oryza sativa subsp. japonica (Rice)	4.34189	1.96405	0.0432564	0.261756	-1.14449	DOWN	70.18	456	80	6	337	1539	81	535	0	reviewed	589	ATP binding; cytoplasm; nucleolus; protein serine/threonine kinase activity	GO:0005524; GO:0005737; GO:0005730; GO:0004674	-	-	osa:4340792;
GSMUA_Achr7G23680_001	7:25784130-25785325	sp|Q9SZB9|PER47_ARATH	Peroxidase 47 (Atperox P47) (EC 1.11.1.7) (ATP32)	PER47 P47 At4g33420 F17M5.180	Arabidopsis thaliana (Mouse-ear cress)	4.35332	0.324088	5.3234e-07	5.97799e-05	-3.74766	DOWN	64.09	298	101	1	70	963	34	325	2e-137	reviewed	325	extracellular region; heme binding; metal ion binding; peroxidase activity; response to oxidative stress	GO:0005576; GO:0020037; GO:0046872; GO:0004601; GO:0006979	Secreted.	-	ath:AT4G33420;
GSMUA_Achr10G18280_001	10:25075827-25077494	tr|M0RJA3|M0RJA3_MUSAM	UDP-glucose 6-dehydrogenase (EC 1.1.1.22)	-	Musa acuminata subsp. malaccensis (Wild banana) (Musa malaccensis)	4.37365	1.55606	0.0118784	0.119723	-1.49094	DOWN	100	376	0	0	1	1128	1	376	0	unreviewed	376	NAD binding; UDP-glucose 6-dehydrogenase activity	GO:0051287; GO:0003979	-	-	-
GSMUA_Achr5G12450_001	5:8938741-8940516	sp|Q9ZUV3|IRX7_ARATH	Probable glucuronoxylan glucuronosyltransferase IRX7 (EC 2.4.1.-) (Protein FRAGILE FIBER 8) (Protein IRREGULAR XYLEM 7)	IRX7 FRA8 At2g28110 F24D13.10	Arabidopsis thaliana (Mouse-ear cress)	4.38003	1.71215	0.0172375	0.151846	-1.35513	DOWN	68.21	346	106	2	259	1284	95	440	1e-173	reviewed	448	Golgi apparatus; Golgi membrane; glucuronosyltransferase activity; glucuronoxylan biosynthetic process; integral to membrane; secondary cell wall biogenesis	GO:0005794; GO:0000139; GO:0015020; GO:0010417; GO:0016021; GO:0009834	Golgi apparatus membrane; Single-pass type II membrane protein.	-	ath:AT2G28110;
GSMUA_Achr6G21530_001	6:17964853-17966923	sp|Q9FLC0|PER52_ARATH	Peroxidase 52 (Atperox P52) (EC 1.11.1.7) (ATP49)	PER52 P52 At5g05340 K18I23.14	Arabidopsis thaliana (Mouse-ear cress)	4.42846	1.42682	0.0142355	0.134702	-1.634	DOWN	55.27	275	88	1	1	720	50	324	5e-87	reviewed	324	Golgi apparatus; apoplast; cell wall; cytosol; heme binding; hydrogen peroxide catabolic process; metal ion binding; peroxidase activity	GO:0005794; GO:0048046; GO:0005618; GO:0005829; GO:0020037; GO:0042744; GO:0046872; GO:0004601	Secreted.	-	ath:AT5G05340;
GSMUA_Achr10G29670_001	10:32108335-32110016	sp|Q9ZVN4|Y1500_ARATH	Probable tyrosine-protein phosphatase At1g05000 (EC 3.1.3.48)	At1g05000 T7A14.14	Arabidopsis thaliana (Mouse-ear cress)	4.44196	1.66062	0.0386382	0.246687	-1.41947	DOWN	71.07	159	46	0	94	570	48	206	6e-82	reviewed	215	peptidyl-tyrosine dephosphorylation; protein tyrosine phosphatase activity	GO:0035335; GO:0004725	-	-	ath:AT1G05000;
GSMUA_Achr1G02390_001	1:1935283-1938275	sp|Q9CAL8|PEK13_ARATH	Proline-rich receptor-like protein kinase PERK13 (EC 2.7.11.1) (Proline-rich extensin-like receptor kinase 13) (AtPERK13) (Protein ROOT HAIR SPECIFIC 10)	PERK13 RHS10 At1g70460 F24J13.3	Arabidopsis thaliana (Mouse-ear cress)	4.45031	1.74869	0.0121008	0.121279	-1.34763	DOWN	45.67	300	150	4	775	1659	341	632	2e-74	reviewed	710	ATP binding; integral to membrane; plasma membrane; protein serine/threonine kinase activity	GO:0005524; GO:0016021; GO:0005886; GO:0004674	Cell membrane; Single-pass membrane protein.	-	ath:AT1G70460;
GSMUA_Achr4G01600_001	4:1348529-1353295	sp|O65590|WRK34_ARATH	Probable WRKY transcription factor 34 (WRKY DNA-binding protein 34)	WRKY34 At4g26440 M3E9.130	Arabidopsis thaliana (Mouse-ear cress)	4.46018	2.06258	0.0387636	0.246871	-1.11265	DOWN	46.76	432	175	9	811	1980	147	565	2e-97	reviewed	568	nucleus; pollen germination; response to cold; sequence-specific DNA binding; sequence-specific DNA binding transcription factor activity; transcription, DNA-dependent	GO:0005634; GO:0009846; GO:0009409; GO:0043565; GO:0003700; GO:0006351	Nucleus.	-	ath:AT4G26440;
GSMUA_Achr1G14700_001	1:11115955-11120361	sp|O81845|PUMP1_ARATH	Mitochondrial uncoupling protein 1 (AtPUMP1)	PUMP1 UCP1 At3g54110 F24B22.70	Arabidopsis thaliana (Mouse-ear cress)	4.46557	1.72738	0.0257371	0.192669	-1.37026	DOWN	37.29	303	160	7	172	1026	7	297	6e-37	reviewed	306	chloroplast; integral to membrane; mitochondrial inner membrane; mitochondrial transport; oxidative phosphorylation uncoupler activity; photorespiration; plasmodesma; response to stress; vacuolar membrane	GO:0009507; GO:0016021; GO:0005743; GO:0006839; GO:0017077; GO:0009853; GO:0009506; GO:0006950; GO:0005774	Mitochondrion inner membrane; Multi-pass membrane protein.	-	ath:AT3G54110;
GSMUA_Achr1G02990_001	1:2410180-2414366	sp|Q25AG5|ERG3_ORYSI	Elicitor-responsive protein 3 (16 kDa phloem protein) (RPP16)	ERG3 B1011H02.6 OsI_016179 OSIGBa0125M19.3	Oryza sativa subsp. indica (Rice)	4.52067	1.8375	0.0439131	0.264218	-1.29879	DOWN	68.31	142	45	0	34	459	1	142	6e-66	reviewed	144	-	-	-	-	-
GSMUA_Achr1G06300_001	1:5077095-5079644	sp|Q9M8T5|Y3293_ARATH	WEB family protein At3g02930, chloroplastic	At3g02930 F13E7.12	Arabidopsis thaliana (Mouse-ear cress)	4.53349	1.75028	0.00898415	0.100622	-1.37303	DOWN	42.97	647	349	7	199	2124	64	695	5e-82	reviewed	806	chloroplast; endoplasmic reticulum	GO:0009507; GO:0005783	Plastid ‚ chloroplast.	-	ath:AT3G02930;
GSMUA_Achr4G24530_001	4:24290880-24296362	sp|E1U332|ALL12_OLEEU	Isoflavone reductase-like protein (EC 1.3.1.-) (Pollen allergen Ole e 12.01) (allergen Ole e 12.01)	-	Olea europaea (Common olive)	4.54276	0.589973	8.2047e-06	0.000568926	-2.94485	DOWN	67	303	97	2	1	909	1	300	1e-143	reviewed	308	cytoplasm; oxidoreductase activity	GO:0005737; GO:0016491	Cytoplasm.	-	-
GSMUA_Achr10G27840_001	10:30809485-30810693	sp|P00434|PERP7_BRARA	Peroxidase P7 (EC 1.11.1.7) (TP7)	-	Brassica rapa (Turnip)	4.54648	1.7636	0.0321268	0.222332	-1.36623	DOWN	60.14	296	76	1	70	831	1	296	5e-102	reviewed	296	heme binding; hydrogen peroxide catabolic process; metal ion binding; peroxidase activity	GO:0020037; GO:0042744; GO:0046872; GO:0004601	-	-	-
GSMUA_Achr3G02950_001	3:1937753-1939274	sp|P84516|PER1_SORBI	Cationic peroxidase SPC4 (EC 1.11.1.7)	SORBIDRAFT_03g046810	Sorghum bicolor (Sorghum) (Sorghum vulgare)	4.55444	1.01193	0.00043912	0.0124241	-2.17017	DOWN	57.96	314	107	3	154	1020	35	348	5e-113	reviewed	362	extracellular region; heme binding; hydrogen peroxide catabolic process; membrane; metal ion binding; peroxidase activity; plant-type cell wall; vacuole	GO:0005576; GO:0020037; GO:0042744; GO:0016020; GO:0046872; GO:0004601; GO:0009505; GO:0005773	Secreted.	-	dosa:Os01t0962900-00;sbi:SORBI_03g046810;
GSMUA_Achr3G07790_001	3:5365115-5392412	sp|Q8S949|NACK2_TOBAC	Kinesin-like protein NACK2 (NPK1-activating kinesin 2)	NACK2	Nicotiana tabacum (Common tobacco)	4.59993	1.83209	0.00774308	0.091785	-1.32813	DOWN	43.32	397	199	9	127	1290	8	387	4e-73	reviewed	955	ATP binding; cell cycle; cell division; microtubule; microtubule associated complex; microtubule motor activity; microtubule-based movement; nucleus; phragmoplast	GO:0005524; GO:0007049; GO:0051301; GO:0005874; GO:0005875; GO:0003777; GO:0007018; GO:0005634; GO:0009524	Cytoplasm. Nucleus. Cytoplasm ‚ cytoskeleton ‚ phragmoplast.	-	-
GSMUA_Achr5G06130_001	5:4542905-4544952	sp|P38546|RAN1_SOLLC	GTP-binding nuclear protein Ran1 (Ras-related nuclear protein 1)	RAN1	Solanum lycopersicum (Tomato) (Lycopersicon esculentum)	4.60588	0.68578	9.79563e-05	0.00401621	-2.74766	DOWN	96.95	197	6	0	124	714	1	197	2e-141	reviewed	221	GTP binding; GTPase activity; intracellular protein transport; nucleocytoplasmic transport; nucleus; small GTPase mediated signal transduction	GO:0005525; GO:0003924; GO:0006886; GO:0006913; GO:0005634; GO:0007264	Nucleus.	-	-
GSMUA_Achr5G25760_001	5:26692839-26700280	sp|Q8S0F0|FH1_ORYSJ	Formin-like protein 1 (OsFH1)	FH1 Os01g0897700 LOC_Os01g67240 P0506A10.7 P0674H09.24	Oryza sativa subsp. japonica (Rice)	4.62899	0.49805	8.57857e-07	8.70862e-05	-3.21633	DOWN	82	250	41	3	172	909	497	746	4e-133	reviewed	960	actin cytoskeleton organization; integral to membrane	GO:0030036; GO:0016021	Membrane; Single-pass membrane protein.	-	dosa:Os01t0897700-01;osa:4325107;
GSMUA_Achr5G04960_001	5:3642356-3647324	sp|Q9LVD4|ORP4C_ARATH	Oxysterol-binding protein-related protein 4C (OSBP-related protein 4C)	ORP4C At5g57240 MJB24.5	Arabidopsis thaliana (Mouse-ear cress)	4.64091	1.99812	0.0187686	0.160758	-1.21576	DOWN	49.7	334	163	4	382	1374	47	378	3e-94	reviewed	379	lipid binding; lipid transport	GO:0008289; GO:0006869	-	-	ath:AT5G57240;
GSMUA_Achr10G25500_001	10:29481720-29486971	sp|Q9LS40|ASPG1_ARATH	Protein ASPARTIC PROTEASE IN GUARD CELL 1 (AtASPG1) (EC 3.4.23.-)	ASPG1 At3g18490 MYF24.22	Arabidopsis thaliana (Mouse-ear cress)	4.65932	1.62291	0.00555109	0.0738371	-1.52154	DOWN	54.47	459	158	6	526	1818	65	500	5e-132	reviewed	500	DNA binding; aspartic-type endopeptidase activity; aspartic-type peptidase activity; endoplasmic reticulum; proteolysis; response to abscisic acid stimulus; response to water deprivation	GO:0003677; GO:0004190; GO:0070001; GO:0005783; GO:0006508; GO:0009737; GO:0009414	Endoplasmic reticulum.	-	ath:AT3G18490;
GSMUA_Achr10G09140_001	10:19110172-19111770	sp|Q8L7A4|AGD11_ARATH	Probable ADP-ribosylation factor GTPase-activating protein AGD11 (ARF GAP AGD11) (Protein ARF-GAP DOMAIN 11) (AtAGD11)	AGD11 At3g07940 F17A17.28	Arabidopsis thaliana (Mouse-ear cress)	4.7019	0.660073	7.18929e-05	0.00308726	-2.83255	DOWN	48.18	137	70	1	151	558	242	378	3e-32	reviewed	385	ARF GTPase activator activity; positive regulation of GTPase activity; regulation of ARF GTPase activity; zinc ion binding	GO:0008060; GO:0043547; GO:0032312; GO:0008270	-	-	ath:AT3G07940;
GSMUA_Achr7G26240_001	7:27587566-27591743	sp|Q10Q99|FH8_ORYSJ	Formin-like protein 8 (OsFH8)	FH8 Os03g0204100 LOC_Os03g10680	Oryza sativa subsp. japonica (Rice)	4.70573	1.8684	0.0210983	0.172185	-1.33262	DOWN	77.39	261	46	3	1	771	472	723	4e-124	reviewed	892	actin cytoskeleton organization; integral to membrane	GO:0030036; GO:0016021	Membrane; Single-pass membrane protein.	-	dosa:Os03t0204100-01;osa:4331986;
GSMUA_Achr4G03580_001	4:2852326-2856512	sp|Q9LXV3|DIT1_ARATH	Dicarboxylate transporter 1, chloroplastic (2-oxoglutarate/malate translocator 1) (AtpOMT1)	DIT1 At5g12860 T24H18.30	Arabidopsis thaliana (Mouse-ear cress)	4.70876	2.08916	0.0370756	0.239548	-1.17243	DOWN	85.14	471	42	1	205	1533	87	557	0	reviewed	557	alpha-ketoglutarate transmembrane transporter activity; ammonia assimilation cycle; chloroplast envelope; chloroplast inner membrane; chloroplast thylakoid; integral to membrane; malate transmembrane transporter activity; membrane; mitochondrion; oxaloacetate transmembrane transporter activity; response to nematode; sodium ion transport	GO:0015139; GO:0019676; GO:0009941; GO:0009706; GO:0009534; GO:0016021; GO:0015140; GO:0016020; GO:0005739; GO:0015131; GO:0009624; GO:0006814	Plastid ‚ chloroplast inner membrane; Multi-pass membrane protein.	-	ath:AT5G12860;
GSMUA_Achr1G20340_001	1:15260519-15268493	sp|Q8W595|SUVR4_ARATH	Histone-lysine N-methyltransferase SUVR4 (EC 2.1.1.43) (Protein SET DOMAIN GROUP 31) (Suppressor of variegation 3-9-related protein 4) (Su(var)3-9-related protein 4)	SUVR4 SDG31 SET31 At3g04380 T27C4.2	Arabidopsis thaliana (Mouse-ear cress)	4.72341	2.29372	0.0333889	0.228153	-1.04214	DOWN	59.02	366	146	3	1057	2148	109	472	2e-149	reviewed	492	chromosome; histone-lysine N-methyltransferase activity; nucleolus; plasmodesma; zinc ion binding	GO:0005694; GO:0018024; GO:0005730; GO:0009506; GO:0008270	Nucleus. Chromosome.	-	ath:AT3G04380;
GSMUA_Achr1G11370_001	1:8694930-8700319	sp|Q9SR79|PPA16_ARATH	Probable inactive purple acid phosphatase 16	PAP16 At3g10150 T22K18.2	Arabidopsis thaliana (Mouse-ear cress)	4.732	0.775015	3.98456e-05	0.00193354	-2.61015	DOWN	65.8	345	110	4	100	1128	27	365	3e-162	reviewed	367	acid phosphatase activity; extracellular region; membrane; metal ion binding	GO:0003993; GO:0005576; GO:0016020; GO:0046872	Secreted.	-	ath:AT3G10150;
GSMUA_Achr2G12630_001	2:15041541-15042402	sp|O24542|AX22D_VIGRR	Auxin-induced protein 22D (Indole-3-acetic acid-induced protein ARG13)	AUX22D ARG13	Vigna radiata var. radiata (Mung bean) (Phaseolus aureus)	4.75407	1.05833	0.00233333	0.0408512	-2.16737	DOWN	56.35	197	79	4	1	591	1	190	2e-61	reviewed	193	auxin mediated signaling pathway; nucleus; regulation of transcription, DNA-dependent; transcription, DNA-dependent	GO:0009734; GO:0005634; GO:0006355; GO:0006351	Nucleus.	-	-
GSMUA_Achr6G33810_001	6:32748020-32754287	sp|O04200|PXN_ARATH	Peroxisomal nicotinamide adenine dinucleotide carrier (Peroxisomal NAD carrier) (Peroxisomal membrane protein 38, (PMP36)) (AtPMP38) (Protein ABERRANT PEROXISOME MORPHOLOGY 3) (Solute carrier family 25 member 17)	PXN APEM3 At2g39970 T28M21.13	Arabidopsis thaliana (Mouse-ear cress)	4.76861	0.87788	9.69565e-05	0.00399458	-2.44147	DOWN	67.09	313	100	2	64	1002	22	331	2e-145	reviewed	331	NAD transport; antiporter activity; glyoxysomal membrane; glyoxysome; integral to membrane; peroxisome; regulation of peroxisome size; vacuolar membrane	GO:0043132; GO:0015297; GO:0046861; GO:0009514; GO:0016021; GO:0005777; GO:0044375; GO:0005774	Glyoxysome membrane; Multi-pass membrane protein.	-	ath:AT2G39970;
GSMUA_Achr6G15000_001	6:9953982-9959567	sp|O81845|PUMP1_ARATH	Mitochondrial uncoupling protein 1 (AtPUMP1)	PUMP1 UCP1 At3g54110 F24B22.70	Arabidopsis thaliana (Mouse-ear cress)	4.77128	1.73655	0.0197974	0.164896	-1.45815	DOWN	74.07	297	74	3	19	906	6	300	7e-150	reviewed	306	chloroplast; integral to membrane; mitochondrial inner membrane; mitochondrial transport; oxidative phosphorylation uncoupler activity; photorespiration; plasmodesma; response to stress; vacuolar membrane	GO:0009507; GO:0016021; GO:0005743; GO:0006839; GO:0017077; GO:0009853; GO:0009506; GO:0006950; GO:0005774	Mitochondrion inner membrane; Multi-pass membrane protein.	-	ath:AT3G54110;
GSMUA_Achr7G12980_001	7:10415013-10425041	sp|Q9FX08|P2C12_ARATH	Probable protein phosphatase 2C 12 (AtPP2C12) (EC 3.1.3.16)	At1g47380 T3F24.2	Arabidopsis thaliana (Mouse-ear cress)	4.77968	1.67942	0.0100597	0.108272	-1.50896	DOWN	71.33	422	119	2	19	1284	8	427	0	reviewed	428	cytosol; metabolic process; metal ion binding; phosphoprotein phosphatase activity	GO:0005829; GO:0008152; GO:0046872; GO:0004721	-	-	ath:AT1G47380;
GSMUA_Achr3G04780_001	3:3101664-3103988	sp|Q9SK52|PER18_ARATH	Peroxidase 18 (Atperox P18) (EC 1.11.1.7)	PER18 P18 At2g24800 F27C12.28	Arabidopsis thaliana (Mouse-ear cress)	4.78229	2.03716	0.0401406	0.251974	-1.23114	DOWN	54.57	328	121	3	97	1077	29	329	2e-121	reviewed	329	extracellular region; heme binding; hydrogen peroxide catabolic process; metal ion binding; peroxidase activity	GO:0005576; GO:0020037; GO:0042744; GO:0046872; GO:0004601	Secreted.	-	ath:AT2G24800;
GSMUA_Achr4G26080_001	4:25502641-25503925	sp|Q9SKW5|ERF55_ARATH	Ethylene-responsive transcription factor ERF055	ERF055 At1g36060 F5J5.5 T22A15.2	Arabidopsis thaliana (Mouse-ear cress)	4.83827	1.30552	0.00186704	0.0345111	-1.88987	DOWN	89.55	67	7	0	589	789	135	201	9e-33	reviewed	314	DNA binding; ethylene mediated signaling pathway; nucleus; sequence-specific DNA binding transcription factor activity; transcription, DNA-dependent	GO:0003677; GO:0009873; GO:0005634; GO:0003700; GO:0006351	Nucleus.	-	ath:AT1G36060;
GSMUA_Achr11G23340_001	11:23251817-23253284	sp|Q9C7T4|BH096_ARATH	Transcription factor bHLH96 (Basic helix-loop-helix protein 96) (AtbHLH96) (bHLH 96) (Transcription factor EN 15) (bHLH transcription factor bHLH096)	BHLH96 EN15 At1g72210 T9N14.4	Arabidopsis thaliana (Mouse-ear cress)	4.85901	0.492984	2.27698e-05	0.00124811	-3.30105	DOWN	51.94	206	90	1	37	627	113	318	1e-55	reviewed	320	DNA binding; nucleus; sequence-specific DNA binding transcription factor activity; transcription, DNA-dependent	GO:0003677; GO:0005634; GO:0003700; GO:0006351	Nucleus.	-	ath:AT1G72210;
GSMUA_Achr3G05840_001	3:3937187-3946199	sp|O81211|RBOHE_ARATH	Respiratory burst oxidase homolog protein E (EC 1.11.1.-) (EC 1.6.3.-) (NADPH oxidase RBOHE) (AtRBOHE)	RBOHE At1g19230 T29M8.10	Arabidopsis thaliana (Mouse-ear cress)	4.86789	2.0219	0.0115879	0.118665	-1.26759	DOWN	65.8	766	245	5	391	2670	198	952	0	reviewed	952	calcium ion binding; integral to membrane; oxidoreductase activity, acting on NAD(P)H, oxygen as acceptor; peroxidase activity	GO:0005509; GO:0016021; GO:0050664; GO:0004601	Membrane; Multi-pass membrane protein.	-	ath:AT1G19230;
GSMUA_Achr11G00480_001	11:290249-293335	sp|Q8S626|GT102_ORYSJ	Probable glucuronosyltransferase Os10g0205300 (EC 2.4.-.-)	Os10g0205300 LOC_Os10g13810 OsJ_31015 OSJNBb0048O22.10	Oryza sativa subsp. japonica (Rice)	4.87062	1.50159	0.00490536	0.0681034	-1.69762	DOWN	51.52	297	121	4	253	1098	58	346	2e-89	reviewed	351	Golgi membrane; galactosylgalactosylxylosylprotein 3-beta-glucuronosyltransferase activity; integral to membrane	GO:0000139; GO:0015018; GO:0016021	Golgi apparatus membrane; Single-pass type II membrane protein.	-	osa:4348270;
GSMUA_Achr4G03660_001	4:2920671-2922203	sp|Q32SG4|WRKY1_MAIZE	Protein WRKY1 (WRKY DNA-binding protein 1)	-	Zea mays (Maize)	4.88871	1.97636	0.0388211	0.246927	-1.3066	DOWN	70.37	135	39	1	400	804	264	397	4e-64	reviewed	397	nucleus; sequence-specific DNA binding; sequence-specific DNA binding transcription factor activity; transcription, DNA-dependent	GO:0005634; GO:0043565; GO:0003700; GO:0006351	Nucleus.	-	zma:732738;
GSMUA_Achr7G07300_001	7:5384620-5386918	sp|Q67UL3|PIN1C_ORYSJ	Probable auxin efflux carrier component 1c (OsPIN1c)	PIN1C Os06g0232300 LOC_Os06g12610 P0479H10.14	Oryza sativa subsp. japonica (Rice)	4.90837	2.29686	0.0444177	0.265429	-1.09558	DOWN	73.1	606	112	10	1	1707	1	592	0	reviewed	592	auxin efflux; auxin efflux transmembrane transporter activity; basal plasma membrane; integral to membrane; lytic vacuole; positive gravitropism; response to ethylene stimulus	GO:0010315; GO:0010329; GO:0009925; GO:0016021; GO:0000323; GO:0009958; GO:0009723	Membrane; Multi-pass membrane protein.	-	osa:4340580;
GSMUA_Achr3G06090_001	3:4105860-4109413	sp|Q6Z808|RAC3_ORYSJ	Rac-like GTP-binding protein 3 (OsRac3)	RAC3 Os02g0742200 LOC_Os02g50860 P0585G03.19	Oryza sativa subsp. japonica (Rice)	4.95289	0.815993	0.000119096	0.00462869	-2.60164	DOWN	87.2	211	27	0	1	633	1	211	1e-130	reviewed	214	GTP binding; cytoplasm; plasma membrane; small GTPase mediated signal transduction	GO:0005525; GO:0005737; GO:0005886; GO:0007264	Cytoplasm. Membrane; Peripheral membrane protein.	-	dosa:Os02t0742200-01;osa:4330693;
GSMUA_Achr7G25310_001	7:26992229-26993931	sp|Q9MA75|VIP1_ARATH	Transcription factor VIP1 (Protein SULPHATE UTILIZATION EFFICIENCY 3) (Protein SULFATE UTILIZATION EFFICIENCY 3) (VirE2-interacting protein 1) (AtVIP1)	VIP1 SUE3 At1g43700 F2J6.6	Arabidopsis thaliana (Mouse-ear cress)	4.95493	0.690661	7.14086e-06	0.000504813	-2.84281	DOWN	48.04	102	52	1	457	762	192	292	2e-17	reviewed	341	DNA mediated transformation; cellular response to sulfate starvation; cytoplasm; defense response; negative regulation of cell differentiation; nuclear import; nucleus; sequence-specific DNA binding; sequence-specific DNA binding transcription factor activity; sulfate transport; transcription, DNA-dependent	GO:0009294; GO:0009970; GO:0005737; GO:0006952; GO:0045596; GO:0051170; GO:0005634; GO:0043565; GO:0003700; GO:0008272; GO:0006351	Cytoplasm. Nucleus.	-	ath:AT1G43700;
GSMUA_Achr4G08800_001	4:6433814-6437356	sp|F4ITL6|RTE1_ARATH	Protein REVERSION-TO-ETHYLENE SENSITIVITY1	RTE1 At2g26070 T19L18.12	Arabidopsis thaliana (Mouse-ear cress)	4.98712	1.58322	0.00683545	0.0845096	-1.65534	DOWN	57.26	248	102	2	203	934	2	249	7e-104	reviewed	250	Golgi apparatus; Golgi membrane; endoplasmic reticulum; endoplasmic reticulum membrane; integral to membrane; negative regulation of ethylene mediated signaling pathway; response to ethylene stimulus	GO:0005794; GO:0000139; GO:0005783; GO:0005789; GO:0016021; GO:0010105; GO:0009723	Endoplasmic reticulum membrane; Multi-pass membrane protein. Golgi apparatus membrane; Multi-pass membrane protein.	-	ath:AT2G26070;
GSMUA_Achr6G13030_001	6:8735198-8742617	sp|Q9FN03|UVR8_ARATH	Ultraviolet-B receptor UVR8 (Protein UV-B RESISTANCE 8) (RCC1 domain-containing protein UVR8)	UVR8 At5g63860 MGI19.7	Arabidopsis thaliana (Mouse-ear cress)	5.03067	1.94168	0.00549566	0.0735237	-1.37344	DOWN	30.84	308	190	2	517	1440	122	406	6e-33	reviewed	440	chromatin; chromatin binding; cytosol; entrainment of circadian clock; guanyl-nucleotide exchange factor activity; nucleus; photoreceptor activity; protein homodimerization activity; protein-chromophore linkage; response to UV-B	GO:0000785; GO:0003682; GO:0005829; GO:0009649; GO:0005085; GO:0005634; GO:0009881; GO:0042803; GO:0018298; GO:0010224	Nucleus. Cytoplasm ‚ cytosol.	-	ath:AT5G63860;
GSMUA_Achr2G18080_001	2:18500435-18511432	sp|Q9STM3|REF6_ARATH	Lysine-specific demethylase REF6 (EC 1.14.11.-) (Jumonji domain-containing protein 12) (Lysine-specific histone demethylase REF6) (Protein RELATIVE OF EARLY FLOWERING 6)	REF6 JMJ12 PKDM9A At3g48430 T29H11_50	Arabidopsis thaliana (Mouse-ear cress)	5.04153	2.32454	0.0291003	0.207132	-1.11692	DOWN	37.25	400	205	8	154	1236	13	405	2e-63	reviewed	1360	histone H3-K9 demethylation; leaf development; negative regulation of histone acetylation; nucleic acid binding; nucleus; oxidoreductase activity, acting on single donors with incorporation of molecular oxygen, incorporation of two atoms of oxygen; regulation of transcription, DNA-dependent; response to brassinosteroid stimulus; transcription, DNA-dependent; unidimensional cell growth; vegetative…	GO:0033169; GO:0048366; GO:0035067; GO:0003676; GO:0005634; GO:0016702; GO:0006355; GO:0009741; GO:0006351; GO:0009826; GO:0010228; GO:0008270	Nucleus.	-	ath:AT3G48430;
GSMUA_Achr4G13370_001	4:9929621-9931089	sp|Q9CAD5|YODA_ARATH	Mitogen-activated protein kinase kinase kinase YODA (EC 2.7.11.25) (YODA MAPKK kinase)	YDA At1g63700 F24D7.11	Arabidopsis thaliana (Mouse-ear cress)	5.04201	0.708517	4.375e-06	0.000332436	-2.83112	DOWN	36.5	274	154	8	7	819	400	656	2e-37	reviewed	883	ATP binding; MAP kinase kinase kinase activity; MAPK cascade; activation of MAPKK activity; inflorescence development; regulation of growth; stomatal complex morphogenesis	GO:0005524; GO:0004709; GO:0000165; GO:0000186; GO:0010229; GO:0040008; GO:0010103	-	-	ath:AT1G63700;
GSMUA_Achr1G08700_001	1:6618775-6621409	sp|Q42484|RPS2_ARATH	Disease resistance protein RPS2 (Resistance to Pseudomonas syringae protein 2)	RPS2 At4g26090 F20B18.200	Arabidopsis thaliana (Mouse-ear cress)	5.08215	0.692547	3.55785e-07	4.27937e-05	-2.87545	DOWN	28.95	487	309	16	13	1401	163	636	2e-32	reviewed	909	ADP binding; ATP binding; cytoplasm; defense response to bacterium; detection of bacterium; nucleoside-triphosphatase activity; plant-type hypersensitive response; plasma membrane	GO:0043531; GO:0005524; GO:0005737; GO:0042742; GO:0016045; GO:0017111; GO:0009626; GO:0005886	Cytoplasm. Membrane; Peripheral membrane protein.	-	ath:AT4G26090;
GSMUA_Achr5G02760_001	5:1802235-1806957	sp|Q8LFN2|Y3037_ARATH	Probable inactive leucine-rich repeat receptor-like protein kinase At3g03770	At3g03770 F20H23.20	Arabidopsis thaliana (Mouse-ear cress)	5.09467	1.02837	2.19013e-05	0.00122161	-2.30863	DOWN	54.73	729	274	6	496	2526	43	767	0	reviewed	802	ATP binding; integral to membrane; plasma membrane; protein kinase activity	GO:0005524; GO:0016021; GO:0005886; GO:0004672	Cell membrane; Single-pass type I membrane protein.	-	ath:AT3G03770;
GSMUA_Achr1G03380_001	1:2772643-2776960	sp|Q9LVP0|Y5639_ARATH	Probable leucine-rich repeat receptor-like protein kinase At5g63930 (EC 2.7.11.1)	At5g63930 MBM17.3	Arabidopsis thaliana (Mouse-ear cress)	5.13874	1.34427	0.000337532	0.010259	-1.93459	DOWN	43.46	1063	241	14	97	2214	24	1083	0	reviewed	1102	ATP binding; integral to membrane; plasma membrane; protein serine/threonine kinase activity	GO:0005524; GO:0016021; GO:0005886; GO:0004674	Cell membrane; Single-pass type I membrane protein.	-	ath:AT5G63930;
GSMUA_Achr7G18690_001	7:21492732-21502024	sp|Q9SSJ8|FAB1C_ARATH	Putative 1-phosphatidylinositol-3-phosphate 5-kinase FAB1C (Phosphatidylinositol 3-phosphate 5-kinase) (EC 2.7.1.150) (Phosphatidylinositol 3-phosphate 5-kinase type III) (PIPkin-III) (Type III PIP kinase) (Protein FORMS APLOID AND BINUCLEATE CELLS 1C)	FAB1C At1g71010 F15H11.20	Arabidopsis thaliana (Mouse-ear cress)	5.15545	2.06713	0.00465035	0.0657867	-1.31847	DOWN	56.4	500	155	7	2983	4311	1153	1646	4e-163	reviewed	1648	1-phosphatidylinositol-3-phosphate 5-kinase activity; ATP binding; cellular protein metabolic process; phosphatidylinositol phosphorylation	GO:0000285; GO:0005524; GO:0044267; GO:0046854	-	-	ath:AT1G71010;
GSMUA_Achr4G22590_001	4:22872930-22878078	sp|Q2QMH1|NEK2_ORYSJ	Serine/threonine-protein kinase Nek2 (EC 2.7.11.1) (NimA-related protein kinase 2) (OsNek2)	NEK2 Os12g0604700 LOC_Os12g41180 OsJ_035350	Oryza sativa subsp. japonica (Rice)	5.18528	1.7267	0.00349241	0.0541773	-1.58641	DOWN	63.1	607	152	7	1	1656	1	590	0	reviewed	591	ATP binding; protein serine/threonine kinase activity	GO:0005524; GO:0004674	-	-	dosa:Os12t0604700-01;osa:4352734;
GSMUA_Achr1G03780_001	1:3124737-3127504	sp|C0LGE4|Y1124_ARATH	Probable LRR receptor-like serine/threonine-protein kinase At1g12460 (EC 2.7.11.1)	At1g12460 F5O11.21 T12C24.1	Arabidopsis thaliana (Mouse-ear cress)	5.18824	1.66648	0.0023722	0.0413205	-1.63844	DOWN	47.89	852	243	7	112	2064	26	877	0	reviewed	882	ATP binding; integral to membrane; plasma membrane; protein serine/threonine kinase activity	GO:0005524; GO:0016021; GO:0005886; GO:0004674	Cell membrane; Single-pass type I membrane protein.	-	ath:AT1G12460;
GSMUA_Achr5G18090_001	5:19386838-19390282	sp|Q9LFE4|Y5673_ARATH	WEB family protein At5g16730, chloroplastic	At5g16730 F5E19_70	Arabidopsis thaliana (Mouse-ear cress)	5.20348	1.59308	0.00103959	0.0227251	-1.70765	DOWN	41.52	684	371	10	61	2073	24	691	2e-100	reviewed	853	chloroplast	GO:0009507	Plastid ‚ chloroplast.	-	ath:AT5G16730;
GSMUA_Achr7G05800_001	7:4292400-4298937	sp|Q8S905|NACK1_ARATH	Kinesin-like protein NACK1 (AtNACK1) (NPK1-activating kinesin 1) (Protein HINKEL)	NACK1 HIK At1g18370 F15H18.12	Arabidopsis thaliana (Mouse-ear cress)	5.25995	0.606979	1.92845e-08	3.37532e-06	-3.11533	DOWN	53.46	477	175	6	49	1467	22	455	3e-150	reviewed	974	ATP binding; cytokinesis; embryo sac cellularization; microtubule; microtubule associated complex; microtubule motor activity; microtubule-based movement; nucleus; phragmoplast; pollen development	GO:0005524; GO:0000910; GO:0009558; GO:0005874; GO:0005875; GO:0003777; GO:0007018; GO:0005634; GO:0009524; GO:0009555	Cytoplasm. Nucleus. Cytoplasm ‚ cytoskeleton ‚ phragmoplast.	-	ath:AT1G18370;
GSMUA_Achr2G07230_001	2:11774219-11775369	sp|Q9LJQ5|RTNLI_ARATH	Reticulon-like protein B9 (AtRTNLB9)	RTNLB9 At3g18260 MIE15.5	Arabidopsis thaliana (Mouse-ear cress)	5.26807	1.36612	0.00428674	0.0622182	-1.94719	DOWN	43.56	202	114	0	19	624	22	223	1e-49	reviewed	225	endoplasmic reticulum membrane; integral to membrane	GO:0005789; GO:0016021	Endoplasmic reticulum membrane; Multi-pass membrane protein.	-	ath:AT3G18260;
GSMUA_Achr10G14260_001	10:22594606-22596890	sp|P81898|PNAA_PRUDU	Peptide-N4-(N-acetyl-beta-glucosaminyl)asparagine amidase A (PNGase A) (EC 3.5.1.52) (Glycopeptide N-glycosidase) (N-glycanase) [Cleaved into: Peptide-N4-(N-acetyl-beta-glucosaminyl)asparagine amidase A light chain (PNGase A small chain) (PNGase A subunit B); Peptide-N4-(N-acetyl-beta-glucosaminyl)asparagine amidase A heavy chain (PNGase A large chain) (PNGase A subunit A)]	-	Prunus dulcis (Almond) (Prunus amygdalus)	5.32339	1.67369	0.00251905	0.0431967	-1.66932	DOWN	54.61	553	183	6	283	1764	10	553	0	reviewed	571	peptide-N4-(N-acetyl-beta-glucosaminyl)asparagine amidase activity	GO:0000224	-	-	dosa:Os01t0207200-01;
GSMUA_Achr10G15450_001	10:23378910-23382854	sp|Q9LZR3|CSLA9_ARATH	Glucomannan 4-beta-mannosyltransferase 9 (EC 2.4.1.32) (Cellulose synthase-like protein A9) (AtCslA9) (Glucomannan synthase) (Mannan synthase 9) (Protein RESISTANT TO AGROBACTERIUM TRANSFORMATION 4)	CSLA9 RAT4 At5g03760 F17C15.180	Arabidopsis thaliana (Mouse-ear cress)	5.32339	1.5714	0.0011917	0.0249334	-1.76029	DOWN	77.26	532	114	1	1	1575	1	532	0	reviewed	533	DNA mediated transformation; Golgi membrane; glucomannan 4-beta-mannosyltransferase activity; integral to membrane; mannan synthase activity; response to bacterium	GO:0009294; GO:0000139; GO:0047259; GO:0016021; GO:0051753; GO:0009617	Golgi apparatus membrane; Multi-pass membrane protein.	-	ath:AT5G03760;
GSMUA_Achr1G00440_001	1:403079-407129	sp|Q93VG8|PPDEX_ARATH	DeSI-like protein At4g17486 (EC 3.4.-.-)	At4g17486 dl4780c FCAALL.234	Arabidopsis thaliana (Mouse-ear cress)	5.34055	2.03762	0.0262881	0.195202	-1.39011	DOWN	61.43	210	74	3	199	816	15	221	6e-84	reviewed	224	peptidase activity; proteolysis	GO:0008233; GO:0006508	-	-	ath:AT4G17486;
GSMUA_Achr2G17350_001	2:17941598-17946695	sp|Q9SRR0|PEX13_ARATH	Peroxisomal membrane protein 13 (Peroxin-13) (AtPEX13) (Peroxisome biogenesis protein 13) (Pex13p) (Protein ABERRANT PEROXISOME MORPHOLOGY 2)	PEX13 APM2 At3g07560 F21O3.27	Arabidopsis thaliana (Mouse-ear cress)	5.35334	0.581537	3.851e-06	0.000298879	-3.2025	DOWN	59.46	111	37	3	535	843	194	304	2e-34	reviewed	304	fatty acid beta-oxidation; peroxisomal membrane; protein import into peroxisome matrix	GO:0006635; GO:0005778; GO:0016558	Peroxisome membrane; Peripheral membrane protein.	-	ath:AT3G07560;
GSMUA_Achr6G03510_001	6:2412402-2419532	sp|Q9ZVT9|C2GR1_ARATH	C2 and GRAM domain-containing protein At1g03370	At1g03370 F15K9.2	Arabidopsis thaliana (Mouse-ear cress)	5.38494	1.81281	0.00114532	0.024263	-1.5707	DOWN	69.75	119	35	1	1	357	1	118	4e-42	reviewed	1020	integral to membrane	GO:0016021	Membrane; Single-pass membrane protein.	-	ath:AT1G03370;
GSMUA_Achr3G05360_001	3:3541595-3547414	sp|Q5Z818|SPL12_ORYSJ	Squamosa promoter-binding-like protein 12	SPL12 Os06g0703500 LOC_Os06g49010 OJ1215_E11.11	Oryza sativa subsp. japonica (Rice)	5.4197	1.70954	0.00128811	0.0267083	-1.6646	DOWN	46.97	396	197	9	680	1843	6	396	6e-72	reviewed	475	DNA binding; metal ion binding; nucleus; regulation of transcription, DNA-dependent; transcription, DNA-dependent	GO:0003677; GO:0046872; GO:0005634; GO:0006355; GO:0006351	Nucleus.	-	dosa:Os06t0703500-01;osa:4341986;
GSMUA_Achr8G04820_001	8:3185473-3190047	sp|Q9LV48|PERK1_ARATH	Proline-rich receptor-like protein kinase PERK1 (EC 2.7.11.1) (Proline-rich extensin-like receptor kinase 1) (AtPERK1)	PERK1 At3g24550 MOB24.13	Arabidopsis thaliana (Mouse-ear cress)	5.42229	2.30978	0.0145421	0.136792	-1.23114	DOWN	43.27	312	162	4	1147	2082	260	556	6e-72	reviewed	652	ATP binding; integral to membrane; plasma membrane; protein autophosphorylation; protein serine/threonine kinase activity; response to fungus; response to wounding	GO:0005524; GO:0016021; GO:0005886; GO:0046777; GO:0004674; GO:0009620; GO:0009611	Cell membrane; Single-pass membrane protein.	-	ath:AT3G24550;
GSMUA_Achr11G26310_001	11:25167998-25171492	sp|Q56Z59|PATL3_ARATH	Patellin-3	PATL3 At1g72160 T9N14.8	Arabidopsis thaliana (Mouse-ear cress)	5.43065	2.65215	0.0440584	0.264653	-1.03396	DOWN	61.58	341	124	4	850	1857	150	488	1e-141	reviewed	490	cell cycle; cell division; cytoplasm; integral to membrane; lipid binding; plasma membrane; transport	GO:0007049; GO:0051301; GO:0005737; GO:0016021; GO:0008289; GO:0005886; GO:0006810	Membrane; Peripheral membrane protein. Cytoplasm.	-	ath:AT1G72160;
GSMUA_Achr10G12640_001	10:21617223-21623087	sp|Q10KY3|CAMK1_ORYSJ	Calcium/calmodulin-dependent serine/threonine-protein kinase 1 (EC 2.7.11.17) (Calcium/calmodulin-binding serine/threonine-protein kinase) (CaM-binding protein kinase) (OsCBK)	CAMK1 Os03g0366200 LOC_Os03g25070	Oryza sativa subsp. japonica (Rice)	5.46549	1.70339	0.00186322	0.0344847	-1.68194	DOWN	79.82	545	108	2	97	1725	55	599	0	reviewed	600	ATP binding; calcium ion binding; calmodulin-dependent protein kinase activity; plasma membrane	GO:0005524; GO:0005509; GO:0004683; GO:0005886	-	-	dosa:Os03t0366200-01;dosa:Os07t0641200-01;osa:4332914;
GSMUA_Achr8G00950_001	8:806983-808712	sp|Q9LIS3|GAE6_ARATH	UDP-glucuronate 4-epimerase 6 (EC 5.1.3.6) (UDP-glucuronic acid epimerase 6) (AtUGlcAE2)	GAE6 UGlcAE2 At3g23820 F14O13.1	Arabidopsis thaliana (Mouse-ear cress)	5.47999	0.994894	2.57526e-05	0.00137018	-2.46156	DOWN	71.71	357	77	3	265	1272	96	449	0	reviewed	460	Golgi apparatus; Golgi cisterna membrane; UDP-glucuronate 4-epimerase activity; carbohydrate metabolic process; cellular metabolic process; coenzyme binding; endosome; integral to membrane; trans-Golgi network	GO:0005794; GO:0032580; GO:0050378; GO:0005975; GO:0044237; GO:0050662; GO:0005768; GO:0016021; GO:0005802	Golgi apparatus ‚ Golgi stack membrane; Multi-pass membrane protein.	-	ath:AT3G23820;
GSMUA_Achr11G16690_001	11:18380891-18382970	sp|Q94CH8|EXL1_ARATH	GDSL esterase/lipase EXL1 (EC 3.1.1.-) (Family II extracellular lipase 1) (Family II lipase EXL1)	EXL1 At1g75880 T4O12.12	Arabidopsis thaliana (Mouse-ear cress)	5.49751	0.623648	2.698e-06	0.000222313	-3.13997	DOWN	50	334	134	3	73	975	37	370	9e-107	reviewed	375	extracellular region; lipase activity; lipid catabolic process	GO:0005576; GO:0016298; GO:0016042	Secreted.	-	ath:AT1G75880;
GSMUA_Achr10G15150_001	10:23222506-23225565	tr|M0RIE1|M0RIE1_MUSAM	MLO-like protein	-	Musa acuminata subsp. malaccensis (Wild banana) (Musa malaccensis)	5.51213	1.68833	0.00263252	0.0443975	-1.70702	DOWN	100	506	0	0	1	1518	1	506	0	unreviewed	506	cell death; defense response; integral to membrane; response to biotic stimulus	GO:0008219; GO:0006952; GO:0016021; GO:0009607	Membrane; Multi-pass membrane protein.	-	-
GSMUA_Achr1G02290_001	1:1853507-1854654	sp|Q38868|CDPK9_ARATH	Calcium-dependent protein kinase 9 (EC 2.7.11.1) (Calmodulin-domain protein kinase CDPK isoform 9)	CPK9 At3g20410 MQC12.23	Arabidopsis thaliana (Mouse-ear cress)	5.53159	0.96852	0.000412463	0.0118818	-2.51384	DOWN	75	204	51	0	1	612	329	532	3e-93	reviewed	541	ATP binding; calcium ion binding; calmodulin-dependent protein kinase activity; plasma membrane; signal transduction	GO:0005524; GO:0005509; GO:0004683; GO:0005886; GO:0007165	Cell membrane; Lipid-anchor.	-	ath:AT3G20410;
GSMUA_Achr1G04220_001	1:3511417-3515356	sp|Q84WW5|VAP13_ARATH	Vesicle-associated protein 1-3 (Plant VAP homolog 13) (AtPVA13) (VAMP-associated protein 1-3)	PVA13 At4g00170 F6N15.21	Arabidopsis thaliana (Mouse-ear cress)	5.57097	1.96955	0.0134833	0.129747	-1.50006	DOWN	62.45	237	86	3	104	808	1	236	9e-83	reviewed	239	endoplasmic reticulum; endoplasmic reticulum membrane; integral to membrane; structural molecule activity	GO:0005783; GO:0005789; GO:0016021; GO:0005198	Endoplasmic reticulum membrane; Single-pass type IV membrane protein; Cytoplasmic side.	-	ath:AT4G00170;
GSMUA_Achr6G19480_001	6:13787825-13789250	sp|Q766C2|NEP2_NEPGR	Aspartic proteinase nepenthesin-2 (EC 3.4.23.12) (Nepenthesin-II)	nep2	Nepenthes gracilis (Slender pitcher plant)	5.62096	1.92215	0.00633662	0.0805696	-1.54809	DOWN	30.1	402	207	10	250	1413	94	435	3e-42	reviewed	438	aspartic-type endopeptidase activity; extracellular region; proteolysis	GO:0004190; GO:0005576; GO:0006508	Secreted.	-	-
GSMUA_Achr6G16230_001	6:10819157-10825853	sp|B9DGD6|ACS_ARATH	Acetate--CoA ligase ACS, chloroplastic/glyoxysomal (EC 6.2.1.1) (Acetyl-CoA synthetase)	ACS At5g36880 F5H8.15	Arabidopsis thaliana (Mouse-ear cress)	5.62186	1.83219	0.00175578	0.0332386	-1.61748	DOWN	82.05	691	124	0	49	2121	52	742	0	reviewed	743	AMP binding; acetate metabolic process; acetate-CoA ligase activity; acetyl-CoA biosynthetic process from acetate; chloroplast stroma; cytosol; fatty acid metabolic process; glyoxysome	GO:0016208; GO:0006083; GO:0003987; GO:0019427; GO:0009570; GO:0005829; GO:0006631; GO:0009514	Plastid ‚ chloroplast. Glyoxysome.	-	ath:AT5G36880;
GSMUA_Achr8G09350_001	8:6522947-6525083	sp|Q6X5Y6|WRI1_ARATH	Ethylene-responsive transcription factor WRI1 (Protein ACTIVATOR OF SPORAMIN::LUC 1) (Protein WRINKLED 1)	WRI1 ASML1 At3g54320 T12E18.10 T12E18.20	Arabidopsis thaliana (Mouse-ear cress)	5.64488	1.1968	0.000214034	0.00732986	-2.23776	DOWN	82.94	170	29	0	169	678	61	230	5e-79	reviewed	430	DNA binding; ethylene mediated signaling pathway; nucleus; positive regulation of cutin biosynthetic process; regulation of glycolysis; response to sucrose stimulus; sequence-specific DNA binding transcription factor activity; transcription, DNA-dependent; triglyceride biosynthetic process	GO:0003677; GO:0009873; GO:0005634; GO:1901959; GO:0006110; GO:0009744; GO:0003700; GO:0006351; GO:0019432	Nucleus.	-	ath:AT3G54320;
GSMUA_Achr3G07050_001	3:4748961-4752344	sp|Q84UV8|NEC3_NICLS	Bifunctional monodehydroascorbate reductase and carbonic anhydrase nectarin-3 (EC 1.6.5.4) (EC 4.2.1.1) (Nectarin-III) [Cleaved into: Nectarin-2]	NEC3	Nicotiana langsdorffii x Nicotiana sanderae (Ornamental tobacco)	5.645	0.50614	1.94729e-07	2.56064e-05	-3.47937	DOWN	52.96	253	115	4	124	876	11	261	2e-86	reviewed	274	carbonate dehydratase activity; extracellular region; monodehydroascorbate reductase (NADH) activity; one-carbon metabolic process; regulation of pH; response to oxygen radical; zinc ion binding	GO:0004089; GO:0005576; GO:0016656; GO:0006730; GO:0006885; GO:0000305; GO:0008270	Secreted.	-	-
GSMUA_Achr6G07830_001	6:5280225-5286362	sp|Q9C533|ZDHC1_ARATH	Probable S-acyltransferase At1g69420 (EC 2.3.1.-) (Probable palmitoyltransferase At1g69420) (Zinc finger DHHC domain-containing protein At1g69420)	At1g69420 F10D13.9 F23O10.1	Arabidopsis thaliana (Mouse-ear cress)	5.65751	2.07101	0.00642532	0.0813308	-1.44984	DOWN	59.61	619	203	13	60	1847	1	595	0	reviewed	596	integral to membrane; transferase activity, transferring acyl groups; zinc ion binding	GO:0016021; GO:0016746; GO:0008270	Membrane; Multi-pass membrane protein.	-	ath:AT1G69420;
GSMUA_Achr6G19510_001	6:13809430-13817616	sp|Q94CU5|NEK5_ORYSJ	Serine/threonine-protein kinase Nek5 (EC 2.7.11.1) (NimA-related protein kinase 5) (OsNek5)	NEK5 Os01g0864700 LOC_Os01g64490 OsJ_004086 P0423B08.37 P0505D12.3	Oryza sativa subsp. japonica (Rice)	5.68058	0.644573	2.02069e-08	3.51254e-06	-3.13962	DOWN	84.72	288	39	2	1	855	1	286	4e-174	reviewed	943	ATP binding; cortical microtubule; epidermal cell differentiation; microtubule-based process; protein serine/threonine kinase activity	GO:0005524; GO:0055028; GO:0009913; GO:0007017; GO:0004674	-	-	dosa:Os01t0864700-00;osa:4324792;
GSMUA_Achr3G02070_001	3:1381463-1383904	sp|P93749|Y2197_ARATH	Probable protein kinase At2g41970 (EC 2.7.11.-)	At2g41970 T6D20.14	Arabidopsis thaliana (Mouse-ear cress)	5.74733	1.68592	0.00326648	0.0515767	-1.76935	DOWN	79.94	359	66	3	1	1062	1	358	0	reviewed	365	ATP binding; protein serine/threonine kinase activity; protein tyrosine kinase activity	GO:0005524; GO:0004674; GO:0004713	-	-	ath:AT2G41970;
GSMUA_Achr10G26530_001	10:30042714-30043585	sp|Q9FH37|ILR3_ARATH	Transcription factor ILR3 (Basic helix-loop-helix protein 105) (AtbHLH105) (bHLH 105) (Protein IAA-LEUCINE RESISTANT 3) (Transcription factor EN 133) (bHLH transcription factor bHLH105)	ILR3 BHLH105 EN133 At5g54680 K5F14.2	Arabidopsis thaliana (Mouse-ear cress)	5.75618	1.17845	0.000833745	0.0194092	-2.28823	DOWN	52.52	139	62	2	13	417	90	228	9e-22	reviewed	234	DNA binding; nucleus; sequence-specific DNA binding transcription factor activity; transcription, DNA-dependent	GO:0003677; GO:0005634; GO:0003700; GO:0006351	Nucleus.	-	ath:AT5G54680;
GSMUA_Achr2G19800_001	2:19780173-19783138	tr|M0S9H1|M0S9H1_MUSAM	Pectinesterase (EC 3.1.1.11)	-	Musa acuminata subsp. malaccensis (Wild banana) (Musa malaccensis)	5.77148	2.51863	0.0362061	0.235549	-1.1963	DOWN	100	398	0	0	1	1194	1	398	0	unreviewed	398	aspartyl esterase activity; cell wall; cell wall modification; enzyme inhibitor activity; negative regulation of catalytic activity; pectinesterase activity	GO:0045330; GO:0005618; GO:0042545; GO:0004857; GO:0043086; GO:0030599	-	-	-
GSMUA_Achr3G29880_001	3:28838061-28842047	sp|Q6ZK57|C3H54_ORYSJ	Zinc finger CCCH domain-containing protein 54 (OsC3H54)	Os08g0126700 LOC_Os08g03310 OJ1163_G08.18 OsJ_024860	Oryza sativa subsp. japonica (Rice)	5.84471	1.94551	0.00278612	0.0462452	-1.58699	DOWN	49.66	443	181	14	310	1545	222	653	8e-108	reviewed	653	DNA binding; RNA binding; nucleotide binding; zinc ion binding	GO:0003677; GO:0003723; GO:0000166; GO:0008270	-	-	osa:4344566;
GSMUA_Achr10G08070_001	10:18092916-18098000	sp|Q9LXV2|MYB46_ARATH	Transcription factor MYB46 (Myb-related protein 46) (AtMYB46)	MYB46 At5g12870 T24H18.40	Arabidopsis thaliana (Mouse-ear cress)	5.84497	0.98414	7.43175e-05	0.00317526	-2.57026	DOWN	68.47	111	35	0	28	360	16	126	1e-50	reviewed	280	DNA binding; chromatin binding; defense response to fungus; nucleus; positive regulation of secondary cell wall biogenesis; positive regulation of transcription, DNA-dependent; response to salicylic acid stimulus; secondary cell wall biogenesis; sequence-specific DNA binding transcription factor activity; transcription, DNA-dependent	GO:0003677; GO:0003682; GO:0050832; GO:0005634; GO:1901348; GO:0045893; GO:0009751; GO:0009834; GO:0003700; GO:0006351	Nucleus.	-	ath:AT5G12870;
GSMUA_Achr3G20450_001	3:21608645-21609309	sp|Q8VWQ5|WRK50_ARATH	Probable WRKY transcription factor 50 (WRKY DNA-binding protein 50)	WRKY50 At5g26170 T19G15.20	Arabidopsis thaliana (Mouse-ear cress)	5.86698	0	0.00298499	0.0484683	-1.79769e+308	DOWN	78.87	71	15	0	3	215	101	171	4e-36	reviewed	173	defense response to fungus; jasmonic acid mediated signaling pathway; nucleus; sequence-specific DNA binding; sequence-specific DNA binding transcription factor activity; transcription, DNA-dependent	GO:0050832; GO:0009867; GO:0005634; GO:0043565; GO:0003700; GO:0006351	Nucleus.	-	ath:AT5G26170;
GSMUA_Achr8G03550_001	8:2424987-2426285	sp|Q40477|ERF4_TOBAC	Ethylene-responsive transcription factor 4 (Ethylene-responsive element-binding factor 3) (EREBP-3) (Ethylene-responsive element-binding factor 4 homolog) (NtERF3)	ERF4 ERF-3 ERF3	Nicotiana tabacum (Common tobacco)	5.88795	1.72203	0.00403352	0.0596689	-1.77365	DOWN	91.67	60	5	0	46	225	26	85	2e-18	reviewed	225	DNA binding; defense response; ethylene mediated signaling pathway; nucleus; sequence-specific DNA binding transcription factor activity; transcription, DNA-dependent	GO:0003677; GO:0006952; GO:0009873; GO:0005634; GO:0003700; GO:0006351	Nucleus.	-	-
GSMUA_Achr7G25480_001	7:27094076-27102875	sp|Q9SJG2|Y2296_ARATH	Probable receptor-like protein kinase At2g42960 (EC 2.7.11.1)	At2g42960 F7D19.4	Arabidopsis thaliana (Mouse-ear cress)	5.92006	1.72118	0.00108581	0.0233223	-1.78221	DOWN	68.55	442	100	5	166	1401	61	493	0	reviewed	494	ATP binding; integral to membrane; protein serine/threonine kinase activity	GO:0005524; GO:0016021; GO:0004674	Membrane; Single-pass membrane protein.	-	ath:AT2G42960;
GSMUA_Achr6G26990_001	6:27613179-27616365	sp|Q9SGP2|HSL1_ARATH	Receptor-like protein kinase HSL1 (EC 2.7.11.1) (Protein HAESA-LIKE1)	HSL1 At1g28440 F3M18.12	Arabidopsis thaliana (Mouse-ear cress)	5.94422	2.80217	0.0323152	0.223156	-1.08494	DOWN	45.01	882	225	12	151	2034	46	921	0	reviewed	996	ATP binding; integral to membrane; plasma membrane; protein serine/threonine kinase activity	GO:0005524; GO:0016021; GO:0005886; GO:0004674	Cell membrane; Single-pass type I membrane protein.	-	ath:AT1G28440;
GSMUA_Achr4G08100_001	4:6007733-6010158	sp|B9T536|TPS10_RICCO	Terpene synthase 10 (RcSeTPS10) (EC 4.2.3.-)	TPS10 RCOM_0766900	Ricinus communis (Castor bean)	5.94794	1.16417	4.29415e-05	0.00202945	-2.35309	DOWN	48.17	546	247	4	112	1644	7	551	2e-168	reviewed	551	magnesium ion binding; sesquiterpene biosynthetic process; sesquiterpene synthase activity	GO:0000287; GO:0051762; GO:0010334	-	-	rcu:RCOM_0766900;
GSMUA_Achr1G16520_001	1:12319920-12329978	sp|Q9FJ62|GLPQ1_ARATH	Probable glycerophosphoryl diester phosphodiesterase 1 (EC 3.1.4.46)	GPDL1 At5g55480 MTE17.19	Arabidopsis thaliana (Mouse-ear cress)	5.95162	2.852	0.0309807	0.216937	-1.06131	DOWN	50.82	732	326	8	133	2235	38	766	0	reviewed	766	anchored to plasma membrane; glycerol metabolic process; glycerophosphodiester phosphodiesterase activity; guard cell morphogenesis; lipid metabolic process; plant-type cell wall cellulose metabolic process; plasmodesma; trichome differentiation	GO:0046658; GO:0006071; GO:0008889; GO:0010442; GO:0006629; GO:0052541; GO:0009506; GO:0010026	Cell membrane; Lipid-anchor ‚ GPI-anchor.	-	ath:AT5G55480;
GSMUA_Achr4G27750_001	4:26471771-26474725	sp|Q00624|ASOL_BRANA	L-ascorbate oxidase homolog (EC 1.10.3.-)	Bp10	Brassica napus (Rape)	5.97456	2.81325	0.0391483	0.247649	-1.08659	DOWN	55.02	518	223	4	67	1593	24	540	0	reviewed	555	copper ion binding; extracellular region; oxidoreductase activity	GO:0005507; GO:0005576; GO:0016491	Secreted.	-	-
GSMUA_Achr2G21400_001	2:20886466-20888781	sp|Q52K88|NUD13_ARATH	Nudix hydrolase 13, mitochondrial (AtNUDT13) (EC 3.6.1.-)	NUDT13 NUDX13 At3g26690 MLJ15.8	Arabidopsis thaliana (Mouse-ear cress)	5.97987	2.18542	0.027967	0.20206	-1.4522	DOWN	58.64	162	63	2	7	480	2	163	9e-51	reviewed	202	bis(5'-adenosyl)-pentaphosphatase activity; metal ion binding; mitochondrion	GO:0034432; GO:0046872; GO:0005739	Mitochondrion.	-	ath:AT3G26690;
GSMUA_Achr5G18440_001	5:19873566-19874465	sp|Q6I544|GL52_ORYSJ	Germin-like protein 5-1	Os05g0277500 LOC_Os05g19670 OsJ_017118 OSJNBa0055E23.9	Oryza sativa subsp. japonica (Rice)	6.00399	2.57182	0.0454973	0.269343	-1.22313	DOWN	79.9	199	37	2	61	657	25	220	5e-107	reviewed	221	apoplast; manganese ion binding; nutrient reservoir activity	GO:0048046; GO:0030145; GO:0045735	Secreted ‚ extracellular space ‚ apoplast.	-	osa:4338282;
GSMUA_Achr6G14650_001	6:9711511-9718310	tr|M0T713|M0T713_MUSAM	Aspartate aminotransferase (EC 2.6.1.1)	-	Musa acuminata subsp. malaccensis (Wild banana) (Musa malaccensis)	6.01589	2.73574	0.0325943	0.224359	-1.13685	DOWN	100	429	0	0	44	1330	1	429	0	unreviewed	429	L-aspartate:2-oxoglutarate aminotransferase activity; L-phenylalanine:2-oxoglutarate aminotransferase activity; biosynthetic process; cellular amino acid metabolic process; pyridoxal phosphate binding	GO:0004069; GO:0080130; GO:0009058; GO:0006520; GO:0030170	-	-	-
GSMUA_Achr8G10870_001	8:7791818-7795989	sp|Q8LEB6|Y5185_ARATH	Probable receptor-like protein kinase At5g18500 (EC 2.7.11.1)	At5g18500 T28N17.1	Arabidopsis thaliana (Mouse-ear cress)	6.02246	1.64395	0.00106139	0.0230626	-1.87319	DOWN	59.11	472	169	6	58	1410	15	483	4e-178	reviewed	484	ATP binding; integral to membrane; plasma membrane; protein serine/threonine kinase activity	GO:0005524; GO:0016021; GO:0005886; GO:0004674	Cell membrane; Single-pass membrane protein.	-	ath:AT5G18500;
GSMUA_Achr1G02260_001	1:1836159-1837025	sp|P42761|GSTFA_ARATH	Glutathione S-transferase F10 (AtGSTF10) (EC 2.5.1.18) (AtGSTF4) (GST class-phi member 10) (Protein EARLY RESPONSE TO DEHYDRATION 13)	GSTF10 ERD13 GSTF4 At2g30870 F7F1.8	Arabidopsis thaliana (Mouse-ear cress)	6.078	1.8549	0.00779225	0.0921444	-1.71225	DOWN	46.04	202	108	1	62	667	7	207	2e-54	reviewed	215	apoplast; cell wall; chloroplast; copper ion binding; cytosol; glutathione binding; glutathione transferase activity; plasma membrane; response to cadmium ion; response to toxic substance; response to water deprivation; toxin catabolic process; vacuole	GO:0048046; GO:0005618; GO:0009507; GO:0005507; GO:0005829; GO:0043295; GO:0004364; GO:0005886; GO:0046686; GO:0009636; GO:0009414; GO:0009407; GO:0005773	Cytoplasm ‚ cytosol.	-	ath:AT2G30870;
GSMUA_Achr8G01960_001	8:1450283-1453774	sp|Q9ZQC6|IRX9_ARATH	Probable beta-1,4-xylosyltransferase IRX9 (EC 2.4.2.-) (Protein IRREGULAR XYLEM 9) (Xylan xylosyltransferase IRX9)	IRX9 At2g37090 T2N18.15	Arabidopsis thaliana (Mouse-ear cress)	6.1292	2.38414	0.022669	0.180974	-1.36223	DOWN	57.32	239	89	4	193	900	116	344	1e-95	reviewed	351	Golgi apparatus; Golgi membrane; galactosylgalactosylxylosylprotein 3-beta-glucuronosyltransferase activity; glucuronoxylan biosynthetic process; integral to membrane; secondary cell wall biogenesis; xylosyltransferase activity	GO:0005794; GO:0000139; GO:0015018; GO:0010417; GO:0016021; GO:0009834; GO:0042285	Golgi apparatus membrane; Single-pass type II membrane protein.	-	ath:AT2G37090;
GSMUA_Achr10G02810_001	10:9251662-9252058	sp|C4B8C5|EPFL7_ARATH	EPIDERMAL PATTERNING FACTOR-like protein 7 (EPF-like protein 7)	EPFL7 At1g71866 F14O23 F17M19	Arabidopsis thaliana (Mouse-ear cress)	6.16324	0.640905	0.000195266	0.00681659	-3.26551	DOWN	63.64	55	20	0	34	198	115	169	3e-17	reviewed	172	extracellular region; guard cell differentiation	GO:0005576; GO:0010052	Secreted.	-	ath:AT1G71866;
GSMUA_Achr8G14020_001	8:10671529-10675714	sp|Q0WPR4|SCP34_ARATH	Serine carboxypeptidase-like 34 (EC 3.4.16.-)	SCPL34 At5g23210 MKD15.7	Arabidopsis thaliana (Mouse-ear cress)	6.19349	2.02377	0.0039244	0.0584835	-1.61371	DOWN	65.3	464	138	3	97	1437	42	499	0	reviewed	499	extracellular region; plant-type cell wall; proteolysis; serine-type carboxypeptidase activity; vacuole	GO:0005576; GO:0009505; GO:0006508; GO:0004185; GO:0005773	Secreted.	-	ath:AT5G23210;
GSMUA_Achr1G21140_001	1:15934651-15938985	sp|O22261|NDT1_ARATH	Nicotinamide adenine dinucleotide transporter 1, chloroplastic (AtNDT1) (NAD(+) transporter 1)	NDT1 NADT1 At2g47490 T30B22.21	Arabidopsis thaliana (Mouse-ear cress)	6.3048	2.68618	0.0321977	0.222599	-1.23089	DOWN	65.74	324	96	2	1	972	1	309	1e-123	reviewed	312	NAD transporter activity; antiporter activity; chloroplast membrane; integral to membrane; mitochondrion	GO:0051724; GO:0015297; GO:0031969; GO:0016021; GO:0005739	Plastid ‚ chloroplast membrane; Multi-pass membrane protein.	-	ath:AT2G47490;
GSMUA_Achr1G03560_001	1:2954797-2958655	sp|Q84K00|NAC78_ARATH	NAC domain-containing protein 78 (ANAC078)	NAC078 NAC2 At5g04410 T32M21.10	Arabidopsis thaliana (Mouse-ear cress)	6.3069	3.12942	0.0348557	0.230006	-1.01103	DOWN	54.17	168	68	3	16	519	1	159	3e-44	reviewed	567	DNA binding; cytoplasm; nucleus; positive regulation of transcription, DNA-dependent; regulation of flavonoid biosynthetic process; response to high light intensity; sequence-specific DNA binding transcription factor activity; transcription, DNA-dependent	GO:0003677; GO:0005737; GO:0005634; GO:0045893; GO:0009962; GO:0009644; GO:0003700; GO:0006351	Nucleus.	-	ath:AT5G04410;
GSMUA_Achr1G10110_001	1:7668979-7671293	sp|Q9SAH3|Y1887_ARATH	Putative receptor-like protein kinase At1g80870 (EC 2.7.11.1)	At1g80870 F23A5.23	Arabidopsis thaliana (Mouse-ear cress)	6.35935	2.69338	0.0139394	0.132796	-1.23946	DOWN	52.84	352	129	11	895	1845	343	692	5e-92	reviewed	692	ATP binding; integral to membrane; plasma membrane; protein serine/threonine kinase activity	GO:0005524; GO:0016021; GO:0005886; GO:0004674	Cell membrane; Single-pass membrane protein.	-	ath:AT1G80870;
GSMUA_Achr7G06570_001	7:4819266-4824631	sp|Q9SEH3|RAD2C_ARATH	Ras-related protein RABD2c (AtRABD2c) (Ras-related protein Rab1C) (AtRab1C)	RABD2C RAB1C At4g17530 dl4800c FCAALL.87	Arabidopsis thaliana (Mouse-ear cress)	6.38616	2.80617	0.0441999	0.264788	-1.18635	DOWN	89.66	203	20	1	217	825	1	202	8e-133	reviewed	202	GTP binding; Golgi apparatus; Golgi membrane; cytosol; plasma membrane; plasmodesma; pollen development; pollen tube growth; protein transport; small GTPase mediated signal transduction; vacuole; vesicle-mediated transport	GO:0005525; GO:0005794; GO:0000139; GO:0005829; GO:0005886; GO:0009506; GO:0009555; GO:0009860; GO:0015031; GO:0007264; GO:0005773; GO:0016192	Golgi apparatus ‚ trans-Golgi network membrane. Golgi apparatus membrane; Lipid-anchor.	-	ath:AT4G17530;
GSMUA_Achr6G11190_001	6:7437168-7437799	sp|P60496|BABL_LILLO	Chemocyanin (Basic blue protein) (Plantacyanin)	-	Lilium longiflorum (Trumpet lily)	6.398	1.88961	0.0087938	0.0996964	-1.75953	DOWN	65.31	98	34	0	100	393	29	126	4e-41	reviewed	126	copper ion binding; electron carrier activity	GO:0005507; GO:0009055	-	-	-
GSMUA_Achr4G00910_001	4:758606-764938	tr|M0SK08|M0SK08_MUSAM	Isocitrate dehydrogenase [NADP] (EC 1.1.1.42)	-	Musa acuminata subsp. malaccensis (Wild banana) (Musa malaccensis)	6.54957	1.99387	0.00142514	0.0287509	-1.71583	DOWN	100	410	0	0	87	1316	1	410	0	unreviewed	410	NAD binding; isocitrate dehydrogenase (NADP+) activity; isocitrate metabolic process; magnesium ion binding; tricarboxylic acid cycle	GO:0051287; GO:0004450; GO:0006102; GO:0000287; GO:0006099	-	-	-
GSMUA_Achr11G26290_001	11:25151214-25157058	sp|Q8LLE5|FPP_SOLLC	Filament-like plant protein (LeFPP) (Fragment)	FPP	Solanum lycopersicum (Tomato) (Lycopersicon esculentum)	6.57737	2.65678	0.00778437	0.0921444	-1.30783	DOWN	43.02	430	194	7	250	1389	1	429	1e-82	reviewed	582	-	-	-	-	-
GSMUA_Achr11G07120_001	11:5565207-5572376	sp|Q944A9|NPS11_ARATH	Novel plant SNARE 11 (AtNPSN11)	NPSN11 At2g35190 T4C15.14	Arabidopsis thaliana (Mouse-ear cress)	6.6488	2.70608	0.0219914	0.177569	-1.29689	DOWN	73.08	260	61	4	207	965	4	261	3e-117	reviewed	265	SNAP receptor activity; cell plate; cytokinesis; integral to membrane; plasma membrane; protein transport	GO:0005484; GO:0009504; GO:0000910; GO:0016021; GO:0005886; GO:0015031	Membrane; Single-pass type IV membrane protein.	-	ath:AT2G35190;
GSMUA_Achr11G24220_001	11:23860880-23865624	sp|Q0IQU1|LAC22_ORYSJ	Laccase-22 (EC 1.10.3.2) (Benzenediol:oxygen oxidoreductase 22) (Diphenol oxidase 22) (Urishiol oxidase 22)	LAC22 Os11g0708100 LOC_Os11g48060 OsJ_033548	Oryza sativa subsp. japonica (Rice)	6.6566	2.46125	0.00534269	0.0720155	-1.43539	DOWN	72.15	535	112	3	70	1569	30	562	0	reviewed	564	apoplast; copper ion binding; hydroquinone:oxygen oxidoreductase activity; lignin catabolic process; secondary cell wall biogenesis	GO:0048046; GO:0005507; GO:0052716; GO:0046274; GO:0009834	Secreted ‚ extracellular space ‚ apoplast.	-	dosa:Os11t0708100-01;
GSMUA_Achr11G24110_001	11:23785409-23786702	sp|Q9SNC3|FLA4_ARATH	Fasciclin-like arabinogalactan protein 4 (Protein SALT OVERLY SENSITIVE 5)	FLA4 SOS5 At3g46550 F12A12.70	Arabidopsis thaliana (Mouse-ear cress)	6.66538	1.44611	0.000163389	0.00594927	-2.20451	DOWN	54.82	332	132	5	127	1077	29	357	3e-107	reviewed	420	anchored to plasma membrane; cell adhesion; external side of plasma membrane; multidimensional cell growth; polysaccharide binding; response to salt stress	GO:0046658; GO:0007155; GO:0009897; GO:0009825; GO:0030247; GO:0009651	Cell membrane; Lipid-anchor ‚ GPI-anchor.	-	ath:AT3G46550;
GSMUA_Achr5G23700_001	5:25351288-25353231	sp|Q8GZ13|BEE1_ARATH	Transcription factor BEE 1 (Basic helix-loop-helix protein 44) (AtbHLH44) (bHLH 44) (Protein Brassinosteroid enhanced expression 1) (Transcription factor EN 77) (bHLH transcription factor bHLH044)	BEE1 BHLH44 EN77 At1g18400 F15H18.11 F15H18.16	Arabidopsis thaliana (Mouse-ear cress)	6.68132	1.36785	0.000380068	0.0111648	-2.28823	DOWN	78.95	76	16	0	424	651	142	217	2e-34	reviewed	260	DNA binding; nucleus; sequence-specific DNA binding transcription factor activity; transcription, DNA-dependent	GO:0003677; GO:0005634; GO:0003700; GO:0006351	Nucleus.	-	ath:AT1G18400;
GSMUA_Achr2G09080_001	2:12864797-12867528	sp|Q6NQK2|NAC8_ARATH	NAC domain-containing protein 8 (ANAC008)	NAC008 At1g25580 F14G11.2 F2J7.1	Arabidopsis thaliana (Mouse-ear cress)	6.73367	1.37857	0.000165231	0.00598202	-2.28823	DOWN	48.61	216	77	5	31	678	34	215	4e-55	reviewed	449	DNA binding; DNA damage checkpoint; nucleus; regulation of meiosis; response to gamma radiation; sequence-specific DNA binding transcription factor activity; transcription, DNA-dependent	GO:0003677; GO:0000077; GO:0005634; GO:0040020; GO:0010332; GO:0003700; GO:0006351	Nucleus.	-	ath:AT1G25580;
GSMUA_Achr11G05440_001	11:4052584-4054831	sp|O81416|GUN17_ARATH	Endoglucanase 17 (EC 3.2.1.4) (Endo-1,4-beta glucanase 17)	At4g02290 T2H3.5	Arabidopsis thaliana (Mouse-ear cress)	6.78636	0.257939	3.91354e-12	1.71244e-09	-4.71754	DOWN	77.43	474	101	1	97	1518	49	516	0	reviewed	516	cellulase activity; cellulose catabolic process; extracellular region	GO:0008810; GO:0030245; GO:0005576	Secreted.	-	ath:AT4G02290;
GSMUA_Achr2G16540_001	2:17374085-17376976	sp|Q6K478|CSPLQ_ORYSJ	CASP-like protein Os09g0249400	Os09g0249400 LOC_Os09g07480 OJ1695_A02.21 OsJ_28518	Oryza sativa subsp. japonica (Rice)	6.80157	2.50076	0.0247493	0.189621	-1.4435	DOWN	69.93	153	46	0	1	459	1	153	1e-67	reviewed	154	integral to membrane; plasma membrane	GO:0016021; GO:0005886	Cell membrane; Multi-pass membrane protein.	-	osa:4346505;
GSMUA_Achr11G20120_001	11:21100158-21108080	sp|O81635|ATK4_ARATH	Kinesin-4 (Kinesin-like protein D)	ATK4 KATD At5g27000 F2P16.12	Arabidopsis thaliana (Mouse-ear cress)	6.80653	2.61574	0.00276902	0.0460097	-1.3797	DOWN	50.95	369	174	3	1903	2994	379	745	3e-100	reviewed	987	ATP binding; ATPase activity; cytoplasm; microtubule; microtubule associated complex; microtubule binding; microtubule motor activity; microtubule-based movement	GO:0005524; GO:0016887; GO:0005737; GO:0005874; GO:0005875; GO:0008017; GO:0003777; GO:0007018	Cytoplasm ‚ cytoskeleton.	-	ath:AT5G27000;
GSMUA_Achr5G11770_001	5:8461162-8464525	sp|Q9ZWA6|MGP_ARATH	Zinc finger protein MAGPIE	MGP At1g03840 F11M21.23	Arabidopsis thaliana (Mouse-ear cress)	6.83935	1.73116	0.000452725	0.012687	-1.98212	DOWN	76.33	169	30	1	121	597	41	209	3e-89	reviewed	506	DNA binding; nucleus; sequence-specific DNA binding transcription factor activity; transcription, DNA-dependent; zinc ion binding	GO:0003677; GO:0005634; GO:0003700; GO:0006351; GO:0008270	Nucleus.	-	ath:AT1G03840;
GSMUA_Achr5G25660_001	5:26599279-26606135	sp|B9DFG5|PTI13_ARATH	PTI1-like tyrosine-protein kinase 3 (PTI1-3) (EC 2.7.10.2)	PTI13 At3g59350 F25L23.210	Arabidopsis thaliana (Mouse-ear cress)	6.84018	1.60042	0.000409012	0.0118227	-2.09558	DOWN	57.06	361	137	5	36	1073	38	395	1e-125	reviewed	408	ATP binding; non-membrane spanning protein tyrosine kinase activity; plasma membrane	GO:0005524; GO:0004715; GO:0005886	Cell membrane; Peripheral membrane protein.	-	ath:AT3G59350;
GSMUA_Achr4G06610_001	4:4968267-4969497	sp|Q9MAJ7|BGAL5_ARATH	Beta-galactosidase 5 (Lactase 5) (EC 3.2.1.23)	BGAL5 At1g45130 F27F5.20	Arabidopsis thaliana (Mouse-ear cress)	6.85565	2.50477	0.0263848	0.195452	-1.45261	DOWN	86.54	156	20	1	55	522	29	183	2e-90	reviewed	732	apoplast; beta-galactosidase activity; carbohydrate metabolic process	GO:0048046; GO:0004565; GO:0005975	Secreted ‚ extracellular space ‚ apoplast.	-	ath:AT1G45130;
GSMUA_Achr3G25460_001	3:25653847-25658294	sp|Q8GYD9|SDE3_ARATH	Probable RNA helicase SDE3 (EC 3.6.4.13) (Silencing defective protein 3)	SDE3 At1g05460 T25N20.11 T25N20.26	Arabidopsis thaliana (Mouse-ear cress)	6.86837	1.93143	0.000229001	0.00765719	-1.8303	DOWN	60.99	887	331	9	28	2661	9	889	0	reviewed	1002	ATP binding; RNA helicase activity; cytoplasm; posttranscriptional gene silencing by RNA; virus induced gene silencing	GO:0005524; GO:0003724; GO:0005737; GO:0035194; GO:0009616	Cytoplasm.	-	ath:AT1G05460;
GSMUA_Achr11G20960_001	11:21776774-21777707	sp|Q05466|HAT4_ARATH	Homeobox-leucine zipper protein HAT4 (HD-ZIP protein ATHB-2) (Homeodomain transcription factor ATHB-2) (Homeodomain-leucine zipper protein HAT4) (HD-ZIP protein 4)	HAT4 ATHB-2 At4g16780 dl4415w FCAALL.101	Arabidopsis thaliana (Mouse-ear cress)	6.87318	2.85711	0.0385284	0.2463	-1.26642	DOWN	72.99	174	38	4	67	573	71	240	2e-55	reviewed	284	cell proliferation; negative regulation of transcription, DNA-dependent; nucleus; protein homodimerization activity; red or far-red light signaling pathway; red, far-red light phototransduction; response to auxin stimulus; response to cytokinin stimulus; response to far red light; root development; sequence-specific DNA binding; sequence-specific DNA binding transcription factor activity; shade a…	GO:0008283; GO:0045892; GO:0005634; GO:0042803; GO:0010017; GO:0009585; GO:0009733; GO:0009735; GO:0010218; GO:0048364; GO:0043565; GO:0003700; GO:0009641; GO:0010016; GO:0000976; GO:0006351; GO:0009826	Nucleus.	-	ath:AT4G16780;
GSMUA_Achr4G18950_001	4:19984812-19992653	sp|P51567|AFC2_ARATH	Serine/threonine-protein kinase AFC2 (EC 2.7.12.1)	AFC2 At4g24740 F22K18.60	Arabidopsis thaliana (Mouse-ear cress)	6.91006	3.38874	0.0375071	0.241597	-1.02795	DOWN	33.11	293	159	7	1306	2094	139	424	5e-34	reviewed	427	ATP binding; mRNA processing; protein autophosphorylation; protein serine/threonine kinase activity; protein serine/threonine/tyrosine kinase activity	GO:0005524; GO:0006397; GO:0046777; GO:0004674; GO:0004712	-	-	ath:AT4G24740;
GSMUA_Achr4G33530_001	4:29934271-29937346	sp|Q94B38|GPT2_ARATH	Glucose-6-phosphate/phosphate translocator 2, chloroplastic	GPT2 At1g61800 F8K4.1	Arabidopsis thaliana (Mouse-ear cress)	6.9244	3.06328	0.0177853	0.155077	-1.17661	DOWN	82.04	323	50	2	244	1200	67	385	3e-159	reviewed	388	chloroplast membrane; glucose-6-phosphate transmembrane transporter activity; inorganic phosphate transmembrane transporter activity; integral to membrane; phosphoenolpyruvate transport; phosphoglycerate transmembrane transporter activity; photosynthesis; photosynthetic acclimation; regulation of photosynthesis; response to glucose stimulus; response to karrikin; response to nematode; response to…	GO:0031969; GO:0015152; GO:0005315; GO:0016021; GO:0015714; GO:0015120; GO:0015979; GO:0009643; GO:0010109; GO:0009749; GO:0080167; GO:0009624; GO:0009744; GO:0071917; GO:0005774	Plastid ‚ chloroplast membrane; Multi-pass membrane protein.	-	ath:AT1G61800;
GSMUA_Achr4G12880_001	4:9561293-9571456	sp|P46869|FLA10_CHLRE	Kinesin-like protein FLA10 (Protein KHP1)	FLA10	Chlamydomonas reinhardtii (Chlamydomonas smithii)	6.92918	2.93851	0.0169872	0.15074	-1.2376	DOWN	34.96	409	181	7	205	1425	57	382	4e-59	reviewed	786	ATP binding; flagellum assembly; intraflagellar anterograde transport; microtubule; microtubule associated complex; microtubule motor activity; microtubule-based flagellar cytoplasm	GO:0005524; GO:0009296; GO:0035720; GO:0005874; GO:0005875; GO:0003777; GO:0097014	Cytoplasm ‚ cytoskeleton.	-	cre:CHLREDRAFT_185750;
GSMUA_Achr4G32270_001	4:29112311-29116463	sp|A2YHR9|CSLCA_ORYSI	Putative xyloglucan glycosyltransferase 10 (EC 2.4.1.-) (Cellulose synthase-like protein C10) (OsCslC10)	CSLC10 OsI_023862	Oryza sativa subsp. indica (Rice)	6.95549	1.29269	3.94275e-06	0.000303221	-2.42778	DOWN	71.55	696	128	7	1	1911	1	685	0	reviewed	686	Golgi membrane; integral to membrane; transferase activity, transferring glycosyl groups	GO:0000139; GO:0016021; GO:0016757	Golgi apparatus membrane; Multi-pass membrane protein.	-	-
GSMUA_Achr10G17130_001	10:24455728-24464607	sp|Q9FJL4|BH078_ARATH	Transcription factor bHLH78 (Basic helix-loop-helix protein 78) (AtbHLH78) (bHLH 78) (Transcription factor EN 86) (bHLH transcription factor bHLH078)	BHLH78 EN86 At5g48560 K15N18.2	Arabidopsis thaliana (Mouse-ear cress)	6.97757	1.77691	0.000197129	0.00685335	-1.97335	DOWN	39.25	372	193	9	895	1974	148	498	5e-55	reviewed	498	DNA binding; nucleus; sequence-specific DNA binding transcription factor activity; transcription, DNA-dependent	GO:0003677; GO:0005634; GO:0003700; GO:0006351	Nucleus.	-	ath:AT5G48560;
GSMUA_Achr6G15470_001	6:10311452-10316223	sp|Q5Z8P0|P2C60_ORYSJ	Probable protein phosphatase 2C 60 (OsPP2C60) (EC 3.1.3.16)	Os06g0717800 LOC_Os06g50380 OJ1540_H01.4 P0541C02.17	Oryza sativa subsp. japonica (Rice)	7.0134	2.21925	0.00183247	0.0341218	-1.66004	DOWN	69.07	375	113	3	16	1131	4	378	2e-165	reviewed	392	integral to membrane; metal ion binding; protein dephosphorylation; protein serine/threonine phosphatase activity	GO:0016021; GO:0046872; GO:0006470; GO:0004722	Membrane; Single-pass membrane protein.	-	osa:4342084;
GSMUA_Achr5G04540_001	5:3349268-3354128	sp|Q9M099|SCP24_ARATH	Serine carboxypeptidase 24 (EC 3.4.16.6) (Bri1 suppressor 1) (Carboxypeptidase D) (Serine carboxypeptidase II) [Cleaved into: Serine carboxypeptidase 24 chain A (Serine carboxypeptidase II chain A); Serine carboxypeptidase 24 chain B (Serine carboxypeptidase II chain B)]	SCPL24 BRS1 At4g30610 F17I23.50	Arabidopsis thaliana (Mouse-ear cress)	7.01392	1.25365	1.89413e-05	0.00108025	-2.48409	DOWN	62.73	432	102	3	94	1212	33	464	0	reviewed	465	brassinosteroid mediated signaling pathway; extracellular space; proteolysis; serine-type carboxypeptidase activity	GO:0009742; GO:0005615; GO:0006508; GO:0004185	Secreted ‚ extracellular space.	-	ath:AT4G30610;
GSMUA_Achr11G12570_001	11:11568100-11569684	sp|P53492|ACT7_ARATH	Actin-7 (Actin-2)	ACT7 At5g09810 MYH9.2	Arabidopsis thaliana (Mouse-ear cress)	7.04447	1.80745	0.000669854	0.0165211	-1.96254	DOWN	89.33	375	12	1	1	1041	1	375	0	reviewed	377	ATP binding; cell division; cell wall; chloroplast envelope; chloroplast stroma; cytoskeleton; cytosol; mitochondrion; nucleolus; plasma membrane; plasmodesma; response to auxin stimulus; response to light stimulus; response to wounding; root hair elongation; seed germination; structural constituent of cytoskeleton	GO:0005524; GO:0051301; GO:0005618; GO:0009941; GO:0009570; GO:0005856; GO:0005829; GO:0005739; GO:0005730; GO:0005886; GO:0009506; GO:0009733; GO:0009416; GO:0009611; GO:0048767; GO:0009845; GO:0005200	Cytoplasm ‚ cytoskeleton.	-	ath:AT5G09810;
GSMUA_Achr3G07060_001	3:4753533-4755853	sp|Q9SLG9|PI5K5_ARATH	Phosphatidylinositol 4-phosphate 5-kinase 5 (AtPIP5K5) (EC 2.7.1.68) (1-phosphatidylinositol 4-phosphate kinase 5) (Diphosphoinositide kinase 5) (PtdIns(4)P-5-kinase 5)	PIP5K5 At2g41210 T3K9.2	Arabidopsis thaliana (Mouse-ear cress)	7.06308	2.91938	0.0253639	0.190746	-1.27464	DOWN	37.43	171	105	1	319	825	71	241	9e-20	reviewed	772	1-phosphatidylinositol-4-phosphate 5-kinase activity; ATP binding; apical plasma membrane; cytosol; plant-type cell wall modification; pollen germination; pollen tube; pollen tube growth	GO:0016308; GO:0005524; GO:0016324; GO:0005829; GO:0009827; GO:0009846; GO:0090406; GO:0009860	-	-	ath:AT2G41210;
GSMUA_Achr4G06620_001	4:4969511-4974772	sp|Q10RB4|BGAL5_ORYSJ	Beta-galactosidase 5 (Lactase 5) (EC 3.2.1.23)	Os03g0165400 LOC_Os03g06940 OJ1123F12.1	Oryza sativa subsp. japonica (Rice)	7.08142	1.83785	0.000240221	0.00791763	-1.94602	DOWN	78.44	640	135	3	1	1920	205	841	0	reviewed	841	apoplast; beta-galactosidase activity; carbohydrate binding; carbohydrate metabolic process	GO:0048046; GO:0004565; GO:0030246; GO:0005975	Secreted ‚ extracellular space ‚ apoplast.	-	osa:4331730;
[truncated: 1,559 more rows]

## Sheet: CS vs. DS
Unique Gene ID	Gene Locus	Protein ID(Subject ID)	Protein Names	Gene Name	Organism Name	FPKM CS	FPKM DS	p_value	q_value	Log Fold Change	Regulation	% Identity	Alignment length	Missmatches	Gaps	Q. start	Q. end	S. start	S. end	E-value	Status	Length	Gene Ontology (GO)	Gene Ontology IDs	Subcellular Location	Pathway	KEGG IDs
[truncated: 2,963 more rows]

[truncated: 1 more sheets: Sheet1]
