# Supplementary material for: Transcriptomic Changes of Drought-Tolerant and Sensitive Banana Cultivars Exposed to Drought Stress
Source: Front Plant Sci. 2016 Nov 4;7:1609. doi: 10.3389/fpls.2016.01609 (PMC5095140; doi:10.3389/fpls.2016.01609)
Supplement: Supplementary file 7 [file Data_Sheet_4.XLSX]

## Sheet: CT vs. DT
Gene ID	Transcript ID	Cufflinks ID	Nucleotide seq
GSMUA_Achr11G02840_001	GSMUA_Achr11T02840_001	CUFF.8034.1	aaaaaaaaagaggaaattttaaatgaagtggcacgcatccagtgatctcatcatttcgtgaaagtaagacggatgacagaagattctacatagtttctccaacaaagacacttcatttgaggacttattcgagtatagatcgtgtagcctggattcaggctttgattttggcaacaaaagaaatttccataaatagaggagtttcttttatgcagaatgatgtattaatttcaactgaaaagcttagagatcgcatgcaagctgagggattggatgagacagttattaaggactgtgagcagattatgcgtatagagtttgctgaataccacaaacaattgaagcttcgatatgaagagcacttaacctctattggtacatttcatcagcagctggagg…
GSMUA_Achr3G30160_001	GSMUA_Achr3T30160_001	CUFF.18397.1	aaaaaaaattagcagcagcaaaaagctaagataactggtaactgggcatcaaagtcattaatagtataagaactaaaatactgatgtgacaaaattatatattatattttatcgatgtcagaagcccaatctttgataatcaccacatagatatgggatggggttaaaagaaaaaaaccaattaagatctttggtacatagggagggagaatgttcacaatataatcaaccttccaaatatgaacctccaaatatgccaggtaaaagnnnnnnnnnnnnnnaaatatctatacaatcaaatgttccatcatggcatcttaaataaacaacttggccctgactaaaaattgacaaaattcaggcattatgtagctgattcaagactacttctagaaacca…
GSMUA_Achr3G17110_001	GSMUA_Achr3T17110_001	CUFF.16640.1	aaaaaaactctctcccttaaaaatagaaggtctgctaattaatctgttaacatactgaactttaatttacctttcccacacattctaactccttgtttaggtgctcaaattagcaaaatgggcattatgaaaaaagatttttatcttcaactgaagcatatttatacttgaccgttttagttaatcaaggaattatctattaatatttctgcaaaaaattggtgtttcaggctctattcttgtaatattaattccactaaatgatcaaagagaatcctatggatgtgttcagagcctcagaggtggcctgtaaataagattaataagttaaaattagtggtgtgagttgccatagaggaagatgtaagcaaact
GSMUA_Achr1G27320_001	GSMUA_Achr1T27320_001	CUFF.3494.1	aaaaaaacttatactgagcttaaaagtaaatgttaacctttgagaaaaaggttgaatcatcgatttgtttgaatgaatctcaccttcccctgtttgagtggatgaagttagggattcacctccgaatggaatgaatgattcaagttgctttcctcctttcaactgtgggtgagaattattttcgtttctcatgtcgaaatattttggatggaaaaaaaaattcatgatttgatactacaagactcaaccacctgttgttcattggtttagtggtccatggatgtacttgtaaacatgtggtccaaccgtttatcacctcataattagtgggtgattgagatgtgaggattacatgaataagct
GSMUA_Achr8G18620_001	GSMUA_Achr8T18620_001	CUFF.37732.1	aaaaaaaggagaaatcagggagatggaaacgaagattgtttgaatgtgattggtcaaatcccctaacattatcttctcctatctgttccccccatataaaacnnnnnnnnnnnnnnnnnnnnnnnnagggtggcttccaagtacctcatcttcctcctcttcccctcgctcgtgttggcttcggggatctgcgcctcctttccgccatgagaaccgccacgcatcaccctctcatcaccgccccttgcaacctgtggcctcgaccaaggccgacctcggctcctgtgctcccctctggatctagacgccccaggagaggggccttggtcgtcagagctgcggtggttgtggagcaggaggtcaagaccaagatctcccttgtgagaattggcaccaggg…
GSMUA_Achr10G01760_001	GSMUA_Achr10T01760_001	CUFF.3848.1	aaaaaaagtagctcgtaagaacctcggccgccgcgatgagtaccatgaagttttgccgagaatgcaacaacatactgtaccctaaggaagacagggagcagaagatcctcctctatgcgtgccgcaactgcgatcaccaggaggttgctgacaacaactgtgtatatagaaatgagatacatcactcggttggtgaacgtacacaagttttacaagatgttgctgctgatcctactcttcctcgtacaaagtctgtcaggtgtgctgtgtgcggtcatccagaagctgttttctttcaggctaccagcaggggagaggaaggtatgaccctattcttcgtttgctgcaatccaagctgtggctacagatggagagactgaagcgatacatgtcttcttt…
GSMUA_Achr10G30420_001	GSMUA_Achr10T30420_001	CUFF.7451.1	aaaaaaatacagatatctatgtagataagtctaactggttattacacttttatgatttattcatttatttgcatgtgaaggtaaaagaaggatattgcttgaagttatttcttccagtgacttatgaattttgtatcagcattataggctatatatagcatccaaaattcttaccttctcttggttgtacatgcataagcacattgttgttttaggtggtttcaagaattgcttgttcctttcaggtgtctttgttgtttcagtctagacaacttattagttcgtcttcaaaattgttttcttgtgaagtctatgaatcccagatggaaaatctagaagcaattttcagttggctagcagtactctgggagcgtggtttttgtcatgaaaaccctcaag…
GSMUA_Achr11G07540_001	GSMUA_Achr11T07540_001	CUFF.8627.1	aaaaaaatcccgctgccgacccgcaaaaatcccatattttccgtttctggttaaccaatttttggattatttgtttgaatttttgtccttccaaccttgttcggtttagttggtctccgcgtttgggaggctactttgattccgattcgggcgtgggtttctatatatgtacttatgatgatctttaaaaggaggtccgagtctggtaggttttgtttcgtcatttttttcgctttactctccggttgcccttttgttggtcgcccattttttcatctgggaatctgggggcccgnnnnnnnnctggaacttttgctatttctggtggtctctggagacgattgagcggaaagttgggattttggcggggaatttgctttgttggtcaaagaatttagg…
GSMUA_Achr4G00830_001	GSMUA_Achr4T00830_001	CUFF.18837.1	aaaaaaccggatcgagtataaagcggcggaggcggagcttccgagctccgcgtcacctcgatttcatcgacccacctttgcctcttccccaactggcgttataactctcgcctccctctctccgatcgcatctctttctcttcctcgaatcctcacccggccgtcattctcttcttcagggtttcctgacgatcatggacctcactgtcgtcttcaagcctgcgttgtcgcctcccgggttgtttcccagacatgctggaggaatgaaaagctcacaatgtagctttagtgtgggatattctccagtcttccataaagtgtgttcttccaggcaaatgactgctcatacaaacaggaggttaaaatataatggaggggctcttaatgcaacttgccagg…
GSMUA_Achr3G14960_001	GSMUA_Achr3T14960_001	CUFF.16371.1	aaaaaacgcaagtcttaggaatggagctctgcaaggaaggggaagggggagaggagggaagagatgagtgaggatgcgaggagcaggccgtgagatgagactgagggccgccgtcgtgtcgccctgctgttcctccccctcttctccccatgtcgtcatggctagctgcaagaaatcccaacccaagagtaacaaccataagaaccctgatcaagctcctccaaggatcacatccaatgtaaagcaaaacttacaaattttaaggttatggaaggatcttcaaagtcataaatcaagtacccctaggccggccactagctatcggaaaaagaaggttgttaaagaagagcttccacaagacacagagctatataaagacccaactacaaacctatacta…
GSMUA_Achr6G01260_001	GSMUA_Achr6T01260_001	CUFF.27141.1	aaaaaacttttggtaggaagcagaaatgcattttaatctaccattaacatcatacatgaaacagtatcgtctacatgatgcaggtcatacatgctagaagaaattatcattattctcagaattcaggaccacttgtcttcttcttcctcctggatcactgtgcctctgcttcttcagttgcatcagatctgagcctggctgtgccgactgacagtgttggagagcatcatctcaggcagcacagagtccagaatttgctctgccaaggcatcgcaccactggttgtttgatcaacaagaaataattttgaggttactccatcagttgcaaagtttgacagtgcatgccactgtttgggcccaatatttcagtcttgctttaacatcttcaggatggtca…
GSMUA_Achr7G12280_001	GSMUA_Achr7T12280_001	CUFF.33444.1	aaaaaagaaaaaaaaacagaaaaataggttagtcctgccagatctttacgtcttgaaaattatttggagaaaaggaagagtataaaaacaaacagcagaaagctctaccctttgaagattgtcaccagaaacacattactcaaagctaacgacaacacaatggagtaaaattttaagaacagataaaatcaaattatataaatatcaccaacttaaaccatgttgcaatatcataaatgtcacatgggcatttagttcaaggcattcattatggactatgttacccaggttcttgctttgttgattgtactagatccaacagttcnnnnnnnnnnnnnnnnnnnnnnnntcaggaagcaaaaggtcaaactcagttcaggtagcctattagttttcagt…
GSMUA_Achr1G04020_001	GSMUA_Achr1T04020_001	CUFF.552.1	aaaaaagaaaaaccagaaggaaaagagtagcatctgacatgattgaccatctgcttttacttgaatatgagtggatgttatctcattaagatacttcggataaaacattttcttgatacaaaagatatatataattagaacttagaagatgcaacttggacaaggtttgttatctcatggcatgttgatgggcattttatgtgctgttgcattggatactttgctgcttcgctgacatgtaaaagcgagaccagaaaatgaatcttgattactgttgttttatttctgtaatcttcatctgcagtctgtccttttgtgatgaatgatgtacttggccgcatcannnnnnnnnnnnnnnnttatgttccaggagaatggaaaatgggattcccatcaggc…
GSMUA_Achr11G16250_001	GSMUA_Achr11T16250_001	CUFF.9815.1	aaaaaagaaggattaagcttgtaaataagtttatgttgtctcattgaccaacatgcagcagataaccttcaagcagaatcagaagatttgacaaatgccttatgtaagagaatccctgggaacaatatggttgctgcaaagtgagtc
GSMUA_Achr2G22870_001	GSMUA_Achr2T22870_001	CUFF.14417.1	aaaaaagccaaccaaaatccatcttccggttacgacccttgcgattccaatcccctttcgctgttcgattgcttccttccccctccatcgccatcgtcatcatccttccatctgtccttccgtcgtctcccatcgccagtctgtgggcggtgggcggaattagggtttcctccagctcgtccatcggggtcttccgcccctggatctagtgtttggaggctttttttgcgcggtttgattcgttcggtgattcgggaatcggcagcgattgggaattgatggttcgcgccggaggagggatcggaggcatccaaattgggaaagatgcaaggctatgcatgggagggaaggtgagtggaaacgggggcggcatatgcggccggttcctccgcccggtga…
GSMUA_Achr4G01270_001	GSMUA_Achr4T01270_001	CUFF.18911.1	aaaaaaggaagggaaaagaatgagctgctcgcaaagcccgaagcacacggagcgctatgaactttgagcaccccacgattgcaaggacgaatcgaagaagaagaagacgaagataactacgaggaggaggaggaggagcgcgaaagaaagtaaggagagagggagagagagggagggagagcaacgtcggcatcggtttcgatccttttttttttttttctctccttcctttgggttctcaatacgagcttcatcttctcctcctcctcgctgctaatgcacatgtaagtccaaaatctctccttttcgtctctccgtgttgctacctgcaccccgctcgctaatactagcggagaaaagggattttggggccggatatggtaatcttctggaggtctt…
GSMUA_Achr1G00130_001	GSMUA_Achr1T00130_001	CUFF.22.1	aaaaaaggagatttttttttgcgctttcggatggagatggtggtggaaatggcggagccgggtgggtttcttgcttcctttctcggcttagatgtggttccggcgacgaaacagcgagttcgatgggatcccaaggtttgtaatagcgacccgcgtgttatcctccaaaattaaggtgttggtagggtttctgatcgtgattcgggagggttctttctgaacaattgtgtgcaattactttccctaaaatcttctgctatcgagagtaa
GSMUA_Achr4G06160_001	GSMUA_Achr4T06160_001	CUFF.19488.1	aaaaaagttacaagatgcacaatttgctggcttacttcattgagatgaaatatgtgcaaagagtgggatattgaaaagggggattggtatataagaactaacaggctcactactactggagcattttgggagacagaaatcggatccattatatgcaagtttcttttttctc
GSMUA_Achr6G20900_001	GSMUA_Achr6T20900_001	CUFF.29613.1	aaaaaatagcaagaggcacattataattgttttgtgctgtgtttttggattttctgtgctgcttgcggctgttcttgcctacttatttgcacacagaaaaagagagttactttcaggaaaagatgatcttgccaccgtcctaccacttcagaagcaaagtgcttccttcagtgaacttggtactgacgtagcccatcgatacatgttgtccgaaattaaatgtgccacagagaattttgcaaaaaaagttggttttggaggttatgggactgtatattatggaaagatgacaaacggaaaggaaattgccgtgaaagtccttacaaatgattcttgtcaggggaaccggcaattctcaattgaggtgtccctgctttccagaatacatcacaggaacct…
GSMUA_Achr6G10000_001	GSMUA_Achr6T10000_001	CUFF.28285.1	aaaaaatccacggcgggggatagcgagatgcgaccgaacgtcgtcaccgaggcaaggctgccaacaaggctgcatcagtggtgggctactgttccatttattacttctggtgtcattatcacttgtggtgtaatttatctggtgtgcttgctggttgggtatgactccttttatgagatatgcttcttgccttctgcagtcgtttcacagtttcaagtatataggatctacacgtctgctctttttcatggatctttgctgcatgttctcttcaatatgttagctttagtacctttgggcatggaattggagcgaataatgggttctgttcggcttttatatttgatgctctttcttgcaactaccaattctatatttcatctcattattgctgtagtg…
GSMUA_Achr7G10520_001	GSMUA_Achr7T10520_001	CUFF.33202.1	aaaaaatcgaaggttcttgcaggagcctccgccgccatccgccatcgcggagttccttttttccccttatttctacctccctccaaaagattctacttgaaacttgaggtcttcgttccccttcatacccccacttctccgttagggcacgccaagaacttctttctttgttgggttcaagaaatcggagttcctgatctggcgatgcttcgactgttcttgcagaagccaccgccgccaccatcggacggtgacgatggcgttggtggggggaacagagacgccgnnnnnncgacgctctctctcctccggaacatcgagtcggttctttggtcagttatctcctcctgcggccggtacgaggcccgcctctggctctgcaacaccgtctcctctatc…
GSMUA_Achr8G29630_001	GSMUA_Achr8T29630_001	CUFF.39090.1	aaaaaatctttggaaaggagggccaaaagccaccacacatttcccattaatgattgatgatgatgggcagcaacccaccagtgctctgctgaggcttcgtcatcttcaaccacaccattgaatccatattccactggttcgctcctcaccttcttcttcttcttcttctggaaaaaaagaaacgcctgaaaagatggagcatgctgctggaaatattctcaacaacataatggaaacaatagctgatggtgtccaacagcataagcctgagattgaagaacaaaatacagcctctgcccgggtgaggagactatttggacgccagaaaaccattcataagatcttgggtggtggacaacctgctgatgtgctgctatggaggaacaagaaaatctcttc…
GSMUA_Achr2G07650_001	GSMUA_Achr2T07650_001	CUFF.12362.1	aaaaaatgcattcctaactgagtagtctataaatcctttattaagctaaaaaattcttctttttcaatcttatctaattttaagaaacattcttaaaattagataagattatttgtgaacatcatttacttggaaccaagaaagctctaagcttagttactaaaggaatgtaaaacgagaaaactacaacttgacatgctgatcactattattttttcaagttagacaaatttcagacttcaaacttgagttttatgactatgcatgttaactaagttgcttgccagaacaaaagtgaactctgcaaaaacaatgggagct
GSMUA_Achr6G23090_001	GSMUA_Achr6T23090_001	CUFF.29929.1	aaaaaatgttattttcaaggcttgaccaggacaatgatgggttcttatcgggagatgacctcgttggtgtgattggtaaaattcaccattctgaacgctactatgcaaaacaacaagctgattatgcactttcagaggctgattcagatagagacagccagctaagtttgaaggagatgatagaacacccgtatgtgttctatagttctatctttagtgatgatgaagatgaagactttgatgatttcgattatcatgatgaattccgctaatgctccacaagttgcacactgggtttcaatgagcaacag
GSMUA_Achr10G00540_001	GSMUA_Achr10T00540_001	CUFF.3728.1	aaaaacaaagaaggtaagtttcagaagataccttttacaaacaataaacagtcatcaagcttataaatcttctgacaagtaaacaagtaaaatgaaggttggcatggtatatccatacatatcaatcatctgaaagttcatagtggagtcttagggcattctacacaattcaagaagtgcaaaaactgtagaagaaattagtcagtacaaaaattaaactaaattatgactctcaaactaaacttgctattagtcaggctacagttgaaacaagcaggtaagataatcatattcaatgtcttaatgaccctaccaaagaatgaaaaatgaatactgcatataaaaattattacggaagttctacaacaataactgaacataggaaaaactccattcatg…
GSMUA_Achr9G01030_001	GSMUA_Achr9T01030_001	CUFF.39879.1	aaaaacctaaaaacaaaaaaattcagatgaaaagtatcagctatttgagtagaaaatgcaaggaaatattgatcctgttacaggaacccaaagaggatgacggaagcaagaagaaaatatcgcgtagaattgagttggtaatgaccagttcacgagtttttc
GSMUA_Achr6G11970_001	GSMUA_Achr6T11970_001	CUFF.28550.1	aaaaacgtgacggacgcgagcagtttgccctcttttggtcctcgccgccaaattcactgatttccatcccagattccccctccgattcctccttcaaatctcttaacccaatcccgtgctgatccggcctcgtcctccgcttccgattggtaccccatctcgccttcctttgatgtgcatgacggcttctagggttagggtttccgtgcctcgatttcgatccccatctccggatcttgtttcatcaatacgttcttcgatcggcctgctgccttcgccgtagctcgattgatcccgattcgctctttggtaggtagatcgaaatcgaatctagggttagggtttgattcgggttctggatccgctaggttgctgagacccgtttcctacatcttttct…
GSMUA_Achr9G10660_001	GSMUA_Achr9T10660_001	CUFF.41085.1	aaaaactattatgcaggagaatggttaacttttctttcttgttttgattctgaatatgttaaatgtttttggcaacactatcattcaatgttgtggtgatattattgatagaaactcttcttcatttggtcggatcagaactggtcccaaatggtttcttgtccctgattgaatccaacagaaaatttcatgtatgctttatgtattatgttcatatagattcaattatatcatttcgttagtttcattagtcgctgttcttgattatctgctaacagaaagttatgtggttttgggattaaagttatgttttacgtttgatagtctgttcgagattgtgctggagatatt
GSMUA_Achr4G31250_001	GSMUA_Achr4T31250_001	CUFF.22891.1	aaaaactcctgttcttctctggtgaacttgggaagaatgctattttttattttggtgcagttaatttgtgaagtttcttgtttgtagtctgctggttactattccttgctgtccaaactgattggagaggcctgttgcttgcctaagcttggcaccaaatgtggtgttagtctccag
GSMUA_Achr4G26910_001	GSMUA_Achr4T26910_001	CUFF.22333.1	aaaaacttatttatgatgcagctccatttttaccggcaccaccgccgccgccaccacaagtagctcctccaccagcagcttcaccagtctccaccggcactccggcagaccaagggttaaacgagggccaacgtccactgctgctgccgagttcagctatcaagcttactcatcgtgccttttcgatagctgtagtcactctgcctctgcttggaaccatgttgctctagtaggcccctttgtttttgttttgtttcgc
GSMUA_Achr5G02910_001	GSMUA_Achr5T02910_001	CUFF.22333.1	aaaaacttatttatgatgcagctccatttttaccggcaccaccgccgccgccaccacaagtagctcctccaccagcagcttcaccagtctccaccggcactccggcagaccaagggttaaacgagggccaacgtccactgctgctgccgagttcagctatcaagcttactcatcgtgccttttcgatagctgtagtcactctgcctctgcttggaaccatgttgctctagtaggcccctttgtttttgttttgtttcgc
GSMUA_Achr2G09150_001	GSMUA_Achr2T09150_001	CUFF.12546.1	aaaaagatagccttccaacactaatttaatgcctctcgctctctctttctccctctataaatattaaagaagagcggtcgagcgcatcagccacaaatcctcttcctcttcttcttcgcctatctgtgatcgctgcgagaggcgtacatctcgtcctcagcgcgctgtagaagccagtgaacctttgttcagtctttcccttcggtagttccagtgttcatgtctgatctcgacgttcagatcccaactacttttgatccatttgctgatgcgaatgctgatgactctggtgctggtgcaaaggagtatgtgcacatccgcatacagcagcggaacggcaggaagagtctaactacagtgcagggattaaaaaaagagttcagctataacaagatcttg…
GSMUA_Achr9G05300_001	GSMUA_Achr9T05300_001	CUFF.40417.1	aaaaagatcaacagatggcacggacactattatgtggagaagcacagtctctgctccagatatgaatattatggtttatgatctcaatgattgccccttgtatcacaacttggtgaatttcatttcgacaccgccgatgcatatcagaaatctttggataaaaatttagcagctatagaaactatctcaggctcattggtgcatattgagcaaatgaatcttgatttgggtcacagagaaacagaatcacatgatgagcatgatcttaagaggttgaagttggttcttgctgttgatatgactggtatgggaatattctttggatttaagcatgttgaatcacttatgaagaccataatgtccttcaaggaagtgctaaaaggtttgtcttcttccagc…
GSMUA_Achr3G06610_001	GSMUA_Achr3T06610_001	CUFF.15307.1	aaaaagatgtaaaattttgctaactttttatgtgcaaaagttgatagcttgtatactataaatttgcataccaaaaatacaatcttgtttatctcaagatgcaaaacatactaacttgcactttgcaacggaagcaaaattgctagctcaaacattgcaaaggaagcaaaaatttgctagcttacaatttgcatatttcaagaagcaagagttgctttcttgaacatctcaatattgctagcttgcatgatgtagaacttgctatcttgaacattacaaaaagtgctatcttatatgctgtaaaacttgtatatctaaaacttgatagcttgaatgtcccaagcatgatgcattacttgctaaattttctatcttcaaaattgcatgatgataaaaatt…
GSMUA_Achr11G17990_001	GSMUA_Achr11T17990_001	CUFF.10102.1	aaaaagattataaaccagttagttttgtaatgcttcttcaattccacttaccatgcaaataattagtaaaataaataaacaaaaacaaagggaatacaaatnnnnnnnnaaccacaccttgtaaaagagccaagtaagtaaactcgtctcccgccataaggccagacaaacctcgttggtataagcactccacaagaaactgcagctgtaacctgtgtacggtctgttccagaaggaaacatcaggccaaaactttcagaagcaatatcgaannnnnaatggctgcagaacttatcccacaacttcttaactcaaagatttatcgctcatgaaatgccaacttctactccgatgcttttcctcaacctgaaatctcatggacaccgcaaaaagtgaaac…
GSMUA_Achr9G09220_001	GSMUA_Achr9T09220_001	CUFF.40927.1	aaaaagcaagagtttaagtgcatcccatcaccatatattattcatctatatgcacccacaatgtgtatgtttgcaatttttttcttgttgttgatgatcaggtgtctgtcccaaaggaacagtaatcttcaactgctagttttttatttcgtattggaacaatgattaagagtcaagacaaccatagaaagagcaaactgattagacttaaacccatgtccatccttatgataagcaaataacataagttgattcaacctcatgatcctattcgagacagattgtgaaattacatatccacacactattaaataattgcactaattaatagtgtccaaattaaataactgcaccggacatatgagaacactaattaagtaattgcacaccaacacaata…
GSMUA_Achr1G05480_001	GSMUA_Achr1T05480_001	CUFF.709.1	aaaaaggaagcttgatgcagaaacaatggtgcttgttccgttctagttatatgtttttacaaatctatcagacattaatagttgtgctacactgctaaccatgtgaatgtcttgtccaagttgactgtggttctatctggaacatcacaagggacacctgaattgtgtaatagtactaaaaaagttggc
GSMUA_Achr3G30040_001	GSMUA_Achr3T30040_001	CUFF.18379.1	aaaaaggagttccacataattgcaccataagaaggctcagatatgcagtagatttagaacaaccagtaggagagacataccggtgcagtggtacgacttcaaactgtcaactccatcctcgaaacaagaataccatcagtatctgcataaagccactcaccatcaaatatccttgttccggcaaggttgatcgcgacgtgtttctcacctattcccttcttgttagccttcattgggtggggagccaatgctcgaacaccgatatcacaaccattgatctcgtcgacatccctgatgcagccattgacaattatgccagcccacccgttgttctgagcttgttggacaggattaccacccagtatggcgcagcgcatgcttgctcctccatcgacaacc…
GSMUA_Achr1G14470_001	GSMUA_Achr1T14470_001	CUFF.1897.1	aaaaaggtataactttcatagccaaatggacattaaaattgaggggaaaaagcaaaacaaaccttctgaagtgagaagagtggggatacagttaatacaagaagaatacaaaataggtgaaattttttaatcatatataatatgaataataaagtgatggacctactaataatcagtataatgaagatcaaacatatagtaaattatcacagaagttacagaataaatataagaatagaaattatagcctcacaaatgaaaatatgctgaggttcacaatgtctcggaaaactgacggagtttacagatggtatgccaataagatatgggtctattcggaagctaaagaaggattgatatgtttaacnnnnnnnnnnnnnnnnnnnnntagaactaaga…
GSMUA_Achr7G14330_001	GSMUA_Achr7T14330_001	CUFF.33688.1	aaaaaggttactttcttggaaggaaagcctcatcaaaaaggcattataaatagcataatgttcatgccgtggattgatttatgtttcgtaactggtgggagtgaccatgctgtgatactttggcaagaaatagatgattcatgcaaacccaagacaatacatgggaatctgcattcttctgctgtcatgggagttgctggattgcaacaaaagaagactgtactatctgttggtgcagacaaaaggataattgcgtttgatatgttatcaggaagatctgagttcaaaaatcaaatagaaagcaaatgcatgagtgtgctgccaaacccatgtgacttcaatttgttcatggtgcaagcaggggaacctgggagacagcttcggttgtttgatgtacgg…
GSMUA_Achr10G22030_001	GSMUA_Achr10T22030_001	CUFF.6446.1	aaaaaggttgattaatgggttactcgaacatcttcaattagacactgaaatagatactcagatattttcaacataaattgggatagatgaacaagaaaatgggaatggccttaattcctagctcatgaatttttcaccgtgaagcttgctaacaaggcatgctaacagtacaatattcaaaatagtagcttgtggcttgttacaggtgtaatcaacaatttatagttgatatccatccaacactcaaaacccaaatgatgacaagaagcagcaccatactgtagagctaaactctgaagataaaagaaacagcagcagagataaaattcaaacccaaagcacaaaccataaccacaaatcatgatgctctacacagaaaggctctgcagctttctaagg…
GSMUA_Achr8G00140_001	GSMUA_Achr8T00140_001	CUFF.35400.1	aaaaagtaataaaacagaatggaaatgatattatgtgatgaaatttgatagacttttgtgttttacatggttttcttattgtcaaactggggaaatgcataattcaagaacacaagcgtatgaactaaaacaactctcttattgaaaacatggcttgcacctattttcagttatcactttgcattgtttagtacgggtagacaagcatttcatcaaatgcagggtatgaaaccacttatgtgaatgattggatgtcgaatggaagattggatcaagacttccactgctagaatgctgatggaggcaattgctggttagccaagaagtgatgaatcaactgctgagcctgcctaggagcaaatgttggaacttggtgtccggcaccacgaactgtaacaa…
GSMUA_Achr8G31380_001	GSMUA_Achr8T31380_001	CUFF.39330.1	aaaaagtccttaccaattccacagaagagagagagggaggcttctggaaatttatagaaaaaggggttaaatttgggcacggaggggtgccggaaatattagggcacgatttggccccctctttttctctcatctcagcctgttggtgaggctctgggagcggtccgacatgggattaagggataaagatgggacttcgatgcttagggtttttgaataattgttgcccgtcggtactgctttcgagcttgttcgagtgggtttctgcagtaaaaattcaaactttctactgatttatctcctgatctcgtcgatgctcgcttagtagagtaaactttccagactgtttttgttcaagttgtcttgcaaatttgcgctattttaagttccaaggagaat…
GSMUA_Achr1G26100_001	GSMUA_Achr1T26100_001	CUFF.3369.1	aaaaagtgatcatttgttatataccaatccatactggtatgataggaagatagccaatccataccaagtataatatcaaaacttcaaatctctaggagaactaaatcagcaaaagttcaagttcttcaataagaatcagacaagagaaccagattcaagttcgttatcaaagaatctccaatgatcgtatttacatatagcacataatgtagtggtctaggttgaatacccaagtgataagcaaaatattacgaatcaaatcgtagataggacccatggtcaaataaatatttacattctttcataaacatgcataataccttcgatcactaattcagaagttttagaatcatattcagtgatagcatacactt
GSMUA_Achr11G23990_001	GSMUA_Achr11T23990_001	CUFF.11018.1	aaaaagtgcagcaagaatacagataattgggttggaagaactacgatagaaggaagaaacaaaagtgagacggcaaaattcaggatatgtaggtgtcaatgtaatgcagatggttagaacatttttcgtcataaaagcttgaaccctaaagaccaaggtggtttcctgataaacagcagcaaaataggatcatgggccatacatataattaacaaagtaatcatacgaagtagagctataaataatacttataaagcgaaaaaggagcaagttgtgt
GSMUA_Achr7G27570_001	GSMUA_Achr7T27570_001	CUFF.35391.1	aaaaatatcccgtaaagggccgttcctttttgtgctcgctttgctgcctcctcgttcgtcttttccgcgaatttcaccggccatgaacagccttcggagccttccgacatcctccgctccgccctcgccggtccccagaggacgttcgagtaggccaccgaccttgaatctgggggtgatacgaccacatcatcttcgtgtaaatgtcgccaggagtgcatgttccaagtcttctgcaagtcctgagaagactggtgctgaagtgcaagatcagaagtctgagatatatagcagtgatatgacaaaagcaatgggtgcagtgctgacatataggcatgagcttggaatgaattataatttcatctacccaggattgattgttggttcttgtctacagac…
GSMUA_Achr3G09510_001	GSMUA_Achr3T09510_001	CUFF.15675.1	aaaaatattcggcggagagtttatgatgcatttaatgttctaatggcaattaacgttattgccaaggacaaaaaggagatcaagtgggtgggttttccttctacggaaactgaagagttggcacaaataaaggaagagaaaatgaaactgctaagtaagatcgaacaaaaagtaaattatctaaaagaactggaggagaagtttggagatctccataatcttatttgccggaaccgagtagcacataagtcggcaagtgtttcatcggaagggatagctctgccatttttgttggtccagacgactccaaaggccacggtcgagattgagatctcagaagacatgcggtccgtgaacttcgagttcaatggaaccccattcaccttgcacgatgctgat…
GSMUA_Achr5G07720_001	GSMUA_Achr5T07720_001	CUFF.24208.1	aaaaatcatccccaaagatttcggtcagagcaggcatatgccaaacatgaataccccctgaagccacgggcagaacacctggcatagagacccaatcttgagtgaagaaaatagaca
GSMUA_Achr8G21350_001	GSMUA_Achr8T21350_001	CUFF.38049.1	aaaaatccaaccatttagttggtgcatgataatttttttgtttcaagctattcttatgagtgttcatctacgttatatgccatctcattgcttccatttgcnnncaaacgccgaaaacgacataggagaaagcactatgaagatcaggaaccatgcattatgacaggtgtctatttcaaaaatatgaaatggcaagcagcaataaaagttgacaagaaacaaattcacttagggaccgttggatctcaggaagaagctgctcgattgtatgacagcttttatgtgtggaagagaaccaaattttgagctctcagaggaggagaaacaagagctaagacagtacaactgggatgagttcttggaaaagacgcgcagtgcaatcaatgacaaaaagcacca…
GSMUA_Achr1G11950_001	GSMUA_Achr1T11950_001	CUFF.1572.1	aaaaatccatcttttcagacaagaagaagcaaactatgttactcctgttcatagaaatccttgtttgtgtgataatggataggaagataaatgtagacaacaaaacaatacaagagaagaatgcaagaagcaagattgtcattttatttcatacaaaattcatatccatacttggattatattggatcaggagatgattcagcagtggcacctaattcaactccttcccttcctatcagaaaaactaaattcagctagcaatgactaatttatgtatgtacaacaaaagcagaagggaaagatctcatttttatggctttcttttatcagttcggagtacctggaaaagagccgtctttggctgaaagcctcttcaagaactcgtaggtggtgatcatg…
GSMUA_Achr10G23570_001	GSMUA_Achr10T23570_001	CUFF.6674.1	aaaaatgaagcatgcttaaaggaagctcctatggattagtttaacttgaataacaaaactattaattgaaaatagcaaaatctttgattaactagtcaattatgaccgatctctgaagtaccaaagtagaaacggtgagaatgctatacaaaatgttttctagcaaaggaaaatagccatgacaaatcaataagtgaattggaacaaatcaccaaacacgaatactattgtaaatatgggccccaaaagcaccaaaactggactatttcagctatagatgcagcaatgttctgataaactaacattatcaaaataataaggccaaactgataagcaattagacagaataaggagattaagagcttgaggatgcataacccagtatctgtaagcaataat…
GSMUA_Achr1G08270_001	GSMUA_Achr1T08270_001	CUFF.1105.1	aaaaatgagatgaaatgcaactttgtagtatttgttccaaatagcttttactcatttcctatgtttatcatgtaggctgttttcacatttgacagaatctatgaagtacaagtgcttaaaactactttccatgtctgtctcatgtcaaaaacacctgttggatacttccagacatgttcagatatctaaaacatattgcaacacatttttcaccacatttgtatatcttacatgtcagaattttttaacatataaggacatgtatcacctactgttacatatatgtatatatattctaaacatgttaaattctggcaatttgtttatatttgaacttactatgtcgtaagtaatcttaatccttttcaggaaaattctccttattttttgtcatctgta…
GSMUA_Achr2G10080_001	GSMUA_Achr2T10080_001	CUFF.12673.1	aaaaatgataaagaagattctacatcctgtgtcccagtcatgtagtagtgcagataattctctattaaatcaatcaagtcttacaccttgcagcaactcacaagttcagaaatctattctcctttgccatgcggagaaacttccctcccatgcaattttatctttaacagttcatgatccacgagatttgccatctagcagaactgaagttacagataacgagctttctaccatccttgagggttattttcagggagaagattcattgtggtcaagacctgaaaccaatggcattttcctctctgatagtataagtttgtgggattgcagcaataacttaaatcctcctgttccagaaagcattatttgcaaagagaagcatgataggcgcttaaagga…
GSMUA_Achr8G02610_001	GSMUA_Achr8T02610_001	CUFF.35674.1	aaaaatgtctttgtgactccaagaatccttctctagtgatggactgtgaatttgatttcatcttagctgcacgctggagtcatctatactctccattttggagttgcgaacattatttgttgtctttagatttgcaatgacaatgatgagtgcagggtgtacagaaatggtttcttaatcgagttctataaattctgttgcactataag
GSMUA_Achr3G21750_001	GSMUA_Achr3T21750_001	CUFF.17280.1	aaaaatttctctgtctcactttaaactcgagtgaggccctgcgcaattccaattccccactttcggcttacgccgcctctttgcgtcgtcgagggtgcctctccctccctccttcggcgatcgtcttagttcttctgaggggagtatggggacaaatgatccatctgaagcaactacgtcgtgtatagatgttgcacaagattctgagagcaccgttgagataaaaattaaaacattggattctcaaacatacactttgcgagtagacaagtctgtgccaattccaaaattgaaggaacaaatagctactgtcactggggtaatatcagaacaacagcgcctaatctgccgtggaaaagtcttgaaggatgatgaaatcctttctgcatatcgtatcct…
GSMUA_Achr4G25510_001	GSMUA_Achr4T25510_001	CUFF.22156.1	aaaaattttatccaactcttgcagtctattcattaacactaccatttcaaaaatatttgacaaaagccacgttaactggatggcaaatggaatcaattatgccacgttactatttttggctcttatttaatctgccaaaatgtcaaattttgtaggattattaacaagtgcaagcacatgtaactcaatttgtaaacctttgagcatcacaacaatcatattagcacattcatcagtaaacctataaatagtaccaccnnnnnnnnnnnnnnnnnnnnnnnnnnnctctagacatcatattcagtgaaaacatcaacctacgataaacagaaactatgagaatccatatgaatatataacaggatctaatgctatttccttccctatgtggtaagcctt…
GSMUA_Achr4G25020_001	GSMUA_Achr4T25020_001	CUFF.22089.1	aaaaatttttctcacctaaatcttgctccagagtcacaaaaatagtgaggggtaaaaagggagtagaagtcactgtcaacaatgataagtcattttttgctgatgctgctatcataactgtacctctgggggttctcaaggccaaatccatcaaattcgaaccaagacttcctgaatggaaagaagcagctatagatggcattggtgttggggtagagaacaaaattgttttgcactttgacaaggttttctggccaaatgtggagtttcttggagtagtctcatccacttcatatggttgcagctatttccttaatcttcacaaagcaaccggccatcctgttcttgtttacatgcctgcaggtcgcctcgcccaagatatcgagaaaatgtctgatg…
GSMUA_Achr7G10430_001	GSMUA_Achr7T10430_001	CUFF.33172.1	aaaacaaaataagccgacaaaagcatcctcttttcattgcatcatttccccgttcctctcttcacctatgtttactcttctttctttttctagaacccttaagcctcctaaatatcttcccttttctacatccacactctcccttcaattttgtcctgttttacacacctacgactcgggaagagagtgatttcctctaacatgcagacaaaacgcaccatttactgcactacgacatccttaacacattccttctgcatatgccacattgacaaaaccaatctatagattcccaaccgaacaatccagcgtcgaaagaaacgaaaacctacgcagtaattaagcattnnnnnnnnnnnncacaaagggggcactgattatcagcatccgaacaaatcc…
GSMUA_Achr3G15530_001	GSMUA_Achr3T15530_001	CUFF.16455.1	aaaacaagccgtaggtcccaacttctaatttagatttgatggagataattttatagaactttcaatctctcctctatctacaagaacaacaagccagaagggcccaacactggatgcatggaacttctccagtcactcagagatatcgatggtaacaacactaaacaagccaaaagccgtcaaatcatttgtaacatttttttatattct
GSMUA_Achr5G10730_001	GSMUA_Achr5T10730_001	CUFF.24586.1	aaaacaataatgcaacatttactacctaaagggttttgacataagttgtttcattagttaaatctttatcttcgatttctgatagtttacatgctgtaactcacaaggtatttagaagaaagtaagtggtttagtcattgttgatttagatgcttggttgtactttctgag
GSMUA_Achr3G04460_001	GSMUA_Achr3T04460_001	CUFF.15036.1	aaaacataaatgttgacattgacacttttgttggcttcaaaagttctcttcttcttcttggtgcttagctggttagcggatatcatataattcttttcaggnnaaagcttcatcagacaagcataggtggagcttctgtaggagatcatccaagcatcgagtgcttagcaacactgctgtctcagaacctatttctgtttgctctatcaaggataaccaagaaatctcaactattaatttcaattcaccaaaatattctttacctgaaagagctgaagtacaagaaaagccaattgaaacggctccatcgtcatcaggcatagtaaatactgaagctcctccatcaagttctaacagaagtataaccccagctgggtctaccctcagtcaatacgatgc…
GSMUA_Achr8G01700_001	GSMUA_Achr8T01700_001	CUFF.35620.1	aaaacatattgtgcaggcattgccgagcttggcgtgatgattatgaccacaatcttagtaactataattatgcttcttatatggcagatcaacattgtatttgtgttatgcttcttgactttctttctggggttggaactacttttcttctcttcagttctgggtagtgtggtagatggtagctgggtgatgttggtttttgcagcagtattgtttatgataatgtacatatggaactatggcagcaagcttaagtatgaaactgaagtgaaacagaaactttctatggatttgatgatggaactgggtagcaaccttggtactataagggcccctggaattggcttggtttacaatgagctagtcaaaggaatccctgcaatctttggtcatttcttg…
GSMUA_Achr7G06980_001	GSMUA_Achr7T06980_001	CUFF.32683.1	aaaacatctgttagtggatcagtagtctataaatccaacccatacaaatcaagccatttcaatgatcaaagatggaggcatatgaattcctttattaccaaagtatttatgtgaagatggattctgcaattttgctgcttccacatgcatgaaaagtctccagcttgagatcttcttcaagatgagatccaccgctatggagaagggttagtaacaatggcacactgtccatttcccagtccttaattcttctgatatatccatctgttcaagtgacagtttggcaggaagagttgcagcagatcaaagccacaagtggg
GSMUA_Achr4G03690_001	GSMUA_Achr4T03690_001	CUFF.19199.1	aaaacatcttgccccttctatcgcacgccagccgctcccgtcgggctctcgaggtgctttcgaggcgatggtggggattttctcccggatttccgtcggatgggggcatcgtcgagctcaaagcgcgatcgatgtggcgaccccattgccaccaaacatggaggaaagtagttgtgttcctactgctggaagccatggatttgaagatgcaattgagtttaagccagttgagcacccgtctgagcccctagttcgtgatcagccagttacatgtccacaaccagaacgctcaatactaaatgatggaagaatatggaaagaaagaattacttcggctactacacgtgcaatggctgatttgccagttcttgagaatggatcatgccttcagtcccaaga…
GSMUA_Achr5G03480_001	GSMUA_Achr5T03480_001	CUFF.23653.1	aaaaccaaagccattggcatcgattgcccaacgcagggagatgcattcagggtcaacttcaatgaaggagctgccgtcttgggtgtcgaaggagcggtggctgtcaccaagggagtcaagtgaggatttgatgcacatcaaccacctgtaagagttgcagctctcactcaagacctgttctgagttctccatggaagctgcaagagtggggatgatgtagaagtggaggggtgaagatatagagcaacttgaggaatcaaannnnnnnnnnnnnnnnnnnnnagttgttgattgatgaggtgacatttgatgcctccatgatgaagccatggaagcaatatttcctggtaatattccttttccatgacaggataagaatattttctccccatactatta…
GSMUA_Achr4G21380_001	GSMUA_Achr4T21380_001	CUFF.21693.1	aaaaccctaatcatcgaactggtgcgccggcggcagcccctctatccattctttcctttggtctttcctgatctaatcgcttctgacattctgcagcgttggtcgatagcgtcacggtccatatcgttcgattcaagcaaatacaatggccgcggaagacattgctgccgaatcatctgctcctgtgcttggagaacccatggatttgatgactgctctgcaactggtgatgaagaaatcactggctcatgatgggcttgttcgcggtcttcatgaagctgcaaaggcaatcgagaagcatgcggcacagctctgcattctggctgaggattgcaaccaggctgactatgtcaagctggttaaggctctttgtgctgatcacaacgtgcacttggtcac…
GSMUA_Achr10G04010_001	GSMUA_Achr10T04010_001	CUFF.4171.1	aaaacctagagaacgtctgaagcaatgattgactaatattattaataaaaacctagagaaaggttactctgaatttacaaaacctaccttgtttcatatataggtttttacttttctcctcttcttatccttgtatttttccagcattcaatattttatcctctattatttcagcttgcttatttttttaaaatgattttgtctctgatagacattggaaccttatttaggaaaattatttgaacaagtattgcataatcactaaattagttgaccctagctggtctgactttttaaatatccactttagctggtcttgcataatatgatagtgatgatgctctttaggaagttggatttgacttgactctcatcctttagcatgcgattatcaaattg…
GSMUA_Achr6G01390_001	GSMUA_Achr6T01390_001	CUFF.27178.1	aaaacctcaaattttcttgtggacagccgaaaaacgtctgcgaatcggatcacaacaaatctagcaagatttcaaccgggagagtagcaagatccatgcaattctcaactggatccagcatcgaacagagtagcttcaccaagggtggatctcttttggcaaaagattaacggccaaaggaaaccctaccggatctgtgaaagatagagaggattcgaccacctcagtgattcgggaaaaggagaagagagaggacatgctcgacggagagggtgcagtttccatcaaattcatcgagaaggaagaggagctagatccctgcaattctcaactggatccagcctcgaacagagtaacaacaccgagatcggatcttttgggcaaaatattaacggccac…
GSMUA_Achr10G02230_001	GSMUA_Achr10T02230_001	CUFF.3937.1	aaaacgccgccccagcgcaacccctggaaccctagatcagcgatcctctccctgcgcgtgcaaaggcggtcgacgcaagatcttctttgagataagagaggaagaagaagatggtggtccggatccggctgtcaaggtttgggtgcaagaacaggcctttctatcgagttatggctgccgacagtcgctctaaaagagatgggagacatcttgaggtcttgggctactataatcctttgccagggcaggatggtggcaagcgaatgggattgaactttgaccgagtgaagtattggttatctgttggtgcacaaccatcagatccagtccaaagaatcctctttcgtgcagggctcttgccacctcctccgatgcttgcattgagtcgtaaaggcgggc…
GSMUA_Achr5G26010_001	GSMUA_Achr5T26010_001	CUFF.26496.1	aaaacggtggtgaccggtcggtcctggtgacgccagcatcgattccggccaataatcccgtccaggttcactccctctttcctcggcgttctcgcctccgccaccggccgctgctcgtctctcctccccctttctattgttccgtctcgtctcctcgttgccttttcttccggttagggtttcttctacttgcgccctctctctcattctctctgtccgccgtcgatgggagctcgccgctattgtcgtctcaggtcctgtcgttgttcgttgctgatgctcctgttacttcgatctttatatcagagttcttgttcttgcttctaatctttgatgcgagagcttcgccatggacaacctctcgctggg
GSMUA_Achr8G04170_001	GSMUA_Achr8T04170_001	CUFF.35888.1	aaaactaataacatcaagaaggtgagaaaaatctatagcaacattctacccactattctgatattatcttgttaccttcatcattaaaatgtccccttccaactttgctgctataattgaatttttccaaacatcaacttttgaattataatctaaagtacactagcttaaaacatgac
GSMUA_Achr6G28060_001	GSMUA_Achr6T28060_001	CUFF.30545.1	aaaactattatataaactgatggctatcttatttaattgcatgattgcttcttaggtctatgtgtaccacacctttaatgtgtttgttctagatggtcaagttccaaagttctctattcttgtgcagacttgggtatgtttgtaatctctatttctgtctttctttttctctttcaagagattgttatccttatcctgagttttattgcaagcttctattctgttacttcatgaagaggttttgtaccttttttataagcacttgccaagttttctttttgcatctcatgttttatgttctgaagtttttctttattatgaaagaattcaagatccaaattaggcaagtcaataatagaccggataaatttggtccattactaagcaaggctctagttc…
GSMUA_Achr5G04860_001	GSMUA_Achr5T04860_001	CUFF.23836.1	aaaagaaacagagtaagttgtttcagctcctgaattccacgaaacaaataagtagccgtagtctagtcgttacgagtttacctttcatttgatcagaacaatctggaggaggtgaaggccacttgcaggagtgccgccttacaccacccaacgaagaagaattcagcctttgcacacatggggtgggtgacttagcagccaagccaagcaaagatgacaacgaacaacatagaatcatcataatgctgctaggaaagaaaccagatcagatcactgcagcattgaccaccacatcggaatagggtttaggggggtttatacaggttgacttgcaggcacctgcccaagaaaacaaacacaaagcaattggagaaatacttaaaacacttgtatggatta…
GSMUA_Achr10G09530_001	GSMUA_Achr10T09530_001	CUFF.4867.1	aaaagaaaggacgtctacagccccataaagttcttagatttgctcttgaaattgccaggggtatgaattatcttcatcaatgtaagccagaaccaatcattcattgcgatttaaaaccaaaaaatatcttgctcgattgtggggggcaattgaaggtggccggttttggattaatgaagttatcaaaaatttcatctgataaatcaaaattggcagattccaaaactaaaattaacagcttgagcttgtacgtggcacctgaaatttacaaggacgaaatctttgatatgagcgttgatgcattctcttttggtctcattctgtatgagatgatcgaaggagcaccagctttccacccaaagagtccagaagaagcttcaagattgatttgcttgaaag…
GSMUA_Achr3G30620_001	GSMUA_Achr3T30620_001	CUFF.18457.1	aaaagaaatgacatcatatcataaagctaatcacaggagacatgacctccagtgtgatttattgtactgcgtattaatatgacttactcaacagaaacttcttagtgattgaaaaacaaaaggcacacctttttctaatatctaagctagcaaaagaaaactgtacctacggtttgttattaattcaattcatcttgaagtcttaccattttttaccttattgtaacattgaagaaatatgaaagtgtgaaacttagatgaacaaggggatacctcctcactgcaaggccttcccagaagcttatgtaagagaaatccctctatttggaacgttctccgcatagatctcgactctgttctcgcgcaaaacggaggtcagatcccctatccttctcccca…
GSMUA_Achr1G06850_001	GSMUA_Achr1T06850_001	CUFF.876.1	aaaagaaattcaatcattcatctacccgatgtagactaatttgttcaaaaattctagatttaactgtttaagtgattaagcatacatggaaatgagaaaataaacgttaattttacaaacttcaggatagataatgaacatgtatctttgagatgtcaagaagtataaatgtct
GSMUA_Achr2G07960_001	GSMUA_Achr2T07960_001	CUFF.12416.1	aaaagaacacgggaggaacgaaagggttctctctcgcttcatttctctcatccactttaattcccggattaattccgcttcaattcttatttcccgtctgcctgggcgaaagatcgacagaaaagagtccaacggaaaaaggcgatcgctccttctcctcctctcatccaagattctccctcgcgagccgatacgggcgggcgattccgatagattggggcctccttcttcgccggcggcgg
GSMUA_Achr4G15460_001	GSMUA_Achr4T15460_001	CUFF.20696.1	aaaagaagttcctttttggctgttctccatggattatgtctataacacacatcgcccgactttttcgttctgttctctccttgtggttagtttcttcggctgtgaaaattagaagcttttctttctttgtattcagaattttcagatcctgaactcagatgaccatgcaaattatctaaggaagcaaaatcgaaatcctgccgattataggcctgacatcagtcatcaggcacttctcgcgatatttgatagccccctagcttaaggctggtaggctgcaggttgtctatgtgaaaacagagaagggagttctttttgaaatcaaaccatatgt
GSMUA_Achr4G09510_001	GSMUA_Achr4T09510_001	CUFF.19868.1	aaaagaatcactgtaacaacagaaaaaagacagcaatataaggacattgaaaccacatactagctgctgctttttattttctagtaaggacatcattaaattctcatatcacaacaagccctgaacaatttacttataaaactacaacaaccaaagacaaatatcttcagacatggtttacaaaaaggctttgatgctgcaatacaatggtgtggtttttcttcaaggaatggtaagacaaccttggaaactgaagttttataactttcatctataaaggaaattgaaaagaacaaagtaacataaatgtttcctcttaatgaggagagaaaaagtcgatgcaagtttggatgtcatgctgattgctgatatgcatttgctttagcttgcctgtctgat…
GSMUA_Achr10G07880_001	GSMUA_Achr10T07880_001	CUFF.4647.1	aaaagaatctttctcaaagcatcggtgagcactgtgcttttaacctacattctgcatctggaaattcctcagatacaaaaggtttggacagaataattgattttattggttgccaccttttgattgttgtaatagggtcaagaaaggttaggcatgtaggataccagaatcatgaagttcaaaaaagggaatacggtagaggttttgagaagaaaagagaagcagtgtagttcttggttccctgctataatttcatatgtacatggatacgagtatactgtaagttatgagctatttctgacttccgatgagaagcctgtggtagaaacagtacatgaggaagatgttaggccatgcccaccgccactgaatcacaaagcgcattgggttgttggcgac…
GSMUA_Achr10G24370_001	GSMUA_Achr10T24370_001	CUFF.9530.1	aaaagaattaatattgtgattcatgtgacagataaaattcattatcatgcacatgaattttaatcaaccttggcaccgtatgctctaaatcacggtatttcg
GSMUA_Achr7G01530_001	GSMUA_Achr7T01530_001	CUFF.31931.1	aaaagacagcaagtgcaacgtcagtgttggccgtatggggtgggcactgaatgggtggaggatacatttgctcgcttcctcatcctcattgctctctctctctctctctctctctctctctaaactctagactctagactacttgccttagcttttgtccatcttggttcgatttccaggctgtggtgtaggaggttttgatcttttggatcggtcggattctggttttatgctcgagctttttactggatcttggtgggttcgtcgcttctcttgagactttgaagtgcttctgtgtacttcttcggagaagtaagccaagagaggagaggaatgcgctcaactgtactcggctgacgatgatacagagaccgcaactggtggaagagaacatgtcaa…
GSMUA_Achr11G17410_001	GSMUA_Achr11T17410_001	CUFF.10025.1	aaaagacagtgaacatcatacagtctgatgctgttcgttgggtcactggaggtctcatcatacttaacagaatcgaggaactttgcacaaaattgacatagcacctttatgctcttaaggcatccaccattgaaatttctcgaaaggatgcatagaattcatttttcatgatttttgatgttcaaatatatgtggcaggccctggctataggtcnnattttggaaacctctcctcctacggaacaagaggaaaattgagaaaaccatatttattatcagatctaactagatttgtcaaaacacaagacaagaaatctctacttacttgcagacttcatttaactaaaattcctaatcaccgg
GSMUA_Achr7G00200_001	GSMUA_Achr7T00200_001	CUFF.31732.1	aaaagaccggcggacggcgtcttcccttctcacctgctggctggcgtggattcgtatatcgaaatgaaagcaacacatggaagaagaaacttgnnnnnnnnnctccttttcctcgtttcttcgtctgctcttcttatttccatcttccttttacctgttccaatcatcatcatcatcgacagtgttagatagatagatagggagagaaccctaattcttcttcgtagatcgatttgtggaatctcccccccttcctcctcctatgatgcggtctcgcctcctttcatgaagcagcggcagctacttcgatcggtccctcctcctcgcagcattgcttctgctggtcccctctcccgtctccatggcgccgctcaggatcgcgaccgacctgcgcgac
GSMUA_Achr2G06150_001	GSMUA_Achr2T06150_001	CUFF.12195.1	aaaagacggaagctagaagattatcatgcagacaagaaggtaaaagatagcatggaaaagatggcatattcttcctcagtggctagtgtgaattctgttcgatcagacaacatgaccacctattcttttccgatgcttgatgtgcactgcagtaatcagcttttattgaaagcctctccgataaacagtgaaacccagcgccttctaattgagaatgttacccttctcgaccagattggatccaaccttgaaatgagtaaggttggtggtgtaagacagtca
GSMUA_Achr5G12830_001	GSMUA_Achr5T12830_001	CUFF.24842.1	aaaagacttgtgagaaattattaaaaggggattaatttcctccattttgttctccgcagggctcagtgagaacttttcgagcgctctgacaaggggaattaggatcatttttctccacccaaatcgctcctttctcgcctttttactgtcaatttcggctttttctccgtttttacgccaaaatcgtgtttttccgcaatatctcggaggaaaggagggattttgagggtgatcaggcgatggggacgtagaatttctccggtttacttgggcggatcttgatcctttttttctttgtcgatctggttttattaccgttagggttatataattcctttttttttttcttctcttagtctggtttctgctgtcattttggagctttggtgctgtaaattg…
GSMUA_Achr7G22160_001	GSMUA_Achr7T22160_001	CUFF.34687.1	aaaagagaaaaataatgaaatacctacttcaaccttcctaagcctccaaccttcattgaaactgtgctcctatagtcctatttatacttctatgattgatgaaatttgtatcacttaggtgtttttactttggttgtgagttttattaatcttcctcttag
GSMUA_Achr8G19650_001	GSMUA_Achr8T19650_001	CUFF.37854.1	aaaagaggtctttctttggaggagaaacgtgagcaaatgcttcaaattttttatgagtctcaagatttctttcttctaaaagagcttgagaagttaggtcccaagaaaggtgtgataagtcagtcagtgaaggatgttgtgcaaagcttagtggatgatgaccttgttttgaaggacaaaataggcacttctgtgagttcatttccaaaactttgctgaaatttagattttttctttattcctgctaacatacaaattattttctgatgtgtaaa
GSMUA_Achr5G29210_001	GSMUA_Achr5T29210_001	CUFF.26932.1	aaaagatattatgatatcagtaaaaactgcagaaagagcaaatggttcctcagttgttgcaatgtcattcaaaaatttaccaagtgttaaccagagaatacaatcgatgagcttacaaatattgcattttgtttctttcttcctgttcttccattcacnnnnnnnnnnnnnnnnnnnnnnnnnnnnncggatgcaattgttggactagggtttgaagtactcataatttacctccttataatcctgtcccagaccttcttggtttagggcaagtgccttatgaaccaattcataagaaacgatgtaccttgagccaagtttatcatctcatattattcgtctctagttagaccagtacatgttgattggtacaggtgtatcgagatatgatacaccagt…
GSMUA_Achr3G12040_001	GSMUA_Achr3T12040_001	CUFF.15966.1	aaaagatcaatgtgttacgtccaaattataagaacctgtgagtggatccaaaatgtccattgtttatttggatttttgcgaacattttcatttagagttagaacttaacaatctataatgaaagaagcaaacaaagaatcagactattgagagaaattcatgttcagatttgtctaaagaagc
GSMUA_Achr4G19850_001	GSMUA_Achr4T19850_001	CUFF.21281.1	aaaagatccaatctttccttcatctgctcttcattttctgtaagaaagattcatacttgagaacctaaaaggggtttcttcctccagaaaacaaggaatcatcaacttgcgaagcaaaacctttcgatccgaaaacgaaggacggttaggaagcaaagggagaatccatcgcactaaccatttcacgtctctcagcttcttccgccaccccacccttccttttctccacatcgcttgnnnnnnnnnnnnnnnnnnnnnnnnnnnnnnnnnctccaatgtcaagcatggagggaaccacaggtgggcaaaattacagagaaaaatgatgggtaccatcacgccattcctcttggttcagagaagcaaaaaaaaagatatcatttttagttttacccactt…
GSMUA_Achr6G08500_001	GSMUA_Achr6T08500_001	CUFF.28099.1	aaaagatccgtcgctgcattcgccctcatcttcttccatccttatattattattcatcctctctttctttgggtaacggtaatgatactgatgtgcgatggagatgaatgatggagttgccgagagggattcggagaagaggaaggaggtgatgaggtctgattccaaggagggtttggagcctggtgcgaactaccgtgcgtaccctaagcctctggccaagtacgaggatgtcgtcgctgatccggagttgttcaaggatactcttatgaagctgcatgctgaaatgggaacaaagttcatggtcccaatcataggaggaaagggtcttgatcttcatcgactttttgttgaagtaacttctcgaggtggtattgaaaaggtaattgcagagagaag…
GSMUA_Achr6G35070_001	GSMUA_Achr6T35070_001	CUFF.31476.1	aaaagatcgggtagagaactcgaagcaaatctcttcttccttttccttcttgcttcttcttccgctccatcaatctcttctctttgggtaggagaggggaaggatgatgcaggagcaggcgaccagctctcttccttcgagcagcgagaggtcctcgagttctgccccccagatggaagctaaagaaggaaaaggagggggatttgttgttttgctgttcgagattgtgatgtttttg
GSMUA_Achr10G17420_001	GSMUA_Achr10T17420_001	CUFF.5823.1	aaaagattatgctttattactattggcggaacctgagggttgaagacagcgcaaattgtattgtcatggcttatcctactaaaatttgatgtttgaatttgtatctctctttggcttattaatcagtgacaaatatttctttaccaacagcttgatgcaacagttatctccggaattggtgcaggaagaattaactggacgctggcagggaagccctaagaactctctccctgggtgctttggtttatcctctctgggaacaataatacccaacagtcttgaaaatggagctatccagggtttaaactcggcggttcgggcaccatttaccccacttatgggggccacattccatggaatctcatctagtgtgccacagaatttatctccccctgtaaa…
GSMUA_Achr10G12920_001	GSMUA_Achr10T12920_001	CUFF.5230.1	aaaagattcgtctttttcttttctcttcttttgcaatgtagcgtcacttcttcgctcgcccgctcgtccgtccgtgccctaacaaaaaaacattgcccgagagggagcagagctgagcagagcagagcagagaagcgccacatcgatccccacctccaaagaatccaaagaagacccgatcgggaaaccctagaagaagaaacccacaccccggtcttgcggctgacccttgccgagccgatcgatcttccctccacggct
GSMUA_Achr7G11600_001	GSMUA_Achr7T11600_001	CUFF.33351.1	aaaagcaaagaactacagagctctaaccagttcagaagagccgagtccattaggacaaaaccaggattactttgtgatatcatcctattctataatatataaggctaaggataataataacactaagcactacaaggcatatatagctagacattccttgtttcctggtgaagttattgatatgacttctaataacatattgggctgggtcttgggtcaatttaggtccaaaccaatgttcttaagccaagctacaagccaacctgaaaccaaatcattctnnnnnnnnnnnnnnngttttcagtttgttaagagttatttacagtatgctttgacttaatccttatttattttgttgttcttttaattcattcttccccattttctcatctcaccaac…
GSMUA_Achr1G06380_001	GSMUA_Achr1T06380_001	CUFF.827.1	aaaagcccctccgctgcttcgaaatcttatcggttcgagagcccaaaagccctctgggaggcgtgggagatggagctccttcctctgcgagctccaccagctccttggaaggccggcggagcttcactttgcaaggtccgaaatgcaagcgatgtccacgtcgctagcttgattaaattcaactcacatggaagaggtcgaaagagttgctttgcggtatctgcattacctgaaactgctgcatcggtggtatttgctgccatggctgtgggtgctgcagcatcactccttgccagaacaaccaaagcttccgacactgccaaagcagagcacttgaaaacttgtgaagattgtggtggttccggaatctgcacagggtgtaacggagaggggtttatc…
GSMUA_Achr8G15470_001	GSMUA_Achr8T15470_001	CUFF.37339.1	aaaaggaaagatactagtaggatcccattactttgaagaaggaaatgtccacttggatgctaaaaatgaattcaaggactccaccatcttccagtctcctgaagattgtgctgcctcaataaccaacattatttgccaccatgaaactgaatttatggcatctcttgaggcatcgtatgtgcatttacctgacaccactttcaaggatctgagaaggaaacttccagttactcgtacgcttttcccatggcacagtactttgcagttcagccttacaagggacataacaagggaa
GSMUA_Achr6G03320_001	GSMUA_Achr6T03320_001	CUFF.27459.1	aaaaggagccacctgtagctcgctttcccagttctccatctcccttctctccttccgattcggcacgatttgatctgcggcttccgtttattttattttggtgatctacaaccagaactcccggattggagttcggtagctggagatctgtttggcgagcttcacccgttgtggctgtcggcggtcgctttccctttcatatttccgtcggctttccgggacggagagttttcggtttggtttcgctttaaataggcgacatggggttgtgcccttgacgagtttgcctcctccgtcttgaaccctagttttcgaggtgggtgcttcgtgctcgctcttgcgctttggtagatctcggatggggaattgttggggagctaagatcaaggcggagagccc…
GSMUA_Achr1G21360_001	GSMUA_Achr1T21360_001	CUFF.2769.1	aaaaggagggtaaggggccactttcgagagctctttactgagtggagcacaactgatatgaagaaatctcttcgctgagaaagaaagccgatatattgaacagatcaccacaaagaaaatttggctaaaatatctaatccagctcagtatacagagaatctagaaaagaaacttgttgggagatattaaatggaattcaactcaaggttgnnnnnnnnnnnnnnnnnnnnnnnnnnnnnnnnnnnnnnnnnnnctcaatattctgatctagatctcgcatagattctgatgaaaagaaaaactctaatgcaaataagatagccaaaatatataatgaagccaggtacatggatgaactccagaaaataatcttgttttcagtagatgaaataaatttga…
GSMUA_Achr3G31810_001	GSMUA_Achr3T31810_001	CUFF.18587.1	aaaaggatcaagctacaaactctgaaacaagatttaaagctaatttccattcttaaggagcaaatggcctatctagaggagtggtctcttatggagaaagatcacttaagctcattatcagaagctattaaagcattaaaggctagcacacttcgtcttcccatagttggtggagccaaggctgaccttctggaagttaaagatgcaattagttcagctcttgatataatgcaggcaatgggatcctcaatttgctctctattgtccaag
GSMUA_Achr10G30190_001	GSMUA_Achr10T30190_001	CUFF.7406.1	aaaaggatcaattattctggaagtgcgcatttgaaatgtttcaggttttcgttgtaggacattagtgaatctgatgttagacaaaacattatgcatcttccacctaatctgaatgctgaagtacctagtgcaagtccttgactgatgttcaacctattagcacaaacttgaatatcatctgtatacgatcaacatagttaatgccattgtcactcttatgctgcatatttgatgaaaatatatttgatttcatttttcaatatctgcagggttatagcgtgcttcacagtttctgaagctactaactgcaatagataaatagtggaaggtagtgtcagtgcgcatgtgtcacatcaagacattatttcagtggtggagaatttattggatttgagcatg…
GSMUA_Achr6G21160_001	GSMUA_Achr6T21160_001	CUFF.29636.1	aaaaggatcaccagatacacaaaataaatgaagatataaagagaatctatcagtggaaatgaccaaaatgatagaaacaatcgctcgagaacaaatgcaagttcaaaccgctaaaaaatacacataaaaaaagctaagtaaagagagtttcagatgcgagcattagaacagcggttgcacgggcaaaaagagatgaaggagttccactcggtcgttgctattcgcctcgat
GSMUA_Achr8G31990_001	GSMUA_Achr8T31990_001	CUFF.39449.1	aaaagggaggagaagaagaagagagagaagaggagggataacacaatattttctcctttttatgttctacagcgtacagtctggccgtcccttcgaccgcgttaacgcgctttcggtcgctcctccaagttcctatttatatctcccccattcgcccttgcttccttagcaggtgcagcaaggcatttgcacgaacacctcactgcccagccactcccctccatctcccccaccgccatcttggatccacattgtcgctattgatcgattcaagaaaagcagtgaataggaaagagatgatgaggttgatggaagctgagctgtttccttcgacgccggggaaggtgaagatcgagcgggcgcacacgatcaatcgacagttcaaccggtgtttcgcat…
GSMUA_Achr10G13890_001	GSMUA_Achr10T13890_001	CUFF.5366.1	aaaagtagtgaagtttagccttactaccataaggctgttgcaaaaagattccaagatgtgactgctagaactagatacaaagcatgcgatgattttcaaaaggacaaatatgaaagtacttaaaggaaaaataaagaag
GSMUA_Achr10G22650_001	GSMUA_Achr10T22650_001	CUFF.6535.1	aaaagtttgagccagaacatggagaagaagacatggcactccaccacttctgctactccattggatacagctgcgttccatctcggaaaagaagaaatccgacaagtatcatgttgcagcacatacatcataactgggaagcctagagaagagggagtggtcctaatcgagggatatgcctgagcacaaatggttatctcctattctccttcaaaacaaggacaacagtttcattatgctgcttgctgtcaactattttgcttctctccttcagaggttttgtttaagcaaatgttgcttaatgataaaggttgggtgaagataatttggtattattgtgtgtaaagggtgggtggctaaagaagagatgcaatcatgaaagaggcaatgcacttgagg…
GSMUA_Achr10G00190_001	GSMUA_Achr10T00190_001	CUFF.3671.1	aaaataaaaaatcctcaaagacatgattgctttctttcttaggtgatattggttaactgagctttgtatgtttctcaaatgattgaacaaaccagaacatcttctcttaatgtggaatcctatagacttgatatgattgaagacttattagataaatcttgtaattatctgaaaacaccgagtgtcttatttgctgttgcttcgtcgtcggaagagttttgaatttgtaacttgcaaaagatagccataagaacctctgaagtttcaccatctttttggagtacattacttactgcttgactattctgaaactgcattttgttgtacattattataaaaacttattttttgagtccatttgtataacaatgtttcagagggttgatgcatttgctgaat…
GSMUA_Achr4G02360_001	GSMUA_Achr4T02360_001	CUFF.19034.1	aaaataaacggagaaagtttacctaaagataacaagaaattctaagtaaaatcacataaataatggctaaggcattattttaaggacaagtggtaacctccacgctagtccttaacaacagacgtaaggnnnnnnnnnnnnnnnnnnnnntgccattttatcgaacacaaagacgacacggtgtgggttgttttagatgctagaaaaccatacctcgagtaaaagcttgatgctgccaagggagcactcccacttgccgcgacttggctacacttacctaagcacccactcgagtgcttcggtggtgaccaagacgaaatagctccctcgcttcatgttggagcaagagaggacgcgcgcagtgcgtacccagcaacgtagaaagacggggaggaacat…
GSMUA_Achr6G00070_001	GSMUA_Achr6T00070_001	CUFF.26964.1	aaaataaagtctctcaaagttatctcaggtttaggttcaagtcaactttattataaggaatcaaataatcctatgtccatttgaaaggtttcctatttcattagagactgaaatccatgatgcctccaggaaaactaacacatcgattcgatgctatctagttgggttgcaaaagatttgaacagggatgaaatcatggttgatccatatcagatgcaagatctgaaagattgtctgtgttaagcatcaagttatgattagagaaataaataataataatcctagttcattatcataagtcataattgtcttctccagatactcaagtgtaatcata
GSMUA_Achr11G11710_001	GSMUA_Achr11T11710_001	CUFF.9161.1	aaaataatcacatctgtgctgacatgatgatagatggactgcctgagggtggaaaagtactcaagattactgaaaatgttcagggaaatgacatctgcgatcgacattcatcttttgctgagaaagcttctaatggtaccttaccacaatcctgtgatattattggaaaggatgatgctctttcagtttgtttatcatccaaccctctggagtttaatgagagtaagaaagatccgtgtggtgctgaagttatcaacaaatgtggtattccagaaaaaagtacacattgtttcgatcatgatgatgatttgagtcataaaacttttgttgctaacgctactactgaaaacttaaatgcagatatcacagaggcaaatacttgtgtagatggtacttgta…
GSMUA_Achr1G06780_001	GSMUA_Achr1T06780_001	CUFF.865.1	aaaatacctcaaaattatataaaattaacctttaaatgagaaaagaacttttcactgaaaaataaaaattcttgttttgaagaccctaatggttctaaaagataagatatgagtagcataagtgttgattaaagtaatcagattcttccatgcagcagactggattgatgcagaatgatctctgagaaaggttaatttgacatccatgaaacttcttatttatgttcttttgactatcacctctaaccacaatgaaatataattttatggaagtttctctaaataaagattctgaaacactttcaaacttgaaattttgattacagcctcacagcagatacttcaagtgtgtttaaagacagcaaatacttcaagatgaagcagagtgatatcagcaga…
GSMUA_Achr11G00550_001	GSMUA_Achr11T00550_001	CUFF.7663.1	aaaatacttgctgtcctacacatttgtacttgagggtctcaaaaaagaggaaagaaattgtgaattaaccaatgaatgcataaatagttcttttccctgcgttatgtatgaatagtgtgaggccactttcctttcccagtaatatgatagcatcatgcatgtgtgagatgtggaggtgcaagtccttcatttttaggagttaacccttgagtgtgaaatagtatggtacttttttttttaatttctatatcatctaaactattcagctctctattctatagctatctagaagaaatatattttctttacatcctcacgcacttgctagatgtcaagcacggttccaacagaaaacagaattggtggcacataaccatgcactgcactaagtgatctcaa…
GSMUA_Achr8G29710_001	GSMUA_Achr8T29710_001	CUFF.39198.1	aaaatagtaagcaaaacgcgagagcgagagagagagaggagatcggagagatctgtaaacaaagacgctctcccaaatccgcttccctcctcaacccttcgccgatctcagagagctcgttgcctcgatccttccgtgatcccatgattccatttcttcgattcgtgtgatccctctggagatccgatactttgaagcttctcgctcctcctcctcaaaacaatattttttcttctcgtcctggtcccggcggacaccggaattgggcattctaggtggataaaaagggaggaggtagggttttctcgatggcttccgcgaaggtcatgtccaattcagtagcctcatcgcgcaagcaagggcacctcgaattgggcaagaagaagttggaggagttcc…
GSMUA_Achr11G10850_001	GSMUA_Achr11T10850_001	CUFF.9059.1	aaaatatccctttcggtttgggctgttcttccacttccatgtcgggcggcttcatctccatttaaagcccgctcgatctccctcctctctgccctgagccgccgaagcttctgcaactccatctccactggccgctgcagacgaatcgccggtcttggaactggtggtgttcatctggttcttgaattcacccggaagtcgatcttctgtattttcatctcgctcgatgtttctcgtcagagaggtgtaatatcttcgttagttctggtcttcttcagcttggttgctcgacgacgaggaggaggaggaggaggcggagcgggatgaagatacagtgtgacgtgtgcgagagggcggnnnnnnnnnnnnnnnnnnnnnnnnnnnnnnnnnnnctgtgct…
GSMUA_Achr1G26160_001	GSMUA_Achr1T26160_001	CUFF.3366.1	aaaatatctttccaatgatatattttctgagtaaaattggagcacgattgatagtttgattcatttgttcaatgtgcctcttgtattctgccagaaatcgagctttggtcaatttctcatattctggtttcattcatttgaaaattgatatcctttagctttcttattcaattgagctttatattactgctttgaattcttgtatgctcttgtcctacatgtatttggatacctaaatctgttatgtaaacttcatgtttgtatcgtaatgtttcataaaggcacatgtacatttcgttgttccgcatgtgcttccgatatgtcccaatttattgttcaca
GSMUA_Achr10G07080_001	GSMUA_Achr10T07080_001	CUFF.4533.1	aaaatatgaaaacccacttttgcttggtgaacttcagtattctgcatgtgtatgcttttaagtaatcaatttggagaggtcactgcttaactattgtatccaggtgatttgcacttacagtttattatattattttaattatccgagtggagtatttatttgaactgtgaagctcctactttatagtacccaaaaaccatctatgttgactatgatctgaccatgcctattctatggcggcacaagtgtcaacactggcaagttttgtgtattcaccaatgaactctcaaaggtcaagatgcatcttcttttattactcacaagactccttgaagttgtttcattcttgtctccagcacacatgttaaggcatcaaagaagcatcttgttttggcttta…
GSMUA_Achr5G16380_001	GSMUA_Achr5T16380_001	CUFF.25294.1	aaaatattagctagcaagtcttattatgaacttataatgatgatagtcttggatctttgggaacaaaggtgtcatcatctttgcttcctaatttgtttttgatgtgtatcttttctgttcacgaattgcttgccttatgattagtaaatgcaatagaataataaacaattcgattgtgttgtcttcaatttaagcatttgtggaggttcagcaccaattatggtagaagttaatgtgattaagcctttgtacaatatccattattgat
GSMUA_Achr1G20060_001	GSMUA_Achr1T20060_001	CUFF.2532.4	aaaatattcaccttgctatttttgtaggtgcaaggaaggtgttaaattccgagctttggcatgcctttgctggactattttccacagggacacagtgaacagaggacgaaagagatccatacaagataccaaccaaacataatataagaatggcaatgtattggcttgtacaaggttgtcaaccaggtgactctttggtattcttctactctggccatggttcacaacgaagagactacagcggggaagaagcagatggttatgatgaaaccctttgtcctctggactttagaacacaaggaatgattgtcgataatgaaattaatgcaaccatggtcaggccgctttctcgtggagttaagcttctcgctattatagatgcttgtcacagtggcacca…
GSMUA_Achr4G23580_001	GSMUA_Achr4T23580_001	CUFF.21855.1	aaaatattcttgatactatccaattcctaacatattcttatcctaatcaagaaacttatgtttagactttgaaggagttcactgctgtttctggtgcagaagtgcgatccttgacatcactttataatgcagtcgtatgcttctgaaatctcatctctaccaattgacttatctaacttttctaatatttcattgtgtgnnnnnnnnnnnnnnnnnnnnnnnnnnnnnnnnnnnnntaaaaatgcagattcacttgcaatgtattttggtgaagatcctgcacgctgcccgtttgaacaagtggtctctactattcttaattttgtgcggatattccgaaaggcacnnnnnnnnnnnnnnnnnnnnnncgaacttgagaagaagaaagcccagaaagag…
GSMUA_Achr4G07460_001	GSMUA_Achr4T07460_001	CUFF.19643.1	aaaatatttgatatgttgacgtgcaaaatatattgaggtctaatgaactatagtgattggtggaaattttctttgatgcattttaggaatctaggatgatgaggacatttagtcctcctgtttcatttgtttctgattaattaaggggatgaaag
GSMUA_Achr2G19670_001	GSMUA_Achr2T19670_001	CUFF.13974.1	aaaatcactaaaaatagaaaataatttttctaggcttcaacttgatgaaactgagtcacatcagtttctcaggaagatgcaatacaagccacgctaaaaagtccctaggagaagtttcaca
GSMUA_Achr4G30190_001	GSMUA_Achr4T30190_001	CUFF.22757.1	aaaatcacttatatatcaactaaaaggaggtagacgaaacaacaaatccaccataacaaagattacttgtgtgtaatcgaatggatggcggaggctgatccaaggaatacaaagaatgtaaagaacaggaacagtacagcttcagaagaatggggggcgactcagtggataagataggtgacgagaagggctacgagcatcaacgcgtaagctatcccttggtcgatcgccttgccgtcgttgctcatcggcgagggcgccaccgcctggccgtgcgcaagctgcatgagaatcgagaggaagaagaaggcgccgaacagcatgacggacccagaactcatcttcgtagcagcacttggagaacagggctccggagccaattccgaggatcacaagaag…
GSMUA_Achr3G08460_001	GSMUA_Achr3T08460_001	CUFF.15555.1	aaaatcagcacaacaataatgcctagagtacaggaatgcagttgaagcaaagcaccagcatatattgaaaaaaaaaaaatacaaatagagaatcagtatctgttccattgcacagcacatatataaataagttcaatactgaagaaacaggtgagtcttgtaatcaaataagaaaacagaaaggacaggaagtcattgttcaaaactttttaaatcccaagttgtccactagattggtctttagttgcagaccactcatctttcctcacttgtgtgtcttcttctccttaaatactattaccccgaactccacttttgtgctgc
GSMUA_Achr10G26090_001	GSMUA_Achr10T26090_001	CUFF.6941.1	aaaatcccgtaccaattaactgtgagatttaagataacaaagttgagacaatctgaaccaaaaaacatgatttagcttccatcacttggtagctgcttaggtaggtagactaagcattccaatccttataagggtgtatcgaatgattacataacctaaacatgtaagaagttgcaccattattcacagggcatgtttcatttaaaacagtattggttcagcttttaccaacaatttcgctcactccagcatcaataaaagaatctcccaccaacttaccaagagtgatgtacacggcgactgcaaaatgaacacgaaggctatagcacaggtacttgtcttgccatggatactgagacagatacatccccacttcggaaactcgaatcccttaaggag…
GSMUA_Achr1G07840_001	GSMUA_Achr1T07840_001	CUFF.1013.1	aaaatctctttttcagtatcaaatgaatgaaggttgaacaaaaatgatttgactttgattcacaacgacgacaacttattgacgactgagtgaaatcggacgtgagcagttgaaagaataaggtgggtggaaaagcagacatttctgggggaggcgcctccatcttcaatgctgatacagattggaaagggacacacagcaccaacatcaccatcataagttccgagtcttcatctaattcctgtttgtcaactagtttggatcaacaccaacttgattgtcgatctgggtttgtgtttattgagaatttggattgtgtggaagttgaaac
GSMUA_Achr3G27830_001	GSMUA_Achr3T27830_001	CUFF.18216.1	aaaatctttattttgtacatcgtagctgctatacaatgcttgaaaaggaaaaggctatatgaacaagaagttgagcagcttgggaacttccagttgcggattcatgatcagatgataatgttggaaggtgcaaaagctacaacggagactgttgatgcgatgagagttggaactgcagctctgaaggctctgcagaaggcaactaatattgacgatgttgacaagacactgagtgaaattaatgagcagactgaaaacatgaaacagattcaggaagcattatctgctccagttggacctgcgattgactttgatgaagatgaactggaagcagaacttgaagaattggagggtgctgagttggaagagcagctgcttcagccagctacaactgctcct…
GSMUA_Achr9G02920_001	GSMUA_Achr9T02920_001	CUFF.40102.1	aaaatgaacatctgcctttgaaaattttacaggatttaaacaaacatattgctcggattgggatgatatcatccaaattcaattgttttcttgtattgttctctggtaatattataaagttgaacaccagaagagtataactatagtatgacagagtgtaaacactcactaaatccatgcagtctccaaacagtgaccatgtataaagtaactcatcatcaccatttaaaaccacacaatctacagaacaaattcaccggaggaagagagtatatgtgtatatatagaaagattatatgtatatctctctggtcctcaattattccccgtcccaaatcgtgagattgcaacaccagaagaagtaaaacaggaaaatttttgatggcacagataaataac…
GSMUA_Achr2G06790_001	GSMUA_Achr2T06790_001	CUFF.12284.1	aaaatgagtgattttgatgttaaattccgatcctgttctatgccacttcttgacatactgaatccacacgacttgacttgcttgtttgtactctgtacatggaatacctgcgtataaattgatgccttctgttacttttgaatctgtaatagaagatggaagaggatgaaccctaaaaggtgaagttcatcagtgtattgaattaggtgaaattgtagttatttctagtcctgtaggcttcagatacatcgctttcacaaagtttggcacaatagcactcattgtgtctttcatcaataattttctgaatggtgggacatgaaagttccaagtgtttatctctctttatttcatcaagttgtggcgtatcaaccggcctgttggggttgaatctaggat…
GSMUA_Achr11G12340_001	GSMUA_Achr11T12340_001	CUFF.9229.1	aaaatggataggctcgatggccctgcacgcctcatgattgtttcggatcttgatcataccatggttgatcatcatgacccggagaacacatcgttgcttaggttcaacgccttgtgggaatccctttaccgccacgattcgcttctggtcttctcaaccgggagatcacctacgctttacaagcagctgaggaatgaaaaaccaatgctgacccctgatataacaatcacatcagtgggtacagagatcacatatggcgattcgatggtgcctgaccagggttgggtgaatgttctaaatcaaaaatgggatagaaacgttgttcttgaggaaacagccaaacttccccagttaaagttccagtccgagactgagcagcgaccacacaaggttagcttt…
GSMUA_Achr11G11590_001	GSMUA_Achr11T11590_001	CUFF.9148.1	aaaatggatattaaacttcacattgtctgctgaaacaaatgccggattgaatattgatgaaacgtccataagaaatgtcaggtaatactgaacattaagagtttttgcaacccataaaggtaaaagctctgtatcatcaaagctgacagtgggtaaggccagcaactctctcagtccaaggcagcatacactgaaacatgcatccata
GSMUA_Achr5G17250_001	GSMUA_Achr5T17250_001	CUFF.25385.1	aaaatggccaaatgcttcaaggattgcatttgattctactcgtgacattggttcttgtgcaggaaaaaattcttttgctcttgagattagtcaaaacttatctatgaaagctggagaaattccaatgaaagaagcaatagatgaagaggtatcaaaagagaaagacattaggtgtcctgcaccaagtttagttgcaagactaatgggtcttgatacactaccctcttcggttagaggatcgaaaaatatggaagattgctgcaaagcaataccgtcaaaaagtacatcggtgaattgtatatgtatacatcctaatgaccgttcacaatttagaagcaccgatgagaagcaagagttcaaagatgtttttgaaataacagaaacatccaagattaagaa…
GSMUA_Achr11G19520_001	GSMUA_Achr11T19520_001	CUFF.10333.1	aaaatgtattttccagcggactttgttggtccttcaagttatccatacaaacttgtaaacgctctttatgttatctcctatacccaaaggatgtctctaagtatccccatgtacacaaatgaatatatagttataatgtctgctctgagtcatctaggtaaactctagactggataactgtcttgccaacatgaaaccctggaaccacagtaaacccgacctttggccgtgaagaactcccagagtccatgtgcaacttgtcgaccttaggaacaatggtctccatgaaaaccattgagaattcagtccctggggctacctgaaagattttcaccacgggattatatgcccaggccaatttgtgaagcatccatatggagctggccatgctcgcaaatg…
GSMUA_Achr4G02900_001	GSMUA_Achr4T02900_001	CUFF.19093.1	aaaattataagttcgaaactttttataagtaaattatgcacctcataaatgttattaaaggggccttttttttctgaaaaatatccaattttcgtttctttttttctttatttttcacataatctctcttacatgagaagaggcaaaagaaaaaaaaatctttttgcctcgggagatttcaaaattatctgaaacgaaacaggaaatagcttatcattagggattttaattcctaattccaaatgcatgtaactatcaatatcatgtcttgcctttgattgaattattgccctatgctttaatctaaaaatcattttccttatatattgctatctatttcatacggtactcatttattgccctacctgctttttaatnnnnnnnnnnnnnnnnnnnnnn…
GSMUA_Achr5G13360_001	GSMUA_Achr5T13360_001	CUFF.24897.1	aaaattgactgtcttacctttgcatagttctatctattacatgcaaaaggaaaaagcctgtagtccaataaaccccaacttttcttcccaagacatgattgtagaaagcactgctgaaggaaacacattttaaaactgttttccttctgaaaaccaatcatgtcgacttaaacatcagagctcaatctaaaaatt
GSMUA_Achr3G07940_001	GSMUA_Achr3T07940_001	CUFF.15456.1	aaaattgcaaatctgatcagctataaggaactactgtttgtaacattctgatcaaagctttgctcaaaagatcccagcaaaacttctagctgaaggtcagcnnnnnnnnnnnnnnnnnnnnnnnnnnnnnnnnnnnnnnnnnnngtcatttttgttagtctgcaatgtcaacacctgcatatacaccttacagcttcttctgtgtaaaatgtgtctggctttgttcccagtttcatgtacttcatacttgctgtggttcttcccttccaccaatggcatgcatgagatcttcttctcctcttgatcagcgatttcgtcttccctcaaactctaacctgcatgaaataaagacttcgggtcacatctcaagatga
GSMUA_Achr6G32300_001	GSMUA_Achr6T32300_001	CUFF.31097.1	aaaatttcacctctagtcagagaggatggattggcaatcataaatccatagtatctccaaaattgagctacttgaaatcacaaaagaattgagaataacaaaactgtacactgaaaagaaagagaaaaaaaaaatccctggaagaaattgaagaactagcaaccagagacagaaaaggagtgcctatccactcaacgcgaaaagatatgtggatannnnnnctgtcatcatcttcaacggattcaagatacagagtctcctttgctcccttgagctgctgttcatagcaaacattgttttttctcatgcattgtgactggtaaacagcacatgtagtgcaagttctttttctcctatggtcaaagctannnnnnnnnnnnnnnnnnnnnnnnnnnnnnn…
GSMUA_Achr10G17030_001	GSMUA_Achr10T17030_001	CUFF.5812.1	aaaatttcttaggagcctacagaagttggctgatgagtttggtgtggcggtgatcatcactaatcaagttgttgcacaagttgatggatctgcaatgtttgccggaccacaaatcaagccaattggtggaaacatcatggcacatgcttctacaacaa
GSMUA_Achr6G32130_001	GSMUA_Achr6T32130_001	CUFF.31073.1	aaaatttgcaaagaatgatgcatacttgttacttctgaaagagcttgtacaacaaagttttaacaccaaactttacatatccatccttgtgaattgccctagtggctgtctccattgatcactaatacagaacaagcactaacattttctcattcctgcaagggtaaaacctagcatacattaaagctctaacaaagaagcattcaatagtttgttaaaactttaatttgtgattttgcatgaccctgcatgtatcagccggtttacgggaggtccagattaggtacaggggtcacgacccaattttggcatgttatctatcatatcttaaccaagtggaaagcccacc
GSMUA_Achr11G05100_001	GSMUA_Achr11T05100_001	CUFF.8298.1	aaaatttgggagcgacacgagcagcagcagtcgaatctggctgggcagggtagtatagggcgagaggtatcccaagaatgagggcagctccggccatggcggtgatgatgtccccctcttccccctcctcctcacttccgcttgcttctcttttcctccgtcgcatctctcgttctcccaattcctattctattcctgttgtttgggcgccaagaactccgtccgccgccgttgtctcctccgccttctcttatcttggaaggaagccgaccgttacctcatcctcaccgtccctctccaaccatgctgtcgagcttaggaggggctttccgctcgcgaatccggccgtagcgaggctggattttcagcttgctgcgttcggatacggagtttctcata…
GSMUA_Achr2G09480_001	GSMUA_Achr2T09480_001	CUFF.12578.1	aaacaaaagccttctattaatacatatcacatacacgccaactcttgcattagcaagctagcgttctaaatatatatgaactgtaggaaactcttctgcttagctgtgttatctaaagatgcacgcaaagataactcttgtactcactagtctcttcagcttagcgttctaattaagagtctacacatgctatgcttgggattaaagatgcaactcacaaggtgttcgactgaattcctctcatctggtttgcagtaagaccataccaatccttgacctatcctttgtgcactaatggcaatgaatttcgaagcatgatgactccatgctacctatattagttgattaagagatgtaggtttgaacaattggaactgctcgcagaagttgacctgttgg…
GSMUA_Achr6G35500_001	GSMUA_Achr6T35500_001	CUFF.31521.1	aaacaaatgaagcagattgtaagtgatccaacaaaaaaaagaaaacacttgttgtagaaacaatataatcatcatttacatattggaatatcaaacagatagtcccaaacatatgattgacaagcagcttgtaataatcaagtgagaaacagatgttatgatacaagtgccaaacaaccaatgaatctttcggactggattggtaaagcaagtgattcagactgtaagtgatccaacattaaattactgaccataataagctaaagtctattaaccaaagacatttagacaattgtttcaagtgctaatgaaacaataacaagctccaaaatacttagtattatcactaaagaaaatggaaggagtagaaacaaa
GSMUA_Achr4G24780_001	GSMUA_Achr4T24780_001	CUFF.22041.1	aaacaaccatgtgcaagtaaaggggttaaaataggagacagcaaacaagacacagttatgaaggagaagtcagggaccagaaccgaatggaatcttaattctacctccaacaccttacctgaacatggcagagtcacgtatcctgatacagaattttgggactttgaagagcttaggcatgaaaatgcatttgcagttgatcagatatgggctgtttatgataatctggatgggatgcctcgattctatgcacgaattcgtcatgtttatgctccacatttcaagttgcggcttgcttggcttgagcataatcccttaaatgaagttgagatggcttggtctgatggggatttgccagtcggttgtgggaattatatacttggatcctcacagtttact…
GSMUA_Achr8G32710_001	GSMUA_Achr8T32710_001	CUFF.39496.1	aaacaactgcatcaagtcgatcgatcgatcgatcgatcgagagagagacagagagagagagattgctatccggagaccaatttgacagatttatatatctcatgaaggaatcatgagatcttataacaaggagtcattggtgagccaaatcctctgttcttatcttgtttctggctcatcatctttccaaaatcttgccttggcatctccatgctgatgtttcaagattaaagaaaagatgatcctgttcttggaaattaggcttacaacctccctccagagagactaaaaagagaagatcatacaacagaagcttataaatagcacacagatgtgagcaatccagggaaaaccattgaactgttctcacgagacctgatgtgattcaaaggaaggtaa…
GSMUA_Achr2G07100_001	GSMUA_Achr2T07100_001	CUFF.12315.1	aaacaagaacaaccggatccctctcggaaggccccaaaccctcttcccttctcctcctcctcctcaaatcttgacctttcgaacctctgcatctcagatccgtgatccctcgaggaggatccctaggtcttggcctgcgtgggtcctgcgggaggagctcctccccgcgtttcttggctcggcgattttggcttgccgacggatctcgatccgccgtgatccttctgggaccggagtctctgccgtggaagagatgcctgtggcggcatcggccatatacttcttgaatctccgcggcgatgtgctcatcaatcgcctctaccgcgacgatgttggtggcaatatggtggatgcatttcggatgcatataatgcagacaaaagaactaggtacttgccc…
GSMUA_Achr5G07660_001	GSMUA_Achr5T07660_001	CUFF.24224.1	aaacaagaagaccgtagcactgttcgacgagtggtatgcgtggaggaacaactcgaaaggcatgaaagaacaagatgtgctgcagaagatgaagaaggagggagcgttcacgcggctggggctgaaagtgaggtacctggagactacctattttagtgggttctgtcaaatgagtcgggacttgaggaaagtgattacggttcatgcgaactgttgtgtcagcatgaaagttaagctcatagacctgagatctgtgcttgaagcttggaaggttagcaactcgaatggcacatcaaatgctactacgactgcatggcctccggtcaagggaatctgcttgcacgacactgccaccaagcagcacactgccacaaagcactgaagtgaacaaggtaagat…
GSMUA_Achr4G26390_001	GSMUA_Achr4T26390_001	CUFF.22278.1	aaacaagcaacagtatatatacatatatatatatatagccaaagattctgtaacgagagaagataatacttagcaggtagcatgataaatggcatgttgtgatgcgataacgatgtcatgtgtcgtcctccttgtcaatatccgaatctggcgtggttaaaaaggagaagagggtcaaatccataacactactctcataaaggctctttgaagnnnnnnnnnnnnnnnnnnnnnnnnnnnncacagagatagatcgagagagagagagagggagagagggggaattctgttccatttgacgatacttcactgtttgcatgagagcctgttggcgaattcagaagagcttttgctgaagcagttcgtagtccatcaatgaatcaatatgttcctgactgg…
GSMUA_Achr1G04670_001	GSMUA_Achr1T04670_001	CUFF.627.1	aaacaaggcgtcatagctcgattcccatcggatccgctgcggccagagctcacggttctttccggtgccggacgatggaaaccgccgccgctgacgctgccaccgatcttcgttcggactttctccaagtcctgcgaagccggaggcggaaccccgatgttcctctctgcgttgagcttgggaaaccagtgaagaatccagtgtatcagtcgagcatatttccaggttccaaagaggtaatggaagcttgtccaaaggagaatgttgagaatttcaaggagagactgattgaggagaacatttacctgacaacagaggaaggtgagcaaggtcgtcttcctgtattgattctgagcttgaaggacactattccacaaagaaagccagctgttgtgcttt…
GSMUA_Achr11G14310_001	GSMUA_Achr11T14310_001	CUFF.9570.1	aaacaataaacataatactgttgcttatgatcatcaggttagatagacaatgtactgattgaccaattcagccacttattatttatccatctatttgcagtctcttaatgctagttccagagcacttctaatgcagaagttggaccgtactggcactgctagcagtgttcctggtgcacttgctgcttctgctgtcaatccttcacttctcccggccccaactgcatcagttcttggtcctcctctagtttcctccatcctgcaaccttctgtgccttcacttgcaggccttccagcttcaggtcttccagttgcttcagcaactgcacctgctttacagactgctggagttcctagtgaatgtttactgttgaaaaatatgtttgatcctagtgtgga…
GSMUA_Achr8G03990_001	GSMUA_Achr8T03990_001	CUFF.35862.1	aaacaataatcggtcaaaggtttatatattagatcattgggtatatgttttgcagtagcaacaccatcaaacatctggcgagctcggagcatttgaggaacctgaaggagttcttgaggaaacatgggggagggatggatcgggtagattctttcagggtttctgaggcggagctcctcaagtgggagaaaggctgtgaaactctaaacaatgcgacaacatcatcttgtgagaggtctataggaccatcaaccggttcatcgaaagaaatgagaattatgataatcaacatgatccggcagttagtggatccacaattggaggtttcatcccacatattgctacttcttggtccgtggatatacaggggaatattggccttcccggcacctatgtctt…
GSMUA_Achr3G06640_001	GSMUA_Achr3T06640_001	CUFF.15302.1	aaacaatccaggatccaaactaacatttgaGGACACTGaaaaCATTCTATCAAATTCACATCTATAAAAC
GSMUA_Achr8G08920_001	GSMUA_Achr8T08920_001	CUFF.36507.1	aaacaatccggaacttgccctatcatatctttttccggtatacgaaatagtggacttgactaactcaattcttatgaaatctcgaatcagatcatttgttcttacctcaacaaaggaagcgtgaacctcttccggagaacctttttgctcttgatcccaattcaatactaagcaaaagtctgaactaattgaatacttgcgtgagaa
GSMUA_Achr6G02550_001	GSMUA_Achr6T02550_001	CUFF.27288.1	aaacagaggaaaaggaatggcgatcgcctttaccgtacaaaggctttcaggggagaaaaagctgctacagatggtggtctctcaccagcaatggcggatagtggaggaagggaaagagaggaaatggtttccatgctcattccctcgtctctttttagagtggcaggcagaaagaagacctnnnnnnctacgacggggtcattgtggccaagccttgacagacttcttcctgctggctgtgggaaggtgatgtacatcaatatcagcacccactcgcagagctgtttccttcttgaaagctcatctccatttggccatgagaaaccaatcaccacctatccaaagctgtttccctttcatttcaataccttctcttcaagctttag
GSMUA_Achr1G07020_001	GSMUA_Achr1T07020_001	CUFF.913.1	aaacagtgtagtgttatataactatttcacaaaaatgatacaatatgaatgcattagcaattcctttaaaatgtggatgctaatgagggcatatggcgagaagnnnnnnnnnnnnnnnnnnnnnnnnnnnnnnnnnnnnnagagactctatttcggactaggcttctaaacaaacattctagtcctgcttcaataccatcaaagctgttctgtaccgtttgcaactgatctcgtgcctttgccttctgtaccctcccatcattagcttcaatatccgcatgctcaccctcgcaggccactttcctcttgtgcaatgtctttgagataagagaccatctgctagttttggttttcggccttggcatggacaagaagttaaatatggactgaagaagagag…
GSMUA_Achr4G15290_001	GSMUA_Achr4T15290_001	CUFF.20672.1	aaacagttacaaaaatgacttccgtgattcagggggcattgagaaccaatctgttcaggaactggaaaattatgctgtgtacaaggctgaggagactacaaatgaactaaatggttgtcttagaattgctgaagaaattagagaaggtgctacaaagactcttgtcaccttgcatcaacaaggtgagcagattactaggactcatcaaactgctgcagacattgagcacgatcttagcaggggtgaaaagcttttgggaaatcttggaggcttattttctaagaaatggaagccaaagaaaacacgagaaataaggggaccacttctaacaagag
GSMUA_Achr10G23420_001	GSMUA_Achr10T23420_001	CUFF.6623.1	aaacatatggaaaatatgaagatggaatgcctaacctgctcaaagatttaactttgtcaaaatttttcttaagttcattgcatggaactactaaattgaagcaagnnnnnnnnnnnnnnnnnnnnnnnnnnnnnnnnnnnnnnnnnnnnngaaaattaacatgccaacctcgagttgctagggtacatttgagacaattgctccacatattctgagacgttgacatattcagatatttttttggcgtctgtctggtcttctgtttcccatggtgttgataacttattctcatgtacatgctcatgatgactactctctcgctaccttttagctttgattaaacagaaatcattttgcgcaataacaccccttcctgaattgggattttgctttatgatc…
GSMUA_Achr1G21140_001	GSMUA_Achr1T21140_001	CUFF.2763.1	aaacatgaaacaagaaaaggtttggaagaagcacagtttgagcagtgacaaacagatggttcctgacaatggtaaaattcctctttcttaaacaaattattaaaggatgaaaaggatgggagacattcattcacatgtttttgcaggcatttcatctacaaggcttgaagatatttaagaaattgtaagcatttgaaggaacacnnnnnnnnnnnnnnnnnnnnnnnnnnnnnnnnnntaaacattaccttataatatcatgttgtgtctaatttatgtgtactacatgtcatcaaattcttgtcgatgcaaaaaa
GSMUA_Achr1G17100_001	GSMUA_Achr1T17100_001	CUFF.2181.1	aaacatgataggtcttttactgacttagaacccagaagaggtaactttgttaatttatgcaaaaaggagctttcacgtttctatatcaaatgggcttgggaactaattagttacgatagtatgttgaagcatgaggtttttccatttgttttcatatagagatgcatactcaaggtagtacccatgttatgttgtgtcagcatgcttacttcaggaaatcctaa
GSMUA_Achr6G07420_001	GSMUA_Achr6T07420_001	CUFF.27973.1	aaacatgcagatgtacttgaatctatcaaataatatgtttgtaggttctctgccaatggaaattggtggtctagaaatggttcaagaaattgatctctcaaacaaccaactgtcagggagtattcctgcttcgctgaaggcctgtaagaacttggactcgctggacatctctgctaataaattttcaggtgagctacctgccagtatttttcctcagcttgacttgcttactagcttgaatctctcaaacaatgagttatacggacaacttcccagcagcatatcagagctaaagagccttgtctcccttgatgtttctcacaatcggttcagcggacagataccagagagcttggctaatcttacaagcttacaaacactcaacctttctttcaatca…
GSMUA_Achr11G20840_001	GSMUA_Achr11T20840_001	CUFF.10568.1	aaacatgctcagatgttgtttgaggatatgcctgtgaaaaatgttgtctcttggactggatcattagtgcgtataatggtgacgagaggctggaagaggcgcttgacacgttcagaagcatgttggatatgtgtttgaggccaaatagtttcactttagtnnnnnnnnnnnnnnnnnnnnnnnnnnnnnnnnnnnnnnnnnnnnnaacaacaacaacaacaaagccgtaagtcccaactatcgagatatactagagtcaacatgtgtgctaaacgcggaagaatgaagaaggcttgcataattatcgagatgtcnnnnnnnnnnnnnnnnnnnnnnnnnnnggtgcatcagttctcctgttggcttgtaaaatttgtgcagctgcaaggagtaagtggg…
GSMUA_Achr9G08870_001	GSMUA_Achr9T08870_001	CUFF.40867.1	aaacattgctttttggttaaggaaagttcttatttcattttaaacctgaatttgtattggaagtttatcagtcttaaaaacctattcatgcaggaatctccattcattagttccaaaattaccccaagaacctcacatggaaggaaataatttcttactccaaatacagaaaagaacaaagaccaaagaagataatatataatgaagtatcaatttgatttaaaattttaaaaagaaacacagttacagataagggaatccacacttctaaaacttaagatggtttttctttcattatctgcccctaaatatttgaagtttgtgttgcaaccctcatttagagtaaagttcatattattactggaaactaacaaccctagctactgtgcaaagggtaaa…
GSMUA_Achr10G08220_001	GSMUA_Achr10T08220_001	CUFF.4677.1	aaacatttcatttagtagagacgatgattcatctgtttcttacctatccttttgttggtcagaaactgaagactagcgttaagaagcacaatgtcaatccagtttggaatgaagacctgactctttctgtctcagaacccattcaannnnnnnnnnnnntatgtatctatctgtttctgctttcaatcttactatccttctacgtaaattcatcagaagatttggataatttcctctttcatgttctctctacgaattgtttcggactaccgtagtgcagaaggtaccgatgagaagatgaattctccggtcttccattgcacgaaacaaagtcgaactgagagagcgaaacttgagaggacttatgtggtgtttctgattgatttccacgaacctttt…
GSMUA_Achr5G01700_001	GSMUA_Achr5T01700_001	CUFF.23422.1	aaaccaattgaaagacatacaagtatcgatgtatcctatcaagctaattgaacattgacaaagagcaactcaacctgttattctcttctttttcctgcaattctttaaactggtttcttctctactgcaagctcccaccggcaaaggaatattggcttgatgatcccgagctcatagcaatgccatgatgttgttctctctgagagatcccaccccccatgctccttgttgtgctaccaaccccaaggaagtccctggtgagcccgtcggaactcggaaggttatacttgggctcatcaatgttgtttacgttgaaagtgccaactcctgtgttctcttgtccatggcgcccgccggtagtggtgcaaccgccctcgaatgttgccatccctgcggagc…
GSMUA_Achr8G29050_001	GSMUA_Achr8T29050_001	CUFF.39035.1	aaaccccaaaactgaggaattaaacaagaacttcgagcaaccaagaacataactaaattcaagaagcagaattatacaaactcagccagacaagactaaacttcacaaggaacgcagaataagtagtagaaaaccatttggagctaagaaccccgaatattattagcgacaaaacaagaaaccccaaataattatgttttaaaatattcctaaaaataactccccgtaccaattgcatataatcattaaactacagaacgcagaatcttgcaaattagggaaaaagttatcaagagcgcgactttatctcgctgatcacttatgataggaggagaaggaaatttatatcggtg
GSMUA_Achr3G15460_001	GSMUA_Achr3T15460_001	CUFF.16454.1	aaaccctaattttgatcgcttaatcgtgagacttacagattgggaggaggcggaggaggaggaggggtaggggaaagaaccctacttttttgtccttttcttctttgtccggtgattggaagagaggagtgggataagtgatcttggagtttctggttcgttcgtggcgtgttgacaagctacggcgcaccaatcgcccgcctccatggccaagcgggtatatcaagcttggaaaggaaagaataagtttttgttaggagggaggttaatatttggtcctgatgccaggtcactgtttataacagtctcactcatcgttgttcctgtagtgatcttttgtgtatttgttgcaagaaatcttctccacaagtttcctgcctacaattcaggatgtgctgt…
GSMUA_Achr5G24310_001	GSMUA_Achr5T24310_001	CUFF.26243.1	aaaccctcaaacttttcctgcattaagacagagcacaccaccatggcctcatattgcaagacaataccacttcttctcatcttctttcttttcatcttaccatctctgcaagccaggaagctgctttcctcgggggaggagcaaaacgtcaaaccctcggaagctgactcccccatgcaacatcttctcccaggaagaagctcgccaccgtcttctccgaacagaagcggtcgtggcgcaaacaagaac
GSMUA_Achr5G05400_001	GSMUA_Achr5T05400_001	CUFF.23904.1	aaaccgattgccgccgcggtgcggtgcggtggttctctctgctccatctccgaccgattgcgccgctcaacatcggacgttttggaagaccgctttgcggtcagatttgaagcgttctttcattttagtgaggagatttcgttgtttgttggcacatcttacttagagttactttgggcatgatctatggatgaatctttgggttgggttttggtgattgaggacttcgttgaaagggtctgttcccggatgagtcttttttctttcttcaaaaggtcacaacttcagtctcaaatgagacaagaatcgagggtacaccctgttcttcttggttctaacatggagggtacacccgtcacgaacatgtctttaaaacccttattcgaccactggatttgc…
GSMUA_Achr10G04050_001	GSMUA_Achr10T04050_001	CUFF.4177.1	aaaccgcgtgcgccacccaccttagtttcgtgccttcccatctccgtctccgtcatcgcacgttatttggattgacgcatcaggaaggatcggccgctatcctatacgagatcattcggccgattaattcgtcaatcacaatactcgactcgcaattccatctccgatgcccgtcctacacaaaggaaatgcgtatcttgtgtcgatcggttgaggattggaggccggcgtcctatttagtgttgggtttcctctctttcgggtcgaaaaattgtatatgattttgccggaatttctggagttctgtttaaggaatgattcagactagtcggaaatgacaactattcaaaattcagattggtgacttaagagttatatctgttggacatcctaatacct…
GSMUA_Achr6G06980_001	GSMUA_Achr6T06980_001	CUFF.27919.1	aaaccttgatgttatgccacagaaactttaccgctctagttttcccgaaggtctgaacattacagatgaaatgctgagtccttattcattcacaagacaaatagtagaccaaatatctcttgcaaaggctttggttgtcatctctaaagatagcaataacctccaatttgcagcagagcttagtgcccaaattcgcaaatgtcaagctcttctgtccagtgctgcgacaacaggaaccccattaaccacggaagaatcagaagcagcaatccgtgatatggctctcctgctctaccaagcacagcaactccactatgatagtgcaactatgattatgaagatgaagggtcaattccaatctttggatgagaaaatgaaatccgaggctgaaaagagcac…
GSMUA_Achr5G25520_001	GSMUA_Achr5T25520_001	CUFF.26404.1	aaaccttttggctcaacataaatgttgacttgaaataatacaagataagaaaaaaggcaaaagacaacaattgacaagagaaatatagcaaacagatactttttttcctgccaaaaggaaacaagaaaatattctaacagaactaggtggcagtttaagcatgtcattgttgcatatacatgttaagcttattttcatagttaaacaaattattggaatactctatccattttatgcaatgaacattataaccatttcctagaattgaagatgaaatccacatgaacagtgacaataaggacctaataacatgttgacatatccagatcggcccgggattgttgggctgcccgtgaactaggcataatttaaaactaattttaaaaaatatttaatata…
GSMUA_Achr10G25100_001	GSMUA_Achr10T25100_001	CUFF.6776.1	aaacgaactcgctcgaacctcgctctcacgttctctacttctctctccatcttgcctttcttttttggggcagacattctatccatcttcgtctctgtgagcttggtactgatctcattgttacagcaaaccagcagaggtttccgtaagcagcactccctgctgcttcctgcgctgtgcttcccgaagcagaccgtcctcttgcccctttttgagggtgaaggcacagcagctgcgcatataaagtgaagtgaagagggggagcagagcgaagcaagctattgctgctgctgagagcgatggagacgacgcttttggtgcccatcacgcgcacggagcacgtcgacgtgacccagaagcccgt
GSMUA_Achr7G15320_001	GSMUA_Achr7T15320_001	CUFF.33806.1	aaacgagcaagtatgctaatatgggcatcaactggaaagcctctttatagcttctagggctgccgaatttatgcaggaagctgaggatatgtggatttgactatttgtctgtgttgaagtcaaatttagggccacaaatcttgtctttcatggcttctatgaattggacatg
GSMUA_Achr8G27930_001	GSMUA_Achr8T27930_001	CUFF.38903.1	aaacgaggcgccattaaaggttgtgcagaagaaatttccgtgtcaccaacggggagctgagatgacctcatctctgttctttccttgattccccttcctgtctccttccttcccccttcgtccttttaagaccccaagcccaaactccatctttacccatccgtctctcttctgccaacaagccttcctctgttttaaacacccaaatctttcttcttccacaaatccctgcacagattcctgctggagtagcgcacaatcgcaagaacccatcgagaagaagagaaaggtacaatctttttgatccgccgcccggaaaaaagtcctttctttctctctcaggaattcatctcggtttggggccaaaagtctcgtctttgcacccattaccacccatga…
GSMUA_Achr4G26630_001	GSMUA_Achr4T26630_001	CUFF.22306.1	aaacgatctccagcgactgctcgactacgggagggtgcaaaagaagaggaagtaaagcgtctgagcgagacagggtgacaggggaaattgccggccaccagcaaaaggaggagcagggaaagctcgaacaagccataggagtagatcccacgaatcgatttcctgaggtcattgtcatctgaagcttaactgaaacatatcatgggtatttcttcaaaatggcttagatcattggttggcataaggaaacaagagaatttacaacgtccagaaaatggcaaaaatntgagtagaccttttcttttgcatgtatggtcataatacaaagttccaagaaaattgtttcatgctcttctactttgagttgactgacctatctttgagagtnnnnnnnnnnnn…
GSMUA_Achr8G13460_001	GSMUA_Achr8T13460_001	CUFF.37133.1	aaacgcttatgtcttactgtccaccgcaatctggatctgagataaggataggattgggactccgtccatggaatgaggaacacaaatttcgacacctcagagccaagtgatcgccttccagaaaccattaaggtattctctatttccatctctgttcctgtggtagaagaagagctggtgcaggatggccacagcctccatctctcccatggccagccagttgaagagctccctgctctcttccagtagcaggtgtctgttgatccccaaaggcatctcacgaacaccattgagagatttgcaatccagaaggaagccttccctcacagttagagccatccaggcagagaagccaacgtaccaagtgattcagcccatcaatggtgacccattcatagg…
GSMUA_Achr9G07090_001	GSMUA_Achr9T07090_001	CUFF.40652.1	aaacggagcccgtcggtggctttgacggcactgccgacgaaaccctagatctacgagcccgaatccttccggcggaaccctttctttcctcccgttgtagttttgaattgttgatttcttatgccactgagctcaccattgatcggtaaagaagacaatggcgggtttatccaacagattgactgcttgcctgcacactgggcagcttgctcttttggcaattctggtctctggtggaatagtattacaaattttggcatgtgctttatacaataactggtggcctatgttaacagccttgatgtatgtgatccttcctatgccattgctgttctttgggggttccagctcactcatgtccggtgatggagatggctgggtgaatttcacgaaattctt…
GSMUA_Achr7G19160_001	GSMUA_Achr7T19160_001	CUFF.34314.1	aaacgtcgcccggctcggtttccaccaaagacgaacgaaacagagaggggtgtccgttcggcgggttgtaagaacttcacatggagaaatcacggaagtccaccaacagtgttggttcatatgcagtgcaatgtggtgaatgttttaaatggaggctaattccaacaaaagaagaatacgagactatcaggcaaaacttcattgaggatccatggttctgccacaaaatttcaaatctttcctgtgatgatcctggtgatatagagtacgacaatagtcgagtttgggttcttgataaaccaaacttgcccaagactccacctgacactgaaaggcggctagttatgagatcagattactctaaaatggatgtgagctatattatgcctaacggaaaga…
GSMUA_Achr8G01240_001	GSMUA_Achr8T01240_001	CUFF.35539.1	aaactaaggcatgtaattcgtttcctacaaagttcaacttggtaaaacgattttggagatatttactggaacgcgagggtttagatgcagatatattatgggcttctatttcaaataaccatttgaattccatagctctattgttaaagcaatgcccatttggaatagcaggaaaaggtcaatttaaagatgaatttgtcactgctggaggtgttccactatctgaggtatcaattaataccatggaaagcaagatgaggccaaacctattctttgcaggggagatattaaatgtagacggaattactggtggatttaactttcagaatgcttggagtggtggctacattgcagggacaagaattggcgaactggcatcaagacagccagtgaaaggaa…
GSMUA_Achr8G15250_001	GSMUA_Achr8T15250_001	CUFF.35539.1	aaactaaggcatgtaattcgtttcctacaaagttcaacttggtaaaacgattttggagatatttactggaacgcgagggtttagatgcagatatattatgggcttctatttcaaataaccatttgaattccatagctctattgttaaagcaatgcccatttggaatagcaggaaaaggtcaatttaaagatgaatttgtcactgctggaggtgttccactatctgaggtatcaattaataccatggaaagcaagatgaggccaaacctattctttgcaggggagatattaaatgtagacggaattactggtggatttaactttcagaatgcttggagtggtggctacattgcagggacaagaattggcgaactggcatcaagacagccagtgaaaggaa…
GSMUA_Achr1G19190_001	GSMUA_Achr1T19190_001	CUFF.2487.1	aaactaatcacttcacttaatgtattagcggctactctgctgcggccgaactcatacagtggcagacggagaacgggaaacaacgagaggaagaatacccacccgttcctaaaacgatcggagaagaaagcgagggagatggggaaacccgcgagctcatgcttcaagatcatcggctgcggcagcagcagcgatgccgtcgacaacgacgatctcgcgccggaagagctaacgccttgcgtcagatccgtcaccctggaatttccgag
GSMUA_Achr1G19900_001	GSMUA_Achr1T19900_001	CUFF.2487.1	aaactaatcacttcacttaatgtattagcggctactctgctgcggccgaactcatacagtggcagacggagaacgggaaacaacgagaggaagaatacccacccgttcctaaaacgatcggagaagaaagcgagggagatggggaaacccgcgagctcatgcttcaagatcatcggctgcggcagcagcagcgatgccgtcgacaacgacgatctcgcgccggaagagctaacgccttgcgtcagatccgtcaccctggaatttccgag
GSMUA_Achr4G19360_001	GSMUA_Achr4T19360_001	CUFF.21236.1	aaactatatgaccttttagcttttcctaagtgatttagtgataaacctgtgtaatctctaaatgcagacaagagcaacatcaaaagtcaataactaaaacatttaatgtaatgattttgaagaaaaataggaaaatacataagcattgtaaaagtgaggtagtttagcaacatcaattcccctatgtcatgaactaaatatactgccactagaatcaaagtcaatcctaacgaatccaaatttttcccttaatttgcacatcatgatggaatggaaattttgctttgctgcaatgttttcacatattgattttttccaaattaccttatatcaatgtttaattacttgcaaatcttgactttgtttagccagaaaccacagatcatattgtggtgtctt…
GSMUA_Achr8G22550_001	GSMUA_Achr8T22550_001	CUFF.38209.1	aaactattgatatcggagatagggagaagggctcatgatttcgtcggcgaagacgatagaaagattgcctctttgtcccctctttgtcttaaggcgccttccgcataggtgtgttcaggttagtagctttcctcttttgtctcagaagaggagatcgtctggggctatccggagctatatgtcgcaaagtgtggacaactctgagataggctctaaggttagggcaggagtaatccttccagcaacagatgatcgcattgaagaagcaatcgaggcgattaaaactgagcaagttattgcggtgccgactgatacactttatggatttgcatgtgatgcctgctctgcagaagcagtaaataaaatttatgagattaaaggacggaagcagacaagtcc…
GSMUA_Achr3G13290_001	GSMUA_Achr3T13290_001	CUFF.16134.1	aaactcaccagattgagcatggaagccaacccccagctgcatgtcccatagtcacatttctcaggtggccaccaatccagagtagcacacacaaaatcctcatctgtcacggcaatgnnnnnnnnnnnntccacaaccacggccgccttgcccagtccgccgccggagtacgccgccaccggcccagccagccacagagacccccagaaacagaacccaagcagctgagccagaagagcgccaccacccatctccccccgccttctcctcctctcagtactcagacaaacaaagcgaggctcaaggcaaatatagcnnnnnnnnnnnnnnnnnnnnnnnnnnnnnnnnnnnnnnnnnnnnttactgcttgggtttggtggagaaaattaagtttggaat…
GSMUA_Achr1G03660_001	GSMUA_Achr1T03660_001	CUFF.473.1	aaactccgtgccgagcggagggggataggcaagagaagcggcgaacgtgctctctgctctgcttccctcctttgcgttttgtttaggttttgtgcgtatttgttctgctacgttataagcttgcgcatggattccttctctcctccttccttctactctctgtgtcgctctggtttttcttcatcaggagacctccgcctccgaagctgcgtctctccttcgctttccacttccgcccgataaatactcgtatcgcactccctccttccacatccccaatctctctccttccaccaaagaacaaagaagaaagaagaaaaagatttgttttttttcttcgtgagtgtggttagaattggagataaatgatgtctcggaagccgctaatgctcaaggact…
GSMUA_Achr8G33100_001	GSMUA_Achr8T33100_001	CUFF.39541.1	aaactctcagagcagttatcccaaagacaacaagccatcatctgtgctcttgcagataccactgaatcttaatgtttactgaagtcacaaagtcttgttatttctgcatcacttatttctgagtgaaaattcaaaatcatgctcatagtcgtcggtatgcaattgtcatgttgaacagatagttaacttgtaacctgcactatattgttgtctactttagttaataagatatttagacctgtaaaatgatgggttcaacctatgtttggatccagtgacatatttgatcactctaagccag
GSMUA_Achr3G31330_001	GSMUA_Achr3T31330_001	CUFF.18532.1	aaactcttgaacaaggttcataatatacaacaaactaacaaagaaaaatcatgaaggcacaatgatggctgaacccagtgcaaacatgcactgatcagatctttacaaatgaccaccaccaccacttgattttagacttggaccaagaaaggcatgaatttagaggctgcaacaatatattttgaatagtagggtacctattaaatgagaactgaccaaggtttggaaagttactagtcgatataggatgattggtgataaaattttgctaaatttctaacaaagttatgcaagctagtat
GSMUA_Achr4G01310_001	GSMUA_Achr4T01310_001	CUFF.18916.1	aaactctttgcattttctgattgttgaggattcaatcccaagacaatctggtacaaaatccctttcattataacagtcaattatttgttttatttggggaagtttctcaaacacttgcatttgctttatcggtattgtgattcacaatctggtggaaaccctctttgttgagtcaagaaactagacaaaaagatttaaccattttagacaatgaattcaag
GSMUA_Achr3G02950_001	GSMUA_Achr3T02950_001	CUFF.14849.1	aaactgatcatcgaattggaggaagctaggaaagctagtttggatctgaagtcacgaatgaaagacctcgaagaggaagtggacaagcagaaggttgtgatatctgatggtgccgagggcaagagggaagcaataagacagctctgcttctcgctagagcattacagggacggctatcatcaactccggcagttgctccagtgtcacaggcgatcgcccatcgctgcaagttgatcatgttttcttgggtaacagtctttagcatttgtgtttgtctccatggacctgctgctatttctgaacnnnnnnnnnnnnnnnnnnnnnnncaatgttttaggtcgtcatatggtgtaaaagactgtctgaatctgatgttcttcagtctttatacatttatct…
GSMUA_Achr11G12430_001	GSMUA_Achr11T12430_001	CUFF.9275.1	aaactgtgtagaaggaaacaccaagagacagaaactagaaaaggttaaatattatcatgtcatattgcatgtatacttaacttattcaaatgcttttaaatgcttacacagcactctagtgttttctgttctgtatcggtaggctggctataggctaattctacataacaacgtatggatttccaattcaaccactgttttctaatgaatccgatccaagacgtttttaccattctggcccaaacaagtccattcttaatttaaaaacagggacttataagccagtaatactgagaaaacaattaaaagaatgagc
GSMUA_Achr5G07290_001	GSMUA_Achr5T07290_001	CUFF.24156.1	aaacttagaaatttagttattagctttctcattgatgtaatatgtttttgttatacagccaaggagttgtagtaaagcaatgaaggctgttggcattgtggaagctacatgtgaatctattttccagcttgtgatgaggatggatggaacacgttttgagtaacttatacttatggatgatcaatttaatgttagaaattctttaattcaatcaccacttgcttttattgtttttgcaggtgggattgcagctttcagtatggcagtttggttgaggaggtggatggtcatactgcgatactctatcataggctgcagctggactggtttccagtgtttgtgtggcctcgtgatctatgctatgtgcgctattggagacgtaatgatgatggaagttat…
GSMUA_Achr10G07750_001	GSMUA_Achr10T07750_001	CUFF.4617.1	aaacttcaatagtatatgaaattatggacaacggcagagtttagaaaactattcatagtgcatatggcgtataagatccatttatggtgggggttgtttcccttcatattggacatggacttcattcatataaaattttataccaacccctgaatgaagaattgtatgcagggagcatttgtggaggatgatttatgtaggactcctatcttagccccatatcagaagtggaaagagacttgaattggtttaaaagtttgatggatgtactatgattaacttggggataaccattatggatacatggttctagaactataaaattaatt
GSMUA_Achr11G13020_001	GSMUA_Achr11T13020_001	CUFF.9350.1	aaacttgcaaaagcagaagaataaatatgttaaatgtgactgttggttctcagaaataaaaaccttccaatccaaccaagcacaagaaatgatagatttaaaagaaagatttttcatgcattatctatcatacacaaatgaggtaaatatgatatttgttccgatgaccaagtagtgaccaccagtttgatactcatattttgtatcaaactgaaccaatattttaaaaaccaaatgcaccaaagtaaaattgcaattcaattggtttagctcttcatgcaagtcattggattaacttgctctcaaaatttcattctcgcagtaacaattttag
GSMUA_Achr10G25010_001	GSMUA_Achr10T25010_001	CUFF.6769.1	aaacttgtttttcagggatcacgaaaattaaactttaagagtttggttagggattgcatgtccattttactcaagcgttgccatcataatataccaaataaccatcaagacctgagaagctcagaagatacttgttctcaatcaagtcaggattgtgttgttggtctatcaattgctgtttctgaactagaaaaagaaacttgtgttgctatacagaaattttttaagctggtgagaagtcgaagacatggtctataacttctgatgggctactcatctatcaattaagtatttgcatgattccaggttatggaacttgatgtagccaggaaagaagcagatatgcatggacttacttctcggcttgatggctttaggcttcccatcttggaaatcatt…
GSMUA_Achr8G01010_001	GSMUA_Achr8T01010_001	CUFF.35527.1	aaagaaaaaggaaagagtccgcaaggggtaaagagagagagagagagagagagagagaggagagagggtggagaaggggaagcgaggcgtataaatgcgagcagcgggtcacgtaatccctttccctttgcctttccttctgctcctcctcctcctcctccttgtcgactcttcgtttgtaagaattcgagggattgctattctgaaaagagaagaattgcgagtagggtaggtgggtgagagggagatgtggag
GSMUA_Achr2G05380_001	GSMUA_Achr2T05380_001	CUFF.12147.1	aaagaaaaggctcgatgcagttgtagggaaagaaaccctatcacttcccatccattgatctcaaatccttcccttagtttcgcttggaatctttcgatctttgccctgcgatcgacgaactgttgcttcaatcgcaactttcggttctttcttccttgcgtgatataattgtttcgggaagtcgtagatgaatcctcgaagtaggtatcctccgcccggcatgggcaacggccgagggggcggtgcgagtacgaaccctaatttctatgcaaggagcgctcaccagcaccagcagtatgctcagcagagtccggcgcatggtcagccaagccagcagttccagcagcaacagcagtggtcgagaaggaatcagcttggaggtgactttggtgctggcca…
GSMUA_Achr6G29060_001	GSMUA_Achr6T29060_001	CUFF.30667.1	aaagaaaataacaagaaaagaaaaataaaggtctgagcattgagggtttgtatagattataaacatctaattgttcatatattaagtattaatctgacccacttactggagacgctggatctctagttcatttggcacattcgggaggagcagaaacaaagcatcagtttgcatgtcgcaatgttgcctcactttgtcaattggccatttgaacagatctcttcaagccatgaaactagttgattggttgatggtctcagtttaggagattcacttatacaaaggcatgcaagttcaagcatcctcaatatctggctgttgtcatccttatcatatatacaaggatcaaaaacctcagcctcccgtctctctttcttcatctgaagcacccatgatacc…
GSMUA_Achr1G14130_001	GSMUA_Achr1T14130_001	CUFF.1849.1	aaagaaacagggggcgagaaggaggaggaaagggaacccaaaggtgatctcttgatctctttgtggatctcctttccctccggagatagggttagggctgtttccttctttcccctttgtcctcgatggaggcctttgggtcggctgagcaatgtggggcttcctcttggcgctttcag
GSMUA_Achr11G14450_001	GSMUA_Achr11T14450_001	CUFF.9606.1	aaagaaaccgcacaagtaagagctgtcatccttccactgcttcagtcccaatggcatgcaaggcaggagacgaggagaagtgaagagatatttgatctgtttacttctcttatgttacatcccctggtctttgttttctttgttatttgagaagattgtcttctaagagctttagatcattgactttgctatggagctttgggggggttcttcatatattctttttcttttgggcttctgtgttgccttccaaggatccaatgaaaagaaggcgtgagaacaaaagaaggagatcagctttcatggttgtatgttggccagcgggaatatttattttggtctgaaatcaacaatagatctgggagagtgaggaaggagaaacaagaagaataccgtcag…
GSMUA_Achr1G23640_001	GSMUA_Achr1T23640_001	CUFF.3069.1	aaagaaacgccgaaggcggcatgaatcaaagcggtgtgcgtttcgaaatggtcatccaaacgttcgaacgcacgatgcatgtactcaatctaggtttattgggcacgccgaatccagaagatctctgtcccggatctagtagggcttctaacctttcccccttaatctcaggaatcaaaggtacgctgacgttccttcctatttcgctgtcgtatggatctctaaccccgatccctttcgttccggttcttggatttgtcggccaattgtcctggagtgcgactgtcgcgttggattaggctacaagattgggttttggggctgtgcctttggttgaatagcggagacccgaggacttaattctgggaggacagtaccctggatacgtcactcaacctg…
GSMUA_Achr9G04940_001	GSMUA_Achr9T04940_001	CUFF.40393.1	aaagaaagcatgtttaatatagatgctattactattatcttttccgtgactctaaattgttctctgaatactaaagaccagtgaatccatggtaccatgaatactctgtcctcttagtcatgactactccttgcttctcagcttacacaacatgaacttttctccagcttacttgtggtagaaacagcagaccgcccgggattgctagtcgatcttgttaagatcatcactgacataaatataacagttcagtctcgagagtttgacacggagggactgttggccaaagcaaaattccacgtcagctataggaatgaaccaatcatgaaggctttgcaacaggttctctctaatagcttgctttatttcttgaggcggcctaccaccgaggacgcaagc…
GSMUA_Achr4G29040_001	GSMUA_Achr4T29040_001	CUFF.22655.1	aaagaaatgaccagtttataaaatttgaattacgattgcattccattttgtgcatttatgcttttcattggttaaattgcttcccaagacaaaacttgtatgctccctttcttttgagctatgctgatatctaggtaaaatgatccatgtgtatggaaggaagctgcaagtgataatatagggcttttg
GSMUA_Achr10G02480_001	GSMUA_Achr10T02480_001	CUFF.3977.1	aaagaaatgttgggaacagttatggaaactacttgcagtttaaaaactcatttaatgtgctgtaatggttcaaaaagtcataactctttaggataactgaaaggatgttttagcatcctttcaatgtctaaataaactccgctatattgaaaagtaaagcaataagaaaattctagtgcaaacaaagtactgaattctatctttctctttattttctagttgaatttttattcttcaagtaatcaagaagtgcaatcttgattatttcaggtaataggnnttgtatccttagagagaatttctgtgaagccatctgcattgtagtgggaaaattatctatcttgaagatagtttcctagaaatgccttgcctaattttgttttgttcaagttttactca…
GSMUA_Achr1G08890_001	GSMUA_Achr1T08890_001	CUFF.1173.1	aaagaacaaatatttgctttaatctagtttggtttcgggtccaaatatgagtctcgtatgatttgtttcccatgcacatgtaactaccattttgatctgatgcataaacatattgcggtggttgcactgttagccacgcattaactgcatcttcccgtcttctcttttcggttctgagtttatgttgcttgactgactgatggagtgatgcttataaaatttcttcttgttgttttcttttaagaccagaatagtggcttgtattaattatctcacttggatttgttgacggaggcagcaatggcttcagatctgatccaaccaagagatgtatgtgttgttggtgttgcacgtacaccaatgggtagctttcttggtgctttgtcttctttgtcggca…
GSMUA_Achr7G12030_001	GSMUA_Achr7T12030_001	CUFF.33409.1	aaagaaccatagaatatcccgaatctcagagaaatattcgtttttatcaatttttcattcaattcatttcaaataagtcgtatcttgttcaaaccaatgaatagagctgaggttatagttaaaacaactagtagaaaaccgaaataactagttatagtaagcatgaaagagctaaattagatatgttcttttgctacatatgttgataaaacacttacctaagtttcaattcttataaaatacga
GSMUA_Achr6G33080_001	GSMUA_Achr6T33080_001	CUFF.31222.1	aaagaacggcttccggctcgattcctcttctccattgcgccttaaaaattcgtgccggcaccccgtagttccccaggattagggttgaggaggctcctctccctctctcctttttcgatgccgatcccggtacagggtgcctttttaggtctgtaggtggggaattgatctcatttacatcgatcgctctgcggcagatctctcgatccgtctcgatcggaaaaggttccgatccgatgacgtcccccg
GSMUA_Achr8G34400_001	GSMUA_Achr8T34400_001	CUFF.39684.1	aaagaactaaagatatgcagcaaatggaaactaaagctatgataacatgcatatgattattggaaaaaaaaaatggtgctgagttccatgagatgcttggcaaagagccaaatactctagttggtacatcctgagcaagtcgaccagattgtgaagtttcttgctaggaggcatcactcttcttgaaggaagattggaagggctcctttttcagtaaattccaaatgcattagcacctgttattctccagatctcttaaaaaatgactgccaattttgagttttcgtttcttttacaacttgatcagaacatgacaataacttgagaggcaggttactcatcagattccagtatgattcctttcttttctttagcatcgtcttgcaatcatagttcttg…
GSMUA_Achr10G20780_001	GSMUA_Achr10T20780_001	CUFF.6294.1	aaagaactaactttaatgtttgaaattgttagccaatttgggcagaagcagatcaatcagttgaattctttataaggcaaaatagcagagtccaaatgaacgacacaaaagctccaccgtcatatcctcaaagggtatccccagatgtcctcatcaggctaccatcaagtgatcacagaactgctgaagataactgggtttctacttctggaccatattattcttctgatgacaatttggattactcttcttctgagattgattttgatataaaggaaagaaacacatacacagcatcattgcaaacaaatggaatccagtttcagaggcatgcacaagactctgca
GSMUA_Achr6G28930_001	GSMUA_Achr6T28930_001	CUFF.30665.1	aaagaagcacgctacgggaaagatttgatctttcgcggcgtggtgcttgcgccgcgatcgatccatgatggttcgcccaacagctgcttagatctatatattttccctttttctgtggtctgctatcatcctttccggtagaaatgcggctggggaaaccgccactggaatgctgcgagctcttctcctttcttcgaattcgtgggtcttctgcaaaatttcctttcacgattcgaagatagatccggggaactctggaaagttttcttcttggttaacttaatcgtggtttcttgaaagaagaggttaaagatatctccttttggggtaagtccttccctggacgggaaacatctgacggaaaaaggagaaatttggcagagattttagtgcagttgt…
GSMUA_Achr7G14700_001	GSMUA_Achr7T14700_001	CUFF.33718.1	aaagaagcatgcatgggttttcctttcagatcaaagatggaaactgctcctgcggtggctccgttcaccatcttttacaacggcgccgtggtggtgtttgatcttccacgagaaaaggtcacttgaagtttcccgcagctttttgaagttttatctgaaatcgaaataattgtttgataattatggacacaggcagagaatattctgaagctggtggaggcagacaaatttggcgacctcgttcatgcatccaaagagcctgcagtggacgaggagcttgacgtcaatggaggtataaaccatacgattgtcattttctgccaatacacacaactgaaactaaaagaacaacgagaaagggaattaaatgaggatgtgatgccatgaaacggtggtttg…
GSMUA_Achr9G06090_001	GSMUA_Achr9T06090_001	CUFF.40508.1	aaagaagctcccttgcgttcacgtccgcgctcgccgaggccaagccactgatagccacagcttagcggagagagtatataaacacctcttgtttactcactnntgctagataatacgtttcgattaactagtagtctatctgtaactttcttttgttcttagtcagtcgtccttgaactttttttcctcttattctgatgaaatnnnnnnnnnnnnnnnnnnnnnnnnnnnnnnnnnnnnnnnnnnnnnnagaaaataaatgctaggatgaaagttctccgagaactggtccctggatgcagcaaggtatgttttcttatttcttaatcatgtaattattattaccannngtctatacttctctcagtctaaatactcacacatctaattgtgtttgaa…
GSMUA_Achr8G19490_001	GSMUA_Achr8T19490_001	CUFF.36068.1	aaagaaggaagcgaaagcgcggatagaagacgcagatatgaggtacaacatggtggtgttcagcctggtcctcatggtggcggccgccttcttcgcctccgccaccaccaccgcctcctcctcccacccggagctccgctctgcgctgtcaaccaaagggcacgaagaagatggagaaggagtaggagagaggagcaggcagaggaggacatggccgtgctgcgaccggtgcggcgggtgcaccaaatccacc
GSMUA_Achr6G31290_001	GSMUA_Achr6T31290_001	CUFF.30970.1	aaagaataaagattctgtataaggatttcttatgttgctgcctacgagatttctcttgtcagagttgtcctttctgttccatgttcatctttctctttctttttgctaagttttccaagattgggtatctgcttttgtcttttttagaaagatcttctcctttttccggtcttaaaagcatctgcagattttatgctggggatctaagctcacttgtgtttgacgaaaagcttttattctttataatctttatccacgatagctaaatgtgctgtttgcttacgagtgttatgacttgatatttgagctattacatgattggatatggaatgcatgtttccttcgtttctcttatcaatatgccgacagaaaatatagatttacctgtcattgacgtca…
GSMUA_Achr2G10830_001	GSMUA_Achr2T10830_001	CUFF.12768.1	aaagaatatacagtctcgccaagacttgtccaaaaggccaaccgccccgcccctcttcccctcttagtctcccgcagccaccgacgacgaagagtgcgagagaggcgaaccaactctccccctctcctctcccggctgtcgaagaaaagaggaggaggagcgcgggcgagtgagatggtgttcaagggacgtttcttctcctcgaagaagtccgactcctcgtccagccccgatggatccaacagcccccgcaccccaacccttggctccccctccaccgccagatccgacaagatgaaggccaaatcctccgacgccgcctccggccataccctcgtcgggaacgcggtcgagaagcaccacctccatgagcagcagcagcagcaaaaggagaagaag…
GSMUA_Achr1G04980_001	GSMUA_Achr1T04980_001	CUFF.666.1	aaagaatatatacattatcatcaaccgcacaagaagttataatgcatttgcagatcgaatatccagatccaggaacagatgcagagaagttttagtgtcatcaccaatttcacagcattggaaatagatcggcaactcagttaaatggtatatatgtctaacgatcccgcagacaagatcataatcctgttttaatatctgctttgtcttaatcttgtttgactctcttcttcttgatgcaggtgaatgagggactgatgtgcctgcaaacaaccataccaaacaatatcaaatatttcctggccaatcacctatactaaaattaacagtgaataggagaaggaaaaagacaggttagtgtaaccaataaacctgatagcattattctagtgcctagtt…
GSMUA_Achr9G03540_001	GSMUA_Achr9T03540_001	CUFF.40200.1	aaagaatcaatcagaagtttactgcagaacacttgacaaaaaaaaatgaggaatcgattttgtcgtagttagatatgtacatccacatcaatttgacttctcttgactatcttctacaaactacacagtagtacattttacgcaatgtcaagtaggcaaccaaa
GSMUA_Achr6G29300_001	GSMUA_Achr6T29300_001	CUFF.30701.1	aaagaatcttccccattgtgatctttgccaatgcagcatgtgaagttggtcactgtagaaaccgtgattgtttgtggagccaaaggcgccgtgaaaatagacatccggttcttgaagtgcagcattcgtgtcagctgtaggaggcatgcatatttctcttttgctggatatctgttttgggtctttatgttgttatcaaaatatgtttagtccagggaattgtattatctgcagccatcactttcctatgtgattctcattgacatgatttgtttcaccatgcatagtttacctgcaagataacctgattgaattaaaccatgtgcttaggtttagctgtccggtatttgccttcatacagataaaaagtgaacagatttagagaacagaggcctcatt…
GSMUA_Achr6G23350_001	GSMUA_Achr6T23350_001	CUFF.29940.1	aaagaattaagcttgcttccagatgatgttatacattgaattttcagtttcttttgctaaaaactcataagatccaaaagctaaaagaaaaaagtgactgggaatcacccaaattaaagcaatgatctcatggcactattgaaacttattcagatgtaagcagtttaaaggggatacagaaagcaagtttccaagtaaattcaagtaggtaccatatttttagcaattgtagcatggcaataggtaccagaagtttgacaattactaacgatgaataggtcccttttccaatgggatactgtttgcagccagcaaagatatcctgattttctgcttttcttcatagatttctttgtatctcctttctgtgttgattgtttttcccaaaagaagtatttt…
GSMUA_Achr5G20710_001	GSMUA_Achr5T20710_001	CUFF.25822.1	aaagaattcgttcctggacgccgaccagaggagaagaagtctctagagacagagagagagagagaggaggcagccaacccagatacagtacagcttctttttaagggtttctggtcccgctcttctccatgattcctggttcttgagttcgtgaggtatctgttgatctgagggagaattggatttaaggggatttgacgggctccggctgaaggatggcagattggaacgagcgcgagattgaggatattgtttttggtaaatttggcgaaaacgatgaccaaagagtggcccaccgacatggtagaccagtcaaagagtctctagcttcgggtgatattcttgtcactggaacaagtgaagatagcatagtgtccaagactaacggcgtatggagaa…
GSMUA_Achr8G04920_001	GSMUA_Achr8T04920_001	CUFF.35958.1	aaagaattctggctccggcggcctccagcttcctgtcactcccgaattggcaattgctaatcagctcccgacggtggataagtcgatggacgagagcacgacctccaagagttcagcaacaccaaccaaagaattctttttggatcagttcctcgcgaaccacgagaactcctcgacctgccgttctcccagtccgatgggcagtttccctcttccgctgctaagctttggtcccgactacagcagcagtctgaccacctcggccgctctacccttcagctccaatccactcctctggctcaaccagaccgcaaggcagctcgacgcgacacctgagttgagctgcaatgccatatccgctgccgtatcgtccctctcgacttcggcaatcgccccacc…
GSMUA_Achr3G08540_001	GSMUA_Achr3T08540_001	CUFF.15571.1	aaagaattgcgcagggcggttccgatgccgttcccagcacggtggagcctcagaacccgaggccggaccactcggcaggcttgctggaagcctccaaagcaggtgagagtacaaagagtgttctcaacaggcaactctgacatggtgattcatgaagcttgatgtgagtaaacttggaatcggatgcaatagatgctcaaaattgatcatagacgaagtcctctgtcaacctgttgaggcgattcatcaattcatttactctgtttccctttttattaaagactacgctcaatatctgatattgtaatacatatgcaatctggacaaagcaaaagagatggatgaaaccgatggactgagaaaagcttttgtgtttgctgtgatctctttgggctcaat…
GSMUA_Achr1G18540_001	GSMUA_Achr1T18540_001	CUFF.2369.1	aaagacattcatacatctatgtgaacaacatatgtctgatctacactctggaattccaagtgatgtttgcagatatctttgtgaattttctcataccttgagagatattcagtttatgagttgttctgcttgcacttgcatctacgagtctcaaaaagatgcttctttacgtctttgtgcattgctctctctataacattttcccaaagtgttagaacaaacaccaccacagatgcacaatctttagcttctcagtgtaatctaattgccctttctgaatggaacaactattaacctggcatgatcaagcagcttttagctgcaaatgtttccaatttttaggcatgaaaacaagatgattcttgggaaatccagcctctgtgagaacaccatttaact…
GSMUA_Achr11G07730_001	GSMUA_Achr11T07730_001	CUFF.8639.1	aaagacctcaacgaaggagaaaaggaatactatgagaaacagtttgccaccctgagttctttcgaggaagtagattcgttaggaacacctagcaacgttgatgaggctcaggatattgaagagcaagtacagagtgaatttgcaatgaagatttctaattccgcaaatgtagctctcttggcattaaagatttatgctaccatacgaagtggatcgatagctattgctgcgtcaacgctggattcgttactagatcttttggcgggtggtatcctctggttcactcatctatccatgaagcatatcaatatatacaaatacccaattggcaagctacgcattcaaccagtcgggatcgtcatatttgctgctatcatggctacccttggatttcaggtt…
GSMUA_Achr11G09400_001	GSMUA_Achr11T09400_001	CUFF.8639.1	aaagacctcaacgaaggagaaaaggaatactatgagaaacagtttgccaccctgagttctttcgaggaagtagattcgttaggaacacctagcaacgttgatgaggctcaggatattgaagagcaagtacagagtgaatttgcaatgaagatttctaattccgcaaatgtagctctcttggcattaaagatttatgctaccatacgaagtggatcgatagctattgctgcgtcaacgctggattcgttactagatcttttggcgggtggtatcctctggttcactcatctatccatgaagcatatcaatatatacaaatacccaattggcaagctacgcattcaaccagtcgggatcgtcatatttgctgctatcatggctacccttggatttcaggtt…
GSMUA_Achr2G04240_001	GSMUA_Achr2T04240_001	CUFF.11988.1	aaagacggaagtaatctgcgctttcgatttaattgttcagctgacagcaatgagggtcaaggaatgaagctcgtgaaagaagatacaggagcaggaatgcggtcgctctacttcaaagtcctcggcataatgccaatgtctgttattgctgcttctatccaccgctcctaccaccaacttgagaccctcaaactcgagccagagcacaatgtggcttcatagcc
GSMUA_Achr6G09050_001	GSMUA_Achr6T09050_001	CUFF.28196.1	aaagactaaagctgtagtgacaccacaatgatattttgcttatgcagtttactactacatttgcaacttgcaagagctaaatttagcacatgcagcacccaatagtatgtgttcttgataaacagtaatgttaaaaatgtcagagatgctgtcccagaaaggatcagatcttttcttgcactgctctgtcagcttttcatggaatccttttacatataattgcttcagctagcttggcaggcctttccaggacggctggtcaagttttgggcattctgaatctgcaatgtctccagagatgcaaggtttatcagatcacttggcagttcagttagattgtcgcggtcagtgattcttagttctttgagtgaggttagcttctggaaccacttctcttgt…
GSMUA_Achr10G27660_001	GSMUA_Achr10T27660_001	CUFF.7111.1	aaagactctcctccaacaatcctctgccgttgtacttcttctttcctttcttccccaatttgattggagtttcaattctgccccttctttttaagtgattcctttctggtttttctcggagaatctcttgtttgcggtcgattattctggttaacgatgtctgcttgatcttttcatagatctggtctcctgcgatgtttcttccgatcgattttggaaccatcggtccatctttgtactgttttgatcatcgatgtttcttgacgagttgtagctgttaaagatggttctttttattagtattttagttttatttgattggaattcttgaggggaaaaaaggaatcttcttttgtggttcagagacttgcgaattccaagtgtttggcgtcatgggca…
GSMUA_Achr4G17210_001	GSMUA_Achr4T17210_001	CUFF.20955.2	aaagagaagagggaagtatacagctgtgagttcaaattgagggagaatcctctgaagagaaaagacaaagtttatgttggttgtggagcaggctttggcggggatagaccactggcagctctcaaattgcttcaaacagtcaaagaacttgattatcttgtgcttgaatgtttggcagagaggacacttgctgaacgctatcaacatatgatggctgggggaaaaggttatgactctcgaatatcagattggatgtctatgcttctacctttggctgtagaaagaggaatttgtctaattactaatatgggtgcaggtaacaatcttcttgatcatcagtctgcaagttcttttattagtgtctctaataatgtatcccattatgtctgaaacaatcaa…
GSMUA_Achr3G10520_001	GSMUA_Achr3T10520_001	CUFF.15788.1	aaagagacaagaaccggcaggaagacgacggtctcctcgaagccatcccggcagagaccccttatttatcgtcgttcggaggaatctacctgtgctggttgctcctacaacagcatccgggtggagtgggagattgggggatgggactcaggaaggaaagagggggaggggaagagagaagacgagagaagaagaagaagaagaaaacgaaacgaaatgtgcccacccacttctttctttcagcgggagaagggggttaataagcggagagacggaggcgacgacgacggagagggaaaggcggagaaaaagagaggccgagatgctcgattcggtgctctcaccactgttaataacttcgtcgtcgttcg
GSMUA_Achr8G29120_001	GSMUA_Achr8T29120_001	CUFF.37196.1	aaagagatcatacgctccatgatcatattatttccttagatcacaccgcaacctacaaaatgaaccatatttgtgagtgaaaaacagactttcaaaaaaatnnnnnnnnnnnnnnnnnnnnnnnnnnnnnnnnnnnnctgaaataattaacgaaaaccaaaacaaaaatgtaaggcggcaaaacccacagtaaaagaaaacatgaacaaaattcaacatgtaagataaaacaacaaaaattaaatgtgtaaataaaaccatgaaactaatgatatctcgggccatctttgagagcgttggatacttgagatggttgagcttccnnnnnnnnnnnnnnnnnnnnnnnnncgagtggatattcatgCACgATGATCATCTTGGCAAGATTCACACAGCTTT…
GSMUA_Achr8G10250_001	GSMUA_Achr8T10250_001	CUFF.36660.1	aaagagcagatgatgcctcttctatgctcaggtgcttgggcatatgttctcccaaggagggcatgaacttctcttgtcctaacactactttgggaaggatgtgttttacatttttgtgctgtgtggtcgaagatctgttggcaaacatattttctagaggtatcttcctattcttctaggttgtttggttcattatgttatgggtttgtgattttgaatgagaaaatttttgcactaactgattgttattattagactgatgatctttattgtagcaaataaacatgag
GSMUA_Achr3G09580_001	GSMUA_Achr3T09580_001	CUFF.15716.1	aaagaggcggcccttcaaaaccctcacctttttccccttatgcctcgccattaatcctccgttctccttcttctcgtggaggaactccaacgactcctccttgtctcggcaagaagccatagacttaattgaattgctgctccgcgtcgttattggagtcccggagcaagggcagtcgggtcgtcttcggcgcgggagatggaagggggcgcgggaggctacaatccgcggacgccggagcaggtctttggagattttcgaggccggcgggctggaatagtgaaggctctcacaaccgatgtggagaagttctaccagcagtgcgatcctgaaaaggagaacctatgcctatatggattgcctaacgagacttgggaagtgaacttgccagccgaggaa…
GSMUA_Achr10G02030_001	GSMUA_Achr10T02030_001	CUFF.3899.1	aaagaggctcctgtttctctttggtgtcgatctcagattcccatcgcagaggcgatctccgcgcgcctctgatctcggagcgcctgtctctcattggctgcagcccaaaggttttctcccccgatcatttcgctctgatcgccgcaaccttgaaaaatgtccaacgcagcgtctggaatggcggtgaacgatgactgcaagctaaagttcttggagttgaaggccaagagaacttaccgtttcatcatcttcaagatcgatgagaagcagaagcaggttatcgtcgataagcttggtgaacccactttggcctatgaggacttcgctgccagccttcctgcagatgaatgcagatatgctatatatgactttgatttcgtgactgaggagaactgccag…
GSMUA_Achr8G13420_001	GSMUA_Achr8T13420_001	CUFF.37079.1	aaagaggtaccactgagaagctgcagaatgaaggcacattacaactagagaatcgaaaattcacatacattcagctgcagaagatcactaacaactttgagagaacccttggaaaaggaggatttggaacggtttattatggccgtttggaagatgggactgaagttgctgtgaagatgctatctcaaacatcatcacaagggacgaaagaattcctcgctgaggttcagcacttgacaagggtgcatcacaagaatctagtttctatggttggctattgcaaggatggaggagatcatctagctcttgtctacgagtatatgtctcagg
GSMUA_Achr11G07760_001	GSMUA_Achr11T07760_001	CUFF.8645.1	aaagagtaccatgctttccaaatgaacatgagcaattttttacaacttggtaaaatttaaattaactttggcaacataagtacgatgcacatacatctattccatctcgagtttgatttctaataattattctgaaaccattaactcgtgttaaggaatatgtgtttgttgtttatggaagatcattccacttcaat
GSMUA_Achr7G27430_001	GSMUA_Achr7T27430_001	CUFF.35369.1	aaagagtggctgtccgtttgctggaagggaaggacatgacctctctcttaatctgcttaagatcaaagtcctgcttgggagttggagaatgtcaaattgagctaaaaggatatgcatactgcaatcagattagaa
GSMUA_Achr5G26320_001	GSMUA_Achr5T26320_001	CUFF.26537.1	aaagatcttgcatttttctacttcgcagccactttgtccatctgcctccattttctgaccatatcttccactgtatctttccctgaccctcatgttgcttccatcatgcatttaatttctttgaaaacatctatctacccccttgtcatgtttatcaaagcacaactgaagtcattccaaaatatagcatcaactatttctctctcatcaaaagtttaattatcagtggctctacaactggagcttcgaccaccatgcccagcactgctacattcatcatgctgcatagatagccttgattgatatatagattatttacg
GSMUA_Achr1G03340_001	GSMUA_Achr1T03340_001	CUFF.441.1	aaagatgaatccccaaccctacatcttttgatcatataaaagttctaaattctatggaacctataattgaatcatatttgcatcaatgtctaggatgaagattatataacttatgctgatgaatgagtgctagcaaaaatagactaagaaaattattttaagcctcaacagttttggattcggttaaatttatagaaggtaatttttcgctagatgaaagatgaagaaaagatagagagaaacagcagctgaaggatctagcaagtgatataatcaattaataagtaggaagacacccaacatttttcaaaacttcacacaagagtgctaagatgcataacagatacttttaccttcacaacaaattgaaacaattttgtgttctaaacaaactgataa…
GSMUA_Achr8G28180_001	GSMUA_Achr8T28180_001	CUFF.38944.1	aaagatgatacattcatttttggtagtatctacttagaggcaccggacctaatccaagaaacctgcagcatttcctgcaatgctgtccaatatctctactgctctctcctcctaagctggttggtagtagcacttcagttgtggatcggaggcttcctgttggcaggagagtagtccattcctgctatgtctacgacgtccgggtaggtctgcggttgccttgaaacagacggggccttgtgnnnnnnnnnnnnnnnnnnnnnnnnnnnnnnnnnatgaccatgagatgatgagcaaagaggatgcaggatctactgttcgatgctaactagaacaccaaccttggaaatggtcatcgcatcggtcatgagtttcc
GSMUA_Achr11G00040_001	GSMUA_Achr11T00040_001	CUFF.7605.1	aaagatgctgttcgctctatgcattcgactgtgtaactgatgaaaacgcttgtccaactcatgcagttgctaagcgacccgtacctgaagtcaagtgccagtaaggatcacaattcatggggagaattgcagaggaaggacaaggccgaagcaaaatatgatctaaggagtagagggctttgcttggttcctgtttcttccatccctcaagtccacagagacaatataagaccagattnnnnnnnnnnnnnnnncagaagctgtttgtatagataagcgcatggagaagctctgcattaactctgtgtttaactacaggagaagaggttgctggtaaaccaccaattctgacaataaattgggtaggtttttgatggccgtagaagattgagagatctg…
GSMUA_Achr1G11420_001	GSMUA_Achr1T11420_001	CUFF.1535.1	aaagattagctcgtcagtttaattttgtgcattgcaatctacctgaactttacaaaccttgggatatacatatatatgatgtggcagatgacacatcaatgtctctccacctcagttgtggcagatgacacatctcccaaaaccagaaactggatgctgttggattagcaaatagggatcacaatctgttatccatgtgcaaaagaggggtcacactagtttcattatatgttggtgatggcgtgatatccaataagaagctcgatatttgaggcttccatggtttatgtggcatccacatagatgatacatgagcatcatatgagttgcattttttttagcagaattattgtctctgnnnnnnnnnnnnnnnnnnnnnnnnnnnnnnngcgattggta…
GSMUA_Achr1G21320_001	GSMUA_Achr1T21320_001	CUFF.2795.1	aaagatttctactatcactgtcatataaaataatcacatcataatcgacagctgacaagaataacttcaaatatcatggcacataacaatgggtcaaagaattctggtattactgtcatacaaaataattatgtcataattcggagattctatccactctggcagagcctcaaactcttcctcttgtgaggtttatttgcagcttgaatggtaaaaactttctcaagtattatcatactgatgcaacatttgtctgctgccatcatttgcagtttcctctgccaattaatattcatgttttgtttcagctaagtcgcaggataatgaaggcatccaaggcatccaatgacataacatccaatgacataattcacataacatcgttgcagtggccttcaa…
GSMUA_Achr6G36040_001	GSMUA_Achr6T36040_001	CUFF.31591.1	aaagatttgactgtttctttatcttttctgttgattgatttgcttaattgtaaacagtaatgtcagtctatagaagcaatgcagactttgaattacccaagtacttcagatgattatgcttcctctgattgttagaaagttgttcgctctcagcttgcc
GSMUA_Achr6G22110_001	GSMUA_Achr6T22110_001	CUFF.29762.1	aaagcaacaaaaactacaaagtcattatgaaaagcttagactttaataatcatacaacagttgatcattaaaggcattaccaaataatcctggggataaagtccacagaccaagctgttgatgctgaactggcatccatgtcatactcaaactaaaatcaacagaccagaagacgggatccgaaagaccgaaaggaagaaaacttggtggcacatggtgccttggctcaaaacatcacctgacaagagggcttttaccggcccaaactgaaaacaaacttgaaactccaagcaaatctgacgaccttcggcaaacctagaaacatgctggcagagcaggcaacaaaaagcaccacatatggaagatcagaagcatttccgatggacgatcgccgggcca…
GSMUA_Achr6G34320_001	GSMUA_Achr6T34320_001	CUFF.29762.1	aaagcaacaaaaactacaaagtcattatgaaaagcttagactttaataatcatacaacagttgatcattaaaggcattaccaaataatcctggggataaagtccacagaccaagctgttgatgctgaactggcatccatgtcatactcaaactaaaatcaacagaccagaagacgggatccgaaagaccgaaaggaagaaaacttggtggcacatggtgccttggctcaaaacatcacctgacaagagggcttttaccggcccaaactgaaaacaaacttgaaactccaagcaaatctgacgaccttcggcaaacctagaaacatgctggcagagcaggcaacaaaaagcaccacatatggaagatcagaagcatttccgatggacgatcgccgggcca…
GSMUA_Achr10G11760_001	GSMUA_Achr10T11760_001	CUFF.5139.1	aaagcaatagaaccatcatagtatttttgactcctacgaaaggaagggtggtaaatggatcattcaacgatctgaatcaaatggattctctttctttcttagatagaatagaagagaagaaaaaagtaaattccattgcggagccatatgca
GSMUA_Achr6G10750_001	GSMUA_Achr6T10750_001	CUFF.28427.1	aaagcacatacttggataacatcattaataactagtttgccaataacatatttctattcgaaacaagaaaatgaaaccattactacaaattaaggttctaattgatttcccataaacaagtcacttggtacttgatactagtcgtaggatctagtctaaaagaaaaactactataatgtcgcaaaagataattcttgcatcatggccgaggtggatttccagctccggccggacgaggtccttgcccaggcctcggcag
GSMUA_Achr1G19500_001	GSMUA_Achr1T19500_001	CUFF.2519.1	aaagcagaacctagcaataaagcggcaaacgctcccaaaaatcaagagcataaaccagagtctacaagctcaaggtaaagagggtagccacaagaatgctggagttggaactccacttcgcagaaaagggatctccaaggaatctggtgacaacaaccatacgaatgagaggaagcttccctcagaagtggcggcacagaggcaagtaatgttcgtgaaaagaggatgatgaaccatattaagtgatgatctacatggtgactacaaactaggttacagttatttttgcagtcacaagacaaaggaggatccggtcttggttttgtttggcagaagagatccatccagcagttaatcgtatttttacatcgtgttactgaatgaagttatcatgggaag…
GSMUA_Achr4G24050_001	GSMUA_Achr4T24050_001	CUFF.21912.1	aaagcagaagatttgactggtttacccgtgcaagaagctattgggatgcctctgattgatcttgtcgaggatgattcagtcgaggtggcaaaaaaagtgctgcaattggctttgcgagccatgacatgaaggataacatcgtcggtgtttgctttgttggacaagatgtgaccaggcagaaactgatgatggataagaacacccgcattcaaaatgattatgttgcagtagtgcggaatccaagcaagctca
GSMUA_Achr1G22210_001	GSMUA_Achr1T22210_001	CUFF.2894.1	aaagcatataattatagtattttctagctttggagggtttctcttatgtctgtgtgtattcctcttgatctactataagaagtctcatgaaggaaatgtgcagagtgctgaagccttactaaacatgcatggctccctatccccaaagaggtacaagtattctgagataaagaggatgaccagatccttcagccacaagcttggacatggtggctatggcactgtgtacaagggcactctccaagatggccgctcagtggctgtgaagctcctaactgcatccaaaggaaacggagaggagttcatcaatgaggtcgtcagcatcagtagaacatcccatgttaacatcgtcagtcttctgggtttctgcttggagggatcaaagagggctcttgtcta…
GSMUA_Achr7G13850_001	GSMUA_Achr7T13850_001	CUFF.33626.1	aaagcatatgactaatatgtggagatataaatatcgtatttttaatgattggaaacaaaagatatcaattgaaaacaaaagtaaagcgttactagttctctttacatgttgaatggtgcagtgcaaacttcacgaacatttggctgcaaggttttagtttgcggatgcgcactaccaaggctactggatgacccagcaccagaaactgctgtagctgactgtgaagcagcgataacaggcatcgctttcgcggcatggccagattggccttccacatgctttcttgaacgatggcggccccggttcatgtgacgctcacagtacttctggtcggcgactgcatccctcgagcaccgccatttctttccgtcagtccgacgacacctaccgggttctgga…
GSMUA_Achr6G17930_001	GSMUA_Achr6T17930_001	CUFF.29283.1	aaagccaaaagcaaagttttgaatataatatcccttataaaatttaacagtatagtattatcatcaggcccagatcttttgccattcccaagggaattgagtgagtcccatatttcttttctggcaaaaggtttaataagaaggtacctctcctgatccataataccctccgaggccaatgaatgtcattgtggtcgttacgagtgcagtcattacactagttgtggtaagcttaataaattcctccataatatggttatgttgggaagtcataatattttccacctttatttgaactaaaatgaaattttgtcgcctatgtgtagtaataagactatgaaagtattttgaatttcgatcacccttgttaatccatttaaatcttgccatagctcat
GSMUA_Achr6G11120_001	GSMUA_Achr6T11120_001	CUFF.28429.1	aaagcccatgagggagatgaccatgatggcaacgccgatgatgatgagcggccactggaggaagcggaggcagtcggtggagttggccttggcgctcagccatatgccaccgcccaggatagggatcgatatcaaaaacgtcacaaagttcacagcccctatcaggctgttggcacctcggatcatctctctggtttactgctggtggcactctgcttcgttgcttactctgttcattctctg
GSMUA_Achr6G23460_001	GSMUA_Achr6T23460_001	CUFF.28429.1	aaagcccatgagggagatgaccatgatggcaacgccgatgatgatgagcggccactggaggaagcggaggcagtcggtggagttggccttggcgctcagccatatgccaccgcccaggatagggatcgatatcaaaaacgtcacaaagttcacagcccctatcaggctgttggcacctcggatcatctctctggtttactgctggtggcactctgcttcgttgcttactctgttcattctctg
GSMUA_Achr6G12550_001	GSMUA_Achr6T12550_001	CUFF.28628.1	aaagcccgcactggtcttggtcctctctacctttctcactttctaatttcttctcccatgatattcttctctttttctagttcgtgttctttgatttggtatagacgatatatatgaagacactcgggagttcccacaacaaggtaagatttttcatgtgccttaggtttttgaccttttctcattaaaacagatgcaagagatgccaaagaagtagaatttgggagctaattgtcaaaatcccgtatttatggaacttaggtacttgtttgattttattatttttatcagtgaaatgattaggaaattccgtgataaaggtaaatagaaaacaggtcttgaattccatgttcttatgagagcgtcgcttggtttcttttgtgctcattacattcatct…
GSMUA_Achr1G02330_001	GSMUA_Achr1T02330_001	CUFF.285.1	aaagccttctcttgggctcgtttcggtcgcttgcagagagcaggaagaatgggccttttggaacacgtatctgagctttgctccgtctccagaagtcgcaaaaagctcaagaagaacaagcagttgcagacggtagagttgaaggtgagaatggactgcgaagggtgcgagaggagggtcaggaaagccgtggaaggcatgaaaggagtgagcagcgtagagatcgagccgaagcagaaaaaggtcacggtgatagggttcgtggacccgaagaaagtaataaagagggtggagtggaagacggggaagaaggcggagccgtggccgtacgtgccgtacgacgtcgtgccccacccctacgcgcc
GSMUA_Achr8G28600_001	GSMUA_Achr8T28600_001	CUFF.39098.1	aaaggaaaaatcttctggtgagatcagggcagaagtcgatccaagctgataaatttctgttgccaaaaatggctgttggaagctacccttgttgtttgctcatcttatccatgatcttgatccttactccgtgcgcataccaattgcaaccagcagaagttttgtccctcctccgaatcaagcgnnnnnnnnnnnncccagctatcttaagtaggtggaatgttgatacagacttctgcagctacgaagcaaacccatatgtaactataatttgctacgaagagagcataacccaattgcatataaccggcaataagagtgctccacctcttcctcgaagnnnnnnnnnnnnnnnnnnnnnnnnnnnnnnnnnnnnnnnnnnnnatttgaaggtcctct…
GSMUA_Achr9G06870_001	GSMUA_Achr9T06870_001	CUFF.40601.1	aaaggaaatcgcccgtatattctctctaccaaaggcgaaggcgcaaggaagggaagctagggttagggttttctaggtctctcggtgtttcggtggatctgcggctatggcgttgcgggcgttctacaacgagatcaaggggctgaaggtgagggagcttccggcgtacctgaagccgaggctgacgtgggagaacatcaagaagaccacggaccaggcggccgacacctacatcgagaagtacatcgagacgagctcctccatgccgctctaccacgtctgcatcggcggaatgattttctgctacctgctcgctctaccccacgagcgtcgccacctcgagnnnnnnnnnnnnnnnnnnnnnnnnnnnggccaccactgatcctgcctgatccccgc…
GSMUA_Achr3G20170_001	GSMUA_Achr3T20170_001	CUFF.17044.1	aaaggaagaattgatgaatccatttctttctcaaattaatctgaaaaaaaactatcttccaattaacttgtaacaatggtaacagacacttgatacttgactctctactatttagttcattaatttttggttagaggtttacccactcaaatattgtcatgttattaaggattaaaaataacctggataaccctcattaaaataataagcttagagatgtgggcataaagtcagtggctgctttaaggggattcaacccaatgtttc
GSMUA_Achr2G14650_001	GSMUA_Achr2T14650_001	CUFF.13245.1	aaaggaaggagatcaagaggaagaaaaagaagagacttttgtccaacggctacggattcagcagctcctcgtcgactgaaagcgatcaagaagacggattcttcagcagcgaagagcgcgaaggaaaggaagaggaggccgaggcgttcttctcatcgaggagcttctcctctgactcctgcgacttctaccagaggccgacgtccaaaaagaagaagaagaagaagaagaacaacaacaacaacaacaagaaagaacccga
GSMUA_Achr2G19920_001	GSMUA_Achr2T19920_001	CUFF.13245.1	aaaggaaggagatcaagaggaagaaaaagaagagacttttgtccaacggctacggattcagcagctcctcgtcgactgaaagcgatcaagaagacggattcttcagcagcgaagagcgcgaaggaaaggaagaggaggccgaggcgttcttctcatcgaggagcttctcctctgactcctgcgacttctaccagaggccgacgtccaaaaagaagaagaagaagaagaagaacaacaacaacaacaacaagaaagaacccga
GSMUA_Achr10G10560_001	GSMUA_Achr10T10560_001	CUFF.4996.1	aaaggaaggcaacatcagcaaacacaggcgtcctcacggtggactgagggaatcaaacgacaagaatcttaaagccgacgacgacatgaagactccaaagccccgtgaggagattcctgcagggtgtattcatgtcagagcaaggagaggtgaagcgacagatagccacagtcttgcggaaagagtacgcacgcaactccaaaagcatcctttcttcctcttgcaatcgtcatgatctcttcacctgtggcgtgtggttttcaggtcagaagggagaagatcagtgagaggatgaaggtgctgcagagcctcgttcctggctgtgagaaggtgtgaattatgaagctccatctctcttttctcccatttcatggaaccacactgttctctgatctgctg…
GSMUA_Achr9G06190_001	GSMUA_Achr9T06190_001	CUFF.40533.1	aaaggacagttcttggtttcctacttcctttcctctgctgccaccaaatcagcactgcgtgaccacattcacaaagattgcctccacgtagaaggcaacaaaagacgacttcatacagctcaaactagggaaggctcctctcagattcttcatttaagctgttgccgcttgggtatcgatcttccttcctctgctgccttcttccttccccgtcagtctcccctgtcctcgggagggaggaggaaagtgagccttgatatagacaggttgaggatattttggtgtaagcaggacgagaacagaggaaagattgggttttgagagctggaaaaggccggaaaagtggtaaaggtgcggtcttttagcaagcctgagcgccaaaagtcggcttttgaacat…
GSMUA_Achr5G13200_001	GSMUA_Achr5T13200_001	CUFF.24888.1	aaaggacatgtatggcactcgtcatattggtcgagctcaagcacgtgtgcttgttggtctgatggattttttctgttttagtgaggtatgcctaattgcagatatcatacagcattttgtagatgccaagttagaatttgatgcttccaatgtctatgaagacataagccaagcaattcagcatgtacatagaagtggcttgcttcacaaagggattctttctgatcctacaaagtacctactaaaaaatagtcaagtgttaggccttctaaagaagctgaaagcgaagggaaagaaactttttctactaaccaattctccatactattttgtggatggaggcatgcgtttcatgctagaggacaatagtggtgagagaaattcctggagggaactttt…
GSMUA_Achr11G19760_001	GSMUA_Achr11T19760_001	CUFF.10379.1	aaaggacccaaatttaggatggatgatcgggttcatgtttgtcgtcagctttcttgggctctttactctcgttcccctcagaaagataatgattattgactacaagctgatctatccaagtggcactgcaactgcgtacctcatcaatagcttccatactcctcagggtgaaaagctggccggggaacaagtagggacgttatgcaagtcctttgccggtagcttcctatggggattctttcagtggttttatacggctnnnnaagactgcggattcagagcattccctacgttcggtcttaaagcttatgagaacaggttttacttcgatttttctgcaacctatgttggagttggaatgatctgccca
GSMUA_Achr5G06390_001	GSMUA_Achr5T06390_001	CUFF.24038.1	aaaggagagtacagaaagaaagcttagtcttgaggtcaacaggtcaattgtaagttgtagggataggatgaggccaccttgagttccaatcttcagagaagcataccgtccatattgtggcttgtagtagtccttggaaggcataatcctacatggaagcacataaaggttggctttttaggatttggaagtgaaaggaatcatgagaggatgtaaatgacagcttcaaggaatttaagaatgaagaaattgaggcttagaaactataatgggaaaaatatgactatggatgaacatttggagggaaggggatgaaaaccacgtctgtaagacctcaaagcagctaagattacattgattggaaaccaaatacactcactgtttaaccattattgtgac…
GSMUA_Achr6G32350_001	GSMUA_Achr6T32350_001	CUFF.31105.1	aaaggagtcgtaccgctctgtcgcatttcttctgcatttcatccgtctgttccattcctctcttcttcgagatcgaggtgggaagaagagcaacaggcagtctcttgtccgcagcgatccaaatctgtcatcatgatcagtggagggcttctcaagatccacccctccgagctcaaattgccttgtaaatgttctcgtctttccgtatatgatctaaatcggtttgtttcaattttctcttcgctcccgttgatcataaattggacttttgtctacgttgaagggtttcggtcttgatcggtttttaggttgtagttttcgtgtattattctattgatcttgatgagcaccggactggtggtttttttggcttttggtcgtgcaaacgttgcctggctg…
GSMUA_Achr7G01590_001	GSMUA_Achr7T01590_001	CUFF.31976.1	aaaggattaattatccctgcaccattcccaaatccaccttcatcattaagtacgcgcgtaagcttaatgtttaatagaggacaaatatagcaacatcttcatcacctttatccctttcgcacatcatcacagatctaactaccattaatttcatttattgtgtgaatacgaaggaaagagagggaaacgacgaagttcgagagggaaaacaagcgagaccgcctctgtagatttctacctcacttaccgtctccttcctttgcctcgggtttctcctcctcctcctcctcggcctggaaagcggaaacggggaaggaacggccgatgccggcaggggtcttgaaggtgatccgcttcgactcgggatcgtcgatgtacatgtccgagacggatatccag…
GSMUA_Achr4G19140_001	GSMUA_Achr4T19140_001	CUFF.21197.1	aaaggattcataacgcaggggaagacgacgggggcggccgagaagaaaggagagaaggaagagagggcatttagggtttcttcgatctgatctgagcctcttnnnnnnnnnnnnnnnnnnnnnnnnnnnnnnnnnnnnnnnaccctgttctcccccatcaattcccctctcgggcatccacgttcacgctgtttcgttcataggagaggaagatggggagggacaccaagttgacgctgtcgagatgggaggtggctgcggccgctggggtggtggcgagcttcggnnnnggcttggtggccgtgtgcctttcgatgcctgcctccgactacagcttcctcaaattgcctcgcacgctcgaggacatccaggacttgagggataatcttgagagctaca…
GSMUA_Achr3G12560_001	GSMUA_Achr3T12560_001	CUFF.16055.1	aaaggcgaaacagatcgcatcgactgcgggaagctcttcctcgggtaatgatatcgtgcagtcattttgctcgctagcgttgattttgatgtatccttgcggttcgatcataattttccttttgtttttctttgccttttggggtagacacctttggaaccaaaagatccgccgcctttgatgtattaggatccgttgatcgaactcaaatctcattaagaaacactgggtagtctattttttgctgtattgattggataaagctcttcttttgtgcgtgttctgagagtgaagagactgatgttggtttagggcgagatttttgccctactgatactgttttggccaatgagttcctcatttttttcgttttatgtattagttaaagcattatggtat…
GSMUA_Achr7G22690_001	GSMUA_Achr7T22690_001	CUFF.34760.1	aaaggcttgtccatgcacaacttgctcacctcactaccctccctgcttcccttacccaaaagtttccctcctatttattctttttttcttttgacaggatgacttgaagctctatcaacctcagtatcttatttctgttcccctggtttatgaaacactttacagttcaatccagaagcagatatctacaagctctggtgctcggaagtttgttgcacttatgttaattaaagttagtttgttatacatggaagccaagaggatttatgagggtggattcttaacaaaagaacacattcaagaatcattaattatagttgtgaaagactggttgtgggcaagaattgttgctgtacttctctggccactgcatacattggcaatgaagctagtttatag…
GSMUA_Achr6G22380_001	GSMUA_Achr6T22380_001	CUFF.29806.1	aaagggaggagttattttcctgcttgtgtagacttaaaattgaacaatgccccaaacttaaatgcttgcctcccatccctcattctctcataaaacttgaattatggcaagttgggctgacaggacttccaggattatgcaaaggaattggtggaggtagcagcactagaactgcttctctctcactcttgcacattattaaatgtccaaatctgagaaatctgggagaagggttgctatcaaaccacctgccacatatcaatgctattcggatatgggaatgtgctgaactgttgtggctgcctgtcaagaggtttagagaattcaccacccttgagaacttgtcaataaggaactgccccaagctcatgagcatgacacagtgtgaggagaatgacc…
GSMUA_Achr8G15860_001	GSMUA_Achr8T15860_001	CUFF.37376.1	aaagggagtagcagcccggtgatgaagacggtgcacagggaagaggatgaggaggacgtggaggtgaatgtggaaaagaggaacgtactcgccattaagaagtccttggaagacgccgatcaggtgtagctcctcgtcctccaacagtcattcttgattcgattgaataataaaagagatctttcttcttttgtcgtagcgatcggaggattctctggtcggcctcttacaagaccttcttgatacggacatcaccttcaaagctctcaaggaaacggacatagggaggcacgtgaacgtccttcggaagcattcttccgaccaagtacggggattggcgaagcaagtcgtgaggtgatgatgggcatgggagggagagaagaaaagaacaaaaacaga…
GSMUA_Achr10G03000_001	GSMUA_Achr10T03000_001	CUFF.4030.1	aaagggctttgtctgcttcggccatgggcgactcttcttcaccagcctcctacatccgcatggtgcagctcctgatcgagaagtgccttatcttccacatgaacaaggacgagtgcgtggaagctctctccaagcacgccgccatcgatcctgtcatcacttccaccgtgtggaccgagctggaaaaggagaacaaagagttcttcgaggcgtactcgaagaaccgagaggggagtgtaatggagatgatgcgggagatggtcacggaaatggcttcccgagacccagaggatgacgagggctaagatggcatccatcaatccaaattatatatactgtaattaaggaagacgggtgggggaggcaaagatgagaaggtagagcaaataagctcccgga…
GSMUA_Achr3G26190_001	GSMUA_Achr3T26190_001	CUFF.17935.1	aaaggggttggtgtttactttctctgctctcctgtctcattgctgcaggagtgcagatctgagagcctccccacgactagcagcggtgatggatctgagctcctccagatcgatcttcggcggatctgtaggaaagctcgcacctttggccatttccctcctgttcttcctggtcttggccgctctgatcccatccacagaggcttatgattcactggatccaaatggaaatataacaatcaaatgggatattatgcaatggacaccagatggttatgttgctgttgttacgatgttcaatttccagcaatatcgtcacatccaagcacctgggtggactcttgggtggacctgggcaaagaaggaagtcatctggtctatggtaggagcccagaccac…
GSMUA_Achr10G02910_001	GSMUA_Achr10T02910_001	CUFF.4023.1	aaaggtcgagagcctgtcatcacatcataggaagtaaaaaggagaacaaagtgtgttccacctactaccacaaggaggaaggatgttgagctcctgttatcactgttgtctcgaggaacttacatgcattacttgctccagccaagccattcccaccttcactctgtaccaagaccaaagcaacagtcttcttccatctttcaaaggtacaatccaagagacatctggtagcattggttttacccggatgtgaaggaaggaacaggaaggccacaccacacctnnnnngggagtaataattacaagctcaggcagtcatggagaagatgcaactttctgatgccttgccatggcagcaggctaatcctacgtatcaccagcaaatggagaacagctaaa…
GSMUA_Achr10G02930_001	GSMUA_Achr10T02930_001	CUFF.4025.1	aaaggtcgagagcctgtcatcacatcataggaagtaaaaaggagaacaaagtgtgttccacctactaccacaaggaggaaggatgttgagctcctgttatcactgttgtctcgaggaacttacatgcattacttgctccagccaagccattcccaccttcactctgtaccaagaccaaagcaacagtcttcttccatctttcaaaggtacaatccaagagacatctggtagcattggttttacccggatgtgaaggaaggaacaggaaggccacaccacacctnnnnngggagtaataattacaagctcaggcagtcatggagaagatgcaactttctgatgccttgccatggcagcaggctaatcctacgtatcaccagcaaatggagaacagctaaa…
GSMUA_Achr10G03950_001	GSMUA_Achr10T03950_001	CUFF.4058.1	aaaggtgtttgttgctgttaagttaagcatgccttttctctcacaccaaggctggagttattcatcttaggccaaatgacttagcagaactaggaacttggttctgttattgcaggtctaaagtcataagcagcattagtgtgaactctacatttgcactgggccaaaaagaaggatcttgttgcaaggaattccttcaggcatccagctcgaaagaggaaagttaactagcttatgattttagtgtaggatatgtaggttttgggatcttattgtttgcatctgcagagctgtagactagacagtaccttcatgaaaagctttggtagaagtattgggttttccatcttagcggatcatatggtacccgtgat
GSMUA_Achr4G07950_001	GSMUA_Achr4T07950_001	CUFF.19714.1	aaaggttctgcttccgaaggcacccttccaagggttaaacaatggcgaatgagacagcagtaacagtgacgccatccgcttcggaagatggccggcaagttgcacccgtgaagccaggaatcgcgcagcgtaatgctcgggtgcgtcggtgtcttctnnnnnnnngtgttcctctctctaaagacatcagctcgacttttgtttattggtgtggcgtgatgtgctgaacgtgagatggatcggttctctcaaatcctgtgaccggaaatggattccaattgcaaatcatttaaagccgagagccagattcatcacatgtgtttctccagtcttggctttcccgtgaccctctcccacttctcttgaaagactctttgtccatttcccaccctcccctac…
GSMUA_Achr3G16970_001	GSMUA_Achr3T16970_001	CUFF.16671.1	aaaggtttctctcgatatctctcactctttctccaagcggaggcagaagaaataaagagctcctcatcgtcggccttcggcgcccccaaatccatcacaggaaccctggtcaacgccgcgatcgatcctttttgccgtaatctccaatccggaaaataaaaatataatctttattcctcaaattggtaagttatagacagagatcgatcgaggaggaattcgtagttggaatggcgacagtggttgctggtgatagtagttctctgaatccatcttttgctatccaagaagcaggaagcaggaacaagagaaaattccatgctgatctgccgctggtggactcaaatgcgctagccgatgcattgcaaacagagttgccgaatttcgatttgttccccg…
GSMUA_Achr6G30420_001	GSMUA_Achr6T30420_001	CUFF.30842.1	aaaggttttaggtgtcaaattcatactgattaagagcgtgacattatcataacaattttatactgcaatcatcagaggtggaattaatactggtcatattcactcctaaaatattaaacgaaaccaagtattattctacatagagagaccagtctgttctacccttgtgaagattgagaagttcacatggctcttggtgtagatccacctttgccngccaggttttatgttcatgcaattgaaatggctggtgatgcagagcttgtgattccatccttgctttatataaacttgcatttgaagaaaggtgatttgtagtctgattgttcaagttgcacagctatcagat
GSMUA_Achr10G17950_001	GSMUA_Achr10T17950_001	CUFF.5899.1	aaagtactgcacaaataaaagggccagtgcactctgcggagcttctgccaaagcagaatgtatggagagttactctatgcagctttgcctaaagatattatnnnnnnnnnnnnnnnnnncacactcaaattgaaccagtgcaaccttaatgtggaaacaagattcaggatcaaaggcattggattcctgatggtccggtctataacatgtaatattggtgnnnnnnnnnnnnnnnnnnnnngcaaaaatatgattatactattcaaacaattctgtgccacattatattagctatctgaaggagcacaaaatttcaagatacaaaaagttcgaaagaaacatccattggaattactttttaggttttctagaatatcataaccaggaaagatttgttgg…
GSMUA_Achr6G34180_001	GSMUA_Achr6T34180_001	CUFF.31359.1	aaagtatttctcttttttcatcttccccatctctctctctctctctctcttcatcttcccagacttcaaattccagatttttcagcaattccatctagttcttcgccgagtcgctgcattcatcgtcgtctcgattcccctcccgaatccccattggaagccgaagggaagatagttcgaggggcaatggcgaaccgggtgaaagaagatgagaagaatgagaagataattcgagggcttctgaagcttcctgccaaccgaagatgcatcaattgcaacaatctcgggccgcaatatgtatgcacaaatttctggaccttcatctgtacaaactgtagtggaatacaccgagagttcacccaccgtgttaagtccatatctatggctaaatttacttct…
GSMUA_Achr4G02740_001	GSMUA_Achr4T02740_001	CUFF.19079.1	aaagtcgcattattgtgatatattgcctcctccaaaaggtgagatggagaggacggtcccgtttaatgcgtttcccacaagcaatcgcggaggaggaagcggcgaggaatcgaccgggggaggagctatgaagaggcgttcgatcgacggatctgatggcggcggggatccccgggttgccgctgaggaggagaagagcaagaaaccgagatccgacggaggaaaggcggaagtgactgctgaggaggaggaggaggaggaggtgaacgtggcggagctcggagaggacctggttctcgaggtgctgaagcgggcggacgcccg
GSMUA_Achr11G20920_001	GSMUA_Achr11T20920_001	CUFF.10616.1	aaagtcttatcacccctcttatatttattggcttgttgttttcatctttttctagaggttcctttgaccagaaagagattagttttcaagagttcaaaaacaagttattggaagcaggtttagttgatcatattgttgtatccaataaatcagtcgccaaagtttatgtcaagaaatctcctcaaataaacaatcaaacacaagacaatgaaattcatggtccaacaaccgatgtttctagcagacatgctcccagccgttacaagtactatttcaacattggaagcgtggaatcatttgaagaaaaaatggaggaggctcaggaagcattgggcatggacccacatgattatattcctgtgacttatgtctcagaagtaatttggtatcaggagctgc…
GSMUA_Achr1G16040_001	GSMUA_Achr1T16040_001	CUFF.2086.1	aaagtggatgcctccagctgcagtataaatgattgtgctccctcgtctttgaattcccaccacaacacctaatttgaattgccatttcttcctgttcctgttctttgtttgtgtgcatccatccatacatagtttcttctcttttacagcgcattagcaggcagccaatgtcacgaggaagggatcctttggtgttagggcagattgttggggatgtgttggatcctttcactagatctgctactatgagaattatgtacaacaatagggaaatctcgaatgggagtaggctaaggcaatcggctgtggcggataagccacaggttcaaattgaagggaatgatccaaggaagctctatacacttgtgatggtggatcctgatgcaccaagtccaaaca…
GSMUA_Achr8G23120_001	GSMUA_Achr8T23120_001	CUFF.38290.1	aaagtggcgaggcataagaaaagggtgaggcgtcccgttgttactgctttgccttctctgacgcagcagcggcttcggtgcataaaccgcgccggagttacgggaggcgacgcctcaaagaaagaaagagaaagaaagaaagcgaaagcaagctagggtcattgttcggacagcaccggcggagtcggcggcggagccgaataacgat
GSMUA_Achr7G04580_001	GSMUA_Achr7T04580_001	CUFF.32327.1	aaagtgtccacctgaggtaaaagaagagttgctgagttatatgaatgaaaagaagacacaaaagaatgaatcttacgggaatttaccAGAAGACAATGTTGAACATCTCAGGGATgaagaagaagaTTAttctATGAGTA
GSMUA_Achr7G22210_001	GSMUA_Achr7T22210_001	CUFF.34688.1	aaagttatgcatattgattatcaattatatttaatgttgattatttgttatgctaataaaatcttatttatatctttttgcagtcgagtggtggctacaatttggaggcgatgcaccacatttaaggaaggtcgtcgttcgtatactttcacagacaacaacatctaatggttgcgaacgtaattggtcaacgtttgcattgattcatacgaaggtccgcaacagactctcctacagacggttagagaaactagtatatgtccattataacatgcggctaaaattacgatgtgctgagttggataaggagccagaggaaccagatattgatcccattgacctccaattctacaacgaagattcagagccaatgttagattgggttgaagcagcagagaa…
GSMUA_Achr6G28680_001	GSMUA_Achr6T28680_001	CUFF.30630.1	aaagttgggacttgtttgagttgctctggttgcattttcttaagcttggtttctgtgatcctaaaggaatttgttgccattttacgggtgttgggagccagccagccatccccaattagttcaacctggttgactggaattggttttggagacactttcacatgtgttgctgcactttctgctttcttttggtggttgtttagctgaagagttttagggggtggattgccactgaataactctccccacagattgatacagtttgtggctgacattggatctcctaggacatgagcccagctgtatccaatggccatccctccacatttaaatctagtaaactgctcaccgagtatcagtttggaaaataaaccaggtaataatgttaataggttgtaa…
GSMUA_Achr3G15480_001	GSMUA_Achr3T15480_001	CUFF.16438.1	aaagtttagccatccgatttacatgttttcatgtcacatatatttcagggtacatatggtcaaaattcaagcatttttctttctgccattgaggtgtgctgnnnnnnnnnnnnnnnnnnnnnnnnnnnnnnngtggaatttgtggaggggatggtgaaatgttcacttgctgcaatcaccatatgaaaagcaacttgtggcttgatttccagcaactaaatgacatttatttccacaaaaccaaggaatattcttacatagcaatgaacaagtttagtgtgatactaattcagatccagattgagttttatatatggtacctactctctgggtttattttcagatatgtcaagttttgcctgggtagacatccaggattgatccaattagatcaatgtt…
GSMUA_Achr4G07180_001	GSMUA_Achr4T07180_001	CUFF.19596.1	aaataaacatcaatggaaccaagtatgaagcagatacagaaggaagaggtgcctcgatgttgtatttaggttcaaactgggcattcagtagcactgggaacttcatggacaatgatgttgatgctgacaattatattgcttcaaatatttctgaactcttcatgcccaattcagaactgtacacaagagcacgcctttctcctctatcacttacttattatggcctctgtatgatggaaggaagttatatggtaaaacttcactttgcagaaacagttttcacacatgacaatacattcagaagccttggaaagcgtttatttaatgtgtttattcaggaggagttggtattagaggatttcaatatcgaagatgcagctggtgaatcaggagaaccca…
GSMUA_Achr6G14250_001	GSMUA_Achr6T14250_001	CUFF.28840.1	aaataaagaatgacaagttcttcctgtttatatgtaacctgaaattaaaaactcataattttaaaaaaattataatcttaattttatttattagaaaaaaaaaaaatgaatgtcaagctggttaattcttttatggggcacaaaagatgcagaaacccagacaacgatctcagnnnnnnnnnnnnncgtcatcaacgaaaataatgcgacgatcagatcttttgcccaaatgttggcaacgaaaagagaaataaagaaatactaagaaactaattcttgtaccgcataaaaccaaaacagagcatccatagaccaaagaagaacgattaagaaaacatatctggggtgggatgagagaagacaattgacgggtgaagaggagaggaggtgctcagagat…
GSMUA_Achr1G21840_001	GSMUA_Achr1T21840_001	CUFF.2856.1	aaataaatttactccaccaaagcaaaatccaacatctgtgttcttccgtgagttgtggagattaacgccgagtgcccaacttgatctgagttgtgtttagtctgccattccaaaccaccgttcaaggtcacaatctatgggcccaaaagtggtgggattagtacaattattattccgatgatgcctttggatgtgacacagaggcagagatgccatgtttctttctcttgacaaacccataatgcaaacatttaagatcaatagcggtgctaatcctcatctcggatgtaaatgatgatgatgatgatggagcagacaatggaaacaaggggaagataggcccaccggcatacttggaggaatggatcacgacgatgacgtcggtggccaccggcgaga…
GSMUA_Achr4G31540_001	GSMUA_Achr4T31540_001	CUFF.22920.1	aaataacctcatcttgaacttttagacatttaatagccaactgtgttaacatattagtagcaattattggtctgcattttctagttgggccttagtagctagattaaattttgtggttcgccactatttagaatttgcattgttttcttttccttttattaaattagatcagttttttttgttgcttacaacatccacacttctgatgctgctataagaatgttaattttctcattgcttaacatcaggaagttaagaataatcacattaccaattttagtagccttggtgtccaatccacatcaaagagaaatagtactacatccaactttcgaccagtgaatgtgacatttcacgaagaaaaagatactaggagccaccacaaatcagaagatgtca…
GSMUA_Achr9G05890_001	GSMUA_Achr9T05890_001	CUFF.40476.1	aaataactatgcaattaatgtggtataaatgcattacagaatggcatatgaatattgattgtgttgctttgtcagctgcataatctggtttcagccaaaattttcacatgtcttaatatcaaccttatacccctatatgaaaatcatattttgcatctactaaattgtataactgcattgctatgtatgaaagaaaattaaggaaacaatttatctttgtaattctgttgcatataaatctatgcagtcacttgcttctgaaccttcactgtgaacatcgagttttatgcacatgcaatgggttg
GSMUA_Achr3G29740_001	GSMUA_Achr3T29740_001	CUFF.18327.1	aaataactcttgtctttttttgtgctcagagagagattaagcaacaaaaaatgacaagcatcatattgacagtacaacattaccattagcagcacaccaaacaatctcttggaataaaaccaaatgttgaaggcaaaagaggagaggaagaaaggagagggtgcctatgaacaggaatcagtagtaccaaacagagttccttggtttcttgttgggagttggaacagaggagatctgaggcaccatgaacgcgtcgtcgctccaccgctccttcccggacttatctctgtgtgggaagctgcttgctacctccttgtccaccagccagtgctggtaatgagcggccggaggacagtgcggaaggaactgc
GSMUA_Achr10G03380_001	GSMUA_Achr10T03380_001	CUFF.4084.1	aaataagaggccttcctattagattcacagccagctactaatattataatattagcgctgaatacctatccaagaaagtctaggtgagagtgtattgacatgaaacatggaagcctcattgtttatcttggaaatttactttattggtaatgtgtaaccttatgctaacatgtagcatctttcaagaaactttccagcccttgagagtttagacaaagaggagaatttacattattgtggagctatttagaagcagctataggtcacagaatgaagtgatgcacactggttatttttccattcgtacaaggttctacctatag
GSMUA_Achr10G26610_001	GSMUA_Achr10T26610_001	CUFF.6975.1	aaataagtatatcgtaaataagtatatcgtataaataagtatatcgtaaataagtatatcgtaaataagtatatcgtataaataagtatatcgtaaatgtataaataagtatatcgtataaataagtatatcgtaaataagtatatcgtataaataaccaaattccaattgaaataaaatctttaggagggatttatgagacgacatcaattcaaattatgg
GSMUA_Achr7G04490_001	GSMUA_Achr7T04490_001	CUFF.32314.1	aaataagtcgacttggaaaaccattagggttgaccatcatagttgtttaacgatgtaaggatagttctacatgttttagatattttaagaaatacaaaaaatagcagcagatgatagtacccagatttatgaaggataaatcaattgggatagccaccgatgaaagaaccaacaaatactgtggagcaaagcatccaactacctctcccaagcttgccgataggatcagac
GSMUA_Achr6G03760_001	GSMUA_Achr6T03760_001	CUFF.27507.1	aaataatgaagtagcaattatctgattcagagttgtaaaatctctaacaggtgaaatccagcataaatactaccataagctattttagaagtctatttcatctctcatatcaaagctcatatgaccaacagaagcaaacatgagtacagccaaagaacacaatttaccttttaatgtcacaataggtaacaaagatcagctggaaggaatacagtcaaatccacttgaccattcatatgtgctaacgggacaaacaaacgaatataagttgaaggttatgaaaaagaagattctggattttatttaacttgaagattctgggttttatttaaattgaaagtctaaattaaattggaatgggcaaaatattttaggagtgtaaattgattaaaagatatt…
GSMUA_Achr2G15250_001	GSMUA_Achr2T15250_001	CUFF.13323.1	aaataatgtagtggtcccagtataatggaccgaacaatgtcaagaatttgatgcagcatttttctaatctcaaaatgtgatgtaactttgttgtataagttgcatcactaggatggtgtgattgaggccacaactaactttactcataatggtgaagcccagcagttatctatcgtacactttcacatggtaacacagaaccacataaagagataatacaagccatgattagttgttcatgatgattattctaactctagctacaaagttgcatacctaagatgatttagttaacaccatgttcaatacagcccagatgagcactcagtttgattaatagattctttgatgcagttgcttatattcacacatgatggttccttgaggagaaacattctt…
GSMUA_Achr7G03070_001	GSMUA_Achr7T03070_001	CUFF.32143.1	aaataatttttcagtagttaggtatcttaattcccgcttccatttattgttgctacaatcaaccattcactagtattattgttattaccatgatttctgatgcatttccataacatgctggcaggttgaagctcgaattgttgttctttcagttctgcagatgatcaaggagaactacatgctaggaaaatcaattgaagatgatatgatcatcactactgaaattagcaaagagatgatgaactcaactggccacgaagttgatgtgcgacaaagtataacccaagtattgcaggatgaattgggccttgactttaggaccagatatggcccacctgaccatctcttatgcaaccccttgattcttcctccagattcaaatctccaggccaggaggcc…
GSMUA_Achr4G16860_001	GSMUA_Achr4T16860_001	CUFF.20883.1	aaatactaaaggatttctcgggacaactgacaccgagaggaggaagctcgaggaaggagggagacgaagaaggaaggaagcgtgggtgttcgctgaagataatagaaactttgaactcatcctacaagtcgattgcggttatggatgagattggtcatagggagaatgggagacacaagaatgatcaatacaaaacagctcatgcacagtggatgatgcctcatcatcagctgaaggagaatcaaaccataaagctcctcatggctgagcgggagaaagctctccaagaacgtgacatggccataagtgagaagaaagctgctttagctgaacgagacacggcctacctccagcgtgatgctgcaatcgctgagaggaataatgccattttagaacgtg…
GSMUA_Achr6G16040_001	GSMUA_Achr6T16040_001	CUFF.29059.1	aaatactgaatacggaggtatctaaaatcttgttctgtgcagtattcttaagctagctgattgaatcttagagtttaggaatcaattcaccttttgttgaatcctgttaatacgttaactctttt
GSMUA_Achr4G23460_001	GSMUA_Achr4T23460_001	CUFF.21815.1	aaatagaatctgattaaattttaaagcaagattagaaaaagaattttattctctgcttttttttttcagatattgttgtagacacactagttactagttccattatttaggaagattgtgaatttatcaatccattatctttgcattaaatttcatttttcattatcatcagtgttctcgctcgcaatatttcccatttatgctttgcttgaaagcttgttaggaagctaccgtttcttattgaaaaactagattcaattattatggcccatgaaaaagtacaaagttgacacaaaatgtagtatatggtttgtatataaccttcagcatgtttcagcatctttcgtagtaaaatatagatccatcttgtaacttactcggaatgtctcagattatgta…
GSMUA_Achr8G23360_001	GSMUA_Achr8T23360_001	CUFF.38346.1	aaatagagaaaaagagaaatatatgcatgtagcttttgttggcttaaaaagattgtgatagaatgtctagagacttattgtggtgattttagagaagaaagaaggatgcagtaattatgctgatataataaaagccttgtgcaatagagtaatcatcaatgtgtggaccataagaagtgtgtctgatgatatcaaggatcaacttttgatctttattttctccacattgttgatgggtgagcttattggtcatggagatgattgatctccatgttggctgttgataatattgttttgcaataaaattttaatttggatatttttttgacttgaggtgtg
GSMUA_Achr8G31890_001	GSMUA_Achr8T31890_001	CUFF.39416.1	aaatagaggagatcggttatccatggcggccgaaaccctattcctcccaatccctcctcctccatccggaccccatctattgctttctcggcaatccgtaggccctgtatccgtcgattacggagatggcgtcactgggacctgtgctgccgcttgtcatggtcgccgtcttgattgcggtggaagagaggatctcggggccatcgtgcgtggcatccgggcgaggaggtgagggcgctagccacccagatgatctaaggtgatgatggtggcggatctcctgttgctgggatcagatgctagctacgccgacaccttctttagggattccttcacatccaagttctttagggtaattattgcttcctgtaccgtggtcgctgatctatccaaagccgt…
GSMUA_Achr7G24370_001	GSMUA_Achr7T24370_001	CUFF.34994.1	aaatagattaacagaagtggaaaaagaaatcaggtgcaaaggaaacatatggtatagactatcttaaagaacagaaaaaattccaaatcataaagtttttcaaatgcctgcatcagtaaaaatgaactacgttctcactcttatgcaccaaatttagtaccaaaagttaaagctactacctctggtagcctgcaaatgacaagcataatgtcaataagaaatttcaactttccaaaacgactcattagaacgcagagcataaatgattcaatcatttaaaagtagccaaaatagagaagtaggttggagaattatatcacagcacgtacagcttagactaatttcaagttataccactaaacttaggatttcagatggtcttttaatcagtatacctgc…
GSMUA_Achr6G13860_001	GSMUA_Achr6T13860_001	CUFF.28808.1	aaatagctcaagtgtactcaatccgcaattaacctgatggtttctttacatttgatcttgattagtttacatggaacgggacacatttgcattgtacctagctttgaagaactgtcctatgcctattgtggagtaatctctatgttcaaaccttcacgaatggacggaaggatcaaaattagtagtatgttgcgagtttttgtttaaggtcacacaaactttctgttccagttttaaattctgcatatgttcaaaatatctgacacattacttttatgaactcttggcgctacatttggtcttcttcaggaacgttgtatgggaattctaagcaatcattagatgtagaattttaaaagtttgactatggttgagaaagtagcgtatgctaatttgaga…
GSMUA_Achr11G09680_001	GSMUA_Achr11T09680_001	CUFF.8906.1	aaatagggaagccagatcagaagggattcagctccatgtttgcaaaatctaagtttctttcaaaagtttgcaaaatctaaagctgaaatagcattcacatttcatttctgtggacaaagttctccaaaatcaaccaatcctgaacggggcaagctgaaccaacccagtcacctctaatttttcaatggttgac
GSMUA_Achr4G20460_001	GSMUA_Achr4T20460_001	CUFF.21350.1	aaatattatttggctagtgtggagatttgggaggcttcctctcttttatgcagcatgaggaatctcttcctctcggattcctgccaagagggacaacttcatgcccttactccccagacatggcttcaggtggagagagccaagctgtccaaatcctccttatactccacatcttccattgagtctctaatcaaggttgcggagccaccaattctggctctatttaagcctgtagattatgtacaagtcttagctcagatccatgaagaactcgaatcgtgcacaccacaagaaaggtcgagcctgcacttgctccagttccaggtatttcggggtcttgaggaggtcaaattgctagaaaggagtcttcattctgcttggcagaatgctaccacgatt…
GSMUA_Achr5G04940_001	GSMUA_Achr5T04940_001	CUFF.23847.1	aaatatttctttccatttgtgttgcaggaccctggtaaccttggcactctgataagatcagctatggctttcaaatgggatggtgcctttctgcttcctaactgctgtgatcctttaaatgagaaggcacttcgagcatctcgtggagcttcctttcagctccctgtggtttctggtacgtggtctcatctaatgaccttaaagactaagaataagatgaagatgttggcaggtcatccagggagtagcgctgatggatccaatacgactcgttcattgtctcatgaacttgcagagtcattggcaggtgagcctctttgcttggtattaggtagtgagggacatggattgtcaaagcaaactgtgcaggcctgcaagctagtaagcattcctatggct…
GSMUA_Achr5G25490_001	GSMUA_Achr5T25490_001	CUFF.26403.1	aaatatttgaaagataaacaagttggataagttatatgttaatttgttgtgtgatagtaaatattatattaagttggaattttatggctatggttctgtttataggaattaccttcttatttggagagataatcaactacatgtgagtacaaaaagccatgtttccacatggttgaagatatacgctattgcatagataactgaaatttggtagatatgcatagttggaatctgtaacaatgattgaccagcatgtttgaaagaataatattcatgtaataacttcaaaaacaaagatgaattttactaaagagttacatgttccagaacaaaaaggtatctctgagaagtactatcattcgtcattattgagtcttcaaatttattaaatgcaacagg…
GSMUA_Achr10G04500_001	GSMUA_Achr10T04500_001	CUFF.4210.1	aaatcaaaattgagggctgattccaagaaggaaccatcggttcccaaagaaggaaatcctgagcatattgcagcacagacattcagttttcgtgaactttctgctgtcactaagaattttaggcgagattgttttttgggtgaaggtggtttcggtcgtgtatacaagggaaggttggaaactggacaggtcgttgccgtcaagcaacttgacagaaatggtcttcaggggaacagagagtttctggtcgaagtcctcatgcttagccttttacatcaccccaatcttgtcaatctgattggttattgtgctgatggcgatcaacgactgctcgtctatgagttcatgccgttgggatcattagaagaccatttgcattatatcccagctaataaggaa…
GSMUA_Achr8G31190_001	GSMUA_Achr8T31190_001	CUFF.39326.1	aaatcaacttagagacagttctagtctgaacaagctctatcagcagtgtgacggtttatgatccgaaaaaaaatatagacaaatttggaggaccattaggaacctgatatataaagccctgatcataatgtcatcaaagaagagtcgaagaaagactaactgatgcatctcggtcacttgtccaacactgcagcacattgggatgtctcctcgtgccaaagtttcaatgaatacttgttggtaagaaaaacagtaaatagtggaaaatgctcctttgattgggatataacattttatctcaaagatactgatcttttcaacttcttccattcatctggccctccaggatggcagttgacaaaatattttgtgaatctttcctccgaggatgaaagaatt…
GSMUA_Achr2G02020_001	GSMUA_Achr2T02020_001	CUFF.11710.1	aaatcaattcttaacaatatttacaatgatttcacttggattcacacaaatctcgatacaattgggatcaaacgcttcatatttatatgtccataacttggtcgcgctcgacgatgatcttaccagtggcatgaccctccatgatctttgcccaagcctcctccgccttgcccagtgcgtatctcgagtcgatcaccgtcctaagcttccctcccttcaccagctcaaccaggaactgcaagtcctccttcgtcgccatcgcgaacagcagcaccagcttcttattcgagcaggtcaattgcttcagagcagaacgaaggaacccccccggcgaaggattgagatcgacgaccttcccgtgagctgcgaggttggactccaagctggaccagccaacgc…
GSMUA_Achr6G14700_001	GSMUA_Achr6T14700_001	CUFF.28938.1	aaatcacattagaagccagaactggacagtttctttctcctactctgagtcaaaattatatcgcatctctatgttccgttaaggtttttttccttcattttcaagaatctgttgcccaaagttttaaatgttcacaattttctgctttaaatgctctttctgattttccagttcatgttgatcatatgatcatacctg
GSMUA_Achr11G05170_001	GSMUA_Achr11T05170_001	CUFF.8304.1	aaatcacggtatttcggtacttgtttccgaagagaagtaccttaatcgatgactcatacccacacacaaaacgttcattctttttgcacgcagctaacaacactgtaactgttccaccatggtcgcgacacctccaccaaacctaggtgaaagtcctcgctttctctatcttctctttcacttacaacgcaatgacaaaaactcGCAACA
GSMUA_Achr8G27260_001	GSMUA_Achr8T27260_001	CUFF.38800.1	aaatcagtgagcttatgctcagcccctttttcttaaagaataaaacaaaatattgtttattgtcatgggcaaaaaaatctttacatggcacgacaggaataatctgaagccacattaacaacactcaattttcttcattacatattttaccctttgggagttcatgtttgcaaagttcataagactcaaaggatatataaacataggaaactttgcagcttgataaatgcaagcacgagagtttcgattccatttatgcaaaaaattgagtgccacaaaaatccatcaatgagatatgatggaacttagtttgactggtgatattgcagctgacaaagctcaatggtgggaaaagatttatacagctaaaatggtt
GSMUA_Achr11G23850_001	GSMUA_Achr11T23850_001	CUFF.11000.1	aaatcatcgacctctaatgagatggacagtatgacatctttgaagaaaagaaaatcaaggaaatcgaagaaaggctcaaccaagaaagtcaagttgacaaagcacaagaacagttcaaccatttcagtggaggcctgaattctccatgccaccttcctcgtctcacaaaaagagaattttggtagctagcgttacaagttcggtcggccgtttcttttggtgtattatgtaagagtattttgttttcttgtagatcatacagtagagattcctccgctgatggcagtgctgctctgttttttcttttttgggac
GSMUA_Achr4G15440_001	GSMUA_Achr4T15440_001	CUFF.20688.1	aaatcatctttattcatgtaagaaaacctcgttgtgttaaaggtgttaatttttctttataaccattttgatctggcaggagcagcaatctgtagatctaagtggcacagctggatcatactactactgtcaacttgtgttacttaagattcataattgac
GSMUA_Achr4G01890_001	GSMUA_Achr4T01890_001	CUFF.19920.1	aaatccaagaacttttctattgccaataggattttgcaagacgattttagaaaaaacagaggtttcaccaattggaaaacaatatttcaggaagttgtttctaacataaaacatcatttacatatgttcccatgttgtataaacacagaaaagagacgaggatgcctaggaaagtaagaaagaataaattgggctttataatttaaaatatacataaaatattcacttatatgatcctcaatttgcttactgttgctttattgtagtcatataatagcagtaatatacagatacaattttttatcttaatcatttaaatgacattaacatttatgttatgtgaacatatgttaatttcagtaaatcaacagacagttttgtaaacttcaaagtgttctg…
GSMUA_Achr2G06000_001	GSMUA_Achr2T06000_001	CUFF.12186.1	aaatcctgcctctctcgccatctccttcccaaaccctaaccctaaagtgacaggtccgtccttttttatttctgccttttcggcccgcttcctttgttcccagtcggatcgtgttgctgttggtcaccatgagagggggcaaatcgagggccgcggcgtcaagcaaggatgacaccaaggtggcggggaagagaaaggcggccgacaatcagggtaagagggcaaagagagggaaggctggcaaggacccgaacaagcccaagaggcctccgagcgccttcttcgtcttcatggaggaatttagaaaagaattccaggagaaacaccctgagaataagaaagtctccgtggttagcaaagcatgtggggacaaatggaaatccatgtctgaggctgata…
GSMUA_Achr3G24640_001	GSMUA_Achr3T24640_001	CUFF.16787.1	aaatccttgataaaggaaacctccaaaaattatatggaatattctcaaattggaagtgccacgattgctggagattcatcttcaagtgatgccaatcgaatagattcatttggttctggcagagcacagggtgactctcctcaggattcatatttgaaggacaattcagcagtgaatgaagagattgaagccacaaattcttttcgcttgaattctagagaagatgattatgcttcatttctagacagatctgttccaaggaatgcttccttcatgggatggggaggtgctgcttagctggccagtcgaagcagcacagtaaaatggctactgatgctggattttttagcaggaaatctttcaaagatgtcgattgcacagatgacatggtcggtgctt…
GSMUA_Achr5G21250_001	GSMUA_Achr5T21250_001	CUFF.24528.1	aaatcgtcctcaccatagtctcaacaagattagcaaaaaggacaccacaagcacaaaccacaaatatcccgtttacttgttacaacacatacatgattgatgatgcatggtactacctacatactacaacgactataacgtctgatgtctttacagtcacagccactcgattggcacttgctaccaccaagagcagcacaacgcactgtcaccaaatccatcaggtgagccagctatccagtgactcttcttgggatccactgtcatccacgccatggaacccccactccctactctcactgtcccacatccacggccatatgtctcctgcctcgtcccacaacttggcctccatgatctccatgtcccagtccaagaacttgtccatttgagatggca…
GSMUA_Achr7G07050_001	GSMUA_Achr7T07050_001	CUFF.32713.1	aaatcgttaccttgtcgcagcctccactgcagtggtgcgtagaagcaattcgtggggctttgcgtgctgaattcctctacgttgctcttctgttcgtttctgctctctctctctctctctctctctctctctctctctctctctctgtgccggtaggagtagtagtatttgtgctactctgttttgccctgttttgttgggtgtgtacatgagnnnnnnnnnnnnnnngagagggagaggaagaggaaagagaagtgaagctgggaaaggcgggggagctgctggggatcttcgactgcatcaatgaa
GSMUA_Achr9G02630_001	GSMUA_Achr9T02630_001	CUFF.40071.1	aaatctaatatagcacctatgggtacataagaaatgtatctaatcgattctttttaatgaatagatccgatcgcaacttcgaatatggaattcaaagggatcaaataggaaatgatactctgaatcatataactataatgaaatatacgatcaaccaacatttatcgaatttgaaaaagagtcagaagaaatggtttgatcctctttttttttccaatcgagagatccatgaatcgggatcctgatgtatatagatacaaatggtccaatgagagcaagaatttccaggaacatttggaacatttcgtttctgaacagaagaatcgtttttaagt
GSMUA_Achr3G06190_001	GSMUA_Achr3T06190_001	CUFF.15251.1	aaatctatcgatgaccgattaatgatgcaggagatccaataagttagtcatgcatattgtatcacttggtgaggtcactctgttagggttgacactatcttccttccacagacaattattgtatccgaatcctatttttcctgatcaggagaaaggatctctgggagacacaagtggggcatatccttcatctttcaactgcttcactaaaccatcaagagctgcataaatatcatcacactgcttgtgaagcttatcggcagtaagaaacctgtgcacctccctgccaccaacctcaacccagctaaaaccagggcacttgttcaccccagcatccttcatggcggctcggacatccgaaacatccctccacctagatgcgtctgcataaacattaga…
GSMUA_Achr1G27140_001	GSMUA_Achr1T27140_001	CUFF.3474.1	aaatctatgagcctctagatacttcaagtaacaaaagttgtgattacttgggaccatgaaaagcatacaccattacagaagttttctgcttaattcataggaactttgtgttagaattggaaaatttttgtttagaaacttaaatacctacttttgctaaactatgttttgtctatatggacatgcatatgtatctttgctgcatttagnnnnnnnnnnnnnnnnnnnnnnnnnnnnnnnnnnnnnnntgtgaacttcagccattattatggactgtttgctaaataattacatatcgtctatattgaggtgcttatatatatcttttctgaagttagagaaagtccttgctatgaccttcagccatgactatgaactgtttttcattgtctttgcgaa…
GSMUA_Achr4G22710_001	GSMUA_Achr4T22710_001	CUFF.21704.1	aaatctcaaccatgaaactggttagacatccgaatgtggtacggatgtatgaggaggatggcttactttacacaacatgtggtactccaaattatgttgcccctgaggtggtcaaagacaaaggttatgatggggccaggtcagatatatggtcatgtggtgtgatcctttttgtccttatggcaggttatttgccttttgaagattccaatctaatgtcattatataaaaagatcttcaaagcagatttcacttgtccgtcttggttctctacgagtgtgaagaaacttatcaagagaattttagatcctaaaccccaaactcgcatcacgattccagaaatcattgagaatgaatggtttaagaagggatatcagccaccacactttgaaacagaag…
GSMUA_Achr3G01820_001	GSMUA_Achr3T01820_001	CUFF.14710.1	aaatctgtcatataagttgcgtggtagaagctgtagataagttggtcatggtacatatgagttcctgatgattcttgactatgctaatttcatatgcagaacatacctttctttcgttatcgagtgtttcgagcatattctgaaactgtgaggacatctttctctgtcattataaaaggtctcttaagtgtacaatgtccagttctacaaaatatattgatcctgcatttcagggagtcggacaaaaagtaggaacagagatctggcgtatcgaggactttcaaccggtacctttaccaaagtctgattatggtaaattccactctggagattcatacataattttacagacatcttctggcaaaggtggtgcatacctgtatgatattcacttctgga…
GSMUA_Achr7G21490_001	GSMUA_Achr7T21490_001	CUFF.34600.1	aaatgaacggtggtttgaaagcccctaagtccctaccatatcacaagatctgcatccaaatttttatgcagtatttgcacctcctgatacttatctacacagaatttgcatgttgttgctcgacaaccttgtgatatccttcctatgagcaatttttttttgaaaaatcatttaagaagctaaacttgatatagcttcctgga
GSMUA_Achr8G13980_001	GSMUA_Achr8T13980_001	CUFF.37151.1	aaatgaccaaacttggtgccttgctcaacctgcaggtcgtaaacggagacatgcgtaggacgagcactgatggcacagcgcaagctctcttcccacatttcttgggactgatggggcaaggacgagatgaggtccatgctccaattctgcagctcactgcagtcggtgacaatctcaatggcttcatagacatccttcaagccgtgggctctcccgcaagccctcagcagctcctcctggaacgcctgaacaccgagcgacacccggttcactcccagctcaagcagccgttccatcttttccttatcaaacgttccagggtccatttcaatcgacacctccgggctatcgcacatgccaaatctcgacttcagcgcgtcgaggatggacgagacgaag…
GSMUA_Achr11G04370_001	GSMUA_Achr11T04370_001	CUFF.8199.1	aaatgaccgaggaaaaattcttgctagatcatgaactatcgctactgcccccaaaagaacaaacaaagaccaagggaacaaatagaaatctactcttaaactggacaatatattgaaaaagaaaccctggatcgagatctcaactccggtcatccaatcttgctccggttccctcatataaatcctaatgatagcagtcatatcaaatcaaatcaagaagggaatcggtaaagagagaaaaaaagccaaatcgagctcatttacctggaaacacgatcgaatacaagtgttataaaaaaatacaaattaaaatcaactatacctcgagcaacaggagatatgaaatccacgccgagagagatcagattacgaatac
GSMUA_Achr11G05820_001	GSMUA_Achr11T05820_001	CUFF.8199.1	aaatgaccgaggaaaaattcttgctagatcatgaactatcgctactgcccccaaaagaacaaacaaagaccaagggaacaaatagaaatctactcttaaactggacaatatattgaaaaagaaaccctggatcgagatctcaactccggtcatccaatcttgctccggttccctcatataaatcctaatgatagcagtcatatcaaatcaaatcaagaagggaatcggtaaagagagaaaaaaagccaaatcgagctcatttacctggaaacacgatcgaatacaagtgttataaaaaaatacaaattaaaatcaactatacctcgagcaacaggagatatgaaatccacgccgagagagatcagattacgaatac
GSMUA_Achr6G20420_001	GSMUA_Achr6T20420_001	CUFF.29554.1	aaatgaccttttacctatcttggtccaatatcgattaggttcattattcttttcacaaagagtaacttggttatataaaatgtcttgtgaattatagctcatgcattgataatcacttcaactctacgctaataacaaaattgcttgatatctgaccaaaagggtgctctgcttttgagccttgaaggctgtaagtccttcttttaggtcttgattaattaaagggagaatttatcggtnnnnnnnnnnnnnnnnnnnnnnnnnnnnnnnnnnnnnnnnatgagattgtggttcctattgcaacacaaggttgctttaagtagtaagcttctagggtaatatctgtggagttttgtgccggcaacacgtggacaatattannnnnnnnnnnnnnnnnag…
GSMUA_Achr10G25860_001	GSMUA_Achr10T25860_001	CUFF.6901.1	aaatgagaagggatgaaggttgcaaagtagcttgtcgcacaaaacttacccctgaagctgcaaagaattttaaggagaagatagatgatgaatatcgagtgaatatgatcttggataatcttcctgtagcagttcctcgacaaagaagagatggaaatcaagtagcaacttatgaacatggattccgtgttggttacaagatcaatgatgataagtattacataaataatcatctcagtttcaaagtcatgtatcataaagatctagattccgaag
GSMUA_Achr6G10330_001	GSMUA_Achr6T10330_001	CUFF.28333.1	aaatgagagggccgagggagagagaaaggtgcggtttgtagggccctcgcttcgtcgaagcaagcaaaccctaaaatttcttggagagctgtgaaattttggagctttgatcccccttccttttgacctcgggagccctccgaatccttcgattcgccaataagctgcaagaaattttcttccctcggctccttgttcttttctccctgcggatctgatggcaactaagccattaacaactgaagcaattgccctgactgagaagaagatggatatgaccttagatgatattattaaaatgtcaaagaaaaacccaatgaagggcaaaagacctcaaaggccaccgatcaaaagtcaaggtttccagaatggcaatgcttcccatggtaacaccaggat…
GSMUA_Achr9G08830_001	GSMUA_Achr9T08830_001	CUFF.40881.1	aaatgagatcagtcatgacaaggcaaggtgccagattgagctacaagaacagatcaaccaacagatgacagtatccaaaagaatgctgcatccaaccccagactctaccaatatagaaagaatagtggagtcctccctttcaggcaatcataactccttccatatacctcgaagtgatacaaactgtgcctctatgcttaagatggctcctgctgatgtaaattctgggtagcagcggagaaactgaacactgcaggtggcccctgagataatgttcacaagaaggaacttctatgctggagccattgcgccacgggctcttactagaaccaagtccttcctgttgataattaacatctgagaagcctttttacaaatacactggcagtctgaatatca…
GSMUA_Achr4G08130_001	GSMUA_Achr4T08130_001	CUFF.19733.1	aaatgagcaaacacagtgcttaatgtcatagactttccttatttaactgacataaaaaaatgtaaattatcattatagaagtctctatgatggaactacttgtatactcaggcatgacatataactgttgcacgatcttattttaacatgtacctttgaatcactaaattttgtaatatttctcttcaaaaattttaatcttgtacatttttctagttacttcaatttgttcaccatgatgacgtgagatggatttatcatttgcatagaataaagaatatc
GSMUA_Achr5G00220_001	GSMUA_Achr5T00220_001	CUFF.23282.1	aaatgagtgaaccgagatggaaaccataatatcattgctctggattaagatgcaagtacttggccattttgtttggtatgttggaagacgagtgtctatatgttgagtctcataggaaaagttctttacgtggtccaatattcttccttttcatggaccttattcttctgtgccttgcagatcatatattttggaatcctggttgcaagcggaggatcggatattacaatttggcttcttttcatgtttgtggtatccaatctgacatttgcagctgccgaaacgcatagatggtaccatcacaaatttgagaactatccgaagacccgtcgagctatcattccatttgtttactagaaaaatttcacacacaaaattactttgagaatctatggaaat…
GSMUA_Achr8G03690_001	GSMUA_Achr8T03690_001	CUFF.35806.1	aaatgataacgtcacgcgccttgcccccgtggtctcaagacttggaggttgttgtgctgggtatgcttcgtaactgagccaattagagggtgagattagcggagcctacgcaggttcttcacccataaccacaggtgtaaacctgaatcctgttccttgtgagagaactggtgagtgtaccttctccgtttttgttgggagcgtagcgacgacgccaccgttgcttgacgcttcctgacggctcgctcaatttatgtgcttccgcagcgtatgaaacacttcaccgcggcagtgaacgctgatggcgtctctcaggctgactctgaggtccctcggcgtgtcgcatagaagctgcccgcgattccctctttcgcgtattacgtcgaacacctttcgagg…
GSMUA_Achr5G08030_001	GSMUA_Achr5T08030_001	CUFF.24262.1	aaatgatggaaatacacttgttatgacacaacaaaagataagaggatatatcaaatgtatctctattgttgagttaaatttgttgactttatccgatacagagtnnnnnnnnnnnnnnnnnnnnnnnnnnnnnnnnagaaaactgagcttaggtagcatgtgtgtaatggaagtggaatttgtaaattattccttttaaacatattgttgcttatctggtattatggctttttatgtttacatcaaggaactccagacaactttgctttatgctatatgtgatggatgtttcttgtatttatatttcctttgatttctcggaactttgcttaaaaaacacagttcttttagctgcacgtgacccagtttccatacttattttttttcagctgcaagaat…
GSMUA_Achr1G01720_001	GSMUA_Achr1T01720_001	CUFF.232.1	aaatgattcactagcttgacccacctttttgagtttaacccaacattcactagcttgacccaccttttttagtttaacccaacctgatgttggattgcaatctgagattggttgatcttttgatacaatcttgtgctggcttggattatgattggacatcgaccatattaacctcttcaagcaccttta
GSMUA_Achr1G16230_001	GSMUA_Achr1T16230_001	CUFF.2670.1	aaatgattgattccatggatgttactgattaagactgaaggctgctattgcttaatttcttcatagctttttattatgatttactgtggattcctacatgtttgttcaattctttgttcacataatttgcttgtagcgaagactattgtttcattgtcatatctacttatacacagtcttattttggatgctatatggttatggttattttgatgatattcaagtagcagtaggttgtaactggataaatcataaaggccattcttggtttaggacaccctaaaatgagctgaagcaatcattgtgttag
GSMUA_Achr8G21920_001	GSMUA_Achr8T21920_001	CUFF.38140.1	aaatgatttaattacatcggggttaacaaaattgatctataattagtttcaaactttgaggatttgttctttcttatagtactttcctgtttaagatattgtaattgtcacttgtttctgtgtttactggtaaaactagcatatccccatttaaatttgtctattgaatgtcaatgacatgtactttcttgaacctttgagtttgaagcagtaagctattgtctcacacaaatgatatttcttctgttttgtcttttgtaggtaaatacttctatcctggaaatgattttgttgaagctacactcatgctactctcaaatcattgcacatttacttgtatcagcgatattggattatagaatgagcgggaaggactatagatatgatgatataatccaa…
GSMUA_Achr11G19940_001	GSMUA_Achr11T19940_001	CUFF.10415.1	aaatgatttaccaggatatccataagacaatataattaaacttcttatcaatgttacttactgaaatttaatgatgcaaatagctctttaacaccgtataaaacataaacatacaaaatgttccttaagatattgttcagggcttatggcctaaagtatcaaaagaacaagaagcaagagagtacaccaatcaaatatcataaa
GSMUA_Achr1G19110_001	GSMUA_Achr1T19110_001	CUFF.2479.1	aaatgcctcagtcccgctatttgtttgctgtatcatgctttcgtatgaatcttctccatgaagccgaggcagcgctatgcccaatcaatgaacccaatgcagaggtcccaaatggagcagctggtcattaccttcttgggctcatctatagattcacaggcaggagagcatatgccatcgatcattttacgcaagctttggctatagatcctcttctgtgggctgcatatgaggaactgtgtgctctgggtgctgtggaagaatcaaatgaatacttcaatgatgtatctgcccagcgcatacaacaacatttatctgactcaagttcacataactcaagcactggcagcgagtactgtagcctgcctcctagtgcagcagtgaattcagtggattcaa…
GSMUA_Achr11G20200_001	GSMUA_Achr11T20200_001	CUFF.10445.1	aaatgggcatctttacttattgtgagctatcatgctattgagaagcctgtaggatgtattatcggtccctcgatatctatgtaatacatctctgcgatgtgtttcgccttgctttgcttgcccgctctctatattcatgatattgaagactattgttctggtgaagctccaagaaggacagacgacaaaggataagaaagagaaaaagaggaagagaaaggagaagatagataaggccaatgtagagcctgtaaactttcagtaccttggaaagagccaagaaaacagcaagtatgaagagaagagcctcttcaatcagaaggtccgggacagccagaagacaagcaaggatgcatttgaacacatggaaagaagtgtcctcactgaagaacatgaggt…
GSMUA_Achr9G11150_001	GSMUA_Achr9T11150_001	CUFF.41136.1	aaatggttgactttgccatgtggatcataactgattagaggagctgcccatgccgtaaataacaattatttttgttgtctcatggaaatcagcttcctgacttttcatttttctcaaacaaccactaatatcttgcttatttataaggctcaaggagctcaagnnnnnnnngtgcactgagcactgccaaggttcaggatggatatgtaccgtacaattgggaaaaaaagatgaaggaatttcttccagtgcccaactcaagctgcttcctctcaatgctggtacttccaaaggcgctggacctggttgcttctcgttacaattgccttgaggacaccttggcccgtgcaaacacttggctcttcgcttctcaggcttcaggagtccccattgaattca…
GSMUA_Achr3G16750_001	GSMUA_Achr3T16750_001	CUFF.16601.1	aaatggtttgacatcatcataataatctgctgtatgtatttgtatgtaagcataaaataaggatattaacttcaaactagatatataagacagcaagaaaccatcatcaaataggtagtttttatgtctttttaataaagtgtggtttatgtaactgtacagtccccaggcatcacgagtggacttctcatcttgcagacgtggggtctttacgaatgtggcaagctggcgaatatcatagacaattctttgacagatgacttggatgttgaagaggcatgtaagttcttgaagattggactcttgtgcacacaggacaccatgaagcttaggccctcaatgtccaatgtcgtcaagatgttgaccggcaaaaaggatgtggactcagagatcactaag…
GSMUA_Achr7G01290_001	GSMUA_Achr7T01290_001	CUFF.31878.1	aaatgtcacttagaaaagttaatcaaagtcctttgtgcagtttatcatcctttcatgtccttcctccattctggttttatgctaatgtgttgtctgatcaaatgacaacaagaaaaattaacataaactaagccaagatactgttctgaacagagcacatgtgcattatctaccaattccacaaatgaattaaaacctgacgagacagttacacatcatttgtcattgaattttgcttatgaataacaaacataaaaatttttgtgcttgagctgccaataagatcaatcacataaagccacatgaaaaaaaaaaaaatcttatgcactagtctatttttctctgtcctaaagtaagaaaatgtactatggtaatatcaagcagatccagtggttattt…
GSMUA_Achr3G24090_001	GSMUA_Achr3T24090_001	CUFF.17645.1	aaatgtgatggagaacttacatgtcaaatagtttccttcagtctccattttgcttgcatgtgtccagtctccaaggagagcgacaagattgattatggagactctttcaattatct
GSMUA_Achr6G30160_001	GSMUA_Achr6T30160_001	CUFF.30845.1	aaatgtggtattagtcgggagctacgtataacacaaccatcagaaacacaaataaatctttggacattatgttggaagaaggttaatatacaatctataacattaaggtgcttgaattgattttgtgtgaacctatgtatgcaagagctgatcg
GSMUA_Achr2G12480_001	GSMUA_Achr2T12480_001	CUFF.12960.1	aaatgttcttgcgcttcagcttagttttgaatgcacatcatctttgttatgaattctaatctggcgtttctttttccttatgggtgcacttgtaggccntggatcatgcatctttgctggaagctcaggaccgagcaacagcaccgattccagctcagcttttggcccttccatctcttatggcgtctctcaaaaacttcaactcctctgccttgctctcatacttcaaattgtattgtgctatctatttgatatttaaacgtacatttgttgtaaatcgtcttttattttctttgcaaagaagatgagggca
GSMUA_Achr3G05370_001	GSMUA_Achr3T05370_001	CUFF.15152.1	aaatgttttccgaagctgttgcttaacaaatgttattctactgcaaataattacaagaacaaaagtgcaatgcttaacatcatctctctgccacaaatccaatttgatagtaccctcgcctccacacaaagaaacattggtcggattaccgtggacaccatttccaatgctcttcctggaacggcgaactcatggaaaagaaagcaccgaagagcttatattcaaactcttccgctgccgacaagccaaacagtaaagatgtccacaaaagtggccgcatatagtcgtccaaaagccttaacttcaacttcaacaaaacattccaagtctgtgcatcacagatatcttcatcccttttaacaaaatattgatgtcattcagtagagcttgatctactga…
GSMUA_Achr7G04740_001	GSMUA_Achr7T04740_001	CUFF.32358.1	aaattacacagctattggactgttaagttgtaccaaaaattgacaactcattgggtcaaaaaatatgtcagatgaaccaatttgttcaacatgtatgaaggttgcctctaaaactctttggagcaagagtacatggtaaatcagcactccactgtttggatcttcaactttctgttaccgggaccggaccttgttattgacaaggtcagatgaacaattcaagagacgaccacgttctcgcttgctttgtagtaaagaattttctgtacatagaacagcatatatgcctgtgaagctctcaccaccctttcgctgacacaagtgatccatgcatcatcgcatctgtaccactgactattgagtcgtaaatatgttagataatggccagcatctaattta…
GSMUA_Achr10G23780_001	GSMUA_Achr10T23780_001	CUFF.6668.1	aaattacttgtgtttagttctacctcacactgtactcaggtgtttgtttctctgcacaatccgtaagatgatcatagtttgtttgttatgaatggtgcttcctttggaagtatatggaaagttccaggaannnnnnnnnnnnnnnnnnnnnnnnnnnnnnnnnncactaatatatacatatttcaggtcttacatgcatggtctatccaggagctgtacacactcgatttgagcattccctgggtgtttattggcttgctggggaggcagttcgttgtcttcaaacgtaccaaggatcagagatcgacatcgactgctatgatgctcagacagttaaacttgcaggactcttgcatgatataggccatggacctttcagccacatgtttgagcatgagt…
GSMUA_Achr11G19110_001	GSMUA_Achr11T19110_001	CUFF.10274.1	aaattagaagacaaaacacagattgtactgttctaaaagcatagattgttttgaactcttcccctctgtttccctcctccatttcaaagctttactacccgaattctgcttctcatatttatatatagagggagatttcggaatggtcttatttatagaacactccatttcccaccaaactgatgctggaggagcagaggcactgaattggccaccgcttccggccaacgagcactcttagcctacattgtacaggtggtgattacggtatcttcagacggaatggctccacagtatcacatccccgtccatctcgtcctcctcattcatcgccggcggtggcggcggatcgatcaacaacccttgtgccatgtccaggtatccctgcatgccgaagtt…
GSMUA_Achr1G06340_001	GSMUA_Achr1T06340_001	CUFF.826.1	aaattagaattgtaatgagatgcatttttagtttttgagaaccgttttgaataaggaatgattcaaacggttctcaaaaactcgcacaaacaaaaagcttttttatat
GSMUA_Achr1G09000_001	GSMUA_Achr1T09000_001	CUFF.1189.1	aaattagagagagggataaaaggcgaagaagaaggggagaaagagaggagggcggaggatgggaagggaggtggcagagagctgcatcgacggcgtgatcatcgagatggtgtcggcttactgcaagcggttctacgccaccaagccggagctcgccgcccgccggatcgaggcgatcgggtaccaggtcggccaccagctcatcgagaggtacactgtggagcgccctcgattcagcgatcatctagaggcaatcaaatttatatgcaaggatttctggtcggagctgttcaagaagcagattgataacctgaagaccaaccacagaggaacctttgtgctgcaagataatagattccgttggcttacgcgtgtatcaattgatccatcattggatat…
GSMUA_Achr4G15270_001	GSMUA_Achr4T15270_001	CUFF.20678.1	aaattatggcgctgaaattgccgaaggagcgtggtatgctccctgatagctcgttgtcggcaaggtcgatgatttgaagattacttagttgaccaagctgtggtggaatgtcgccggagaacatgttcgagcgtagcagaagtacctccagatatcgaaagctttgtccgatccatgccggaatcttgcccgaaaaatggttgcgaccgagatcgatgacggctaactggctacaactttgcaacgatggtggaagatctccatggaggctgttgttgttcagatgcaagannnnnnnnnnnnnnnnnnnnnnnnnnnnnnngggaacctttccaccgagcttattattcgccagattgataaacaatagttcatttgcctcttgccaacaccgaggta…
GSMUA_Achr4G21820_001	GSMUA_Achr4T21820_001	CUFF.21563.1	aaattatgtgcccaatctcaatcaaattatccacaaacaaaaagaaatctatcacgtaccgcagccaaggaatatgctgtagaactagaaaggagatcagattcattgcaccaattctaatctttcctgataccaagttctttcttgtcgatttc
GSMUA_Achr6G33730_001	GSMUA_Achr6T33730_001	CUFF.31318.1	aaattatttcgtggattggatttcacttgactgtttacggctccattgtgtgtgctcggggtagaagttttgtataaatgtatcgccgtgttattaagtattttgctttaagttcttttctctataagaggtggaatagaataacccggttgaaangtaatgatcatacgtctgtaatgcattgtatgtcccataataggtcccattcttctaccctttcccgggagtcgatgactattcatagctattaccttgacaccaaagaagagttcgacccaatgcttTATTTCTGTCCTAGTTGATCCTGATTCGACATTagaaGTATATTGATTGTTCCCCAATAACCGAAT
GSMUA_Achr7G10190_001	GSMUA_Achr7T10190_001	CUFF.33134.1	aaattcactccatatttaataacaactagccattcaaaatgcgtttcaaaattatgagatattatcagatcagttaccatggattcccatgaaaattcttcatccaactgactaaaattacaaaaatggtggcatgcgactcaacctaaaacaatgaataaattggctctaccacctcaggccagcgaagaatctccactttgtgggaaagctcgtcttgttgcaaccacacacgattaacgacgaagaaatagaaatgaaagattcaaaactaaacaaaagggacatcaagaacaaaaaaattagggttcaagatcgtatgagatattgtcagatcagataccacgaattcccataaaaattcttcaaccatcagactggaatgacaaaaagcgctgg…
GSMUA_Achr5G18480_001	GSMUA_Achr5T18480_001	CUFF.25522.1	aaattcttggctgaggacggctgcggcgaaggccgctatgacgtctccccttttaccttcgagaaattgttcgacagggtcatgcctgccgagcgggaccgacggttggtgggcttcggtcgagcagtttcggacggtggattgacagcttccattcacgatgtcgtggttatcccttctttacagggacggggtatcggacgaaagatagttgaacgaatcacaaggattattactggtaaaggcatatatgatatctcagccttgtgttcagaaaatgagagcttgtttttgaaggcatgcggatttggagaggattgccttgggtctactacgatgatgtatacacgaactgccacgggattcctgaccaacaatcaagcaatccaacctgctggt…
GSMUA_Achr5G29730_001	GSMUA_Achr5T29730_001	CUFF.25522.1	aaattcttggctgaggacggctgcggcgaaggccgctatgacgtctccccttttaccttcgagaaattgttcgacagggtcatgcctgccgagcgggaccgacggttggtgggcttcggtcgagcagtttcggacggtggattgacagcttccattcacgatgtcgtggttatcccttctttacagggacggggtatcggacgaaagatagttgaacgaatcacaaggattattactggtaaaggcatatatgatatctcagccttgtgttcagaaaatgagagcttgtttttgaaggcatgcggatttggagaggattgccttgggtctactacgatgatgtatacacgaactgccacgggattcctgaccaacaatcaagcaatccaacctgctggt…
GSMUA_Achr9G07760_001	GSMUA_Achr9T07760_001	CUFF.40725.1	aaattgcaaacaaaaagacgaaatagaatatttatacctgtgtagaagattgtgccaatcgcttccaagagaaacctcttgctcttgcttttgcttttgatgtttattctctgagtcaccatgtagacgatcagaaaaagaaaccatggatccatcatgatgagctgccatatccatcattttctctgaaagtttgtcagccncttgtttgtttcccttcttccctagtgcatcaatcactggcataaatgttgcaggatcaaacacataacctttagcaatcattgtattgattaaactgtgcccatcatctatcctgtcttccttgcaaagttcttcaataagacttttgtacggaaaatgctccagggaaaactccttttctagagcgatttgaag…
GSMUA_Achr8G08460_001	GSMUA_Achr8T08460_001	CUFF.36427.1	aaattgccccctgatccagtctgttccccttccctctgcactacactctctagaagcgaagagcgaaggagataggaaagttgccctctcgtccaatctcgcgcttcgttcccgcaaaccctaattgtagatctggtggcgaacgacggcggagatgctttcagtactccccgccgcnnnnnnnnnnnnnnnnnnnnnnnnnnnnnnnnnnnnnnnnnnngtgcccttcttgcaaccctaaccctcgtcctttgaggcttgatcgaataaggttagggttagattatttttgcttggtattggtcgtggagatggaggagaggttgtagacataggttcgaggccagagtttgagacgccgccgccgg
GSMUA_Achr7G12570_001	GSMUA_Achr7T12570_001	CUFF.33509.1	aaattggctccattcgagcctttgcaattggattcacatccaaaaaattgatttgtctcatcatatttggaactttttgaacagaaaagctttgattcctgccagcaaccaagttagatgaatcagataccacaataggtgcaattcatcagcaggtagtagactttgttaactgacttaattttctctcactagtcgcatggaacctgatgtagcagcttatccattatatcagatatcactgttgggatcagccagacattaatccttttatgtctggaaagatgctggtcacataattttcttgatccaaggtgtttgttttgcttcagtatgttcctactccaataaaaagaacccaccctggctctctattttccttgctttctccctgcc
GSMUA_Achr7G10780_001	GSMUA_Achr7T10780_001	CUFF.33234.1	aaatttagaaagaagaagaattcaacattctacctcgttagcttgccgttttcagacataccaatctataatttaattcacaaatacaaggtttattctctagaaaggttaaaaaataacaacaataaataaccatcactacgaatgtaattaagcagcaggttttgatttcttggtattagtggtggtgtcatttgccacgcttgagcatctccttgtacctcaggatggaatctagccgctgcaggtggagctgctgccggaaccggttgatgaaatcgtccgccctcgcgtccacctccacctccnnnnnnnnnnnnnnnnnnnnnnnnnnnnnnnnnnnnnnnnnnnnngccggccgccgtacgatctcagccgcctcgaagtgatcgaacgccg…
GSMUA_Achr3G27750_001	GSMUA_Achr3T27750_001	CUFF.18128.1	aaatttagatatgctctattgtcacattgaagcacaagtttgtaacataaaaacaacctgcataatttgacatattaactagacttccagatcacatttttgtttgatagctattacagctttgacaaaaataagacaccgaacaaaggatgcaaaagaaacatatagtagcaaaagccaaaaaagttgaaatgtggattttcatagtacataaaccagtataactacatatcataaatataaccaaagattctaaccgttagaaatatcttgacttcagtctgactgtgggcaaaatatgtttcaggaaggctgaaattggtgtcatctgacagcggacaaaatacattttgggaagggagaaattggcctacaagaagtcagcaagtctcatttctc…
GSMUA_Achr11G08470_001	GSMUA_Achr11T08470_001	CUFF.8749.1	aaatttatttacaatttgttcctcttctaatatattgttggaccagctgttgaaattgggcaattgtgatgccatatgggacaccttcatgggctgtccaaatgataggatcatcaaaggctgtcgactacctaacttggaaggctatcttggcctacttcttgcccagttttggtagtataggaccaaggatgcaaattaaattattgctgtgaataaatttgtgatacccacagactatttgttgattaaagtggtccatctaggacttccaatatcatcaaactatcagagttcagaatccaaattgaatatagtgaaatcttggactgatttaataaaaaaaannnnnnnnnnggaattggatcataacaatgtaccatccatatggcatcaatt…
GSMUA_Achr10G28040_001	GSMUA_Achr10T28040_001	CUFF.7173.1	aaatttccaccctcgaatgcggtttctatgcaactctcccaccgccatcaccacccgctgttccatctcctccaccgagaccagtgcacgaccctccaccagctcaagtccatccatgcccggatcaccgttcagggcttcgcctccctccacccctctctcgcctttaccaagatcctcttctccctcaccctcctcctcatccccccttccctccctcccgccgacnnnnnnnncgcctacgccctcgccctcttccgcagcatccccagcccctcaaccttcccccacaacctcctcattagggtccacaccctcctctcctcccctatccccgccctcctcctcttcgcccacatgcgccgctcctccgtggctcccgactcccacaccttccc
GSMUA_Achr2G23100_001	GSMUA_Achr2T23100_001	CUFF.14449.1	aaatttggtgaaagaaaaactaccgtgtggaaagctctctttgacatgattttagcagcaaatgatcaaaacagtggattttgcaccggagacgcccggaccttctccccttcgtacctgaggagggaatgctggtggaggacaagatccggttgggctccacgccgccgagctgccacaaccggtgnnnnnnatgcaacccatgcacggcggtccaggtccctaccctcccggtccagtccactccggttcgttcccgggtcaggaaggttcgcccgtcggatgacccgttctcctacggcaaccagtactccaactacaagcccctggggtggaagtgcagctgcggcaaccgcctctacaacccttagttgcagaggacctcttctcnnnnnnctt…
GSMUA_Achr3G06560_001	GSMUA_Achr3T06560_001	CUFF.14449.1	aaatttggtgaaagaaaaactaccgtgtggaaagctctctttgacatgattttagcagcaaatgatcaaaacagtggattttgcaccggagacgcccggaccttctccccttcgtacctgaggagggaatgctggtggaggacaagatccggttgggctccacgccgccgagctgccacaaccggtgnnnnnnatgcaacccatgcacggcggtccaggtccctaccctcccggtccagtccactccggttcgttcccgggtcaggaaggttcgcccgtcggatgacccgttctcctacggcaaccagtactccaactacaagcccctggggtggaagtgcagctgcggcaaccgcctctacaacccttagttgcagaggacctcttctcnnnnnnctt…
GSMUA_Achr2G09850_001	GSMUA_Achr2T09850_001	CUFF.12631.1	aaatttgttggcactgcttgtggctgctttctttgtactacatttaaattcatgggctgcactttgcatctgaatgctctgcttgagaagttgcaggagaagagtaaagcaaatctggaggttgttagctttgtaggatcccaagaagtaaggatggacatgcagctttgtgagaacgtaaagggggaagcaaaggagggagctgaatcatggcccttccacatgcgnnnnnnnnnnnnnnnnnnnnnnnngggagctctttatcattccttccactgtgtgaccctgtgattattatactccacatgccatttgttctgcccattggtatggcagcagcgcgccgcagaac
GSMUA_Achr2G15110_001	GSMUA_Achr2T15110_001	CUFF.12631.1	aaatttgttggcactgcttgtggctgctttctttgtactacatttaaattcatgggctgcactttgcatctgaatgctctgcttgagaagttgcaggagaagagtaaagcaaatctggaggttgttagctttgtaggatcccaagaagtaaggatggacatgcagctttgtgagaacgtaaagggggaagcaaaggagggagctgaatcatggcccttccacatgcgnnnnnnnnnnnnnnnnnnnnnnnngggagctctttatcattccttccactgtgtgaccctgtgattattatactccacatgccatttgttctgcccattggtatggcagcagcgcgccgcagaac
GSMUA_Achr2G06570_001	GSMUA_Achr2T06570_001	CUFF.12251.1	aaattttggatgcatctaaagaagtaacaaatgtgcaagtcaatgatatttcagctgcagcacctgatgaagaggatgaaggttcaccaattagttcatctagtttgaccagtagcaatgaagaagacggtaaaacatccattgcagatgaaaagaaagcagtaaaaaatacagtggaagacaccaagactgaggttgattgctctggaccagaaaaggtcctcaagaagccggataaaattctaccatgtcctcgctgtaatagtatgggcaccaaattcttctattataacaactataatgttaaccagcctagacacttctgcaagaattgtcagagatattggactgctggaggaacaatgaggaatgtcccttttggtgctggtaggcgcaaga…
GSMUA_Achr6G15820_001	GSMUA_Achr6T15820_001	CUFF.29054.1	aaattttttcatgcttgtggaccttgatcttccctgtgagtgattaggtgactttcttgtaaatacacaaattgtatatgctgtagaatgactggcctcttccatggataatagctttgtcagtcatttgcagtaatcagtaacatctcttaatttctcctactttgtaggcttgagggtttttatttcttttagatcttagtacattatcatttgcctttgatttgagtaataattctcatctggtaacatcctttgaattaacatgtctctatttggtgcttttaccttgtattatttactaatgag
GSMUA_Achr11G08010_001	GSMUA_Achr11T08010_001	CUFF.8719.1	aacaaaaaaagggaaagaagggaaccccctttccgttgcttccccaaaccccgtttgagaaataggataaaaaggaataagaaagatcgaacattttagacgaacgaatacaagtgttcatagatgaaagctctccgacgatcccatacttcatcggcttcttcgtcctcaccatcttcgtcgtcgtcgtcgcctaagtcgtcatggacccatttgagatctcttctcgttgtcgcaccctcacctgttcccgatcgaggtagtcttaaatcaccatggtctcgacggaaacgaaaacatctattgactaggcagcaatggaacgatttcttctcaccagatggaaggctccgtggtggtggagtgaaattattaaagaaagttcgtagtggaggaatc…
GSMUA_Achr3G25730_001	GSMUA_Achr3T25730_001	CUFF.17853.1	aacaaaaatagaccacaactccatttgatgaagtagtagtagtagtcgtggaagaaggaggagaagaagagaactcgaacctctcgaagcgatggcggcgccgacgatcgcctccgcttgcttctcttctctctcccctttatctccccgcttctccaatggaagaccctcgcgaatcctcgccatggcgcccaaacagaaggtcaaccgatacgacgacaactggaagaagcaatggtacggagcgggtctcttcgcggagggaagcgaggagttgtccgtcgacgtcgtgaagaagctggagacgcgcaaggtgctatccggcgtggagaaatccgggctgctctccaaggcggaggagctcggcatcacgctctcctccatcgagaggctgggctt…
GSMUA_Achr4G10760_001	GSMUA_Achr4T10760_001	CUFF.20096.1	aacaaaacaaacgaggactatggaagaagataaggttgacttggcgaaggcggtggagaaagaggaaagcagagctgacgacgaagacgatgactgctatgtgatcgaccccgtcgccgattgcttcggcaagcttactctcggcgatccttctgacgacgtcatccttgttgccgagaagggacctgtggcactcagggatttcccgcatcccaggcatctctgtgcaaacttccccttcaactgcaccgctcatgagagctactgtagcaaggtacacttggaaccgacactacaacgcttccccatctcaattcacggccaccattcccagtctgtcttctgggtgcagtgtttctgttatgtctgcgaagtagctgctccctgctcgcggtggaa…
GSMUA_Achr4G18510_001	GSMUA_Achr4T18510_001	CUFF.21113.1	aacaaaacctcctcctccggtgcacattcgtcttctattctgcataattttttcgctgatttgttcttgttcttcacgttttgttggcgtcaagatccgtctttttctccttctttcctccgggaatctcgacaaaagctggttttttcccttccttggttctgatttcagagctaaagttggacttttggnnnctttacgagcgttacggcgctgttgtggtggctccagcggggaatcgggttttgtcgtggtggtgattgaagtgacaaggattggaattgggaatcacatccaagctttgatcttt
GSMUA_Achr1G26600_001	GSMUA_Achr1T26600_001	CUFF.3544.3	aacaaaagaaattatcttattatggataatcgtaatccattaccggttatcccagtgaaattggaatattgtttaagtaggaaatctgacaaaaactgacaccatgtttgaaaattttcattaattaaattctattggtatgaacccagattacaaactggaacttttttatttgaaactggttttttgatacctttgagaatttttcatgcaggtaggaatatacttaccttgttatgacatattccgcaattggattgaggagttcacagcctgcaatgctccaacgttgacaccttatgcccctctatttgcaggctcatttgcacgctcattggcatgtgttgcttgttcacctatcgagctagcaagaacacgtatgcaggcatataaagaatt…
GSMUA_Achr5G02020_001	GSMUA_Achr5T02020_001	CUFF.23491.1	aacaaaagaagacctctcgcaaggacagaaatcgttgccttcacttcaatttctcccaggttgttcccttctgcgagatatatatagagaaagagagagagagagagagagagggagggagagagagatctctcttttcgagtaatccctcgaactttagtgctccttccgctatagcgctacggggatcctcccgaccaatcctgagtcagccgaatcttcccccttctcgcttagattcgtttggatttttgcagatcggccaacccttgtgtcgcaatttgttttctttgtccatcttcatcgatctctcttattttttgccgagagattgcttttcgattttgttctcacttgttgatcggcttgggaagtcggagatgaaccctagaggtagat…
GSMUA_Achr8G10310_001	GSMUA_Achr8T10310_001	CUFF.36681.1	aacaaagattcgaagctgtggctgtcctccttcaaatgatgcccaccgcaggaatcctcttatccatcatctcctacgcatcccccctcgcccttcctcgtcttcacatacaaaccgctgcttcttctcctggccactcctcctcctcctcctcctccggcgcttgaagcagtagtagaagggtgagcagtccccttcgtcaccatggacttcgtctatggaccagggaagaaccacctctttgttccggggccggtcaacatccccgagccagtgattcgagcaatgaacaggaacaacgaggactaccgctcccctgccatccctgccctcacaaagacccttctcgaggacgtcaagaagatcttcaagacaacaagcggcacccccttcttgatc…
GSMUA_Achr5G15450_001	GSMUA_Achr5T15450_001	CUFF.25180.1	aacaaatgacaaaggatcacacttatctaaacctctagttctctatctctgacatgagcttggtgacaagcccccttgagtcctgcaaaagaatgaaaccatcatcaagagccaaacttaaaatatgtgatcacatatgtacctccattttccatataatacaatctaaagcaccacacaaagtgactgctacatcaaatacacnnnnnnnnnnnnnnnnnnnnnnnnnnnnnnnnnnnnnnnnnnnnnnnnnnngagagagaaaggcatgcttggctccttgcacgccacccacactagctaatcactccatggattggtctatatgtgtggcatacagggagccaggcacgacccgtttcacctgtgctctttccaaccatgatctccgctctgtat…
GSMUA_Achr2G17630_001	GSMUA_Achr2T17630_001	CUFF.13659.1	aacaaattcaagttagcaaaaaacaaaattaacttaccccacaaaaaatatagagtaaaagatcaggcatataatatcatgagctggatatcgtgatagtggattgaataagaaagataggatcataggaatatgattgatggtaaaaattttgtcccttggcaggatcatgttaatggaaattttcttttatataacccttctttttacttgctcactaaaacaaccagcattttatactccatagaagtcaacctgattaacagcacaactcgatcatgcctcaaaagaggagaaatggaaaaataggagtttgacagtcaaaaca
GSMUA_Achr3G10570_001	GSMUA_Achr3T10570_001	CUFF.15790.1	aacaaattctttccttaaatagattcatttccaatctagtataggaagttgaatttatctttccttttcttggcatatcttccttcatataagtcagttcatttcttttgtaggatacttttgaacgaactaaattgctgaaattttgttgtagaatggatttttaatagaatgacaattagatatttcagatattaccaaatgaatgttcgttgtacatctcaaccatctttgttaccaggataactaattacagataagaattgtggatttattcagnnnnnnnnnnnnnnnnnnnnnnnnnnnnnnnnnnnnnnnnnnnnattcccagaagttgtttttcattttgagaactcacttttgctgaatgtatatcctcatgattatcttttcgagaat…
GSMUA_Achr6G02540_001	GSMUA_Achr6T02540_001	CUFF.27297.1	aacaacagaataccatattatttataagaacaatataaacaatgaatgtggtctccttcaaacagattagataagcacaagatataacaccaaaactgcagatacaagactaattctctcgattagcaataaactagcaccaatatctttgaccgtaagaatgggagatgaattggtattaaaaatcatatttttgaacaatatagaacaaatgaccttttcgtgattgctttaccaaatatatctacttttctatgaagcagcatgaactacagttttcatcctctttccttcacttatataacatagcagtctagctagagagacgtatattacaaacgtgaatgaagtacctaaatnnnnnnnnnnnnnnnnnnnnnnnnngaaaactaaaggcca…
GSMUA_Achr3G23750_001	GSMUA_Achr3T23750_001	CUFF.17579.1	aacaaccagtttcccgttgaagctttcaagagtgtaatgatcacttttgtgggcttaactaccaccttacatttctcagggactatttccttctttaattttgctatggcacatcaataattctttccctgaatatcatgaaatttgatgtccacatacattggacnnnnnnnnnnnnnnnnnnnnnnnnnnnnnnntaacaatggtacaaaatcacgacagaattctgaataagaaatataacgacaaggcttcttgactgaaacacaaaaagatagcaataagatacaaacctaacatattgattcacattaattcaccaatcataatccgtttatttggtgaacgaagcacaagaaataagatttcaatggaaaagaacaagatagcaatctaagg…
GSMUA_Achr4G09900_001	GSMUA_Achr4T09900_001	CUFF.19943.1	aacaacctaatcagaagaaaatgttggtgcaaataccttggttccttttcttcttgcccttggtctaagaactcagtgcttgtagaaaagttgcattgatgttaagccatacaacatgttgctgagtggtctttctatttttattacagaccagggttctgcaaaaggcatagctatacttttgaataattaagtgcaatttgaattggatacgcagcagggcatgataattctacagctgatgttgtcttgtccaattcaacacattttgtcctggtataaatccagttgatctacatctagattctagctgttgtctgttatatatgatatatatgtgttttcttttgatccatcagactgcatcaatactttttgctttttcaatttgttcctaac…
GSMUA_Achr4G08950_001	GSMUA_Achr4T08950_001	CUFF.20398.1	aacaacggcgtggtgtactggaagaagtcgtggaagacttacggtgtctgctctcccatgaacgagaccgagtacttccaagcggcactggacctcagagcgaaggttgatgtgctctcgctcttagacaagaaaggtattaagccgtcgttgttgtacatacacggtgcttccgacatcgagaaagccatcgcggaggggatcggagcaacgcctgtgataaggtgcagcaagggactgctgggactgttccaactgtacgagatctacatatgcgtggctaaggatgggaagacgatcatcgagtgcccggagaagccgcggttcacgtgttccgaggagattcttttcacccctttcgataccaacaaactccacaacgtgccgccggcggaactc…
GSMUA_Achr6G19870_001	GSMUA_Achr6T19870_001	CUFF.29487.1	aacaactccaaattccctttccacttgcctcataaggagcggtttggagtcattcctcatcacttgaggagttgaagcaactcaagttccttagcaagagcagcatacataccgtgcatgtctcagctttcaggaaatattgcattgatagtatagaagcaaaccagtttgttagacgtgaaagcaagatgtttcagcatcaacctcatcaaggccacaataacctcctttctcctaggacgacatttccttcagaaaggcaattgtttctgcaaagaggaaatactacaggagagccaggactggttctttcaactgatgccaagcctagacttaaatggaaccctgagctccatgagagatttgtggaggcggtgaatcaacttggtggagcagaca…
GSMUA_Achr4G23830_001	GSMUA_Achr4T23830_001	CUFF.21887.1	aacaactgagcagatagtcccaaatcccacaaaggattgaaattctcagagccagagttgtcaggttgatctaaaagccctaattctaggacttggtaggcagcagattacagtcccaggccttgaagaggccaaagcaacatttaaagcccttctacaatgctgaagtgaatacttcctgacaaccaaacaggcatttatcatttaccagcaacctactgggcctcgtnnnnnnnngttacaaaatcaatctcactgcatcagaatatctcaggtagctaaaagagacaacccctttcaggtcacacaactaacctcagtatccctccgaaccattggcagctaaacacatctctatattcttcccatccatggccgtaaacaaatgggcaggtaccc…
GSMUA_Achr3G19740_001	GSMUA_Achr3T19740_001	CUFF.17024.1	aacaagatagacattggtatctctcaatcatagtcccataacctcttttaattttgtttttaagatgtgacttacattgtgttttgtacctttatgtcgtggctgaggtgtcggcatggttgggttcgtcccnnnnnnnnnnnnnnnnnnnnnnggcctctgagctggagcgtgttaacccgaggtttggttgagtgggggtagaccttgttctcttaggtggaggctgaaggtcactcatttagttgtccgttgggtgcttgcacacaggtcataatcgggagggggattttcgacccgacccctccgctgcttaagctagcaagaattggagatgagagagttggagtgtgtgtgtgtgtgtgtgtatatttgaggtccgaccccaatgctattctt…
GSMUA_Achr4G06640_001	GSMUA_Achr4T06640_001	CUFF.19558.1	aacaagcgatcaataggtctgacaacagaaaacaaatacatgaatctgcttcttatcagtacctcgacctcggcatcgaatcgaagctcaatgctgcagtgnnnnnnnacgagatcgcccaccacctgcggacaagctcagcggttaaggttttggcttgagaaccggtaagatcaacactgaagactcgaaggatgaagcaaattgcatggttttaacacatgacgtccccacactccatttctagcttctggcgctcagcacctcatggatcgatctgatgactcccatgcaataaacctctgcgtgattcgaagcccactcgccacttaagaaggtggttcagaagaaccgagaaggtgagggcgagaagaccatggaacatggat
GSMUA_Achr10G03550_001	GSMUA_Achr10T03550_001	CUFF.4139.1	aacaaGCTGCAGCGTTACAAAGCGACCGCTCACCGAACCGAGCAAaacagcccaaaacaGCTCCGTTTTC
GSMUA_Achr3G04750_001	GSMUA_Achr3T04750_001	CUFF.15074.1	aacaaggataccagagtccttctatgagctattttggtggtaatccccaaaaagctaaaagattatcctttgaacaaaaacagtgcacagtattacatattaggtgaaaaagaaatcacaattttatctagtactatcactagactgccacagttacagatggattatgacagaagtaatacttcattgatta
GSMUA_Achr1G23090_001	GSMUA_Achr1T23090_001	CUFF.3000.1	aacaaggatgacactgatgcagaaaggaagctccaggaagttcacgggcatatgaggtcctgaaagacgaggataaacgaagactataggaccaggtcagtcccaatgttgaataagctgcttcaggtggtgaccctggtgggccatttgatgctggaaatgctgaagacgaattcagcatgaatgatttctttagcaacatgttcagatatgatgactatggatgacaagatgtcaaggtttctcttgaaatatcattcatggaagcagttcaaggatgcacaaaaacaattacatttcaagctcctgtaaactgtagagcttgtggtggaagtggtgtccctcctggaactagacctgaaacttgttggcgctgcagaggctcgggaatgatttaaa…
GSMUA_Achr6G01090_001	GSMUA_Achr6T01090_001	CUFF.27116.1	aacaagtcttgctcattaatttagaacattcttttggaaatggaaacagaaatgaagtttgaagctatcctggcttaattttttgttgattttatctctcatattgtgactaaatcatttccagcatcatccctagttttcttatgtcaatggctattttatagtgttcctatttttgcttggtgttgtattcatattcttttcttcaccaatcttttaatgaagtaatgagatgatctcttgtgcaagtgaagtttttg
GSMUA_Achr11G06510_001	GSMUA_Achr11T06510_001	CUFF.8510.1	aacaatataaagtacacaaaagttgcttttagatagtaattaactagggagagtgagtttaggatgccttgggttcatgaacatgtagatcttattgcaggtacactagtacctgaaagaaagatctttcaaaaccttgaacccccatccctaaacnnnnnnnnnnnnnnnnnnnnnnnnnnnnnnaaaagacttaaattacgatagaattcagaaactgctcgacaagatcttgccacttaggactgtccaaatggtgcgtcccttggcctcatggattgaggttgagagaaaggaacactgtggtactttgatttgatagtcagaactcaaaacatcaatgaatgattggtgatggaggacaccataccaaagcatactcatgcacaacagataaga…
GSMUA_Achr11G07210_001	GSMUA_Achr11T07210_001	CUFF.8596.1	aacaatcgtaattgcttttataaactcaaatcaaattttcaattcaatatgatctgttggtacagatcattctttggtaattgccattttaatgatctgttggtacagatcatgatctgttggtccagatcattcatatcatgaaatattgctatttcaattcaattttaagtcctattttaattcaatgttgcttttataacattcataattgctttctgatttgttggtgcagtatcccgagctcaaaccgccttcttctccgtctccatcaaagcctcaaagttgaagctgtgatgttgcttgcaactcggtacacattctttgccttcagtaggcttttttctgggtggattaaaaggatgtctttttgctgatgtgagtagaagcatattcatg…
GSMUA_Achr6G26420_001	GSMUA_Achr6T26420_001	CUFF.30319.1	aacaatgttattggactgtaacgaagtggttctaaacacgtacaacaatcccgaaagctacagagaacagatcgacgtccagatatattagatcatccgaggcatctacaatggaagggggaagaaggaaggcattggagatcgaagacataccaccggagcttcggcgaggcatggtgacgattcgagacggcagccgaagagccggagac
GSMUA_Achr6G07910_001	GSMUA_Achr6T07910_001	CUFF.28027.1	aacaattaaaaaagctattttggagaaaggaacttgctatctaaaatggaagtatattgcaggtaacctctctcatggaagagaacaacatgcacaacgaaatgcaccaaaatgtaaggaaagaacttgaagctgctatagcccaattggacgaaagactaagcgaaaagaagtctgaactggaacaaaggcttagacatgctggagaacaggtggaacttcatagaaaggacgtggaggaatttgcagcaagaaacttggagttaaattcattaaatgaatctttaatcaaggattcagagttaaaacttgagcaagctgctgcaagcatcttgcaaaaggagtctgaaactaaggaattgcttgacaaattaaaatatcttgaggaccaatcaacat…
GSMUA_Achr1G11160_001	GSMUA_Achr1T11160_001	CUFF.1488.1	aacaattagtgacttttctttcatgattttgttttattgcttctttcaatgttcatggattgtaatagcttaattaacatcatacttaagtttatcatggcatgccttatatttgttatattcaacaaatgcttactagttgatggactttgatgcctcttgctggtagataattatggtaagatttgtgtgaacgattgtccaaccaaaccaatcttagtcaaatagaaaccattcgtatagccatttgcttactttcaagcttg
GSMUA_Achr7G11390_001	GSMUA_Achr7T11390_001	CUFF.33355.1	aacaattttagttctttgaagagcgggcgtcggattgctggctatgtcttcgtcgagggcgataaaggggagcggcgggaaggagaaaggggccgccgtgccggacgtgaagaagaaggtggttggacctggtaaatcgatctcggtcgtcaagcagaaacccgtcaacgttgtttctaagctggaggggaaaaaagtaacaagttcatcgaaaactgtcacgaagacaaccagacggaaagctgagaagaaagtctatgctttgcctggtcagaagtatgacatccccgaagagagggaacctctgaggatattctatgaatccttatcaaagcaaattccgtcaagcgaaatggcagaattttggatgatggaacatggtttgctatctcctgaaag…
GSMUA_Achr7G00610_001	GSMUA_Achr7T00610_001	CUFF.31782.1	aacacaataataagtcttccacaaacaatgtgaaaattttcaatggagattatctttcagcatgactctctggtgtccaaagtaaattatacaaattagcaagtcacatgacctgaccagactttaccagt
GSMUA_Achr7G07870_001	GSMUA_Achr7T07870_001	CUFF.32841.1	aacacacaattttatttacataattcttgatgcataacagatgtgcaaatattgattacaatcagaatataaatgtgtcgctaacttgatcaaccatcttcattgaagactatgtatctcatcatttcctaaagggtcttaatcatcaaggactagtattagttaaaattgttagtagtacatcatctcagcaattaaatcaaggttgcatgatgaaattcaggttgcattaatatataacttaactaatctaatagtaatttccaagataaagtttggcaggattcaaatgcaaatcctggtaagaaagcactattgatggtggttccaatggagattcataattgtgcgtattttctctttggttcataaatttactaggactcatcaaagcatatg…
GSMUA_Achr7G09390_001	GSMUA_Achr7T09390_001	CUFF.33054.1	aacacattcgagaaaccaactcggaaaccaaattgtgacataatgagcaacatcgatcacagtttgagcccaaaccgtgaataggaacgttaggaaacaagaggaacacacctctgaaaccacaggattgagacgagcaaaccgattcaagaaaccccatcaagaactcgaagcaagcccggaaaccatcggcggaaaagcattcaagaaatcaagtcgaatcgagtcaagatcagagaagaagcatgggatcgagcgcattgcctagtctcttccggctgcgcgtgcgcccttccgctcttcctccggctgctcgctctttcattgcacggcacaaacaaatccaattg
GSMUA_Achr8G08280_001	GSMUA_Achr8T08280_001	CUFF.36410.1	aacacccgcaggctgagacctactggggcaatgttaatcccatcggtatctcttcaatctcttctgtctcggtctcatggggggataaagcagcagtggtgctttctcaacttgtttcgctctctgcgtatggttctgacaggtgtaaggagctgctacgacgaaggcaagcgaactgctgagaccttgaccatggactaccaccgtggtgctcaagtcgaggtcaccaatctctctctctctctctctctaatcaacacgatacatacatatcattatgacaggtgaggattgctcggatatttaacacatacgggcctcgcatgtcaatagatgatggc
GSMUA_Achr11G11720_001	GSMUA_Achr11T11720_001	CUFF.9163.1	aacacccggaatgggaaatcaagaatggttgtgtgttctttcaaaaggcaaaagaatctcaaccttgcaaagaaatacccgcgctgcaactgatcaaccagacattgagttatgccagagagttggagcgcatcgtttaaatgaagtccgtggtggcaatttatagcgtcctaaaacactccagctttagtcgcatggcttcttcaaccacagacatttttgctacgttgtttcttccatttgagccaacgttgcttcgcatcatctctggcaattggtaagaagattgatcggattttgactccaaaaccactttttattgtgtttcttttgaacaatgtgatgcagatctctgaatagcttttcattattttattgtgtccatcggaactagaaaac…
GSMUA_Achr5G13040_001	GSMUA_Achr5T13040_001	CUFF.24878.1	aacacctccatcagtgtcttcgcttgttctttgttcgtcttctttctctgccattgacaacattcagtgctatgcgcagaaccatagagtactgcgacttgagacttgtgctggttcaattcgttgaagagaccgctctcttcttgtgtctcatggtcaagtggctgctccttccctcctacggctggtggcctgctgctgctatttcctcctctttggaagacagcaccgtcgccgaggccaaagctcgtcactgcgccgcg
GSMUA_Achr6G33040_001	GSMUA_Achr6T33040_001	CUFF.31238.1	aacactctatctgtaacctaaacttcaactaaagtcatacccaagaagcaaagaagcaagcaatcataccatgctgtcttgcaattacactcaactggaactcaacttcaaatcatacccaaagttgagtcttgccattagacacaacttgaactcttaaatgactaaatcctaaattcaaaacggcatttaactctagatgagtcacccttgtgatattgttgttaaatctgaactcttaagattctatgctctattggtcccatgcttcacccttttgaacccattagccatttgaataaatctcatgtcatgaatatgatttatcttaaactgttttatccttcacatgcatcctccagtcaacacacaccattattattacttatgatcaactag…
GSMUA_Achr10G27130_001	GSMUA_Achr10T27130_001	CUFF.7049.1	aacactgctttgctttcgtctctccccgctccatctccctcgtttccacagctttcataccaagttttcctttgttttaggtaatggctgctgtcgaggtggaaacagtccccgcagaacaggaagctcctgcccatgacgtagaggaggtggtggtcaaggaagagaccccagctgccgttgctgatgaagccaaagtagaagtggaagcagcccaacccgccatcgaagtggtggaatccgaggagaaacctgcagaagaggagaaagcagaagaagtcgtagttgccgaggaggtcacagaggaaaccaagccagacacagaactggcagcacctgatgcaactccagaagaaaccacagctccagctactgaggagacagtggagtctcctgaag…
GSMUA_Achr11G24460_001	GSMUA_Achr11T24460_001	CUFF.11102.1	aacacttctatcgattgtaatgactaattcattcaaaactcacatatctgtatcttctgccaactcttgctttgtgaaccagtgttaagatgacagtaaacctttnnnnnnnnnnnnnnnnnnnnnnnnnnnnnnnnnnnnnnnnntggcttgtagggattgctaattgaggctcagtaaagatggtctagcttgaggggattgctaatgactctgcaaaggaatcccttacaccatgcagctaaaccatttggaaatcacaatgactgtctcaccagcagatcaagtggtgacatagagattggtctaatttcctttggtaccatttactctttaacatctctttctgcgtaaaagagagatcaaatctatctgccaatgtgctttcatcacaagcac…
GSMUA_Achr4G26450_001	GSMUA_Achr4T26450_001	CUFF.22281.1	aacagaaaacagactagaattacgacaatgtggcacaatcgaaaaagagaactcaatcatctgcagataactgatgcttctgcttcgtgattatggcttgcaacttgtcaatctnnnnnnnnnnnnnnnnnnnnnnngcacttacagaatcctcctgggcactgcataattgcaacttgatcttagatccaaacttcttgggaacactgctccaaccactccttccctgccctagcttcttgatttcttgcttcatacttgtgnnnnnnnnnnnnnnctcagacactctcagcctcatattatccatgcccaccttcagatccttgttctccctaacagcagtcatccaccctccagcttcacctgaacaagcaattccactcctaagtggttgcgagc…
GSMUA_Achr1G15520_001	GSMUA_Achr1T15520_001	CUFF.2050.1	aacagaagaggaagctaaaaacctcccaatcaagatggaggattcttcggagtagtcgatgaactattattagcagtgatcatcacaggtgcatgcatcacatcagcttaacatgtcatcagcctttaaatatcatcatacaatgaagcttgatgtgaaattttgtggacagttagtgctgtgcatccttttaaggcattctatggcagtgacatctgatgacttataccaagaccagtatcatattgttggcttcatgtcaccccttgctttgtg
GSMUA_Achr9G05220_001	GSMUA_Achr9T05220_001	CUFF.40384.1	aacagaatgaacaaacaagataataaaaggcaagaaaaattgttgaaagaacttgaaacaaggtgaggaattataaatcacttctgtaaagcagaaacttgtcttgcacaataacttcaagtgcatttcccactcaaacttcagtgaaactatttaatgcatgagagcaacgaatattgcaacagccaataattttgaacaagttagatcacaaaaattgcccagaatcaattagatgtgttaccccatgatattataaactagaactttgacctagacagaataacatcagtgtattgtcagattctgtcaggaatgattagaaaatgtgaatcttaggtgccaattta
GSMUA_Achr8G24630_001	GSMUA_Achr8T24630_001	CUFF.38489.1	aacagaccagagttatattaactagtgcagcttatgtttacttgaagcaaacagatgtcctaaaatacacccgaaaccttacccccgcaagtcgggccattttgctctcaggtcctacagagctttatcagcagatgctagccaaggctctcgcccactactacgaggctaaactgctgttgctagatgtgactgagttctcaatcaagattcagaacaaatgtgggggttgcaacaaagatatgtttgttaagagatcaatgtcagaagcaacattggggaggctttctggtatacttggatctttgtcaaccattctccgcatggaagaatctgaaggtactgagatgagaatatttgctgtcaccaaagattctatcagtttgcatgagctagctt…
GSMUA_Achr9G05410_001	GSMUA_Achr9T05410_001	CUFF.38489.1	aacagaccagagttatattaactagtgcagcttatgtttacttgaagcaaacagatgtcctaaaatacacccgaaaccttacccccgcaagtcgggccattttgctctcaggtcctacagagctttatcagcagatgctagccaaggctctcgcccactactacgaggctaaactgctgttgctagatgtgactgagttctcaatcaagattcagaacaaatgtgggggttgcaacaaagatatgtttgttaagagatcaatgtcagaagcaacattggggaggctttctggtatacttggatctttgtcaaccattctccgcatggaagaatctgaaggtactgagatgagaatatttgctgtcaccaaagattctatcagtttgcatgagctagctt…
GSMUA_Achr6G01290_001	GSMUA_Achr6T01290_001	CUFF.27147.1	aacagagagagagagagagagagagagagcatatggactgactgatcactcgtgtcttcttcatgaccttttatgttacttcgactggcaacagatggcaactaaggaaactggtgaatctggtcacagatgctaaagccattaaatttgcagcttcttgtcctcttttactttgaccgcctccattgctcatctaaaaacagggtgagattctacatggatattgatcatgaagtgggtgattgtttctgaagctgcaagcaaatttagctcacagaaagccaagttggtgagaggtggtgtctcatgaactgttgacatctctgagagtagtgtgtgttctgaagcatcaactctactagagtgcttcaatggatggcagaagaaagagacatagca…
GSMUA_Achr6G33520_001	GSMUA_Achr6T33520_001	CUFF.31305.1	aacagagagtcgtcgacaaggtggccgacgatcttgatctcgatcgcttcgtcgagattcctagcccaaaaaccctgggcatggatcaggtgctcgaggagctccaacgacatgcaacagacgacggcgtgagcatcatcggagnnnnnnnnnnnggtggggtgggcaagacggcactgttgagaagattcaacaatgatttcccaaagacccatacgggtcttgacgtggttatcttgctcgagttttcgatagattataaagtggaggagatccagaggtctctataccgccgactgaacttgccatggcaagatggtgaggcgcagagggacagagcagcccacatatttcgcgtgctaagtaagttggactttgtactgctactcgataatttat…
GSMUA_Achr10G08130_001	GSMUA_Achr10T08130_001	CUFF.4653.1	aacagagtgattatagattgatatctttttggtttcaattaactgtgacagaagaatggaagccagaactctatcaatctttgccactctattgatcatattagctgatgcaagtgccatactcgaggttgatagcttgatggatcaaggaaacatggcctataacatgaatggcaaatcaaacccttgcagctcatgcttggaggcttcaagacatgctcagaaatctctggatgacctaatcttgttcagtgacatcagatcactctcatctgaagcttgccatattttgccttctcaacttaagaatcagtgtttggacaagtcacaagcatatatagatcaggctcagttctttctccaacacctcttccatgaaggtagtctttgcaacaacac…
GSMUA_Achr10G19990_001	GSMUA_Achr10T19990_001	CUFF.6171.1	aacagagtttgcaatctttgacttctcagggacatccacagatggatcggcttggttgcccgattgaaatggaacccaagacgctcaacgaaggagaactgagcaatgcccgggaagcagcagttgaaataatccaaaccaaggtcgcaaaggaagcttcgactatcttcacccagggcaagaaggctgcgaagacagcagagcaaatgaggaaggagatcgaaaagagagaccaactcgagaagctcgtgggagaaggcgagggaagtggagttcgcagtggatcatgggatcttccttgcactgatgatgagatttccgatggcatcacatcaacggagcctctctcgtctccgttttgaactgtaatttcccaatcacaagatcttacagtccacg…
GSMUA_Achr6G30410_001	GSMUA_Achr6T30410_001	CUFF.30867.1	aacagatatcagagaagcatggagaagaggagccaccgccaactgcgcctccactctctctcctcttcttcttctcctgttcatcctactttagcgttttagtatcatgaacagagcctaccggtttgtagcagaagaagaatggctcttctgtcgcttttggatcatctctactgccaagaagacaacttggagttagaagatgagcgaatagagtcggtgctgccacttgcagacgaccgtgagaccgagcgctacgtcctcttggcg
GSMUA_Achr11G06760_001	GSMUA_Achr11T06760_001	CUFF.8523.1	aacagcagctcttcaatggaggatccactgattcactcatcgccacctgctctacgaactcctctcaccaagagtctaactgttgctgctggtgtattgagagtgtcgacaggtcctgatgcgacaaactgaagcaaccatggcgnnnnnccaaatcccatcacatcagtagaaccccttgtgagaatatattagggttaccagtggaaggagaagaatgcaaggaaggatgggaaagctaggagactgtgnnnnnnnnnnnnnnnnnnnnnnnnnnnnnnnnnnnnnnnnnnnnctgcaagccaaggaaacacacctggttttagaattcaagtagctggcaaatcccattgaccaaccaggcaacagttccatcacaggatgagagacttgggtttt…
GSMUA_Achr6G29640_001	GSMUA_Achr6T29640_001	CUFF.30745.1	aacagcttacacaactccttacacatccgagtaacgtcgataacttcaaaaatcattttcatgaaataactctccatcgagtggagacgattatcaaagctatccctatctataaaatgtaaaattttaattatcctaaactcagcaatactcttctctacatcattgatttaaacaatggagagactttgtcagatacatccaatgtaattttatccaaactacttggaattggacttacgacaaactcagacccaaaccaagttgacttcatgactcatgttgaacnnnnnnnnnnnnnnnnnnnnnnnnggagtcattaaaattctgaatgcagatcaaattagaaaacagaagtatattaataaggatcagaacaataccattaccatctaatca…
GSMUA_Achr6G29660_001	GSMUA_Achr6T29660_001	CUFF.30759.1	aacagcttcttcttcctcgccattccattcccgatcgagccgttcaggcttctcagctacaaaaccttggagagagagagagagagagagagagagaaacgatcctgtgacatgggacaagccttccgtaagctcttcgaccgattcttcagccccgtggaaatgagggttgtgatgttaggattggatgcagctggtaagacgactatcctgtacaaattgcacattggagaagttttatcaacagttccaactatcggtttcaatgtagagaaggttcagtacaaaaatgtggtatttacagtttgggatgttggtggacaagaaaaattaagacccttatggaggcattacttcagcaatactgatgcactgatctatgttgtggattccctagac…
GSMUA_Achr2G19400_001	GSMUA_Achr2T19400_001	CUFF.13928.1	aacaggaaagctggctgtttgtaacaagactttcttttcatattcatgtgtgtttatttgtttgttgggttggtgtcaaaactgtggagtatgaagaaagctagtagatgtaacttcagattggatccgaggtcgggagcctacttttccttaacctactgcaatcatatttgtctgagtcacacaaagaagttgatgtaaaccaaaacttgtgttctatctgatgtcaatggtcagtacatattgtttttgcttatatcatttgtcagttgtgccacttgttgcagggcctcatttgctgaattcctttgttgatggaacagggcatggctacctttcacagcccaggtaataaggtaacatcgacaggtattattccctcacattcattgcctctga…
GSMUA_Achr8G09430_001	GSMUA_Achr8T09430_001	CUFF.36572.1	aacagggtaagaaactccttcccaccaaccagaactaagtctttaccaattttacataatttgatcttcatgagaatgaaactagttcaaccttgtccaaggaaggtccagaatgttcatactaccaaagttatatcagaa
GSMUA_Achr3G09860_001	GSMUA_Achr3T09860_001	CUFF.15705.1	aacagtatatgtgggtaaatggtacatattcactgtttcaggatctatatattccacataacacataaaagatctcaaagctatgactggcaattgagaagctattagaacactaaacatgcctatcacaacatatgataacacaagaagtaaacaaaatcaaaaattc
GSMUA_Achr4G00150_001	GSMUA_Achr4T00150_001	CUFF.18736.1	aacagtgtatgctgaaaacctcaaccccgaagaagtcttcattaatcgttaggaggagtcgctacgatccatgtgttgttctaattccagccatgcgtcgttggcttctgtcgcatttactctactgcggtctttgcgtggtcaggtgaaggacgaccatggcgtccgacgatggaagagggtcgcactgaagctggaggaccacgtgaacgttcccgtcttccccgcgggcttagagacctacgacgactacatacgtggttacatctccgacattgcagtggcggagttctcacagagcagaccgctctgggatctccacatcctcaagtacccaaccaagagtgcagcagggaccatggtgttccggatccaccacgcactgggcgatggcttctc…
GSMUA_Achr6G11420_001	GSMUA_Achr6T11420_001	CUFF.28491.1	aacagtgtatgttatttgtaggaaatttattaaggcaaaattcccatcgagtattcattgatgttgctaccgctgttaactttgatgccacagcaatcaagtgaacagggtcttgttagacgttcatctactaaatcggatatacaaaaccaaggagttggaaatagttgatttttttatatattttattgcgtcaatgcaacattcatatacatgggtgcagtcaaaggacaatgtggtaaagcgttatttggctttggccttcagatatgacaatggtatcctccaaacctttcgacaaagaagaaaggataactacactggacagttcaaacttatcacatggcttgcttacaccataacaaaaccatctccattcatgtttaatgatggacgttt…
GSMUA_Achr6G20610_001	GSMUA_Achr6T20610_001	CUFF.29575.1	aacagttctaggcatacattgttgaatttcttaggttgagcagattcatatatacctatagttttaagtcaaatataataaaatgaatcacaagattacaatccacattaaagatatttggtaaaataaaaattcaaatccatgacaaagataaagcaaaagaaaagaagggaaaagaaataagcaagggacaccaaactataaaagaaaaaagtacaatcttccacatttacctaaacagcttaaatcatcaaaatattgggaagatgcagtagtactcaatagatccaccagagggaaataactgcagctgcaaatacaatacctccctcatacgtgcattttaagttcactgcagcagtggctccactagaatctgaagtgcctgaagggctttca…
GSMUA_Achr1G05410_001	GSMUA_Achr1T05410_001	CUFF.713.1	aacagttggagcttctttacattggattgtattttcttatttggggtgaagcttccaatgttcggtttatgcctgaatgtctgtgttatatcttccaccatatggcagatgagctctatggaactataattggcaatgtcaagtctgctagtggaggtgtttttgaacctgcatataaaggtgaaaggtcatttttgcgggatattgtgactcccatctacaacgtcctgcttaaggaagtccaaaggagcaaaagcagtactcttagccattcacgatggagaaactatgatgatctgaatgaatatttttggtccaaagattgctttgataaattgggatggccaatggatactcgcgcggactttttcatggattcagtgtccatacacccaaaaa…
GSMUA_Achr7G09520_001	GSMUA_Achr7T09520_001	CUFF.33065.1	aacataaccaaatggtcaatatgccgtaccagcaaaattagaggactggaagacaaataagtacatggattctcttcacccaatcatcacgccagtagtagatgggtactttttcatcaggatagcatcaacaaaacatataggattggctatagccctaaatgatttaccccaaacaattccaattgcagcagcgatcagattttagtcaaatagccctaatatccaccagcaagaaaggattcacgagatgcctaaataaagaacaag
GSMUA_Achr7G10670_001	GSMUA_Achr7T10670_001	CUFF.33209.1	aacatatccaagagcttccacaagtagttgagatgaaataagaatgcgtgaatttatatatcaccacggagaaccaaaaaatatttgaggttctgaaattgnnnnnnnnnnnnnnnnnnnnttttgagacaaaccatgactgtatgacaagcataaatttcatctgcaatcataatagaaactacatacaatttgatttgcgatcataataggagctatttcnnnnnnnnnnnnnnnnnnnnnnnnnntatcatacaaggaatcaggcaaaatgtttccctaaaggattatgaccttgctctcatcgaacacaatgattgtataagttgttacaaatttctacttgaaagactccacagccaacattctagcaaacaatttatgaaatgaaaaccataa…
GSMUA_Achr11G10910_001	GSMUA_Achr11T10910_001	CUFF.9062.1	aacatatggctcagttctggcgaccgggctcggagcgaccccgagcgacgctagttgacgatgaagagggcggcgtccttttcgtctccgcgcctcctccctcctcatcctccgggttcggacactcgagcttggagaggcagcggcagaggctgccggtgttcaagtaccgggatgccatcctttacctggtggagaatcacgctactacgattatcgttggtgagaccggcagcgggaagaccacccagataccccagaggcaggttgggctgaaggtggtcgtgttgtagcttgcacacaacctaggcgattggctgttcagtcagtcgcatcacgggtagctgaggagatgggtgtcaaaattggagaagaagttggttatactatacgatttga…
GSMUA_Achr8G24800_001	GSMUA_Achr8T24800_001	CUFF.38524.1	aacatatgtagcaaaccaaaactttgttctcattttcatggcaataattaaaatacccatcattcatatttgaagctagccactatttggtagaaactccaacaacatttcgccccaacatctactgctgtgaataataaatcctcaccagctatgactcatttcaagtgatagagcattgtttatttgcatgtatttaactagtatttgtttttttaacttatgatatatgatctgaatgttactagatatagtttatatgtcagattgctaagagtttgagattagatctattccttctttatctattgttgtttgtatacgtgtatggattaagttttctttttcctggaaat
GSMUA_Achr8G01980_001	GSMUA_Achr8T01980_001	CUFF.35611.1	aacatattggacggtggcaaagatcttcccttccctgatggtcttctaattaatggccaaggatcgaatggaagcgcatttactgtcgatcaaggtaagacgtataggtttcgagtatcgaacgtgggggtggcaacatcactgaacataaggattcaagggcatgcattgctgttggtggaggtggaaggatctcacaccctccaaaacacctattcttcgctcgacatccacctcggccagtcttactccttcctcgtcacggctgatcagccacccatg
GSMUA_Achr4G17370_001	GSMUA_Achr4T17370_001	CUFF.20980.1	aacatatttgtaccatatttctcaaaaggaaaaaaaaaaggtttaaatttgaggaagtcagtgaaaccaagttcaaacaaactatgaaactaatcaagcatgtcaaaagatctgtacgtctgtctatatgctaggaatgtgatctagggtttataattgccaacagaaaaataagataatttttactccggaagtggaggaagaaacttaatgatcgacacaaaatccaagctctttggagacaaagcaagacgcaagtcccgggatcacctcgacaaacagagggcgaaggttcttgaccgcgaggcgcagcttgtagtaatcggattcccggaactcagcggcgttcagcttcctcttcttgctcctggcctcgggcgcctccgccnnnnnnnnnnn…
GSMUA_Achr3G24460_001	GSMUA_Achr3T24460_001	CUFF.17674.1	aacatcaatgacaaacaaaaaaaaaaacaaatgaaaacaagcagaacaatcaataataataatgcatcgatctcagcaaccaccaaagtgtcatcatatctacaggctcacaccagactcccatcataatttatatatcaccaccatcgccatcaatattactgaaacaaaaaccctaacgacgacccgtgaaccgagaccacgcagcagatccctcaatggcggagggatcccaggaggagggcgacggaggatgcgagcagggcgatggctagc
GSMUA_Achr9G04000_001	GSMUA_Achr9T04000_001	CUFF.40318.1	aacatcgaaccaactgataatagaattgactttttcttctttctttcacgttagtaaaacgctgaattatattacttgtgtagaaaagcgtgatagaattactggttcagctcagccaaaaatgagaaaagtgacgtactaccaaattgacagggatgcatgcaattattagtgctgcagaggcttgcagaacagcaaatgcaatgtcccaaaatttggtgcttctccaccaggaatttat
GSMUA_Achr4G11290_001	GSMUA_Achr4T11290_001	CUFF.20166.1	aacatgtctttgacaagttatgtctcctttctggatttggtatctaaatctgactttaatgacagtcaagttacattttctggttccatgtacagtatctgcatctttggttgagttcgatggatcgactactatctaaaggaat
GSMUA_Achr9G09720_001	GSMUA_Achr9T09720_001	CUFF.40983.1	aacatgtggctgagtgagaccgatggcttcccatcaaccaaatcacccaaccctatcgtcttcctcttgcttgcagataagaaggatgtgaatcgacctgtttccaggcgtccttggagggaagaagctgcactcctgcccccatggcctccaccactctctcaaccgctgccgccccatctcagctctcttccggtaaaaatggcatcttttcgccatcccgagctcttctgagcaggcccgccagagggctgggcttggggaaggagaggagcgggaagatcacctgtcaggcgacgagcatccccgccgacagggtgccggacatgggaaagaggcagctgttgaaccttcttcttcttggaaccttgtcgctgcccaccgcgggcatgctgattc…
GSMUA_Achr6G09000_001	GSMUA_Achr6T09000_001	CUFF.28174.1	aacattattctttataagaaactgggaaataccaaaagcaagcagcaatagtggccaacgagcagcagatgtagtcagtgattaacacctcctccacattcaatttcttatctcttcctcgtcgtcaagatctagcataattccaacaattactctgctggcaatgaaagggttatctatagatgaagttggggttaggatatgaaaatcctgatcctaatcagttgggatgagatcagaattagccaagtaaatgttaaaagacaatcatccttttcgaattattttgctatctccagtggtaaaattcac
GSMUA_Achr2G11420_001	GSMUA_Achr2T11420_001	CUFF.12821.1	aacatttcaatgcaataactgatatcaacgaactaagacaaaagtcagtccaggtaggaactgaaatagacaatatacctaaggaacatctaagatttcaaaaaataaacaataatgataattccactaggcacgtcattcaacatatcaatgaaatgactttgtgaacaatattaaagtttattctctcaagaaatgataaatagttatgataaaataatctcaagtgtgaga
GSMUA_Achr10G04570_001	GSMUA_Achr10T04570_001	CUFF.4205.1	aaccaaattgtagatagtttaactaagcataattaaaaacaccaacaagctaaatcaaacaattctatgctttgatccaaattacaatctacaaccatccaaattaatcagattttggttcctgtgttttcagaaaattctagatcaaaaaataaagaaaatcaagcttgtcatggcaagtcagctgcctctatcctatgcttatgcactcaaatcagaaacattaaaaaag
GSMUA_Achr10G05240_001	GSMUA_Achr10T05240_001	CUFF.4307.1	aaccaatccatccgcgagagagagaagggtttcgctcgttctcgaccacccctgcgtcctccacacctcgggcttggccttcgatcctcttccgatcctcccaacctcgcctcccccaatgacgaccatgagtgacgacggagataggacctgtcctctgtgcgcggaggagatggacctgactgatcagcagctgaagccttgcaaatgtgggtatgagatttgtgtttggtgctggcatcaaataaatgacatggctgagaaagaagagacagaagggcggtgtccagcctgccgcacaccatatgacaaggaaagaattgtcaggatggctgccaactgtaaaaggttagttgccgagataaacgctgagaaaaaacagaaatctcaaaagtcaaa…
GSMUA_Achr1G21520_001	GSMUA_Achr1T21520_001	CUFF.2789.1	aaccagcatgctacaagctttagatccatgctctggatgtttatggggttgcaagtggacttctcccagttggtagatgcctccctttcccgcctgtgttaaagatggattctgggttgaaatcgagtatggaagcatgatgtccnnnnnnnnnccactgttcagaatcaccaagagagcatctaacttccatgcgataaggaagaaaattgggcattatggaccagatatgaacttggagaaactgaaagaatttcacaggcgacgattgcaagttcttgtagatgctggcccagatttgctggcatttgaaaccattcctaataagcttgaagcacaggcattagctgagcttcttgatgaagaaaacatccaaattccatcttggatctgtttcag…
GSMUA_Achr1G26830_001	GSMUA_Achr1T26830_001	CUFF.3447.1	aaccagtagagatattctctagtaaagggctaatataatagcttcaacaaaaaatgatactcaaacctgattctcaaattctaataagtgaagcatcaatgctccgggtctctttgtccctgaatgaacaaataaagaatgtgccttgatcataaaataaaagaaagataagcctcaacatatgactaaagcatcacaaatggcagtctataagaaagctgttgcaggtgaaattatctgcgatgttaggaaaatctaaagcatcacaaatctaaaacagttaacaaatgcttgatttgtgatacttaatcatcatggtgattgtaat
GSMUA_Achr6G25730_001	GSMUA_Achr6T25730_001	CUFF.30293.1	aaccataaagccgcggtcaatgcgcgaaaaggaggcgtcggcctgttgcgttccctacaccgagtggctgtggaagaagccggtccgattctggtttatccnnnnnnnnnnnnnnnnnnnnnnnnnnnnnnnnnnnnnnnnnnnttgttcttgatttctccacccggtctctgaaaactttccatcttctggtgaattctggggactcacaagtgtggatcgaccgcaaggcgagaaaagttgcgatcttggttgctgggggactccttttcttcgccttttctcttttctttggcagtatctccacccagatgtcattcttctgcttttcctggagttctcctttccgtgtggcttagagcgatcccaaaagtgcagcagaatcctatcttcattccg…
GSMUA_Achr3G21200_001	GSMUA_Achr3T21200_001	CUFF.17213.1	aaccatttgaagctgcactgcagatgtgccttgcatttgtgctgctgagccttcaaccaaatttgttttcaagtaggaatatttagggttccactagaagtccttgcaatcacttgatgcaggctttgatgaggaagatggagaggcaatgaaaccttctgctgttttaacaaatcaggaacagaatgaaggttgggactcatgtaattctattgccaggagaccagtattttgagtaccaaacattgtatagg
GSMUA_Achr1G21590_001	GSMUA_Achr1T21590_001	CUFF.2822.1	aacccagactcacaagctatcgaatgccatctgggacagctcctctttatagcccttggctcctttgcttgtgaagaggtgggctttggaagaacttggggggtataaacggagaggagaggttgctgctgttttcttgagcttcttgtcttgtccgttatcaagaatctgagtgaggagatgaggccagaggttgggatgagcccagggaatgtgcctgtgtattatgggggtgggaagttgagagctgtggggaggaggatggaggtggctgaggttgtgctgaggtgtgccatatgtgggcttggggttcttgctgctgctctgatagggtctgctacccaggttagggagttcttctcggtggagaagaaggccagattcactgacatgaaagct…
GSMUA_Achr6G17110_001	GSMUA_Achr6T17110_001	CUFF.29193.1	aacccatcctcctcacacagatggccaagccgaactccatcatcagcagcagccccggcaatcgactccctcacaaggcaaagaagctgtccatctccattctggtcatctccctccctctcctctacgtctccctcctccacatcccaccctccaccctcttcaaggacaccaccttctggttcctcatgtccaactccatcatcatcatcgtcgcagctgattccggcgtcttctcctcctccacccacgacgcgggcgacctctacgacgagtacgtcgagca
GSMUA_Achr8G19350_001	GSMUA_Achr8T19350_001	CUFF.37807.1	aacccatgaagcaatttagaaatccatctcttttcttgctgatcatatatattttttatatatcttcttccaccaaaatgcaattagaatcaatactcttgtccctctctttatgaagagaataatttaataattataggaaacgtacctgattgtctatcacctttaaattgaaatcttgcaccctgaagtcttagtccccaccaacttatataaacactacaatagctgtccaactaaacaagataaggggacaacaaagagtacaaatgggagacaagaaagagaaatgaaacagcaaaccaagtggaagaaggctgatgctttaaaacattgagggaggagatgtgaaaaattagccatcgtataaataagataagaaagaggacaaataaatga…
GSMUA_Achr6G05220_001	GSMUA_Achr6T05220_001	CUFF.27679.1	aacccccagaaggtgctgcccctatcctgtctccacctccatctgcaactcatggtggagctcgacctccactacgtgctccaggagcacatggtggcgctcctcctcctccaccacctcctagagctcgtactcctaaacagcgagcctctcctcatgtaagacgacttccttcttctactgtgtcagctatgcctgtttctcaggttgatgctagaggtatatcacctaggcatggactcatatgtccaacaagttcagtgagttcagcaccttgtaggtcatcactgaagccattgcactgggtgaaagtaacaagagcagttcaaggaagcatatgggcagaacttcaaaaatctgaggatgcttcaaatgcttcagaatttgatgtatctgaac…
GSMUA_Achr3G05990_001	GSMUA_Achr3T05990_001	CUFF.15225.1	aaccctaaggaggaggggtttacccgatggcggtgtggttgtcgagggttgcagctctttgggaacttttgacaaacgatcttcatgcgtttagagtcgtaggtcgaggctgaagctttagagaatatggtgtttgacgagtcggtttccgacgggttttctcgtttcctcccgaggatgataagaacgtcgtattcgctgccgccaacaggttgctaccgacgttggtccgtcttctggactccgccgtcggtgccatctcctaccacgagacgagggagaaggccgcagcggcgatcaggaggatctcgcccatgcagagttgtcgccgcctcctgctggcggagggcccgcccctcctcaaccacccttcccgcgtctggagtctgagggaggcgc…
GSMUA_Achr6G26910_001	GSMUA_Achr6T26910_001	CUFF.30422.1	aaccgacaaaagaagtgacggtgaaaaaaatggatgcgttgttagtgagaaggaaggaataataagagggattgggatgaagagggcaggttgaggtagacgacccccgagcgagaaaaaggagagcgagagagagagagagagagagggactgactgtcctccccctctccattccacagatcgagaggcgagggaggagggatcgcttctgcttccccattcctatcccgagagtggagttgattcttcggatctgtcaagatagagcctcacccgccgcggacaagggatggaggcgagtgctggtctggtcgccggctctcacaaccggaacgagctcgtcgtcatccgccgcgatggagaatcggcgccaaagccgctccagcagctgagcggg…
GSMUA_Achr5G02740_001	GSMUA_Achr5T02740_001	CUFF.23594.1	aaccggataagatcggaaccaaacccctttcctgcacgttgagagagagaggagttggccacaaaggaggcaaaggtaatgactgttctcttctaatctatctgctcgtacgtgtgtgtttggcccatgcagctgctctttgaggatcgatgtgaaggtaccaaaccggattggcactcttccagaggctaatggtcgtcgttccaacgcaatcttaggcttttcagctccggccnnnnnnnncctctcatagctgacgacgactcggagttgcaattttatagcttcgtcgacctccgaccaccgtctcctcctcgtttccttttccttccgttcccttttgtttcctccggcttctctctctctccctcctcctcttcttcgtgtaagtgtgtgaan…
GSMUA_Achr5G13430_001	GSMUA_Achr5T13430_001	CUFF.23594.1	aaccggataagatcggaaccaaacccctttcctgcacgttgagagagagaggagttggccacaaaggaggcaaaggtaatgactgttctcttctaatctatctgctcgtacgtgtgtgtttggcccatgcagctgctctttgaggatcgatgtgaaggtaccaaaccggattggcactcttccagaggctaatggtcgtcgttccaacgcaatcttaggcttttcagctccggccnnnnnnnncctctcatagctgacgacgactcggagttgcaattttatagcttcgtcgacctccgaccaccgtctcctcctcgtttccttttccttccgttcccttttgtttcctccggcttctctctctctccctcctcctcttcttcgtgtaagtgtgtgaan…
GSMUA_Achr8G08550_001	GSMUA_Achr8T08550_001	CUFF.36451.1	aaccggtagtcccaataccgtgttcatctctcctcctgtcagttcagagtcctaaagatgtccgcagaagcgcagaaggttgtggtgaaagtggacgtccacgatgacaaggataagaagaaggcgatgaaagcagtttccagccttcaagggatcgattcgatatctatggacatgaaggacatgaagctcactgtaatcgggatcgttgacccgattgctgtggtgggcaagctgaggnnnnnnnnnnnnnncgcgatagtctcagtcggcccggcgaaagagccggagaagaagaaggaagaacccaagaaggaggaagagaagaaaaaggatcctaatgaactgaccgcagagctcatcaaggcatacaaggcttacaatccttgtatgaccacg…
GSMUA_Achr4G19310_001	GSMUA_Achr4T19310_001	CUFF.21234.1	aacctacggtgggcgcccgaacctccctccattggatggagaccgccgacgtcgttgcggaggagctcctctacgtcgaagctgagctccaggacgttcaagaccagattaaagcattacttgatcgccaagagggtttgcacaagagacaatctgagctgaaggccttgttggaagaatgtgaaacatcaaaaagtacagcacaagttgatagttctgttgccacagatgattggtctgcagattttgaatgggactctagagctgaggacattcgattcaatgtctttagtatctcttcttatcgagcaaatcagcgagaaattattaatgctgtcatgagtcggagagatgttttggttataatggctgcaggcggtggcaagagcctctgttacc…
GSMUA_Achr11G18990_001	GSMUA_Achr11T18990_001	CUFF.10255.1	aacctactattctatctactgtgaagctacctttactgctgtgcttctctctaccctcacagcagcagcatggattgttagaagctacaaataccccaccccttccttccgggaaccttcggaggcagtgggatggcaggacaaagagataagccaagaaaacacagcaaatgtactactgcaccaccaaaatctcagccgcttcccgaggagtcgatgggagctctcctgatcgacatcccttcctagtcaaaaacgaaggtgccgaccctccacccccttctcttctttcttagcatcgcacgggagaaaccctttctttagatctcaaaggataattggaggagaggaggaagagatcagacacaaggattggagaccttctcctgctatcgattt…
GSMUA_Achr7G22470_001	GSMUA_Achr7T22470_001	CUFF.34734.1	aacctcggcaacacctcccctgttccagtggccaagatggtaagcatcttggaggacctgctacggaagaaagccaaaaagaacgtcgtcacgttgccgcagaacggcgacgtgcccttcacgnnnnnnnnngtcagcttggcggagagggacttcgggtatcggccgaccaccgacctcgccaccgggctgaagaagttcgtgaagtggtacgtcgagtactacggtgtcgagatcaccaagaggatcaacaggaagcgcaagatcgccggagaggaggaggagggagcggcagcgtcggcctgacgcaataatcatacgtgaccgtgtattattatattgttggttaattacagattaatcttcatcattactataaattaatagtagcaataaaga…
GSMUA_Achr11G07340_001	GSMUA_Achr11T07340_001	CUFF.8589.1	aacctctaagagttatttgaggaattcacagctgctaaaatatttccaagtaaattttagttccttttgcaattttactctgagagtgtcttagatttaagtttattttcagtgaacttttaatattgacgttttactgttctatagataagcttttcagttttgcagtacatatccacactgtgatcatatgagcatgtgtgtgaggaagagcacattggtctaggtgtttatgcagattgctatgcgctgacccattagtacgttggcatgttttgccatgtaacatgcctctcatgttaagttcattggctgcatgggcatgctcaatcgttgtttgaaaatggtgtcctctctatgaattaatatggctaactctgatatgtgggttgtcagcca…
GSMUA_Achr8G26470_001	GSMUA_Achr8T26470_001	CUFF.38722.1	aacctctcaaggcagtaaacactaataattcaaatattaatatcaaagatctttgcaaccgagtcagttcagtatcatcccttggtataaacgactctatatacatcctttattgctggcccccttctttcacagaatgatcaagcaataaatcccctcataattggactctttcatagacagaaggtaaataatatcttatgtgcttccaagggggaaaaaaaaaaaaagaacacaaaatcggtgatattattgggcagtgatccctcacaccaagagaccaccaaaagaattgctgatagaattgaagataacatagcatttacaaaaatgcatctgttatctggattctccatcaaaggagaagcaaaattgtcagagcctacaatcgtcctgaca…
GSMUA_Achr8G30210_001	GSMUA_Achr8T30210_001	CUFF.39181.1	aacctgaaatgctttttcttcacttttttcaagtgacctgttcaaccttacttcatgtgcttgcaaggaacccattagttcatcaaatgaatatgtagatnnnncttttgattcctcaattgcggcaacaacatgatcaaatttcggagttaaacttctcaaaacttttgcaacaattatatgatcaggaagatgttcaccataagatttcatttgactaacaatttcagtcactcgagaaagaaaatcttgcaccgattcattgcttttcatgaacaaaatttcaaactcacnnnnnnnnnnnnnnnnttttaccgtaatcacccttgatgagccttgaaattcattttgaagtatcaaccaggcttgctttgaggttgtcgctgctgcaattcttga…
GSMUA_Achr7G10690_001	GSMUA_Achr7T10690_001	CUFF.33197.1	aacctgacgaagtttaagttctttttcagtgaccaaagagctaatttgaaatacaaaaccaaacatggcgatcgcaaggaagaaggtcggtcctgcagtaccaacagcagaaaaagtttctgtggccgggtgagcaaactccttgaaccccaccgtccacttaaaatttggatctgcagtaagaaaatcctaataagtaatagaaacaaagtgaaagtaaatcagcaatcaaattagtgaatgataacctacaggnnnnnnnnnnnnnnnnnnnnnnagaagggcattgagaagtttatgacagcacagaaagtcatttaagaagctgtttttgctttcatttgaagtgattatcttataatacattagcagatatttgtgtattactgaattaatgtc…
GSMUA_Achr11G20130_001	GSMUA_Achr11T20130_001	CUFF.10447.1	aaccttatcccatgcaaggaatgccttattatcagaactatccagggagcatgccatattatcatcctccatatcctccaatggaggatcctagattcaatagctctcacaggaaggggtcgaaaaggcagtcagtggataataaagatactgaatctgagacctgggaaaggagtacacgttcacaggataattcagatcaaaatacatcagatctcgaggaagaaggttctcatggtcataaatctcataaaagagttggtcggtcaggaaagaaaaagtctggtgttgaagtcattcacaacattaattacatcacatctaagaagcatgttgtaggcgcatcggaaagtgactcacaatctgtcactgaatctgatgttggagacgaagatgtgc…
GSMUA_Achr8G26900_001	GSMUA_Achr8T26900_001	CUFF.38753.1	aaccttcgattttgttgtcttctagctttcctagttagttcttcaattcggctaccattttgatgtatatgactcaattctttgaggttgacactatcagctacctttacaccgaacatagaccggannnnnnnnnnnnnnnnnnnnnnnnnnnnnnnnnnnnnnnggcgcttcctatgtccgtctacataactcaccaaagaccggatcctttttgggtccgagattcttcttcttcttctgccaatgctcgactgagatctcaatgattgtttagcacacaggttcatcagaacagacatgctgccgccttgaagttttcactagtctttggatgcatgtttaacaaatttatttcttttagccttatcaatttacatcatatatatatatatacca…
GSMUA_Achr7G07200_001	GSMUA_Achr7T07200_001	CUFF.32735.1	aacgaaccgcggtatctctcatcgcgtctcatctcatctctgttcccgtgacgtttccaagaaaccggagagggattagagctcgagagctttcgtcgccctccgtctagtgtttggggttttcttcggatcgaatcggagaggagggcgcgaagggggcagggaggcggaggcgagaggaagagcgatggcgatgagggatcttgtcannnnnnnnnnnnnnnnnnnnnnncccggcaccgccgcctcgtcttcgaatcctttcggcgccctcgcgaacgcgattcttggatcgtcatccaagacccaggagttgaaaggattacctggatcagcagtcaatgtgcctggtccgtcgtccgacttcagaactggagctcctttgacaacaattccagg…
GSMUA_Achr6G20240_001	GSMUA_Achr6T20240_001	CUFF.29525.1	aacgaataaagaagcagaaggggacccgattggatccgcaacattctagtaggcattaactgcggagtgtgtaggctggtacgatcgactcaaccacaaacagcggattaagttcacaatctacggtcctggtgtcataatggaggtgggtccgctggtaaatgaacgttccaaatttaaccttctcgctgctcgaagaaaactcggcttctttggctccaaatggcgaatacatagcggaaagactccagcgaagaagaagaagaagaagggagtcttcggtcgtcggcgctccttgttctggacttcggacaccatgccgaccatcagataccggataaggaacgagtatggattgggggcctcggagctctatggagctgcggacaagaatgaccc…
GSMUA_Achr1G22770_001	GSMUA_Achr1T22770_001	CUFF.2944.1	aacgaatccgaaatctcaatcgcgaaaaacacctaagcaatcaacagcattattacttatcatctacatcatcgaatcattcataagaaacgatacaccttcacagaccataaagtaaagcaattacctagaaatcccgacaaagacgcaaaactgaaatcata
GSMUA_Achr11G25820_001	GSMUA_Achr11T25820_001	CUFF.11353.1	aacgagccaatatggaagcaatggatgaatctgctgaatggaggatgaaatatgatggggaggtggagaggaataaacaggtgcaggatgagctccaaaaggccaaggcatcattatcaagtgccactaagaggtttgacatactgcaaaaggaaactatgaatctgcagaagcagattgagtcattgaaacaacaaatcgaagagaggagacagcactgcaattgcagtcaatcatcaagccagctatgataaagatgcatgctgttcgcccaatcctacatgctggatatcataccatagcctctggtgactaatttacaccatccttctatgaaatcatcattttcatgtctttcttcgatcctcttttggtttttgatagtgaagatttcattac…
GSMUA_Achr8G06460_001	GSMUA_Achr8T06460_001	CUFF.36164.1	aacgattagaattgatatctcatgtcattcggagtctctagctccagttcttcagcatcagcaatcataacatgcttgacattaggaacgtaccaaattggaaaagccaaagtgtgatgctactgatcatgaagagtttagaaaggaatagagttagtcgcatagaattcacagaccaatcagaaaagcaaataataagtcttgtcaaagtgagttgtcagcacaaccggtcaggactatgcattaattgacaacttttttttatggtcatttgaacattttgtccatatccttggatttattaagatggaactgttcctatgtcctttgattcccggaaaagcttgctccaacagcgagaagaaaacgacatgcaaacatatacataaaattccacag…
GSMUA_Achr10G15180_001	GSMUA_Achr10T15180_001	CUFF.5545.1	aacgattataatgatgttcttcagcaaagacccatagtcgtctatgtgttcttcacagtatctgagatggaaatttcgcttcttttttgctcttggatttattgagtggtttagtagattaaaatcgagggagttttatgaatacaatgtttactgcagcttccatgcagtgttttatacgcattcagtggggaaattagcctctcaaatcccatgcagaactcataatgcagc
GSMUA_Achr5G02010_001	GSMUA_Achr5T02010_001	CUFF.23473.1	aacgcataagcctcaagccctcccacctctttttgtccctcttcccctttcgtcttgccggagttccaggaggaaatcttccttcagacttgcctcatccacacaaaaatacgagctccaagggaagagaggagggaagtaaaagggagtgtacaaggagatgaaaccgatcgattctggaaatggcgcaccagtgccttccactgggcagcagcggagaccggagaaatcctcgctctgaaacatcgatgacttgcttgattctactgcttctctcgtctttccttcttgtatcaggtgggagtgaggatatacattgaagatctccaatcaaagatgtggccccaactgaagaagagg
GSMUA_Achr3G23530_001	GSMUA_Achr3T23530_001	CUFF.17549.1	aacgcatacagctaaggcaaggaaggacgcatataccacacacacacacgtacacgactacaagtcttacaggagtacatatcatcaccggtttgcagcaacaattgnnnnnnnnnnnnnnnnnnnnnnnnnccgtttgcaggggagaagcatgtcactgtgggttcttcgcagctgcatcattccgttctcccctctctctctcatcaccacgtaggagacccttctctgctttgtcccaccctggtttgatgagctttcccctttccacaaacaaaacgggtgttgggaagccacaccccacgccactgattcccactccccttcnnnnnnnnnnnctcccccctcgctctatagctctcttttggtctcgctattattccgcccagagcttctcat…
GSMUA_Achr10G04870_001	GSMUA_Achr10T04870_001	CUFF.4264.1	aacgcatgattcttgtatgcagaatcaaaataaaatgaagaaatagttgtgactgaggtaaccctcaaaataattaactactaagaagcttcatttcataagaaaatgaaataggtgaacaaaaagaaacccactagaagggggttgaaagcacaagttattttgagaaaaaaaattgggatttccaaagat
GSMUA_Achr8G32800_001	GSMUA_Achr8T32800_001	CUFF.39510.1	aacgcccccaaccccatcccgtcttcctcactctcatcacatcttccattaccgacctcgtcttctcctccatctcctctgccgtcacgcgccatggcattaaggtttttgttgctggtttcctccatggtggccattgcctcggctggcttcccccagaactttgacatcacctggggcgagggccatgccaagttcctcgacaatggccagctcctcacgctctccctcgacaaggcctcgggcgccggcttccagtccaaggatgagtacctcttcggcaagatcgacatgcagatcaagctcgtccccgggaactccgccggcactgtcaccgcctactacgtgagttcgctgtgcatttgattctctcgtctcttcgtggctgtagttgtggga…
GSMUA_Achr6G33830_001	GSMUA_Achr6T33830_001	CUFF.31314.1	aacgcctaacccggagatgtggatcatccaaggcacattagcatggcgtactcctcctgttcgaatcggagtttgaaaccaaacttctcctcaggaggatagatggggcgattcaggtgagatctaatata
GSMUA_Achr10G23050_001	GSMUA_Achr10T23050_001	CUFF.6568.1	aacgcgtcgtcatcagagagggttgagagagagagagcgagcgagagaagcaggaagatgatagcgctcggggtctcgtcgccgtcgtcgtgttcctcagcgcatcacgtcctcgcttctcttgggatttcacctcaactgcattcatggagggcttcctcattccgtggaatccgactggaggctggcgtccgaactgcgacgccgctgtcgtatcgcagtggcgccagcggcggacggatggtggtgaatatggcgaagcgggaggaggagatgaaggagattcgggcgaagacgacggaggagatcaacgaggaggtgatcgacctcaaaggggagctcctcatgctccgcctccagaaatctgcacggaacgagttcaaatccagcgagttcgga…
GSMUA_Achr6G27770_001	GSMUA_Achr6T27770_001	CUFF.30562.1	aacgctatatatgtcatggtgatatggttatcaatctgttctccgacaagaatcttgtggaaggagcatcagggttcagtaatctaatgccgaaagagaatgatcattgcaataatctaatcttctgctctctagtgaggatgatcgttccagtaaatgtatccctgtcgacgcagcgattgatttggttctcttcactgtcctgtagtgactggtttcttccggagatttagggtcagtattcaacgtgcttcttggactatgtcgtactaggaactgccaaccatagccatatttatatactcctaccagcggtcatgccttccatgtcacagttcgaagcttttcttgagaagcactcagattgctgccgtttgaggctgtgcaaacagaagtcat…
GSMUA_Achr3G30840_001	GSMUA_Achr3T30840_001	CUFF.18496.1	aacgctgagccggcagtgccccacgagaagaagatgaacggcatctccgcggtcatccccgggtggttctctgagctcagcccaatgtggccaggagaagctcactccttaaaggtggaaaagatattgtttcaggggaagtcggactaccaaaatgttctggtcttccagtcatccacatatggcaaagttctcgttttggatggagtcattcaagtagcagagagagacgagtgtgcttaccaggaaatgattacgcatcttccactctgttcaatctcaaatcctaaaaaggttcttgtcattggaggcggagatggtggtgttctgcgagaagtgtcacgttacacatctgtggagcaaatagacatatgtgaaattgacaaaatggtcgtggat…
GSMUA_Achr4G03230_001	GSMUA_Achr4T03230_001	CUFF.18124.1	aacggaagggtttagccgcacccgaagagccgcagccgacgaaggagtgaagaatggcttttgcaaacagaatcgggaatctcttaaagaaatctataacttccagcccatcattgtatcaagcaatacgatgcatgtcatcatcaaaaattttcattggaggactctcaaatggcacagatgatcagagtttaagagaagcatgtactaattacggtgaagttgttgaagctagagttatcatggatagggaaactggacggtccagaagttttgggtttgtcacttttacatctaatgaagacgcctctgctgccatatctggcatggatgggaaggatcttcatggtcggatgataagggtta
GSMUA_Achr8G11180_001	GSMUA_Achr8T11180_001	CUFF.36805.1	aacggaagtttggaatactatctgagtgtgaccacccattctgcatttcatgtattcggaactggcgtcggaattctccagcttctgggattgatttggacactgcactaagggcctgcccggtgtgccgaaagcattcatacttcgttgttcccagtgttacttggttcaccacaaaggaagaaaaacaagaaataatcactagctacaaagacaagctcaagttgattgattgtaaatattttgactttggtaacggaacatgtccattcggggctagttgtttctacaagcacacttacaagccacatgcaaataggcg
GSMUA_Achr9G01850_001	GSMUA_Achr9T01850_001	CUFF.39987.1	aacggagatccgtaaattatttcaaagcaagcttaaacaagcaaaggaagatacattaaaaaagaaggcaagagttgaggaagaatatcatagggctacacaggaaccagtttatgatcagtatgagggttgcggcgatgaagtcgacccggatctcacagctgggattcgtgcatcattggagcatcagtatacggtcgatgaagcaatgaggcatcgacgacctgactcacaattagagcatgacagtggtagtggaatccagaggtcaaccagcatgaggtaaccaactgctccttctcag
GSMUA_Achr4G19270_001	GSMUA_Achr4T19270_001	CUFF.21209.1	aacggatgcatgcatggcttaatcatctgcccgctgggttggttctgatgctgcatgtttgttttgtgctcctcgttgaacgaacgcagacatccaatggcgacgtatttcccgacacgcacgacgagctggactttgagttcttgggcaacgtgagagggaaagactggaggatccaaaccaatgtctacggcaatggcagcaccacccgcggccgggaggagcgctacctcgtccccttcgaccccaccgaggagcctcacctctactccatcttgtggacccctgactacatcatcttctacatcgacgacgtccccatcagagaagtggtgcggagcgacgccatgggcggcgacttcccgtcgaagccgatgtcggtctacgccaccatctggg…
GSMUA_Achr7G04790_001	GSMUA_Achr7T04790_001	CUFF.32355.1	aacggcttcgctatcggtcacccaggagtatttagccttgcaaggtggtccttgctgattcacacgggattccacgtgccccatgctactcgggtcagagcgtaagctagtgatgctttcggctactggactttcgccatctagggtgcagcattcattccaccgcttcgcctagcagcacgacgcctttctnnnnnnnnnnnnnnnnnnnnnnnnnnnnnnnnnnnnnntacgaccaatgccccgaaaacctaagggttcctccgcaaggttcgtccacggagggtgagtcagggcctaagatcaggccgaaaggcgtagtcgatggacaacaggtgaatattcctgtactaccccttgttggtcccgagggacggaggaggctaggttagccgaagg…
GSMUA_Achr1G26750_001	GSMUA_Achr1T26750_001	CUFF.3431.1	aacgggatccgggaactggctagggcgatcgtgaggtttgcggagatctatgagagggtggaggaagcaaagcagagacagatgatggagctggaggagcagcggatggagtttgttaaggcgctggagttacagaagatggagatcatagtggattcgcaagtgcagcttgcaaagatcaagcgttccaggcaatcacatactgatagctatctataattagatcaagggagagaatttatggtcatggtgaccatactttgtgaatgctttggttcgtcccaacttcct
GSMUA_Achr5G28080_001	GSMUA_Achr5T28080_001	CUFF.26761.1	aacgggtctggtacccgaaaaggcaatcatcgatcgttagattatataaccttcatcaaacatactgtcattgatctgtatactgttttacatatatgatgtccgtttacttgcttacctacaaaattacaagattgacattactctcttggtttaattgtattctattattgacatcttagggaatttggcatcataacttgctagatagtatgtataatattttacatatttcaatgcagaaacaaaattctatctgtcagagtcatatttggcttattgatcttttagcctgtttgaaaaaaatcagagttctttgttccaatgatagacatcctgttcattgattgagtctcaaaacttggcggaaatagagttgagcaaaaagaaccaatactt…
GSMUA_Achr3G25500_001	GSMUA_Achr3T25500_001	CUFF.17833.1	aacgggttgttagcatatcggactctgaagcctaagttatattgtctttcgtatctctctctcagtaattctaacaaataggttccatgtaatgtcgttcctctgcagcctctgtagacccatttgcattctctttctcgttctccttctccttctccttctttggacctgccgccattgtcatatccttcttcctcaacttggagcgaggcttcatcggcttcatatggcacgcctggaagcccaccatggccctcaacagcgac
GSMUA_Achr8G25400_001	GSMUA_Achr8T25400_001	CUFF.38594.1	aacgggttttatctgattcttgaaatcttttaggagtcgggcaacctcttttcaaattttaggttaggtttcggtgcatcgattttgagatttttcctaatttttatatcaaaggcatcagcatgagacttttccctctttatgcgaaaatgtttctgctgtgctctcattttgagaccccgtttttgaactcatttcaaattcgaaaatatgacccaagaaagattttcttttgctattttcggttgttgttttggcctttaagtctctttcactttacactacgaatttaaatcttgttatacttggagacgtcctgtattgaaacttgtcaagaatgatgatatattagaagagggaaattgcatttttacctcatgtgattagtgtttcaattgg…
GSMUA_Achr4G01480_001	GSMUA_Achr4T01480_001	CUFF.18954.1	aacgtccccatgctaccgaagcagaggaacactactctcccgcgcggttgctcgtccaaccacgacgcgcactcagccttctccatcttttctcctccgacnnnnnnnnnnnnnnnnnnnnnnnnnnncccgatacagtaaaccggtggcatccgacgaccgggaatgcaggccccgtcccgaaggacccggacggcctccgcctccagggactcgaacgaattgaccaggatgccgtcggcgttcggcaggctctctaaggcacgtatcatcctcttgaagtagtcttcatcgcggtcgatcatgttgcgaggcatgtcggaggcggggacggggggcagccctgggaagtggagcggtgagtccccgagggcctttaagtcgatgtcggcggtggcg…
GSMUA_Achr4G10400_001	GSMUA_Achr4T10400_001	CUFF.18954.1	aacgtccccatgctaccgaagcagaggaacactactctcccgcgcggttgctcgtccaaccacgacgcgcactcagccttctccatcttttctcctccgacnnnnnnnnnnnnnnnnnnnnnnnnnnncccgatacagtaaaccggtggcatccgacgaccgggaatgcaggccccgtcccgaaggacccggacggcctccgcctccagggactcgaacgaattgaccaggatgccgtcggcgttcggcaggctctctaaggcacgtatcatcctcttgaagtagtcttcatcgcggtcgatcatgttgcgaggcatgtcggaggcggggacggggggcagccctgggaagtggagcggtgagtccccgagggcctttaagtcgatgtcggcggtggcg…
GSMUA_Achr11G03980_001	GSMUA_Achr11T03980_001	CUFF.8153.1	aacgtgaaaggttactttgtttggtcgttcatagatgtcttcgagttcttgaccggatatcaatctcgttgcggattgtaccatgtggattttgacgatgaaaaccgtaaaagaaagccgaagctctctgctggttggtactctaagcttcttgaaagaaaggatggcatgaaactgaacaaaactgcaatggatacagaataccatgctcggtggtaaaattcctctgcacaattcctgtgttaaatagattaagatcacacgagtgggtcgattcagttttctcaattcctgtatgagcaaatacaggtactcgaattagctcaataaaaaaaggatctaaaactggtaagactgtggaaataaagtggtctactcgttcatatttaagtgtttttg…
GSMUA_Achr7G26450_001	GSMUA_Achr7T26450_001	CUFF.35227.1	aacgtgctttaattaaaagagagggtcatcggcccaaaacctctttgccgcattcccaagaccttttgccccgcgattttgaatcgttccgcggaagctactcgtccgagatcgaagatttcgatgaattagacggcaaaagggatcccttttccttggtttcttcttttgatcctctgatcgggggattctgatcgagaattttcttctttttctcggtggagttccttcgaagatatcgaaggatcgaggttttaatcgttggatctcctttggatgggcctgccacagcgcggagttggtgggatttaacagcctcctgatcggaaaggttcagggagatggggaggggtctgccaccgggttggaatgggatctcgaggtgaatttggagaaatc…
GSMUA_Achr5G21680_001	GSMUA_Achr5T21680_001	CUFF.25929.1	aacgttggattgcgccgccgttcctcacatcgcctcccagttccgacgaagtggtatcttgtgatctagctttaaagagatggcactgcgaggagtttggcaacttcagaagcttatagtgagctattctgactggggtggaagcagcaaggggatcag
GSMUA_Achr6G03240_001	GSMUA_Achr6T03240_001	CUFF.25929.1	aacgttggattgcgccgccgttcctcacatcgcctcccagttccgacgaagtggtatcttgtgatctagctttaaagagatggcactgcgaggagtttggcaacttcagaagcttatagtgagctattctgactggggtggaagcagcaaggggatcag
GSMUA_Achr7G25330_001	GSMUA_Achr7T25330_001	CUFF.35120.1	aactaatagatttattccacccaaaacagggatgggctaggtttatgaccttataagtcatggaatcaatccgatcatcagattataaattcatttcattcagaccaccttggaataggctcgtgtacattcttatgatgggtcatagatactttgtctactaatggattgctatgtggtcacattctattttggattaggaatagatgtaatcagacttaactttggcttatctatttgggtatattcacttctgtttttgggcttctattgaatcaaaaaatatgtttgattgtacatcttgttggtatatataaggtatcc
GSMUA_Achr10G26170_001	GSMUA_Achr10T26170_001	CUFF.6954.1	aactaatccaaatggtgcccagcttgcgccattcctctcctccccctctctccttaagcttctttattttgctgagagagagagagagagagagagagagagagagagagagagagagagagggagccatggagcctcaccaccacgcttcgtgttcccaggggttgacccaggaggagatggcagcgctggagccggtgatccgaacgcaccacaccttcccgg
GSMUA_Achr6G02900_001	GSMUA_Achr6T02900_001	CUFF.27346.1	aactacaccagctctcctttcctgccatcggactcagacatcaggcttgactcctcagagcacgatgacacaattgaggaatactttgcggaagctataaccgcaccatcctctcaaccagatgaagagaaatcttagggatgtggagacaattttgccgacttctcatttaccataggtcgcttacgacttgcattgcaggctcttcatgttggactttgatgccaagcactgagaacacccggtagctgctctctgaataaggttctcaccatctttcttttatttgaatcatggaggtagcagacaggatgtcatttgtctggtctgtcttccgtaatgacattggaaatgtgttgttgaacttgaaaaccaaattcatgagctatgcttttgtag…
GSMUA_Achr1G08910_001	GSMUA_Achr1T08910_001	CUFF.1176.1	aactatcatgaaggattttgtaccaatctacatatctagcactgttttgcatgttccttgtttgacatctatatttgaagctaaagcacagcacaaatatgtcatgattgcatcaatttggatcttccatcttgtgctcattatggattcttttactttgatccctctgttcttcctttacaga
GSMUA_Achr11G08420_001	GSMUA_Achr11T08420_001	CUFF.8739.1	aactatctccgactacaggcaagttccagtttggagaaaatgttgcttcaaacccaatcctggtctcagattcatcagaccctactaaaagtgaagatgacctatttgaagacattccagaagcatttgcctttaagcctcctccagaatcacacttaaatctttcaagctctgaaacaaagcagcaggagttaccaagcatggaagtgtcaaccggaccagaaaagcctacacaatcaagaagtatagaagctggcagtgtgaacttccagaatcaacatgatatccatcttcaggctggtttttctttcccacctgacagaaaagatatcaacaataatattctgttaaaccagagaatgagtgactcattagtggcaagtcaccattctccggctg…
GSMUA_Achr8G21680_001	GSMUA_Achr8T21680_001	CUFF.38118.1	aactatgaagttatccaccaactatgaaatatgcaatcaaatagatagaaaattagttcagaaaggttttactcttaggcatccaatttacaatgtatgagattaataagctacacaaaacctaaagtcatccatcaaaaat
GSMUA_Achr2G02240_001	GSMUA_Achr2T02240_001	CUFF.11758.1	aactcagttgcaagggcaatggagattaggcccatgctatttctagttaaccttccaattctacatattaacacaacagtatttgggcccaaagacttagagaaataaagccaagcaagatgtctatggcagaccttttccatcaataccctctatgcgactagaaaaattaacatattctcaaaacatgaaatattctctctgaaatcataaattttatgaatttcttagaaaatccttatactgaacaaataatt
GSMUA_Achr6G29710_001	GSMUA_Achr6T29710_001	CUFF.30764.1	aactcatcaaatcagttgttggatcctagtctgggttggaggagaggccggaaatcattggtggtttagggtggaaaaggttggggttttgtctagtagggctttggatttgcagaagagtttctaggttcgttaatggacacgatgagggcagcgttgttgtgtgttttgatgctggctcctggatttagggttggagctgatgggcgggatcatagatacaaggagggggatcatgttcctctttatgctaacaaggtcggacctttccacaatcccagtgagacctataggttctatgacttgccattctgctcaccagatcatgtgactgagaaaaaggaagctctaggagaagttctaaatggtgatcgtttggttgatgcaccgtatgagttg…
GSMUA_Achr5G11880_001	GSMUA_Achr5T11880_001	CUFF.24721.1	aactccaaccaatccaatctcgagtgtcctttgggggcagaaaaatcccgttccgttcgtggaaagcgcgtcttcctcggccactcgtattccctactctggtctaaattttgcgcggctcaaccgcgacccaaacccgacaacccgatagccggccggcagcgctgcgcccggaatcttcttcctctcctcctccccttgcctctcctctcatgggtgacatgacttcgatttgttcaggaagtacagaggactctttctaggcgtaatgagtacaagcacctctggagacacaattgaggaacatggaactcccattgacgaggagaagaagagagtccaatgcaagtactgtgcgaaggaggttggaggctttagccgtctcaagcaccacctggc…
GSMUA_Achr8G19820_001	GSMUA_Achr8T19820_001	CUFF.37896.1	aactccaactgacgaaggctactcaagagaatgttggcaaccacacatgtgaagtaccaaaacttttttcttatgcaagtcaaaatctttgggcatgattgacaactatacccattcgttcgcatcatttctcgagtggctattaacctacaatggtaagagatattagaaactaaatag
GSMUA_Achr3G06170_001	GSMUA_Achr3T06170_001	CUFF.15257.1	aactccatgacaaaaacacaacacatagattaaataaaaaaaaaaactacgaatcaaataactaggctttgatctaaacttaacaagatttatgtccccgatatcctcgcaagtaattctnnnnnnnnnnnnnnnnnnnnnnnntgcataaataaactctttgagttgatgctgaaaaagagaaagaaaagtacttaagtacataatatgatcaactatttcaatcatactaaagaaaaagaaatacgtatgattaatgaaaagagtaaaaaacatggccacataaatggactaaaaaaatcaagtaaagaaaccttcaatttatatgtcacaaaaaagagtgaaaccacccactttatttactcatcatggtagaaagcaaatgttcc
GSMUA_Achr2G14120_001	GSMUA_Achr2T14120_001	CUFF.13187.1	aactccattcacacataataaaattggggtttgactcttctgtttttttagctagtgctctcattaacatgtacagcaccaattcaaattgtgaagcagctgtcagaatattcaaattggtnnnnnnnnnnnnnnnnnttgtatggaattccatgatctctgggtatgcattaaataatctggctaaggatgccatgcttacattttctctcatggtagctttaggtatgaaaccagataatgtctcattgtcacttattattgatttatgctcaagattattgaccctgcgtggtggaacacaggttcatgcctttgcatataagttgtgttttgaatcggatgtcgtggttggaagtgctctcatagacatgtatgcaaaatgtggaagcattgatt…
GSMUA_Achr3G08160_001	GSMUA_Achr3T08160_001	CUFF.15489.1	aactcttttttcttattatactatataatatggctataaattaccagaatagaatattctactaagactagactagaatagtagaattattaaagatttcattttgttttcttatggaacatacatatcaatatgcatggataataccttttcttccacttccagttactgtgtcaataggatttggacttctactgattccgacagcaacaaaaaatattcgtcgtatatgggcttttcctagtgttttactgttaagtatagtgatggtgtttagtttctttgttgttctatatttcatcaagaaacaaaagtctactggctctaggcagcttataactaccatttttttccatgtttaactatgtttcccacccaaaatttcaggtatacagcaat…
GSMUA_Achr3G23730_001	GSMUA_Achr3T23730_001	CUFF.17588.1	aactgagacaaatagaccctaatagtcagttagcatcagctggtgatgtttcgaatggaatttctgcacacaaaatggatgcagaagtgcataaatctgactgtgaggatgaacataaagcgcagaggccaatgtctcctgggacactggccctgatgtgtgatgagcaagacacaatgtttatgacttctcaacatgctagtactactctaacatatcgctgtgaccagaacatttcagaggtctgtgcagagcaagaaaggtgtgtgttgatggagttccgagattatcttcgcaagattgtcactcacggaagaatgaaagaagagagatatgcctccatggctggtaaatccggaacctctggtttccagagactagccatgaccagtgctgctg…
GSMUA_Achr2G05250_001	GSMUA_Achr2T05250_001	CUFF.12092.1	aactgagataaagatattatgtgccttccggtatcttagtatacctcaaaagattaaatgatttgaactttgatcatttggtgctaaattgtatatgaggtannnnnnnnnnnnnnnnnnnnnnnnnnnnnnnnnnnnnnnnnnnnnnnnacgagtaatctattatattgattagtaatcaagaagtgaacaaacacacagaaaacagtgacaatgttaggatatttaaataactttgcagagcttaaaataagagacatggttaattacagatataagnnnnnnnnnnagaattatttgatgaagtttccgaagcactcaacatgttgcatattgatgagacctaaagcaacaaccttactgcaaaagtttaattggattggaccaaactggttacta…
GSMUA_Achr1G06810_001	GSMUA_Achr1T06810_001	CUFF.874.1	aactgatgttggagggcatcaatcaattctttgttgctgttgagcatgacaaatggaaatttggcacgttatgtgacctgcatgacaatcttaccattaccnnnnncgttatattttgcagcaagaaaagaaagcttgtggctataaactttgcaccaaaatgatgacctcaggatgctaagagaaatcaaacaatattacagtgtgcagattgatgaaatgccaatgaatatagctgaccttatttgaaactaatatgacgaggattggtagtttatctcacagatatgaaggtacgtccaggtaactatcgtgattatcgatataacatcattaatcttgtaaattatttgtgctcggaagnnnnnnnnnnnnnnnnnnnnnnnnnnnntcgtctct…
GSMUA_Achr1G07040_001	GSMUA_Achr1T07040_001	CUFF.874.1	aactgatgttggagggcatcaatcaattctttgttgctgttgagcatgacaaatggaaatttggcacgttatgtgacctgcatgacaatcttaccattaccnnnnncgttatattttgcagcaagaaaagaaagcttgtggctataaactttgcaccaaaatgatgacctcaggatgctaagagaaatcaaacaatattacagtgtgcagattgatgaaatgccaatgaatatagctgaccttatttgaaactaatatgacgaggattggtagtttatctcacagatatgaaggtacgtccaggtaactatcgtgattatcgatataacatcattaatcttgtaaattatttgtgctcggaagnnnnnnnnnnnnnnnnnnnnnnnnnnnntcgtctct…
GSMUA_Achr1G11190_001	GSMUA_Achr1T11190_001	CUFF.1503.1	aactgattgattttaaatctttaatttcataattatctgtagagaagcatgtgctagctaattgatttcataatcatgcaaattctttgattatatgaagaggtagagaagtatgtatttacaaaactgagtgtgtttctctgcctaattgaagttcatgtagtaaaggacatgtaccaatgacaattttagttttgcttcatgacaactaatnnnnnnnnntcagcaaatctagatgtattcattcacctgctagcagaaaatcttagatttatatgttatatttcaatattggatatattttcaaggtggattgcctggattnnnnnnnctgaagaactcactagggatcttctatgatatggaatcttctgacggtgttttttatgaataagaagt…
GSMUA_Achr8G02840_001	GSMUA_Achr8T02840_001	CUFF.35706.1	aactgatttaggttcttgtttctgttgttttagatgaaacagcgagtggttagtattgtgaacctaacgaagtcgggggcgacgcgacgatccaaagtgaaggacatgagcgctgaggttgtggatagcaacccctacagtaggctgatggcgcttcagcgaatgggtatcgtgcagaactacgaaaggatacgagatttctctgttgcgatagtaggcataggtggtgtaggtagtgtcgctgcagagatgctcacaaggtgcgggattggtcgcctcttgttgtatgactatgacactgtagagttggcaaacatgaataggctattcttccgtcctgatcaggtaggcatgaccaagacagatgctgctgttcagaccctgtcagatatcaatcca…
GSMUA_Achr9G03610_001	GSMUA_Achr9T03610_001	CUFF.40217.1	aactgctagtctaaatccatatgaagcaaagaagtatctttggcaaggaggacatgttataaaatggcattttcatttgcaatcttctttgttatttttagcatgttactgaggtgaaagaccatcataaagacacatcatagagtttatgcaataaactttagagtactaagaaagcctttgacctaggactaacaaatagtccacaaataaagaaaaggcatgcctacaattaagaataagaatatgtatatgttatatttatgcttttctcctcctgtctaagtaggaacctaaggataaaaacaaggctctgctacagaataataaattaacatcctatcatatgaatagggctttcccgtagtcagaaggtagcaggaacctgttggtgctgaa…
GSMUA_Achr8G29010_001	GSMUA_Achr8T29010_001	CUFF.39014.1	aactggtaaataaatagagaaccgcgaaagggggcaaaatctgtacctttcttaccctgatttcggcgattcagcgcgacatgcgcgacattttcgtcgacaaggctttatgagctgcaatttggtgtttgcataaagttttagaggtgaaaaatgtcatctttccggcagttgtcacgaattgataccgctgagctcaagtctcagttgtttaagaagcttgggcgccgaaaagccgagaggtacttttatatcctcaagagattactgaacttgaaactcagcaagttggagttcgagaagctgtgctatgggattatcggaaaggaaaatcttgcccttcataatttgttcatcagatcgatccttagcaatgcgtgtcttgcgcttgcaccacct…
GSMUA_Achr2G09950_001	GSMUA_Achr2T09950_001	CUFF.12681.1	aactggtgtctttgggccaccatttgcaaactaccatctccactatctacctccaattgcatgctctcctcatccaatacctcctcttccttacataagggagagtcttgagaggatgatatctactctgactactac
GSMUA_Achr9G01430_001	GSMUA_Achr9T01430_001	CUFF.39922.1	aactgtgaagcatggtcatacacttatgacctttagatatcatttgtcaaagaacccaacagttctcgacttcttatcttataagcattatgcatggaagtactaatagacgatgaacttttacagacggggcaaacagttgcaataaagaagattcgacttggacagtacaaagaaggtgtaaacttcactgcacttagggaaattaaattgcttaaagagcttaaggatccaaatattattgagttgattgatgctttccctcacaagggtaatttgcatcttgtgtttgaattcatggagagtgacttggaagctgtcattcgtgatagaaatattgtcctgtctctagctgacacaaaatcatatctccaaatgaccctaaaaggacttgcatac…
GSMUA_Achr11G05130_001	GSMUA_Achr11T05130_001	CUFF.8301.1	aactgtgaaggcatactgtcacaacaacatcacctacagagaagctacacaaaaaagaaaactctagataatccacagattgttccaatctatgaatatgtaggcaaacataaacaactcctgaatcttaaagaaaatattgtattacaaag
GSMUA_Achr6G08400_001	GSMUA_Achr6T08400_001	CUFF.28083.1	aacttataatctttgtcattgctacaacttgtttgaaagtcatcccttgtccttgcttctcctgagaaaacttgagggtgattttttaggcaacctgaggatgattttctcaagtgtcgaatactgaatctgttagatgttatattttgtttgtctatttcttcgagccagcattgcatagttccctgaaattccaaattcacatacatttaacaggtatatagtaggtctgacaccacaaaacacagagttttagtattttcatgctatgttgaaggttatactgttttacatattcatccctttaatattggcctattgcatgtttgcataactgcaaattatcctgaaatcactgcatgaaatctcttactgttgcatct
GSMUA_Achr10G16060_001	GSMUA_Achr10T16060_001	CUFF.5657.1	aacttatctgttaactccagtaccaaaataagaaatgtaacttatggatagatacttgaaagaacatggcaacagatgtgcagattcagatataaagaacaggttttcaaaaataaattgggctggaagtcagtaccctaccagaaagttgaagagcacccacaaggctcccaccctgatcttcatgtaggggaggattgtagagcacctcttgctgaaacttgggcaccgggagcattcattattagctcaccaggatttcctccatctgcaatgcagcttgtctgtggtcctctccgcatagttgactaaccagcaaatagcatactgaagtttcaagggagtagccaattttatacacagcatccagcaccaataatgcatcatccactctgaagc…
GSMUA_Achr11G10970_001	GSMUA_Achr11T10970_001	CUFF.9091.1	aacttatgcacagctgattgcagcactggcagcagcaaatcgacatggtaaagatccctctggcaccaactttaagttcttcagcagcttccagagtaacctgttggttgatggtctcagaaaccagattggatggggccacatctggaacagatttgctggtcctctgagctgtcgnnnnnnnnnnnnnnnnnnnnnnnnnnnnnnnnnnnnnnnnnnnnnctggtgggatggtgagtggcaaagccccattcctcgagatatccagagactaaaatcctatggtgttactctaacagagaatggcgatgtcgtcgaaagccacctgcaggccttctgtagatccagggaagatcgtgtcaaaaccctaaaaatcattagccagtgaaagaattccga…
GSMUA_Achr1G14740_001	GSMUA_Achr1T14740_001	CUFF.1958.1	aacttgtctctgccgtcggttcgcctcttatcgtgtgccttctccgccgtccgtcccctactcgaactcggaagctaactaattactaatataaagagatatctacacgttatctcttcccgtcttcgttggaaaggaaaagggaagaaaggtagggtttggttcgtctcgcttcggatcgattgctttgctctgccttccgcttcgatctgttgttcgtggagaggttgcgatggagacggttcgaagagcaattcatgctggatcctggtacaccaacaacgccaagaaactggatgaggaacttgaccggtggctccaagcagcaggcctggttaaatcaccaaatgttagaggcgtgattgctccgcatgctggctactcatattcaggccgctg…
GSMUA_Achr6G07090_001	GSMUA_Achr6T07090_001	CUFF.27941.1	aactttgcaaccaagctagtaatttactgtttgtttctctgaagagcttgaaaagtgagctcttttgctgattttagttcaataaatatgtgtaccgaaacacatcatatatcagtattccttttggtttattttcatcatctatgatttgctttcattagcatttctcaaaataaatgaagaaagttcactcgcaagttaggaaaagatcctcgaagtgtatcatttttcaacttcagttataccaggtgaaaattgttttctcatgagtttctctataacttaagtttgatggagttgtatgtgctaaagttagattattaatgcatgtgaaatccaagttcgaactgttttttatggttattggaggagagacattaattcatttgattatgca
GSMUA_Achr10G03920_001	GSMUA_Achr10T03920_001	CUFF.4157.1	aacttttgaaatataaagatcgaaattggaatgcaagattaattacaaaagttaatttataattagtctgagctaatttgtaattagccattgcctacctatatattagcgctatattcaccttgaaatattgtcctcataaattatgctcgcgagccaatcaaatccaacccaaatcccaatcatgggcccacagaagaaaagttctcttctgtggccttaaaagaataagctttacggagctccacggagtcgatcatggcttggtggccgcctcggtctcctctcgccactccgactgcgtctcgctccacg
GSMUA_Achr6G10830_001	GSMUA_Achr6T10830_001	CUFF.28380.1	aactttttggcctccagccaaattatcctagcctggcacaaggttgaccaaataaactgtgtccttcctgaccaagaaatgaagcactggttgcaaatcatccnnnnnnnnnnnnnnnnnnnnnnnnnnnnnnnnnnnnnnnnnnnnnnnnnctttaggatcataattttgcatgataaaccaagtcttttaaactatgacaagtttccagggattcttctatttgcatggataccctggtgaagtccttggaagaaattgggtaccaagacagcctcaaccttttcggagcaccttacgatttccgatacagcctcgccggcggaggtcatccatcaaaggtggctactcgataccttcaagatcttagagagctagttgagcaggccagcaagatga…
GSMUA_Achr3G13270_001	GSMUA_Achr3T13270_001	CUFF.16149.1	aagaaaagaaactcaaagacattttacgaatccgcaactgcttggtaaagaagttcaagaagcctaaagaagacggatcgaatcaagacctcttcttctctcaagtagacctaaagttggtggcacgagtacttcgaatgtctcgaattacaactgaacagctggtgtggtgtcacacaaaattgagcaatattgtgttcatcgaaggaaaagttcatagagagccttcatttttgctctttccatgctgagattgacattgtactttgtttgagaatagatttccatgtaattgtagg
GSMUA_Achr6G15840_001	GSMUA_Achr6T15840_001	CUFF.29044.1	aagaaaataaggtaaaagaaacacttcaaaaccgtagcctaccttttccttcttcctctgctctcctctcttctctctctcccccttcttgatcggattctcccgctattggaaggaaaccgtagccctagtcggtgaagaaatcctacttttcttcttcttcttcttcttttttcttcttctctgtgtgtgtgtgtgtgttttctggccttcgaggagccctttggtggcgagattcggcttccgagtcgtcgttatagtccaagaggaaggttattcgggcatatctggcgtaggaaatggaagggggtgcggggggctgcaatcagcggtcgccggaggaggtctttagggatttccgaggccggcgggccggaatagtcaaggctctcacaactg…
GSMUA_Achr11G01890_001	GSMUA_Achr11T01890_001	CUFF.7883.1	aagaaaatctatttagtaatatttcttggttcttacagggagtggttgaagggaccctgacgggtggttgttgtttttatgatgcaccagataatcatcttnnnnnnnnnnnnnnnnnnnnaaaaaagtctcttaaaaatcagataactggatttcagttttgcccaagggatcctcaaaaattgatgctcacttctgcagactcacatatttgaatatttgatggtgttgacttggtcaccaaatacaggggtttttataccagaagtcagatatctgcaacttttactgcagatggccagcatatcatctctgccagtgaggattgcaatttctctgtctggagccatgttagccatgacatccgtatgtccaaccatgttaagagcatatggtctt…
GSMUA_Achr6G04750_001	GSMUA_Achr6T04750_001	CUFF.27586.1	aagaaacaaatacaaagaacagacagcagcttcagaagatttattattcaacatgaaattgacaataaagtataaaaatgaaaaaaatgtcatataaagcatgtttgcaagtcagaaggctaatccagctaccatcctcgattcattcaagcggtcctcaagcaaattcaagatccatggggtaaattaacctgcctctggaaggtgctaaatttct
GSMUA_Achr2G18500_001	GSMUA_Achr2T18500_001	CUFF.13817.2	aagaaacaccacaccacaccactacctctctctcttgcttcgtcctcagctcccctgatctgctcctcgtcccttccttcgcttcaacacatccaagtccaaccttttccagaagaatgggagaccatcttgctttattagtggaccatctccttactgagtcaacgctcgaggcggctattggaggtcagaagcacgaccagattgccaccgattcagcgcctttggaagatccaggcaaagagtttactaggaagagaaacatcagagacaggagctgtgttggaaagttagttgaatgccgaatttgtcaagaagaggaagaagattacaacatggagatcccttgttcatgttgtggcagcttgaagtatgctcaccgtgaatgtgttcaaagat…
GSMUA_Achr6G15140_001	GSMUA_Achr6T15140_001	CUFF.28966.1	aagaaacattgagctcatactgttagtttgctacagtcggatttcaaaaacaccaaaattggacaacaaaaatctgcagaatcaatcatttctaatcatgaaaccatgaagcaccaggcaaaattgttggaagcagcaatcttcatggacagccagtgcctgtcaaagagggatgaaaaaggtttgaccacaatggctggacaagatttgtcgatgatcctgtgtcacacctcccaatttaagctttagaagtccaaaaaatcacatgaaaagctgcaaactagctggcggtcaatcagattccggctgcgtttccggtacaacatctacaggttggctctcagagtcttcagcttgtgattgagaagcaagaaacttggcctttttgtagctgttcga…
GSMUA_Achr5G14650_001	GSMUA_Achr5T14650_001	CUFF.25051.1	aagaaaccctgacccttatgggccgagcagggaacccctcctcctgcttcccgattccggttctagagagaagaaaggtgtaatgcagtactggctatgctgttcttgtcatcccaataagaaagaacatatgatgagaccaactggtggacagcacagaggttcaaagtactccacttctagaaaaaaaccccgaaagccacctcctattaaggtgcctaaattttcttcagaggaattgaaaccaaagactgacaaatttgattcaaagtctatggttggtgaaggatcacatggaaaggaatactccacagttcttaacaatgggaagaaggttgctataagagaactcgatgtttcgtcggaagacgaaagaaatgaaattttgactcaggtttc…
GSMUA_Achr11G21570_001	GSMUA_Achr11T21570_001	CUFF.10671.1	aagaaacctacctaccattgctagagcttcttttacagaggttttgctaacagatgcatgccatccaccatatcacaagttaaaccggtttttagtactcactctactgcttcatcttcttcctcctccagtaggtcttcttgaagccattgcaaaaaaactaagcttccacgttatagaaccatcagtgcagaggacatcgcattagaatatgttgctagatgaagagttgaatccggagagatctgtcatccatcctccggtgctactgctgctgcctccgccgctccagaattggtcgttgcgagaaacaccaagatacggtctcggaaaaccaagcagctgttggctgtcatccatcttcaccgaagccagttgggtgatgagtccggaattggt…
GSMUA_Achr9G09140_001	GSMUA_Achr9T09140_001	CUFF.40910.1	aagaaacgacaaggaagcggaggcacttttcgcctcttctaccttggtggagatcgcggtctcctccacttcctcctcgtcttgattcgaccgatctggggttagggtttctttaggggtcgtggagatgggacagcagtcgttgatctacagcttcgtcgcgcggggaacggtggttctggcggagttcacggagttctcgggtaacttcaacagcatcgctgctcagtgcctgcagaagctccccgctagcaacaacaagttcacctacaactgcgacggccacaccttcaattacctcgtcgaggacggttacacatattgtgttgttgctgtcgagtcagttggcaggcaaattcccattgcctttctagagagggtgaaggaggattttaacaa…
GSMUA_Achr2G14720_001	GSMUA_Achr2T14720_001	CUFF.13255.1	aagaaactcaagaggaatgctgtagaaatcagcaaaggctacaccattccatctgataccgatgaggtgagggttgaagttcaaggagatgcaatgagcaccggcggttttatggtcaaagcatgtctatgttgtgaggaccggccatggatccttgcagatctaagacaaacacttcacagcttgcatcttcaaactattagagccgagatttcaactttaggtggtcgaatcaaaaacgtgtttgtgatgagatctgcaaaaaactccagaaacatcgacaggcatcattttgtggcttctgttcaccaggctctgaagtccatactcgagagaatcaattcacaagtggactttctgccgagggccacatttgctaacaaaaggcaaaaaatctca…
GSMUA_Achr7G26550_001	GSMUA_Achr7T26550_001	CUFF.35251.1	aagaaagaaacatagtctgtttatttatactacaaagccacagtgggtacagcgattaaagctaaagagtgaacaaagcaaatcgagggaggggctcccaggttttccaagccttacttaaaagaaggccataagaagtgaacacacagcgatggacacggaccctatcttaacccaataaaaagaggatacatacaggacgatgaccttgatccacacttccatagacaagaagggctatcacaaaactatggcccttcttccccttcataacttgcattcccatgattcagcaattgaagtctgccgaaacgtggaannnnnnnnnnnnnnnnnnnnnnnnnnnnnnnnnaaatatcacgacaatgtttttttttcttggggtggaggacgtcgtcg…
GSMUA_Achr4G20110_001	GSMUA_Achr4T20110_001	CUFF.21313.1	aagaaagaatccctctccaagcctgcacgaagaaaccctagtaaggaaagggaaaagagaaccctccttcaagcttcagcttgagattgcggcaaaatcattgaatgagttctttttaggggatataattagctatcagctacaggggtgttatctgagtgctttnnnnntttgtgggttcgttaattctgaaattggacagcctacgcaattccagagaattgtcttcaaatataatcaccatgctgagacaagcatctagcagaagtcagaggaacaaaggacttaaggtgagaaatgttcttcagatttgtctcttggttgctgtgtgcttctggttgctttatcagatgaagcacacttatgataagaaaaaggcgtctagtgagcaaaacacaa…
GSMUA_Achr11G18550_001	GSMUA_Achr11T18550_001	CUFF.10183.1	aagaaagagtacgtttgagcactccgaagatgctttgcctttgactgtcatcgggagaagagaaatccatattctacccaaaagcgggacacgggatgcgattaaagccctcgatttctgatctcaatctggagccgtagcagagggaagagaggagagccagaagaccaggcgcggcgaggagggtgggcgatcgttcgccgtgctttgggtttctcggatccgcttttgatggtcatcgcggtcgatcggagcggcgggcctgcatgtcgtgagcattttggttctctgctggagaattcgtagagcggttgatgttatcttattgtgagaaaggtgcttagggtacgttgtaattggatccagctctgtttctgttgcaaatagatggcttcagtg…
GSMUA_Achr10G01140_001	GSMUA_Achr10T01140_001	CUFF.3773.1	aagaaaggtagctgagattcggagaaagataggagactgaggcagtggccaagctctaccgatgggaaggcctcctttctgtgataacattggcatcaagaaaggaccatggactcccgaggaggacatcgtcttggtctcttatattcaggaacatggacctggaaactggagatcagttcccacaagcacagggttgatgagatgcagtaagagctgtagattgagatggactaactacctcaggcctggaatcaaacgcggcaacttcactccgtatgaagaacgagtcatcatccgtctccaatccttgcttggcaacagatgggcatccattgcctctcaccttccccgaagaaccgacaatgatatcaagaactactggaacacacatctcaa…
GSMUA_Achr10G20510_001	GSMUA_Achr10T20510_001	CUFF.6228.1	aagaaaggtctatatcagaaaccttattctctgtcctggagaaaccaattgttgattggttgataagagagtcatgctttgaattttttcgagtggtaaaatttagaaaaaaatgcttgccatttatttatgaatcttagatttcatgtcactgatattatctatctcatcttgttccatatcttttcctgttacaggctcaccattaacagactcagctgctccagttacagaagaggtcttcgatgatggaaaggcttctcaacaaggcaccataagcaatgcagataaatgtgatctttttactggggaatggatcccgaatccttcgggaccggcatacaccaatgcaagctgcagatttatagaatatcctcagaactgtttgaagaatgggcg…
GSMUA_Achr9G11120_001	GSMUA_Achr9T11120_001	CUFF.41147.1	aagaaatatcaattctcagctgattgcagaattcattacagaatcgatgaagagaacagagttatgctgtacatatttatgtattatatatatttcgtcgtcccctcttattattccttacagagttggtgagggaaacagaggctaccacgcgaagagatcttacagcagagctcaaacttttgtggaaagaggaagaagaagagaaagcagaaaacattagtataaaggatgcagtttctttggacttccctcatggcaatcacagtcctcaagaacatgtgctgcagactccataggccccgtcgcagtcgctgccggtgccgtcacagaagccggcnnnnnnnnnnnnnnnnnnnctcccacggccgctccgtcggcgcttcttgggcccgtcgg…
GSMUA_Achr4G27010_001	GSMUA_Achr4T27010_001	CUFF.22339.1	aagaaatcaaacccgcggccgtcgtctgtacccaattcccgtttcggtctcctcgctcgatcccgtaaaaggtcgcttccgccttccctcccctaattcccgtcctccaccggctatcatcctccgccgcggatcggatcctctcccgctgccgnnnnnnncgccgcgaccacccacccatgactatgatgactccgccccctctcgaggaggacgaagagatgctggtcccgcaccaggaattcaccgagggaccccagccgatggaagttataccaaccgagacagcgtccgcaccagagaatcagcaggtggaggatcctccttcgttcaaatttagatggacgatagagaacttctccaggttgaacgtcaagaagctctactccgacattttct…
GSMUA_Achr3G26240_001	GSMUA_Achr3T26240_001	CUFF.17942.1	aagaaatgctgctctatctgctgctaaatactctgaagcctgtcaagaacttggtttgcaggggaataacgtaagattggaacttctggaggctgccaagactcttccttctaccttcagcaaaattttggaagttcttaatagtgattccatgtttaaggccatggaatattatcagaactttgttaaagatgttcatacagagaaagagaaaagtcctggttctgtgcttgaaaatcttaggcaccttcatgaaaatccaccttctctttatgtatcaatgtctgctgaggtccaaaactctcttagtgacatgtcaatgtcagatgtccatgtttcagcggggacacctatggatactattcttcccatgggtggtattgactggaatatttctgt…
GSMUA_Achr8G33670_001	GSMUA_Achr8T33670_001	CUFF.39616.1	aagaaatggaccatggccaatgcagagcttcctttcgtgttcatcccctgcaacctaattctcacccttcttaaccattccttaaagagtctgctgctgccttgagctctcagctctgccaccttcttctagatctcccacagatccctccgcatctctctctcgctctactttgtactaagcagttacgaggatttttgtggatatgcttatggtagtatctcttgatgagatctgaaggagagtggtaatggaagagtccctcctactcctattctctcactcagagctgcccatttagaacaagactctgtttgttacttgaaagagagagagagagagagagagtagctggctagatctacaagatgaagaggcgcatcgcagactgggggtgtc…
GSMUA_Achr8G01270_001	GSMUA_Achr8T01270_001	CUFF.35560.1	aagaaatgtttggtggaagggcaaaaggcaagcacaaagagaggagtgagaaagtcacttctcccccaccaccgggaagaagaagaagacgacagcgaacgannnnnnnnnnnnnnnnnnnnnnnnnnnnnnnnnnnnnnnnngtacaaacaggagagagagagagagagagccgacgcatgcgcctcttttctggctatcagcgcctgctgcacttcacgtcgtgtatagctccgactcatcacctaatttcttcccattttgcccaccccaacagatagattcagcagttgtcannnnnnnnnnnnagagtggggagagagagagagagagagagagagagattcgggcgctttttgaagagcaatggtagaaggggaaggagcagagtggtggtga…
GSMUA_Achr9G04760_001	GSMUA_Achr9T04760_001	CUFF.40358.1	aagaaatttaaagaaggggaaagggtcggcgacggtgctccgattctcgttcgagcccgatccgagactcgcgttctgctgaattcgagagtgagaagtggaagaaggcgatcggtcgatggattgatagatcacgatcgaaggccacggcatttaccggcgaccggtcttgctttcgcgttgatttcccctttctaatccttgcccgatctccagggcggtctagatctatactttaagcaggaaacagagtaggatttaggatatgaggaagaagctcggcacaagattccctgcgtcacgaataaagaagataatgcaagcggatgaagatgttggcaaaatcgcgttggctgtgcctattcttgtttcaaaagctttggaattgtttttgcaaga…
GSMUA_Achr5G13190_001	GSMUA_Achr5T13190_001	CUFF.23731.1	aagaaatttacaaagtggcatttccatttcttcatcagaaaatgagttccccttgaacccagaatcgctttttcttgatatcgaacatagtgcatgaaaggaaacttgctattggacatttattttcgacttggcatggcactattcaaaaaaactttcgacatacttcacttcaattataattatgaaaatcaatcctacctcttctagtcctgtggtttccacacttgaagactgaatacatcaaaaaatttgtaaatgaaatg
GSMUA_Achr9G02390_001	GSMUA_Achr9T02390_001	CUFF.40062.1	aagaaatttggatttgaaaagggaagtcaccacaaaagactcaataatgtgtgaattataagttaaattatgaaacaagtttatgtttgtgggtgactagagtctattttacttgtggaaagttggaatcatgaaataaaagactgcccattgaacaagaagaaagagtcactgcctcataAATCATCAGCCCaTGTCAGAGTGTATGCT
GSMUA_Achr2G08930_001	GSMUA_Achr2T08930_001	CUFF.12505.1	aagaacaatcgtatgtttgattgttcacatctcttaagaagatatcacaagataccgacctgaaaatacagtacaaaatggctatactcacattgtggatgagaaaagataatgacgttctctcgtcgacctgcacagatcaaaatacagaaaccataatttccatccgtcagcagaagtaaacacctaccggcccatggctacattcggaaacaacttatcaacaagatcgatgatcgcagcagaaaatcaactcgaattgcctacaaaaaccgataaaaaatcggctttgaagatcagttcaacaaaaaacctaaaaaaaccaattttatctgaaatcaaggaaaacgccggcaaatctatcacgcaaaaccaaataaaaaagaattatcaacgacg…
GSMUA_Achr4G14990_001	GSMUA_Achr4T14990_001	CUFF.20644.1	aagaacaatgtctactatagtgaaagctggagttgggatgctcactctcgtggccgccgaggagcttcaccgcatgaacgaaatgtgcgtgtaaggtggacgtccacctcattctcggagccctaacgctcctcttccctccatgggccgacctcgaactccgcttaaatccacagatctgaggacgatgaagcttctcatggtgattgctgagacttgaccctggtgactggagccccaggctcaacctcggttcagcatggtttaactccccgccgtggtcattctgcaagaaggcttgatcgtgtcccatgtcgccctcgctgctaccagagatcgtacctgcctcccccccaaaagcccccatcatcgaagctccgtcgacggagaccgatggtg…
GSMUA_Achr4G13320_001	GSMUA_Achr4T13320_001	CUFF.20417.1	aagaacagtcacaatggtcattaataaaactgcaatgatgtttgctcgaatttgttgcacacaaatattttttagattggtaattgccaccaagtttgaagctacagcaaatgatgtgtatatcactgcaataatctctagcaac
GSMUA_Achr6G00330_001	GSMUA_Achr6T00330_001	CUFF.27118.1	aagaacatcgatctcatttaggttccctgaaggggggagcgattcccacatggtctgaagcccgatgtccttgttcgtgatacggatcgcatgatcgagaggtggtactcatgggagttcttatgcagtagaatttggtctcttccaagggaaatttgtggcatttttggatggcagctacctccagttctgatacgttttgctccaggccgcagatgagattctgtgggtgagatcatctgaaccatatcgcattccttatcaatgatttcctttgcacttccaacggagaaatccagagaggatttccggggttttttgcgagnnnnnnnnnnnnnnnnnnnnnnnnnnnnnnnnnnnnnnnnnnnnnnnngattattttctgaaaataatgctagt…
GSMUA_Achr5G04380_001	GSMUA_Achr5T04380_001	CUFF.23775.1	aagaaccatagatgtaagatatagaatcttttttcaccagcctgaagccagactaagcaccgcccggagggtctctgaacagaattcagtgacaaaatttgaaagtcatggattcacaagcatgtggagtgggaaatgtaagcattttggcctctggagaagagccaaaagatta
GSMUA_Achr11G18930_001	GSMUA_Achr11T18930_001	CUFF.10227.1	aagaagaacaaacctggttatgtttcattgatctccataaggctgatgagtacaatgggtgcacagtagtacactgcagatactgcaaccttcattgattgttttctgagaaggcaaggttctcagttgtacccagttgcagcagagaaagagcccccattagaactggaaaggttaatgcaccagccaattcatctcagaaacttcaatattgcttccttagag
GSMUA_Achr5G27390_001	GSMUA_Achr5T27390_001	CUFF.26656.1	aagaagaagaagaagaagaagcgaattcgagagccgagaggagatactccttcggccaagctaaacaaaaatacattactacatgctttattgtctctaacgtctgctggcgcaccagttcttagctttcctcatcaagatgcagccaccgccacgcatgaggccgtctcctcgtcctcctcgaccttccctccgatcatgtttaccgtccgcatgtaacacgatttttcatcgcggaatttgtacgtcgacttagtgtcgcctttcccccatagcgccgnnnnnnnnnnnnnnnnnnnnnnnnnntccgattcttgccggtcggcgagcgtgctgaacgccgtattcttcccctcgatcaagctccgcgtctccttcagctggtgcaccagcttcgtc…
GSMUA_Achr4G19180_001	GSMUA_Achr4T19180_001	CUFF.21210.1	aagaagaagaagaattggatgccgatgacccacatagaaggcgacgacgacgccagccgtgtaatccttgggcagcttaatggaggcgctgaagaatccatgctcgtaaaggtccgaagagataaagccggagcctgagaaccacatgcaccacttggttacgcactcaccacgtaaaagaaagaagacaacgaaggtggcgacaaggacgtcccgtcccctaccggagtaacggttgagggtgagacgaacgctgcggtcatcggcagagcggatgaggttgtcgttgccgaagagatgggagaagccctcgccgaaggttaacgtcggcacatcaaaggcttctgtcgccgtcacgagacccagcaggacgaagagcaccatcgacgaggcacctgt…
GSMUA_Achr2G16120_001	GSMUA_Achr2T16120_001	CUFF.13438.1	aagaagagagagagagagagagagagagagagagagaggaggaggaggacgtggtttccctcgttgcttctcctctctcacgcttttggtgtgcttctcctctccctcctacacccgcgcgtagcgtttcggacgctgcacacaatggggatctgggtcttcatggcccgatcgcttcgatcttgacgaggaactcggggttaggcgcgggatctggtgcgtttgctgtaaaatagcggcgccctcctggctattggcttagatcttctaatannnnnnnnnnnnggcgatttttacatggataattacaaaatggagaactgcccagtgagagttaattccattggacaactttatcatgattgcatgtctgatagaagatctaggttttggcaaatt…
GSMUA_Achr10G31550_001	GSMUA_Achr10T31550_001	CUFF.7580.1	aagaagagttgtggagggagatatcagaatcctagcaatgcagagtgtgcaaggtgggtggatacagtaaaacaggatctcagtgggattaacgctgcccagattctggagcctcagtgcagcttccctgaaagcccgaagcccaacataatcactgccgacaggaggaggttactcgaagcactttccgagctccctacgtcgaacactaatgatcctttgtgtcggaattattggtatttgctctcccacgcctgggcaaacaatgatactgttcgacaggctctcggcatcagggagggttcagtacagatttggttgaggtgcgacatcggcttaaacaattatacatatgacgtcctaagttctataaagtatcatttgtctctgaccagccga…
GSMUA_Achr5G05260_001	GSMUA_Achr5T05260_001	CUFF.23890.1	aagaagctttcttgttttacataaataagttattgttgtgcaatttattttcaaatggggtccttttatctaaaatatatgcttcaggtcctccaatcaatgatctgtggtttgagttgtatctagcagtttgtcaaattaaacattgaatgttcataaaaagaacacaagtttgagatcccaagttctttttttaagcgtgtatgtgaacttctcattgggatcattgagtttcccttgcaaaagtctaattaaaaggaaattttaagataattaaagctccaatacattcagcttagaatactgatgaactccatg
GSMUA_Achr2G16800_001	GSMUA_Achr2T16800_001	CUFF.13609.1	aagaaggaacccggttccaaggccctccccaagccccacccgttgcagatcgatccctttgtcaagacctcgcatgagaagaaaggccgcccggaagttcccttgatgaaggcgagctccctctcggggcattggtacctcgatgccgaggagctggaagccaaggtcttgggtcccgacgggagcaaaaaggtgacgaatttggggatcggggagttcaagaagctagtcgagaagaagaaagaggtggccgagaggctgctggcgcagtacaccgaggattatgggtcctctaggaggaagagcggggatatgaggttgctggaggtgacggccaggtcagggacatcgtcagacaaggtgtctgccttcacgtgcttggtggaggataaccctatc…
GSMUA_Achr10G29150_001	GSMUA_Achr10T29150_001	CUFF.7313.1	aagaaggattatggaagagaggagagggaagctcagtgggcaatcgctcagcgaacactgcacggcctccagcctcctgagacgacaaacctgttctccgacaagagcagctaccgcgagctctccgagatcgctgagaaggccaaacgacgagctgagatcgcgaggctgagagagctgcacactctcaaaggtcatgtggaatcagtggtcaagttgaaggggctcgacatcgacaccatccaacagcattacacggtttagaagcaccgcatccatcgcatagctgatggcttcatggaaatggtgaggtagcagtccacggttgatcctcaaatgaagaggaagacctgtctatccgattcagagagtgaaatgttgttacaag
GSMUA_Achr3G00970_001	GSMUA_Achr3T00970_001	CUFF.14598.1	aagaaggcagtaaatgacatgtttgtggtcctgtcagatgtttggttggacaatgaagagactatggaaaagctcgctgtggtctttgacggttatgaaagtgttgaggtggttccttctttatttatcttgatggggaatttctgctctcggccctgcaaccttgctttctattcttattcaactctcagaatgcagtttgcaaagcttggagaaatgattgcttctcacccaagactaagagaacaaagcagatttttgtttattccaggtcctgatgatgcaggtccatccaaggttcttccaaggtgtgctctgccaaagtatctcactgaagaattgcaaaagcatatccctggtgctattttccgtagcaacccatgcagaattaaattttac…
GSMUA_Achr11G19130_001	GSMUA_Achr11T19130_001	CUFF.10329.1	aagaagggccactccaggcgatccgtgggcgaaatctgttcgatcgtcgggtttctctcctcttcggaatcgtttctcggttttggggttcatcactcgagcttgatacgagaaagcacaacaagaaccaagcttcaatcagctgagcaatggaggtatatggcaaatctatgattgccgagccaagcaatgtgatttacttgtccagtattcttaacaaggaagggctgattcctagtcacaaatgtgacaagaggtgccaaaacgaacatgtgtttgggaacatgtaccgctgcaaactaacaggactgacacacatctgcgataaaaattgtgagcagaggattttgtacgataaccatagttctctttgcagagtgagcggccagttttttcctc…
GSMUA_Achr6G20410_001	GSMUA_Achr6T20410_001	CUFF.29550.1	aagaaggtaaggatcgaggcctacacgtaaatgaaaatgaaactcagcaaggtatcagtttcagtaattgaagtgacgggatatcaattaacctgcaagatcaaagtagtgctgccatttaaactacaatgacggggaaaggaaccaattaaattacatgttgcttgtgaggaaagatgaaacttacaaaacatttaacctgcactgctttatcgtccagcagcagttgtccactgaagatctttatagagaaaacagaggcatcctcgacacttcctttaacagtgagacttcctcctccaaagtaagaagcgtcctcaaaactaccaattgaggatagc
GSMUA_Achr3G07650_001	GSMUA_Achr3T07650_001	CUFF.15438.1	aagaaggtttggttccacatcacctctgaactactttcctgtacccttcttcagccagcattggtctgaccgggcggtgaggggaaacaactcttccannnnnnnnnnnnnnnnnnnnnnnnnnnnnnnnnnnnnnnncccctcgcttctcttccccttcccttcccttaaacccccaatggatccttacaagttccggccttcgagctctttcgacaccaactttaccactaccaatgccggtgcacctgtgtggaatgatgaccaagctctcaccatgggatccagagggccaatcctgctggaggactaccatttgatcgagaaggtagcgcacttcgctcgggagcgaattccggagcgcgtcgtccatgcacgcggcgccagtgcaaagggctt…
GSMUA_Achr10G03940_001	GSMUA_Achr10T03940_001	CUFF.4159.1	aagaagtaggacatgaagaaaggccccgtagaggagcaagcaaggtagaaaaactgcaggtacaagtgcagttctggaggaagcagtgagaaccatctgaaataagagagagaaacagagacagaagtgagcagaggaggaggaatgtagactcggatcagctggtgggcgag
GSMUA_Achr6G06250_001	GSMUA_Achr6T06250_001	CUFF.27800.1	aagaagtgcttaagacaatggagaaggagcttgggtttactgatggtcaccttctccacaagctttgcaaggtttatctgtttattgcgaatcatcggatcattggctgccttgtcgccgaacctataaaagctgcacatagagtcataccgagttctctctctggcaaatcttctaatggtaactttgagaagacatcttcaggcaaactgacgcagaatttagaaaggcaatgcacgaacttacaatttggagggtttagctttaagagagatgttgccagaagaagtggtctgacaaataagacccgggttgatcaatgggaaaccggagctgttctctgtgaggaggaatctgtgcctgctctctgtggctttagggccatctgggttgtgccat…
GSMUA_Achr1G10560_001	GSMUA_Achr1T10560_001	CUFF.1445.1	aagaagttcttttgccaaagcattcttggcatagatattgatgcaggtttagttgaaactgcttattggaacttgcgtaagtcagctagaatgaaacgtggcaattgtacatccatggaggcttctagaatacaggattcagaatgtgtgaactctttgaacaccaatgctgatccagcttcaaatgggaaaccatctagttcccaaacctcccttcctgtagatgaacttttaaagagagtttctttccggcatgaaaattttgttgggagtttgcgtgaatgctcagagaagtatgacacagttctttgtttgagtgttgcaaaatgggtccatctgaattggggtgatgatggattgatcaatatgtttgtcaagatatggagacttcttcgtccg…
GSMUA_Achr10G19170_001	GSMUA_Achr10T19170_001	CUFF.6088.1	aagaatactagcatgctcggccaaattttgatggtggcagtctcctaatcatcacttaattcaagaactcgtttcagtatgaaaggaaagcaaggaacaaagatgatcgagaacaaattcacccggaaggatcaaaccctatctataggtgccgccgctttgcaactccctgaagcgattcaatatctcgagatcatggctaccatccttgacgatcgacctcaaacgcaatcttctgagggcgtcattgagatgatcgctcaactttggggttcgggttttcggatcggggaattatagaagaataaacaagcacaactccaagaaaagtagcacgctcgactaaatcatagcagtgtcatcccagatctcatcaaataattcaagaactcgtcactt…
GSMUA_Achr2G13620_001	GSMUA_Achr2T13620_001	CUFF.13126.1	aagaatcagaatataatgagcagcgagaaaagcatgtacacgagccaacaagcgtaggcgatgagaccacggtgctcatctccgcacgatgccaactccaccagaaaccccgtgcacactctcgttgaccacagcacaaacaccgccgccaacagaaagatcacaacgccgtcgtggggcacaagaagggacagagccgagaagatcaccatcggcagcatacagtacccaatcaggctcaagcacaggtacagatccaagttcccgttgcgtcccgcgagcatattgaagaccacgtagagaaagagggtggcgacggtgacccaacccaagatgatcccgaagtggaactttccggcgagaagctggaagagcccgaatgccatgaggaagaggaag…
GSMUA_Achr9G08480_001	GSMUA_Achr9T08480_001	CUFF.40800.1	aagaatctcatcataggtcgaatacttttaacccaatctttgtccatttcttcctccaacaatttagggttacagtagaagcttcctctattagatgaattagatgacctctgttggatctatcggccctaaaaattggattgaagcaaagagctgtacacttagaccaccgacggttcatctcagaaaggggatgaatcgatgatgtcgatataatcgccagtccgtgtgatttaccaacatctttctatgttactataaatttgggaatcaaaacaacattgttagtccttttatcgacattgtcaatattttgtcctacaggtaattagaatgccaattctcatttggtctctttttgtcacacgtcttaggcgtattagcagtgcgctcctccga…
GSMUA_Achr11G07440_001	GSMUA_Achr11T07440_001	CUFF.8607.1	aagaatgatgttatcatggttctgttgttgggttctgatttggttttggggacttggggttaatcttttggtgcatatggttgtcttaaacatgaacacagtcaaattctgggagtcttgcgtttatttttcccacttttgatcatgatatcatcttttgatactctaaaaaggagaacataattgagataggtaacattctggatgaggtcaaagcaaacagaaacttttgatgttccacctttcgatggcatctcaaagaacacacaaggatcaaaatgcaaatactaagatcgaatctcttgttgttcaaacaatcaccttttcattttaggttgcacaccaagattgatg
GSMUA_Achr4G17700_001	GSMUA_Achr4T17700_001	CUFF.21047.1	aagaattcaaatttaccgatggaggtgatacaatccttgtttaatgtccctgagagatcagaagaggaacaaaagataaaacgtcgagagatgggattgaatagaatgagagttgttgggcaaaaggcagttacaaaaccactggaggaccttgtgttatcttccacaactgatattccgaatataagacaggtggtcaatgatggtccagttgctgaggaagatgatgattaccaggtcctaaggagagctgctaagctgcattgggattcaatgaagcaatattatgaagccgctgttgatgcttttacaaggggtgacaatga
GSMUA_Achr8G26390_001	GSMUA_Achr8T26390_001	CUFF.38716.1	aagAATTGATACATAGAattactttttttatctgaTTGATAATTAGATGAAGCAGAAGATATTTTAGCCA
GSMUA_Achr9G03780_001	GSMUA_Achr9T03780_001	CUFF.40242.1	aagacaaccaccaacctttcatttcctaccaaaatcaaggcacctcaaactaattgtacaccacgttatattgaaacttccctagaaaaccaggttcctgtagaacgagcttagtgttctttcagtttattcacatggaatactaggattctaaaggatgtatgaagtttcacctaccgagaaccagaaattctctccgtttactccaaattaattcctactgatcgatcacttatgaaaagaagggccaaaacaaaaaacaaaaaaaaaagcacgtgaaagaaagaaaagaaaagaaaaggaattttttgggacatggcaagtcttcagctccgacaagatggttactacatgaggcttccatgcatggaggaagatgaagaagaaggatgaatcatg…
GSMUA_Achr5G06640_001	GSMUA_Achr5T06640_001	CUFF.24087.1	aagacaactcatataatcagcataacaatgtatataatgtagtttctcaagtcactgaatctgctctatgtaaattcttcattattgggacatgtaacaaggggacacaatgttgcttttctcattcacctcaggccagaagacctccttgcaggtttttccatacatttcagggctgccgtaatggagattcatgtttctttttacatgattacaccccatgctttgcaatgactgctgcatctagtctgtgcttacaagaagatgcaagtactctggcctattctcttttagagttgttgcccttcaggaccaatgattatgttcttatattgaatgataaggatctctttttttcatgtaacctgtcacaatggtatgatcctcacaagatagttg…
GSMUA_Achr7G11900_001	GSMUA_Achr7T11900_001	CUFF.33384.1	aagacaatggagcaatcttttccgagaattcgccccgtagaggatagagagagacttgtgcgcgttattggtatccgtttactccaacccaaaagcctggctggcagcagattcctcgtctaacaaaatcctatcgtcagtccgggcttgatgtttacgacccttccaattccattctccggttccatcactaaattcctcgccaccaactcacgttccttcgttcctcccctccctcgtctccaccttccccttcgcggtaaccaccggccaccaggaacttacaggtcgcttagttgtgctgaaaataattcttcttctactcttcaacaatattcatatatggaatctctgaaagagtcacaggagtataatagtaatctttaccctcatatagaa…
GSMUA_Achr2G13430_001	GSMUA_Achr2T13430_001	CUFF.13113.1	aagacacttgagatttgataagcctcaacgtgaccagaagactcctttgataagcacatgttatgcacatagtcaaatgttttgactctgctaaataccctcaacatctcatcaaagctctcactctcaatacttcaatccaatgtttccttgaaatccattcattatcttaaagaacaagtcaagatactaatgaactctgcagtttgagacaatacctatagatttgtatcttatgtttggtgcaaatgcc
GSMUA_Achr11G23040_001	GSMUA_Achr11T23040_001	CUFF.10899.1	aagacatatatcctcccttgccgaaactgatctcactgcgaaagccagcccgcgagcgagcgacggagactgaaagtgagggaaagcatagagggaaagggatctagggttcctcttctcttcagctcttggggcgtgatctggttgtggtgctcgttctcttccctctcggtgctgtcccgtctcttggccngtttgttcttcgtgggattcggccgaatgaccgagcaggagaaataagaagagctgacagttaactaaaaagtgggttccactgtttcaaggaataattaacctgacagtgtgatgcataaactcagccagagatagcatggctcaacagaatcaagagatcacccctgttgatccagctaacctacctctaaagcgcaaacgtgg…
GSMUA_Achr10G18270_001	GSMUA_Achr10T18270_001	CUFF.5922.1	aagacatttatatattgaaagatgccacttgatcagactgagagagtccgtcatgaaactagcgaagaatatggtaagtttaggagagaaacctgtgtgtattgcatgaacagcaagctcttcacaaccctgcagtattttcttctctggtagcttacatgacacactagtgtgaatctgtaggatgttgtcataggatgatcgaagtagagaagcaatgatttttagtaggataagcttgatttcaactgagagaactcatctgacaaagaaaaatggaa
GSMUA_Achr2G04130_001	GSMUA_Achr2T04130_001	CUFF.11972.1	aagaccaaggagaacatgtttgcgaactttcatcaagcaaaaatcgtgcagtccatgtaccgtatacatacaaaaagaactctacagagtacgctaatagaagctaccaaaatatcctaaaagctaaacgaggacttggcaatccatatttcttcaaaaattccatctttgttgatacaacaacgccaccaagttccaaggtgatcgaagcataatgcaagagatcaagtacccgaacaaagaagacggtttgcatccagaacagggacttctaagaaaaaaggaaacttgctggtcaatcacaatgaacaaaaacactacaaatccaagaaaacagcaaaatccgaacaaaaaccctaaaaacaagaaccctaatcgtgagatctgaggacgaggcaa…
GSMUA_Achr2G08770_001	GSMUA_Achr2T08770_001	CUFF.11972.1	aagaccaaggagaacatgtttgcgaactttcatcaagcaaaaatcgtgcagtccatgtaccgtatacatacaaaaagaactctacagagtacgctaatagaagctaccaaaatatcctaaaagctaaacgaggacttggcaatccatatttcttcaaaaattccatctttgttgatacaacaacgccaccaagttccaaggtgatcgaagcataatgcaagagatcaagtacccgaacaaagaagacggtttgcatccagaacagggacttctaagaaaaaaggaaacttgctggtcaatcacaatgaacaaaaacactacaaatccaagaaaacagcaaaatccgaacaaaaaccctaaaaacaagaaccctaatcgtgagatctgaggacgaggcaa…
GSMUA_Achr6G06780_001	GSMUA_Achr6T06780_001	CUFF.27888.1	aagaccatcacccttgaggttgagagctcggacactatcgacaatgtgaaggcaaagatacaggacaaggagggcattcctccagaccagcagaggctcatctttgctggcaagcaattggaggatggccgcaccttggctgactataatatccagaaggaatctaccctccacttggtgctgaggctcaggggagggatgcaaatttttgtgaaaaccctcacggggaagaccatcactctggaggttgagagctcggacactatcgacaatgtgaaggcaaagatacaggacaaggagggaatcccaccagaccaacagaggctaatctttgcgggtaagcagctcgaggatgggcgcacactggcagactataacatccagaaggaatccactctt…
GSMUA_Achr3G16590_001	GSMUA_Achr3T16590_001	CUFF.16568.1	aagacgacgacgaagtaaaggggccgcgaataattggcccgacggcggatcgatatcgaaattctccctcggctcccggccggagaagtttaggttgccggcgacggtttggagaatgggctccaccgaaaaccctaactggttcttggattgctccttgatcgatgacatccccgatgccggggccgatttcggttggaaccctcagggcttcgacccagcctccagtgtcagtgtggaaattgatagctcctttgtaaattctgatggtctgaaagaaccaggctctgcaaagcgttccagatcagaatcctgcagtaatccagcctccaaagcctgtagggagaagatgagaagggaaaggttaaatgataggttcttggaactgaactctcttct…
GSMUA_Achr5G14850_001	GSMUA_Achr5T14850_001	CUFF.25108.1	aagacgaggactacttgctcgtgtttggtggtgttggttggtggcggcagacagaagagaggaatcgagttgctatattaatacatcagccaccccggctgccctggaaaggctctctcagctacccatcaatggaggcctctctctccttccgccgcccctcctcctccccttcttcattcttctcccgatcccctaatcccctccggtctcttccggacttggatgcgccaaagatcctgtcttttccgatgtcgtggagcaggaaaaggtgccatatttcggccgagatgggggtgaagtcgggcctctctccggattcgacgacgcccgtcgatctctcggtgagtcccagggtgagctcgctcaagccgtcgaagaccatggccatcaccgacc…
GSMUA_Achr10G06040_001	GSMUA_Achr10T06040_001	CUFF.4431.1	aagacgatacaactacatgtttgttgttatgtctcttgactgttaggtggagaaacagaatggattggttggtgatgtgtgcatacaaaacatatcgatcactcgcaacttctaatggaaaaggaacttgtgcttatgggagttcttttcatgagagcgaggaacggaaacacaaaagaagcaaacttttgcggtgaccggagaatgatcagtagcccggagctcggccttgcacttgttctgcttgctttcttgagagaaggtctcagcttgcaagggagctcttgcagcaccaatggaaacgtttgttgacttgttgtttgtgcagctttttgtctctcttatcttttatatgtgtcaatggcttttggttcagctgccattggaggcaagtgtgac…
GSMUA_Achr1G05400_001	GSMUA_Achr1T05400_001	CUFF.700.1	aagactggaacaccaacaagtattgtgcaccttgcttggttatgattagtcacgctggcagagtggccacttcttcatgcttattgggtacgatttgttccgaatcagcaaaacaagctcatttccgcttcagttgatggtttgttgtgtctcttcgacaccagtggacatattgacgatgatgatcatttggaatctgtgatgaacgtggaaacttctattgcaaaaataggtttctttggaaggatgaatcaaaagttttggtgtttgacacatattgagacgttgagcatctgggatttgaaagacacaagaagagaagtcaactttgaagatgctcggtcattggcttcggagaaatggaatttggatcatatcgattactttgttgattgccat…
GSMUA_Achr10G29500_001	GSMUA_Achr10T29500_001	CUFF.7330.1	aagacttcgtcggaattgtcattctgctggtcatcaactccaccatatccttcatcgaagagaacaacgccgggaacgccgccgctgctctcatggctcgtctggctccgaaaacaaaggtgctcagagatggcacctggtgcgagcaggacgccgcaattctggtgcccggagacatcatcagcatcaaactgggagatatcatcccggccgacgcgcgcctgctcgagggagacccgttgaagatcgatcagtctgctctcaccggagaatccctccccgtcacgaagaatcccggggacgaggtgtactccggttcaacttgcaagcaaggcgagattgaggccgtcgtcattgccaccggcgtgcactccttcttcggcaaggcagctcacctgg…
GSMUA_Achr8G20030_001	GSMUA_Achr8T20030_001	CUFF.37926.1	aagagaaagaaaatgggggataaagattccgatcagagcctctcagatgaagacgagtcggataaggtcgcctacgacctcgactgctccaccagtcgccaatccctctaccattcgcatcgggtgaagaagttggagctttgctcatctaagtttgagaaagaaagtcacggggtccatcatgatgaccatgagtccttggaatcacatccaagaggaaagcatcacactgattctagctgtgaatctatttctgatgaggtagagccagagctgtcactccaacatcatctgtgtgatataatatggggttcaattcccaatttttggaatctgagtttcaaaaatagcacttttatatcaaaagttcactttcctactggatatcatatatgtgat…
GSMUA_Achr4G00110_001	GSMUA_Achr4T00110_001	CUFF.18685.1	aagagaaaggacgaaacgggagaagagacattcgaacggtgagaaggatctcgtttggtcttcctccgttcgatcggcttctgcttctacccgatcaggccaaggttattcgatcgaacttcttcagtcataggtttctccatatattaaaccgaatgttctttggtttccttttgttttcttgctgtaaaattgatgcctaaacaaacgaatctgatagccgatcgttctgtgaatcttgtaaagtggggattgtgggattttattgcgatttga
GSMUA_Achr9G03150_001	GSMUA_Achr9T03150_001	CUFF.40156.1	aagagaaagttctatgcctcagacagaaaagttaaccacttaaggagtaggcagtcagacctgcatctgcatcccataaaacaggcatcaacatatttgtgttaactgtgctacccacaaactctgtttccggcatcctgagccaacagcaaggatgcatttgcattaccttatctgaagagggcttgaaaggccagttggccaagcctcccaaatcaggagttgtcttaaccctgcaaggagttgcatggactaccaacttctccaggaccgcatgcccattccaggcttgtaaaacttcaacaacaatatcagaaaaagggatattggccaacattaaaaatcaatggtagcagttagtttgaatgtccaaaacagtctctgataattcggagtatt…
GSMUA_Achr3G12250_001	GSMUA_Achr3T12250_001	CUFF.15985.1	aagagaagcagccaccaaaagcagaagctcttccttctccgtctccctcctcgtctccacccccgagcatccctcgctctcgaactcctagccgcaactcttatcgtttaacctttgcgaatccgtcggtggatcttgcgatcgcgtccccttccccggtccgatacgtctccagtctccgtctccgcttgaatttcgcataaagatgccagaggaggatctggtggagctgagatttcggctctatgatggatccgacatcggtcccatctgctactcttcgtcttccacggttgctatgctcaaagagaggataatatctgaatggccaagagataagaagattatcccaaaattggctaatgacgtcaaactgataagtgcgggaaaaatattgga…
GSMUA_Achr8G33570_001	GSMUA_Achr8T33570_001	CUFF.39605.1	aagagaagccgctcccgaatcccaatcaccaaaagaagacaacagccccagtgaagaacagtgcgagatatactgcaaataatggcattcacagtacgaggggacaacatgggtgacaaagcctcgtgctttaggtcgtctctaggagaaaataatggcattcggaaccagcagacacgggaacggcggattggagatggacgaagcaccaacgaagagcaaaaagaaactattttgacgggtcttcgaaacaggagaggcgacagagggggagggaattctcaccaaagcccgaagagacgcggaaaac
GSMUA_Achr4G23210_001	GSMUA_Achr4T23210_001	CUFF.21776.1	aagagaccaaaagctacagaatcccatgcaagactttgatgcacgagcatcccttcggatctcaatcttaaaagcttttagctagaaagatttgttgctcgtgcatgtggttttggtgctaaagaagttctattggctgcatcattacatcaaacttcaacg
GSMUA_Achr7G16890_001	GSMUA_Achr7T16890_001	CUFF.34028.1	aagagaccgagccggcagacaacacagcggaggaggggaggccatttggatctctcgcagtggtggtgttgaggagagtaacgagggagacaaaggtgaagaaggcgaggagagcgaggagccaaacgcgatgatggtgggagaccaagatggagatggatgtggtgatcccattgcctccttgcttgctgatggacgaaggctgcagaaatatcaactttgtgctgccaaatcccttcatcttgtcacttcccctcgattg
GSMUA_Achr7G01480_001	GSMUA_Achr7T01480_001	CUFF.31910.1	aagagactgttccgtttcaaagcgatggctctgacgtggccggtgtaggattcattgggagaaccaatggagacgtctcctcgaagccaacagtccggcgatggaagcttttgccgtgagaggagttccaaccttcctgcactccnnnnnnnnnnnttcttcagccacgcgacgatctcgggtttcgttctcgtctctcccctcccactcgcgcgcgtgcttgaggcgcctccatcccttccaacagggaaccctaccctcccgcttcatctcttacggcaaccggaaccattgcatggccctgcaatccgacgccagttctgttgtggaagcccctttgaagggtaatgagttattccttagaacaatgatctcaggcatggagaaggtctacttgag…
GSMUA_Achr6G15260_001	GSMUA_Achr6T15260_001	CUFF.28979.1	aagagagagagaaagggaggggtaggtggtggcgagcacaggaaggcgcagagcggcgagcataaaagggtagctgcccccattcgtccttcaccgtctgcaagaccgctgctggttaggtttcattcaaagaagaacaaaatcatcatactgcagttagccatgtcaactgtgtcagatacatctttgagaaatggctccttaggaaataacagttttaggagtgaatcattttcagaagagaaagacatgggtcttgtacgggaggctggttgtttatccataatcgtgcttggtgcttctggtgaccttgccaagaagaaaacatttcctgcactctttcacctttttcagcagggattcttacaagagaatgatgtgcacatatttggttatgct…
GSMUA_Achr3G28840_001	GSMUA_Achr3T28840_001	CUFF.18277.1	aagagagcaacggagcggagtaatagtggaaggggaaatggtgttgtgggagatgacggtgatcaccgcctacttcttgggcctcaagcgaacctaccggctcgctctccgaatccaacgccgccttgtcggccccaatcatcccaggacccgccaattcctctacaggcgcacacgaagtgtgttcgatgtggcagtcaaagttcacaaaaacatacagcaaagggacaaagaagtaggtaggaatctggggaactggatcctccgttggctccatcgcatgaaaccttcagcagaaatatgtccaccagttctggaggaacctaccagcacgaacaacatttcaaagcatgctgcaagttctagccagcctcttggagcaaaggaggccaacaacaa…
GSMUA_Achr1G27500_001	GSMUA_Achr1T27500_001	CUFF.3525.1	aagagaggaagagtgtagatctccttttttactaaaatccaagtgtttctctgaataccaaacccaataaggatagaaaacattgaagttaccagtagtgatgctgcaactaaagcagcttaaaacatcatgatcttttgaactaaaaagtcaatatagggtaatatctaattgtgctattattgaaccaattgacagagtaatgattaattcaagtgatcaaatattaaaagttttttcttactggtacctttatggttcttgatcacttcaatgtgatcaccaccaatggtggcaagctttcacaatatcttcgtcttttgacttatttggtgttattgtgtcaactgtcaagtttcttattatcaaaagaagacaattatatttgcttttcctgat…
GSMUA_Achr4G29610_001	GSMUA_Achr4T29610_001	CUFF.22717.1	aagagaggaagtgtagttatcaccttcgccaaggtaactgaactcccacaggagccaagaatgattgcccatgcataattgggccggtccactaaccggccttggattggcccaatttgatgtcgctccttatccaaaacaacgaataccagagaagtggtcttcttcttccatccaacgagagcagagaggaacatgcagtgcgcgagtcctctcaccgcccaacccatcctccccatcaccgcctcccttctcg
GSMUA_Achr4G08260_001	GSMUA_Achr4T08260_001	CUFF.19744.1	aagagaggcggccttcattaatcccagataagcttgattttggtgcttatctgattcatgggaggccaataccaaccaccggcagtttcgctgatagcgcattctctatctttcgtgaaggcgtttcattagtaactcgccgtacatgatttgtagtgttgtgtcctccagcgttctctagnnnnnnntcttattcttcgtcttcgttttttcggggtggggggcgttttgttcgatagatttaatttaaaatctgcaattttttctcctctcttctttggggtttgagatcgttaagatgagctttttgatcttcgtatccgttatcctgttattttcatttgtgatcgaaagt
GSMUA_Achr8G03820_001	GSMUA_Achr8T03820_001	CUFF.35843.1	aagagatcgaatcgcgtgactcgtcccttgtgttctggaacttgcaagtgcggccctagaaagagaggcgatggcttggagggagcttctgtctcggaatataaaggagcttcgcttcctcttctgccagacttcgccggccagcgcccatacccgggagtttgtttacaagaactacaaggatctgaagacgctcaaccccaagctccccatcttgatccgcgaatgccgtggagtcgagccgcagctttgggcaagatatgacatgggtgtggagagatgtgttcgattggatggtctgacggaagctgacattaacaagaaacttgaagaacttgctaaagcagcaggagctcttaaaccttgacaaaattcagttgtcttctgacagggacaggc…
GSMUA_Achr2G19250_001	GSMUA_Achr2T19250_001	CUFF.13893.1	aagagatgcacatcaccataaatatggaaaagaaacctttcacactatcatcttgtggactttgacaagcatcaaggatgtgtacataaactttgggaaaacgtaaaagttggagagattgtgcaagagttcagcaagttcacatgattgatctcaagtcctttctccatcattctcacctgtagcaaatgctgtgaggagtctcagtgaaggtgaacatgattgcaaggaccagagagggccaccaccagcaccagcaccancaccagcaccaccacggcaccctgacaaaaccctcattcatttagttgatgggttaacacaccaaggtgtggcagtgaagatagctcattgaagctgaagctctcatcatgtcactaaccatcaagtacttgccct…
GSMUA_Achr6G35090_001	GSMUA_Achr6T35090_001	CUFF.31479.1	aagagcggatatcacggattaccaatactaattagtaatgaagaagacaaaaggcaacagagaaatcccttgcgagagtctcaaattgcgttccaaaagccttacccagcacagaatccatccccgcttccgagtaaattcttcaaacaggttcccttaaagccaacaggatgctagcgacaatcaagaaagtttcttcttggcatgtatcttggtgtctacagatatcaggagaataacaagcagctgcatatacgaccgagcaacagccagatgatagatacgaatcatggaatgtaatgccaagcatggaatgcagaggagagagagagagtctgcttccaccccccgtcacgccgtgatctgaaagcccaaaccatcatatctatttccggcccg…
GSMUA_Achr2G04760_001	GSMUA_Achr2T04760_001	CUFF.12212.1	aagaggaatccagagcatcccggattctattggaaatctaactcatctacgatatctagatctccgagagactgacgtctccagtctacccgaatccatcgagcgtcttcgcaatctgttaaccttgaacgtcatggattgcaggtatctgaggagtcttcctcgaggcgtaacacgattgctcaatctgaggcgtcttggtcttttcaattcggcagtccgtaacgtgcccaaaggcatagggaggttgcagcatcttaacgacatctccggattcattgtgggcgacgaagaagatgacaggagcggagggtgtgacttggaagagcttaactctctccgcgagctcagaaagctgagcatatttaacttggagagagtgtcgaacggggcttccgt…
GSMUA_Achr1G03290_001	GSMUA_Achr1T03290_001	CUFF.417.1	aagaggaggaggacgaggatgagagggggatggaggcgtgggagcgggcgtacgctgacgagcgatcgtgggaggatctgcaggaggacgagtctggtctcctacgccccatcgacaccaagaccctcgtccacgcccagtaccgccgtcgcctcctacagaagtctgccgcctccgccgcgtccaggatccagaagggcctcatccgatacctctaccttgtcgtcgacctctctcgggcagcttcagagacagattatcgccctagtcgaatggttgcagttgccaaatgtgcagaggcttttattagggagttcttcgatcagaatccattatctcatattggtcttgtgaccataaaagatggtgtcgctcatcgactcacagacataggaggca…
GSMUA_Achr5G23880_001	GSMUA_Achr5T23880_001	CUFF.26203.1	aagaggctgaatgagaagcaaattacttccttgctaaaagttacatgtcagagacccagagatcaagaaattgatattttgcagacagttcgtcaaaatgcttatgggcatgatccctatgcaaaggagtttggaatcaacatcagtgagaagctaacctcagtggaagctcgagtacttcctgctccatggnnnnnnnnnnnnnnnnnnnnnnnnnnnnnnnnnnnnnnatattattgctttcaactgtaatgtagtcaactgtccatgagcatattttgatttatgctgtgtgcattatgaagcttaagtataatgacactgggaaggaaaaagagtgcctgcctcaagttggtcagtggaatatgatgaataagaaagtgatcaatggatgcacag…
GSMUA_Achr8G17070_001	GSMUA_Achr8T17070_001	CUFF.35767.1	aagagggaaaaaaaaaaggatcatgccaaggatccagcaagagatggttctttgtcatcctctagtttattaatccactgctacatttgcctctgcgaagggttggccatgatgctggcagctctgcataatgaatctaaggccttccagatgcggagtcctttcaatggtgaagaggagagattcagtcagcactttgatctcctacagaaggctcatgttcccgaccatgtttcctactaccttttcaaagagtcgacagttcatgcacgcatatctggtgttgtgaaacacaactactttcgagaagcccagaggatcacatcatcactaaagggaagttttgctggtgatcccaacaggatgctagagctgcagcaacttgagcaagtcgcagag…
GSMUA_Achr6G10350_001	GSMUA_Achr6T10350_001	CUFF.28332.1	aagaggggaaggggcgaagaaggcaacgggatcggggaattggctagggcaatcacgaggtttgcggacatatatgagagggtggagggggcaaagcagcgacagatgatggagctggagaagcagcggatggagttcgctaaggcgctggagttccagacgatgcagatcattgtggagtcgcagctgaagcttgcaaagatcaagcgtgccaagcaagcgatcagatactgaaagttatttgtagtctgatgtcaatggagcgagaggatcacggccatgacgatatatgtttcttggtgcaaattaatctccatcatgcacctgaacatgtacgcttgttcataaaaaatgtaatattagctgaatttttactctttcgt
GSMUA_Achr8G33140_001	GSMUA_Achr8T33140_001	CUFF.39542.1	aagagggtgaaatcatgtctggaggaatagcacgcggtcgtcttgctgaagaacgcaaagcatggcgtaagaatcacccccatggttttgtggccaagccagaaacatcagcagacggtactgtgaacctgatggtatggcattgcatcatccctgggaagcaggggactgattgggagggtggccactatcctctaacgctccatttcagcgaggactaccccagtaaaccacccaagtgtagattcccacagggcttcttccacccaaatgtgtatccttcaggaacggtgtgcctctcgattctcaatgaagacagcgggtggagaccagccataacggcgaaacaaatactagtggggatacaggacttgctagatcggccgaaccctgccgatc…
GSMUA_Achr3G25810_001	GSMUA_Achr3T25810_001	CUFF.17872.1	aagagttcgagcactgacgcactactagggtttcggatgcaggtacttccggccagtttcctccggacgcagcaacaccaccatcgctaggttttggtgaagagaaggaacatacaaagaaggagaagtagacgacgatgacgttgatgaatagaccgccgtacgtctctctcttgttcaaagccctcgccttcatccctcgccgtcgtccggccgatgctgccgtttttctctcaacccattctttttccgccgcctccggggctccacagagcagcttcatggctgaatacctggtcagctcctnnnnnnnnnnnnnnnnnnnnnnnnnnaaggcctcgaagctccttggccgcatcgaatcccgccatcagcctgactccgtccttggcttcttca…
GSMUA_Achr4G00950_001	GSMUA_Achr4T00950_001	CUFF.17872.1	aagagttcgagcactgacgcactactagggtttcggatgcaggtacttccggccagtttcctccggacgcagcaacaccaccatcgctaggttttggtgaagagaaggaacatacaaagaaggagaagtagacgacgatgacgttgatgaatagaccgccgtacgtctctctcttgttcaaagccctcgccttcatccctcgccgtcgtccggccgatgctgccgtttttctctcaacccattctttttccgccgcctccggggctccacagagcagcttcatggctgaatacctggtcagctcctnnnnnnnnnnnnnnnnnnnnnnnnnnaaggcctcgaagctccttggccgcatcgaatcccgccatcagcctgactccgtccttggcttcttca…
GSMUA_Achr6G14660_001	GSMUA_Achr6T14660_001	CUFF.28902.1	aagagtttcagcaaaaaaaaaagccttggtatttaatgttcaatgtatccaaagtgtctaaaatattagttggaaaatacttcacatactcatagatcttccaggttatggatcaatttgtaaagcagatccatagtatttttaaaaacataactacaaaaagaaacatagggtaccctagaaaaaaaatgcattccctggaagacaattaatagaacaagaacgaaggaagcttatcttgccatacaccaattatattgataatttattatgagttcatagttccctagagatctatctgtggatgaccaaacacttataaatgacttcaactatttgagacaatagtctttgtgcatcactagtctggactcctaatcaatttacgaccacaattaa…
GSMUA_Achr5G19510_001	GSMUA_Achr5T19510_001	CUFF.25658.1	aagataaaagatggtagggaggaaaggaaggataatggccaaagtgtgatcccggattcatggagcgggaattgtcaggaggaacaaaagaggtattgcggccgtcgaccgtcgctgccgccatatgactggatagatactgtcgggtgcactcggcatgcacctgaaagtcgggcggattagtggtatagaaggagcagccttccagtattgagtgggggcacaagctgcatacagcgttcgtccctgcacgagctctctctaccagagtcgctcggaacgggacgcctgcgtgggagaagcgtatttctctgggaagttccattctctgcgttctgcacgcagcaagaaggagcctgtgatttgtag
GSMUA_Achr8G33150_001	GSMUA_Achr8T33150_001	CUFF.39571.1	aagatacttgtagaggaagaatgaggatgtcagcacggtttaaagttcattgtatatgagcaggaaataaggaccatatcaagaggaagatgacgagaatataatagcacaaggataaatagtgttccatctcttaaccacttagtccagctattcaaacatgacacaacgcacaaagcacaaagcacaaattgaagtcaccaccaaccctaacgttacttaaccacaaacacttggtagaggggaagtaggaggaggagtggacgagcaaagcagtgttcactttcctcagttccaaacccaccatcctagctgagcatcctcctcggaatagtagttgcacccctcgtcgctggcgtcgtcctcctccgagtgcacccggccatcgaccagccccat
GSMUA_Achr1G18390_001	GSMUA_Achr1T18390_001	CUFF.2375.1	aagatagtatacaaaattaacaagcacccaatgcaggtgggacagggatatcaagtggcgaactggtgtagagcttattcctgttccatgccgaagcactgataactttagcataagtattgctgcccttgaactagcatacaaccaagtaaagaagcgaggcatgaaggttcgtgctgttcttgtttctaacccctccaatccagttggtagtcttatagatcgggagacactatgtggccttctggactttgttatggaaaaaaacatacatctgatttctgatgaaatatttgctggatcgacatatgggagcgataagtttgtaagtgtggccgaggttctagatgcagaaagctttgacaagagcagggtccatataatatatggactgtcaaa…
GSMUA_Achr10G12330_001	GSMUA_Achr10T12330_001	CUFF.5152.1	aagatcagcgcctgcctccgcgacagccgcgtgtgccccaagatggcgaggtacggccgggactccaccacggggttgctcatccctgagcccgcggttctgttctaccagaggcatctctcccctatcgagtctgggtgttgtaagcctcccacttcgtgtgggtttacatacgtaaatgagacatactggactgcacaaccagggactgtggtgaatgacattgactgcaccaggtggagcaacgagcaacattcactgtgctaccagtgtggatcatgcaaggccggggttctcgcgagcatcaggcataactggaggaaggtctccgtgattaacattgttgtgctcgtcatcctcgtgatcgtgtacgtcattggttgtgccgcattcagaaac…
GSMUA_Achr6G11100_001	GSMUA_Achr6T11100_001	CUFF.28426.1	aagatccaaaggtgctctccatttggtactccgtcgtcgtctcgtggaaatacgtcgtcgcttccttcctcgatattgtcctccggagatcagattcgagtgcgggaacggaaccaggcgccttctggtaggatcgatcgccatggacgaacagtttccggatgcagctggaaacgtgattaaggaggagacacctaaagggttcaacccaggtttggtggttttgattgttgtggggggactcttactgctcttcctcatcggaaactatgctctctatacgtatgcacaaaagacggttccaccaaaaaagaagaagccagtctccaaaaagaagatgaaaagggaaaggctcaagcaaggaatttctgcaccgggagagtaaacacggagctccta…
GSMUA_Achr11G22190_001	GSMUA_Achr11T22190_001	CUFF.10784.1	aagatccaccgaatgttatttatggagccattgacaagggttgctgcaaataccagtaagattgcatgctagtatactgtgccaccagattgactagctttcatggcatcaaagtatcaatggagcatcatattgacctctatgacatggaacctctgttgcagttcctcataaacatcagcaatcaggggcaacacataaaacattaacttctccaacagtactgagatacaacatgaccaaccagatttattgcaactcttggacaacaagagcttctcaaagtttaaaactatccaaggtttagagcaacatgaaaaatataatgtaacaaaaagaataaatgaaagctgaattgcagggaatccacactacaagaactgtgcaactgtaaatcat…
GSMUA_Achr1G21760_001	GSMUA_Achr1T21760_001	CUFF.2833.1	aagatctgcagccaaatttgctcatccaaacaacatgatcaattgcagagtagaaagcataaaataagatagctaagaagacattgatttaatgtcaacgcaacattagtcaaactgagataaaacaagcatcatcattcaacaaagtcttacatacccaacacacaacaattttaagcagcagcagaatttggatgacaaacccaaacaaaaaaaccagagtcttataacccaaatcctctcctttcccttcctcaaaccctcacaccaagatcagatgacagagtatggtggcatcaccaaccacaactctttacagatctactgctattccctacccaatataattaatcatttcagaacaggtcagtcgacagtgattagtaccaaacagcgcac…
GSMUA_Achr1G11440_001	GSMUA_Achr1T11440_001	CUFF.1592.1	aagatctggtcttggcgagctccggcggtggaatcaatcgatcgatcgcattagaaccgctgtcttcggtggttgctcgagctgaaacttagtcgctcatggtggtaattgcttgcggtatggtttggaatcgcgaggagggcggaatttgatttcctggtgttgttttgggtttggggttgtacggttgtttcaggtagaagggggagatgagtaagggccggagtccggagcccttagatttcttcatctggaccatcgaggatgttggattatggcttgaagagataaatcttggtagctactgccaggttttcaaagacactggggtaaacggggagtacttagaaagtttatccatgtttacaacagagcaaattctgcggtttatcaggcgct…
GSMUA_Achr3G07710_001	GSMUA_Achr3T07710_001	CUFF.15431.1	aagatcttgaactggcacgggttgagtctgaaaagaatctgtccttcatcaaggcatgggaggacagcgaaaagaccaaagctgataacaaagctcaaaagaagaagtcatctatcacttcatgggagaactcgaagaaggcatctctgcaatcacagctgcaaaagatcgagcaaaatcttgagaacaagaaggcagaaacgaaggagaaaataaagaacaagatcgccatggtccacaaagcagcagaagagaagcgagcgatggtggaggcgaagcgtggggaagagctcctcaaggtggaagaagccgctgccaagtatcgtgccacgggcaagcctccgaagaagaagggcttcggctgcttcggcgcttgacgagtctgagagaaggatggag…
GSMUA_Achr10G12600_001	GSMUA_Achr10T12600_001	CUFF.5202.1	aagatggccacagttcatgcgacaactagattgcgcaggacagccattcttggcatcataactaatgccttgttaaatttagcttgatcataagaaaggccttattggatgcagctcgcttggattctggtatacagtttggcacacttttgaatagttagagtgtaattccaattttatctggaacctggatacgaaactgctgagctacatggagccccgccatttggccttaaaattaattaggaaaaagcagcagatttattgattggaggtgttctctgtgatttgttttattttccaccagaatggatggagaaacagtacgtgtaactgcagcatttggttttatagtacactttcagtaccacggggttcctgttatttttcatcttccaa…
GSMUA_Achr6G08610_001	GSMUA_Achr6T08610_001	CUFF.28112.1	aagatgggatatgctggcaatgttgaaccttgcttcatcatacctactgtagttgctgtcaacgagtctttttcaaatcaatcaaggagctctgctaagggaaattggctagcacagcataatgcaagtgtaatggccgatcttgattttttaattggggaagaagctttaatgcgttctcggtttagtacggcatacaatcttagttacccaattcggaatggtcaggtggagaattgggatgcaatggaaagattttggcaacaatgtatcttcaattacttgcgctgtgacccagaagatcattattttcttctaactgagagcccacttactgcccctgagaaccgtgaatatactggagaaatcatgtttgagacatttaatgttcctggattg…
GSMUA_Achr3G25440_001	GSMUA_Achr3T25440_001	CUFF.17822.1	aagatgtcttttcttcactaaagttgcttgtgtgaatcacagttataaaacatgactttggtctctctttggggcatgctataggtgaagtaagaagcagttagtgatttttgtaattggatattggatgtgcacgagatgttgtgttttactggannnnnnnnnnnnnncttgagtttaacttgtggttcctgaggctgtgcattgtgaaaggtgtcaaataggtgaaggcatgtctgaggttttagcatttgcggtgagctattctttttaaatttgattgttaggtagatgagtggcttacattgtttctaagtctttgttggtaaagttttatgctattgttcttgttgagtaagttttggtccagcatatcaaatgtttgatataatgatgatt…
GSMUA_Achr6G26480_001	GSMUA_Achr6T26480_001	CUFF.30334.1	aagattgctcgaagaaaaggaagtttttgctggggtggagcttcccatcattggtgagagagagaggtacagaggcaagaaatgacttttgagaagagaggttgacagtgacatggtaccgagacaatatgtatgtgcgtgttgttgatggctccgactgcaaagggctttccttnnnnnnnnnctcctctcctctctcatgagaagaagaagataacatcctgccttcgccgctgatgctcatcatggggtggcttcggtccctcttctccccgctcaagaagctgtggatccgcttgcattctgcacgcaggaagagtacggggatatacattctgtacgaggacgtgaagtcgtgcccgtacgaagacgtgcagatcctgtggtcgatcgtggcg
GSMUA_Achr3G27780_001	GSMUA_Achr3T27780_001	CUFF.18123.1	aagatttccattgaaatcatgaccattagaataacatcatccgatatttttttctaacaaagaagagtttcattacagattaattgccataacttacatttacaattatacaaaataacaaacaatgttctcggtacggatcttcctaggagtaacaaagcttgctgatcccaagagttccaaggggcagagttctaacaaccttgaccggctgctttccaaggccaggcctgagtcagaagaggagggaagcaactttgagctcatcatgttgcagatgaattacttgacagtctctcgtacaggcggtagatcaaagctgattttgacatctgaggttccctctcgagggctgcaatcacatctttgagagaaacattacgtgccactttcggatga…
GSMUA_Achr3G27050_001	GSMUA_Achr3T27050_001	CUFF.18026.1	aagattttcaacattgaagactacaaacacatcaaataagaagtaaaaaaacctttgttaaaacttaacaaagatgcatgttacatgactaagtgtaatcagtgctgcattgtcaagatttttctttcagacctccacgaacatggcactggatctctcatacagtgccacctatctaatgaataaaaggtgtcaggcatcctatgcacatcaaaaagtcatctgaatgaaatgaaagaaaataaaagcataggcaggtagcagcagataaataaagggacactggttaagcaatcc
GSMUA_Achr6G06400_001	GSMUA_Achr6T06400_001	CUFF.27846.1	aagcaaaattggaaacacattctaatgttttcccatatggtcatctgaacatcctcatgctttcaaattaacccttctagctcgtttacaggtttgaaaaattcttggccgaaatgctagtccaccggttcagatagccaatccaacagatcctgatcctcagtccaatggtcaataatcacaaccctgctcctaactttggcccggctgggtttgttggttaccattacagagcttctcttgttccattctgtatgaaattataaactcataaagacaaagaaatatcagtttctgag
GSMUA_Achr8G22920_001	GSMUA_Achr8T22920_001	CUFF.38276.1	aagcaaagcacgcgagcgttatctccgtgttgtttatctagtggaatcgatatctctccgatatgtctatatatttgattagaagtatcactacgacatacatcacagcgagagggctcgtcatctggtagaatttgcctctctcttttctgttcattctttttgcctctctcgttgccgttgattagaatttgccgtttatcctgtcgaagagcaagatattggatctttcttgaggttttcaaagccatcttttctgcttggttcaacatccttcttcattgaagagaaaatgggagggggaaaggataagcatgacgaatctgataaaggattgttttcaaacttagctcatgggcttgctggacatggacagcatggggggtatcctccataccc…
GSMUA_Achr7G07850_001	GSMUA_Achr7T07850_001	CUFF.32815.1	aagcaagcttagctgagctcacaagtcccctcctcgggagtaaatgctacttgctgtcctcttttgacctcctcctccgcctcctccatctcctcctctctttccttttgcctcttcttagggtcaaaagatagcggacaattccttgcatcatctggtctcttgttcgtgtgtgtgtgtgtgtcagtgtccaggttacttacgctgccttggacttctgccggctctcggtgtggcttctgggggaggaagaggaggaggagttcccggcatgggaagaccaccttgctgcgataaagtaggggtgaagaaggggccatggactccggaagaggacctggtccttgtctcctacatccaggagcatggccctggcaactggagagctgtgcctaccaa…
GSMUA_Achr11G10720_001	GSMUA_Achr11T10720_001	CUFF.9058.1	aagcaagcttgcaagtgtatctggaacaagcttaaaacctatttctgattgtgttgggacagtcaaaatgtttgcattcatgaactttgccacagagacataattcccatttgtgcccgaggggaaaaggaaggtgcctttttcttgtatgcagcaacgaattaacttgttgaaaagggctaactgagaattcgcaaaaatgaactctgaagaaccatcacatgggaacccataactattccttaccagctgctgaattccaaaacgaacatcggtttcagactcaaccatgttttgtcttgcaaagctctcgaagatggatgcttttacggcagaaggtattggcaagaagctttgatctacatccatgtgaatcagtaaattgtccttatgatcagt…
GSMUA_Achr2G18750_001	GSMUA_Achr2T18750_001	CUFF.13822.1	aagcaatagcagaagaacatacttaagagaccacttcagagtttaggagtaccaaattcctacaagttactatgacatatttcacatttatgtatgaatcataaagcataaaggagagatatcgagcagaaagtcaatgtcattatgtccttccatagtgcaatcaatcagaggtagtaaagacgttatacaataaaattggtaaatccacaacatgaaatcctataatcttcacatctacaaaacattgagttctagataagcatgtagaattttaattaatccat
GSMUA_Achr1G08580_001	GSMUA_Achr1T08580_001	CUFF.1139.1	aagcaatattaaaagttaacactattttaaagtatattgaaagcacaatattatcctgtagttgtaataagctaatcttaacttaaagagagaactactattggatgctatataatatctggcttgacattttgtactgaaatccaagcaaatctttttcctcttttgaagtcaataaattagttggaattggctgaatatgattgactccaactgagtctgattggttttggctactttcaatcaatttctaatgatattaatattggtttgtttggaattgctatataaacaaactatgagatgcttttcttttattgaagtatgaaagtttaaaggaat
GSMUA_Achr3G15550_001	GSMUA_Achr3T15550_001	CUFF.15572.1	aagcaatcaatgctggcgaatggcgacaaagcaaaaggtcgctggtgagttgcaaggccacctccggtttcttcttcttcttcttcttcttcccaccttccctttccaccaccttatccttgaatctacggggttttcgagcgcacgtttataattgccatcgaagtagcagaaccggacgttgatgagaatcatggccggagatgaagactgcactcagacgcagctacccttcaacgagaacgactcccaggacgtggtcctgttcgaggtcctccgc
GSMUA_Achr2G21390_001	GSMUA_Achr2T21390_001	CUFF.14224.1	aagcaatctgatcttatgatccttcaatcgcatgcagttatttcacatatacaatcatccttgtcaggactttaaagatcagatgtcagataaattaaatcaaaagatgatgatgatgatgannnnnntgatgatgatatagagcagatttgtatctgctttctgacctcccttaattgtgaggaagagaacagtttgaacaccagcagaaaacatgtattaagatcggcagctgaaacaccttcttctatacagtgtgcccatgagacattctacatgagaatctttctcatgaaatagagtttctcatgtgccttgaagagccagaagatttggcttctccaggtttcacagagataggagggctttgtgaactcccagatgtttcagagcttttaa…
GSMUA_Achr6G23680_001	GSMUA_Achr6T23680_001	CUFF.29990.1	aagcacaatcatttttgtttaacattttgaaagaactagaggggaacaccccctgaaagccagatgttaagcacaattgatgtagaattcatgtttgccagtagaaatcaaaccatagaacttagtctttcaagccttatacaagaaatgttttgcttagagatacaaagtaccaaaacaannnnnnnnnnnnnnnnnnnnnnnnnnnnnaatactcagagtgtgtctttgctccatgtgaccttttccacacagcagaggttattgacaggaacagctgttttcagtgtcttccaaagcctgtactcaacacaaagccagagggctataacagtggccaaatgcgaagatgctgctctcatcaacagaatccactccccatcatcctataagcagaga…
GSMUA_Achr10G01830_001	GSMUA_Achr10T01830_001	CUFF.3867.1	aagcacatacacatattgtgatattagatcatatttgagaacctaaaatgatgttctttccctactacagtcattgccttgccagtctaaaagaggataagttgatgcctttgattgcttatacagccttgttatgaacataaactgaatctactccactgccctttcctctactctgtatctcaacttttacatagattggcaatggatatatgcaacatgatattctgacttttgacttggtttgcatgacacaaaatttctcaattataattgtagtgacagtcttcttatgaaatgggattcatgttattcactgaagataataatctgtagtactaaagcatagtgaacctttacagtgatacgaggtatagccatcaattcatttctgtagac…
GSMUA_Achr2G16710_001	GSMUA_Achr2T16710_001	CUFF.13531.1	aagcacatgtcgcagtgtgtacgtaggtaatgttcatcttcaggttaccgaagcccttcttcaagaggttttccaaagtactggccttgttgaaggatgcaagctcatcaggaaggagaaatcatcatttggttttgttgattattatgaccgccagtcagctgcacttgcaattgtaacacttaatgggaggcagctgtttggccaacctcttaaggttaattgggcgtatgccagtgggcaaagagaggacacatcaggccactacaacatctttgttggtgatcttagccctgagatcacagatgcaaccttgtttgcgtgcttctctgtgtattcaagctgctcagatgcaagagtcatgtgggaccaaaaaactgggcgttcgagggggtttgg…
GSMUA_Achr6G25740_001	GSMUA_Achr6T25740_001	CUFF.30288.1	aagcacatttgcccattagaaacagatctctagcagccaaagcaacagtctctctctctcgctctctctgacaagtttctgtcttttgatgtttcttctccgctattttttctctcttgcatcccaaagagaaggaagggtagataagaccaactgcagacggggtttggggatgcagaagagcagattctgaaaggtggcgaggccggcctaacatttgttttcttgttcttttcatgttctacaatctatatttcctttgtttctctctgtgaagcaatactcttctggattttgggcgagcaaaggcctctacagtcttagagaagtgggggaagagagagagagagagagagagcgagagaggtggaaggcagtctacataagtgagaaagaaag…
GSMUA_Achr7G22040_001	GSMUA_Achr7T22040_001	CUFF.34741.1	aagcacgcgacgtgcgcttctttcctgcttcctcctctcttctctctttttcctactcccaaatcgctgcaaaatcccttaatagagaattcaaccgaggaagcatagcccattcccatgccctaatctctctctagctcatggaatccagtgttgtctctctccatctcacctcctccctcctcactcccttccccttccatttctcccgttattgccttcccctctcgcccccttttttccgctccaaaccctctcgccaccgttttcgagctgctattaaacccttcattcctcccttcccgcatccgtatcctcgcgtttctgcttccttaactcctcccgatcatcagtcctcggaaaagtcgccagatttatcaggattgtgcgccactgttc…
GSMUA_Achr8G21250_001	GSMUA_Achr8T21250_001	CUFF.38045.1	aagcactaattggataacatcatcgaccaaatttgtttcccaaagccaacgatacaaagcaacgcatgctttccgaaggaagatgagggaaacgaacaccaacgtcgccacaagcgtgttttccgggatcagaacacaaattaccctgatgaacggcttccgtcggtcactctcatccagttcaagaatgctttcacgacgagaagctgtccagcgaacggtaatagcacacaggaagaagaaggaggaggacgaggagatgacagttcatctgatcacctttaattacccacgcggcacttattgtaaacactgcagccgcggttcggctggttacccgaccgcgctggcaagcatttgccgtaggactgcccacctcccgcgttgcatgccggct
GSMUA_Achr11G09620_001	GSMUA_Achr11T09620_001	CUFF.8884.1	aagcacttgagccagagagatgcgaggaagctgtctctaactaggttaaagttgatggtgatacaatttttatctggtacctgtggttaaacagggaaattgaattagctgagcccattatatatgtttttgatggtgttaccttgccatctctgtgttctaggaagtcaaaagctattctcatctgagaaaaagtattggaggatctatttatagggaattttatatatagatcctcctcatatatgtcac
GSMUA_Achr7G06720_001	GSMUA_Achr7T06720_001	CUFF.32658.1	aagcagaacaaagagttgatgaaagggatagacatcctactaatagtagggaaaagcatactctgtatccagttgaaataaatgatgtcgctcaggatacaaaagacaaagatgatatcttagaaagtgaattttttgacaccaggcaggcatttctgagtctttgtcaaggaaaccattatcaatatgatactcttcgccgtgctaagcattcatcaatgatggttttatatcacctccataatcctactgcgcctgcatttgtgaccacatgccttgtctgccatcatgatattgaatctggtcacggctggcgttgtgaaatttgtccggattttgatgtatgcaatgcttgttatcaaaaaggtggtatcgatcatcctcatatgttgactaatc…
GSMUA_Achr4G10000_001	GSMUA_Achr4T10000_001	CUFF.19987.2	aagcagcgacggaatcagagaagcgcctcatgaactcgattctggttcagcaaaatattctcatatgatttatttttttcaaaggtttttgtttcccaccagcttttcctcgctatctatgtgatttcccgcccccctttctgtaaccattttcaggtgaagctgaaggggccgaagaaaagagcagatgaggggcagcctcgtcggcccgatttctggatcgaaacctccggttctatctcccagatctgcagtttcgacgccgatggccatctctccgttaagattgctaatgattcacggccaataatccagagaatggttgaatcattccgtaacaaattctttccatcaggatatccatatagtgttaatgaaggatacttgatttatacccaa…
GSMUA_Achr3G05350_001	GSMUA_Achr3T05350_001	CUFF.15151.1	aagcaggaggtggtcttcgagggtctgatggagaaggaaccattactgcttcacgacgtcctcgacggcattctcaccattggcacgttgggacaccaaggcaactttctttctcgatcctactccatccaggaagaccatctcctgcaggaggacgaagcagacacggaggtagaggagagagaagaaggaacggaagttgcgccggccatcatcgagtcaattaaggtcaaactacctgttgaagcagaggtgaaagaggtgacggtggtggtgaaagacgtagaagagtccccactgctggaggaggac
GSMUA_Achr3G29200_001	GSMUA_Achr3T29200_001	CUFF.18891.1	aagcagtcttccctctctcggtacttatctgccttaaaaagcggagaagaagttccttaatagaattctcctttcgtgcaatttggtttctttctgcggattcaagataccgccgaaggaatcggagaccctccgcaacggatttacaaggttttccttatctcgtatgagacaattcctttcccctaggataattacta
GSMUA_Achr10G26670_001	GSMUA_Achr10T26670_001	CUFF.7031.1	aagcagtgcaattcgaagaatttttcattacaatacaaatacaaaatcactccgagaaaggaaggaaaataataagaccccaaaaaataaaatacaggaaaaaagtgtttttttttattctggacatattcgtggctttgctataataataataattattatattatgtatggcgaattggtcacctcttcgcatggaaactgaggcgtcaaccatgcacggccgcagttagcacggcgtctgtttgctcctgcatcacgggatgtacgttgaactccgccagcagagcctcggcttgctcctgca
GSMUA_Achr8G14160_001	GSMUA_Achr8T14160_001	CUFF.37149.1	aagcatgcgagccgcgtaattggatgaagaaaggggagaacggagagagagagagagaatgggatggaatctagggttctatcttccatcctcaacctcgagatctcctaatcctcctctttcttctatccataacgcatctacgtctgcttcttcttcttccttcttcgaatagaaaaagctttcatgggaatctagattcctctgcagtgatctttcatccaagaattttggctgtagaagtgacactgttttttgtggagtttttgatggtcatggtccaaatggccacatggtggcgaaaaaagtaagagatatcctcccactaaagctgcgtgccagatgggaagtaaatataggagatgatgaatgtaaagagaacaatctcagtaaaagcat…
GSMUA_Achr4G20810_001	GSMUA_Achr4T20810_001	CUFF.21399.1	aagccaattatgcaaggaacaaaggatccaagagataaaaagaatccaacgtaagatgcacaagacaatgagaaaagaagcttaagcatgactcagacaagcagcagttttttctgtttgagaagtatcctataagtctagagcttgaaatggttagggcacaaatccagaggccaataacagaatccatctgacaaattgtacaactcaacatctgttccatttgcttctttttctcttataacaatgccccatttcaccatagaccaaaaatcacataaaaaatacagcaaaagaagatcaccattcaatttccaaaactagtgaaatttcacatggacctattagtttcatgatctaaaatggtcaccaagaaggtagagttctctatttgccaac…
GSMUA_Achr1G25040_001	GSMUA_Achr1T25040_001	CUFF.3231.1	aagccactaaaatccccctcttccgctcttcttctctctctctctcggccatggaagcttgacgacggaaaacaacccccgaaagaggccatagaaaagaaggcagcagagaaaggcgatggcttttcttcccaagttctcctccccgcctctcctccctctccaaaagccttcccagcggctcgtcctctctcccaccgctcgcactaagctcgacttccctcctcctcttccctcccgcggcgacgccgtgcaagagaggccgcccgcgcatccccacaagcctctcaccactacgaccaccgccggcggccgcggcggcaacggcaacaaggacgacttctatctcaacctcggggtcgccgtccggaccctccgcaacgacctcccctccctctt…
GSMUA_Achr1G14810_001	GSMUA_Achr1T14810_001	CUFF.1947.1	aagccagtgaagtgcaagctattataaaccctaaacctacagaaatttccagccagacagttacatctggagcttagtatcataagcaaagttatacatatagctgccgaaacattgaaagagagcaatgactcaatcataccgctcggtgtctgaagagtgatacaaatcaccaaatggtaagaatcatcagtatcataagcagtaagcatgacaaacatgatcgaatgggcaccatttctaaaggggcactggtccaatcgagtaaattctcaatcgatttggtcatctgcaacttggctgttcggaaacaatgcttctcttctctttgcaaaacctgcaggttccatactctgccctctaaatttcagctcccctgcccccctaaaaccaggatct…
GSMUA_Achr7G21080_001	GSMUA_Achr7T21080_001	CUFF.34568.1	aagccccccaaaatcttgagtgcaaaagaataaatatagaaattaaagcaaacgattatctcctgaaacttcaaatcgacaggcaggatgacaattgcaagattgtaagaccataactccatcggctccaattaaaaagcaacgctagaaatactcaaatttgcaaatcaagaccaattgtacaagattcagttcttacgaagatttcttaaaaccccattaagcttcttcctctcctaattcaaattggagatctctag
GSMUA_Achr1G10210_001	GSMUA_Achr1T10210_001	CUFF.1354.1	aagccctcctcgttctcaactccgccgccttcgcggatcactgcaaccgatctgttggatcgatcgatccattcaatagatcgaaggagagggacagggaggaatcggaggtgcttcgcgattgctgttgtcgtgatcggggaagggaggatgacggagtctgtggtgcggaagaagccgggaatggctagcgtaagggagatgcccgtcctccaggacgggccgccgccgggcgggtttctgcccgtcaggtacgcccgccgcatccctagtaaaggccccagcgccgttgctatctttctcgctgctgttggtgccttctcctggggcatgtaccaagtcggccagggcaaccgcgtccgccgtgcgcttaaggaagagaaatatgccgcccgcaga…
GSMUA_Achr8G19300_001	GSMUA_Achr8T19300_001	CUFF.37800.1	aagccggggaggaaggccagttcgctcccgggcttgtcgtattaaaatggagaagcggttgcgtcgccagagctctctgtcacactctctttcctcagagcggaaaagaagtaaacgagcggcagaagagggcgacgggcggcgaaatcaagaaggtggagaaaccaagagaggagatcccaatcaacgacaatgagatccgtattacggctcaggggaggatgcgcaattacattacctacgccaccagtctgcttcaggagaaaagttccggtgacattgttttcaaggcaatgggtagagctatcaacaagacggttatgattgtggaattgatcaagagaaggattgttggtcttcatcagattgctgctattggatctattgatataactgata…
GSMUA_Achr10G14510_001	GSMUA_Achr10T14510_001	CUFF.5439.1	aagcctcctgtcaaacttttacagcccattgggagaatagccgatctccaatagaagaaaactaagcagtcaaggcgtgctgtctcccaatgataagctgccacttcttccgagtgtcgggacacaaagtcttcgccatccccgtacttgtagtagacaacacacagcaaactgtttttgctgacctcctcatttgctagtcgaacgcaagcaatccaccagctcaagagctcgtcaatttcaatctcctcctcctcgtttcctcacttgtaccagccgcccatgtttccggcaggacaagcttcgatcaactcctctttgaccgtcgcctcctgatttctggatacagctcaaggaagcaagtcattttatcgagcaggtagcgtgcgtctgcttaat…
GSMUA_Achr2G14870_001	GSMUA_Achr2T14870_001	CUFF.13273.1	aagcctgcagtcatcactcgtgtggttgatagtatgaccggcaatttgagacctactcgtgcagaagcaactgatgtggcgaatgcaatacttgatggaagtgatgcaatccttctgggtgctgaaacacttcgaggattnnnnnnnnnnnnnnnnnnnnnnnnnnnnnnnnnnnnctgttatgaggcagagaaagtttacaaccaggatttgtacttcaagaaagctatgaaatatgttggagaaccaatgacccatctggagtccattgcttcatcagctgtacgtgcggccattaaagtcaaggcttctgtgataatttgtttcacttcatctggaaaagctgcaaggttaattgctaaatataggcccaccatgcctgtactatctgtggtcatc…
GSMUA_Achr3G26450_001	GSMUA_Achr3T26450_001	CUFF.17953.1	aagccttcaaagctcacatgaatcgttagaaaagaaatgcaggttgatagtcaaattaggtgtcatatctaggagctgtcaggcagaggacataatatctaactctagcacagtttcagatcatatggcttcaaaggtttgtccagtttgtaaaacattttcttccacttcaaacacaactttgaatgctcatatagatcagtgcctctcaatggtgtccaacaacaactgggtttcaaacaaactcttaaaaccaaaagtgaaaccgagaaagaagagactgatggtggatatttatgctactgctcctcactgcactcttgaagatcttgataggaggaatggc
GSMUA_Achr3G15240_001	GSMUA_Achr3T15240_001	CUFF.16403.1	aagccttttaatttctcgagtgggatcgcttcttgttgcgctatcgtttctccgacaagcgactcgtcgctgtcttccagcttttcctctgtcttttcccgtctttttgtggttccttcggggaggaattatacaatttttgttgatagaacgcgcatagtccgtcgcattcatgtacggatggatcggggatctcaaggtggcgttttgagaggggggctttagaatttgaggcaattggagttagatttttatgttgctttggtctctttcgggagttcttgcgttttgcttggaatttggtgcacgtgctgagaagacgataggaacgccgggggatgttcttttgtgggggatgtgataggcttgttggataggaattcgctcttctggtaagga…
GSMUA_Achr10G04300_001	GSMUA_Achr10T04300_001	CUFF.4188.1	aagcgacctgatgggcaaccctggttcgaggcagatctacttgaccttcccagctgacagcacgttcagggaagaggatgtctccaactacttcagcatctacgggccggtgcaagacgtgaggatcccgtaccagcagaagaggatgttcggcttcgtgaccttcgtctaccccgataccgtgaaggtgatcttggccaaggggaacccgcacttcgtccgcgattcccgggttctcgtcaagccctacaaggagaagggaaaggttcccgacaagtacaggcactcctccctcctcaaccttcatcagaaccatgtcctcctcttcttgatccgtgccaatgatctctgtcattaacgctcagtggcggtctctcgccctctctcacctcaggaatc…
GSMUA_Achr7G17240_001	GSMUA_Achr7T17240_001	CUFF.34089.1	aagcgataagaatgcttgacacatttatggcaagcaatccctatgaaggtccaaaggtaatccgtaagcaaacatggatacttctggaacctgttgtgcactcacctaatatggagtttcaaagtaccaaacatacttgacaagtgatacacacacacacacacgatcaacaatgcacacttcatgccgcagctattcctccagctaaaattaaaaacagattagaagctcaactcaagcgataattcagttaaaccacaaaaaagtgctttattgtctttaaccttaaagacattggatgaaggtaggaatagtgttactaaaaaatactggtacaaaccaaaagtagctcatcttcgctgagacctacatgcaatctgattcatcatcctgcgaact…
GSMUA_Achr5G13680_001	GSMUA_Achr5T13680_001	CUFF.24947.1	aagcgatacaggtacgattcacattcgctggccacatttgtcgccccgcaatccttattgcatcggatcgtggatttccctccgattcgtcgtcgttgatgaagaaacccaagaagttgttggagagccttatcaagcccttcttcggcagcaaaaatggtagatccttgcttcttcttctcctcctcctcccgggattttgagttcgtttcttgctcgaattgacttgctgtgatggttgcagagggcaaaaaggaggacttggaggcgatcgcggccaaggagcagaaagtattcaggtatgagacgctggtggcggccactcgcaacttcaaccctaagcagaagctcggggaagggggattcggtccggtcttcaaggtagagcatgtgcaattg…
GSMUA_Achr11G20170_001	GSMUA_Achr11T20170_001	CUFF.10478.1	aagcgcaagccgcttctattcctttcccctccctctccgccgtctcctcccctttccctgcagatcctcgatcgctcttctgctcgagggctcgacgcccttcccttcgtgaagaacttgtacgagattctgtggaattccacggaagatgtcaagttcatctgagatgtcagggaagaatgttgagacttccgagnnnnnnnnnntggaagatgagcatgcaagactggtgttgccaagtgaatcaagaatatccaattttgaccctcaacaggtagttgaaaaagctacttcgagatcgtacatctggtggatgaaaattctctttttctgctttctgttggtggtacttagttttgtcttcgtcaaatggggactaccgtttgcttttgagaaggt…
GSMUA_Achr7G02450_001	GSMUA_Achr7T02450_001	CUFF.32048.1	aagcgcgagagagtcgggccttcagcaaggtcacgcgggacgaaacagtcgtcgtccccgaggagacgccggctgttcaagtcgagaaggcagcgagacttggcaaggagacgtatggctacggtcacaacagcaacggggacgctcactactacgacgctgatggtttctctacgagcttccccaacaccaaacccaatgcgaagtatggaagctataagaacagagaatcaatgtaccgcccaaactacggttacaggaaggatcaatatggaatgagcgacaccaggtttctggagaacgggaggtacttctacgacgttaatgctgagaggggatacggagcatatgctggtattggcgtaggtggtggcgatcaccatggttatggagcatata…
GSMUA_Achr4G31200_001	GSMUA_Achr4T31200_001	CUFF.21655.1	aagcggaggaatgctcaggtgattggtgaaaaaaccttgcctcctttgctggcctcagacagtgtaaagagtaatgcgatcaggagaagcgaacaattaaaaattccaagnnnnnnnnnnnnnnnnnnnnnnnnngtctatcctgttaaaaagtcaagcgagagatgcagagtatttaatggagatgagaaggccaaggtgtcttccactatcagtggattttctaatgatgttcctagtcctgctgcttctttaccagcagagggcgaaccatcgattttgcgtgaaaatcctagcctcattaacaaatctgaaggatctgaccaatccgccagagacataagtgaacaaggttttcggacgattgaaaagtgtcgccaaaatgtgttgcgcaatgtt…
GSMUA_Achr7G17800_001	GSMUA_Achr7T17800_001	CUFF.34186.1	aagcgtcgtggcttcgacccataagaagacatcgagaagacggtgcgactcccatcttcccgggtgcggggttcggaatgggggacgacagggtgaaggaggaggctctccggatgctgggactcttcccagtgcttcccaaattggtcgtcttcgatctcgattacaccctctggcctttctactgtgaatgcaggtcgaaaagggaaatgccatctctttatccacatgctaagggcatattgtatgctctaaaggataaaggaatagatgttgcaattgcttctcgatcaccaacttctgacatagcaaaaacatttcttgataagttgggtatccagtctatgtttgtagccaaggaaatattctccagttggactcataagaccgagcacttac…
GSMUA_Achr4G04770_001	GSMUA_Achr4T04770_001	CUFF.19302.1	aagcgtgcaggctaatttgtagagacatgttttacttgaccatgtttcaattctaggccatgctaaagaataaaatctctctcgacaaatagaatattatgggtgtgatctgatatgctgacaagctctaatctctggttagtgaagggaccttcatttattagctgaatgatttagcaaagttgtagntgacactgcagaactttctacagtgtggccagtgatacatatgcaagcaataggaactgctgcataatagtttccttattgctagctccaagtgatgaatatggtgctcagccatccttgtatgccttctcaagattaatatcatatggctctgggtatcttcttttcttctgcacatgctcattaagatcccagtcctgtttgacnnnn…
GSMUA_Achr4G33660_001	GSMUA_Achr4T33660_001	CUFF.23241.1	aagcgtgttaggctgttcggcgtcaacctcgactgccccgaatctggtggagtacctgcgagcgcatcgcagttgcagttgagttctagtcttcccttcctcccctttcctcatgagagcatcgggtcctcggcagctccgtcatcaacgagcaaggagcagcacttatcgttggatcttgacttgtgaagaagaagagcatgagaagagagagacgtcacccgccacctacctgagtacttgagatgaatactgaactgaatgtgagaagatcttgaaag
GSMUA_Achr6G28390_001	GSMUA_Achr6T28390_001	CUFF.30570.1	aagcgttgcaccaagtaaaggcatcctcgttcagctttctcgtctgtttagttcttgtggttttggttggtgttgatggagggagtagagataccgccttacttcctttgccctatatctctgcaactgatgaaggacccggtgacgctgtcgacggggatcacctacgaccgcgaaagcatcgagcggtggatcttttccggagggcacaatacgtgtccggtcaccaagcgggc
GSMUA_Achr10G29050_001	GSMUA_Achr10T29050_001	CUFF.7288.1	aagcgtttggttcatcaaacctcttagttttcttattatgtttactgcattgcagtttccttttcaagcacatcagaaaatttcaacacaaaaccccaaatgatacaaaggactcgactcaatataaaggacaagttgagtcaacaactagaatttgacttgatttccaaacccgaaaatagactcaaaatctcaatgtatttggttaggtataaccttacacctttacgtcagcatagcgtgttctctgctgtagtgctgaaagcaactatcttcgctacttgaggctagttcatacctcaaaacacaaaggcc
GSMUA_Achr11G20260_001	GSMUA_Achr11T20260_001	CUFF.10454.1	aagctaacgagtcacatcctttgttcatcatcatttgctactcatggaagatgctactcatggaaaatgtataagcttaaaaggcagtgccagtagaatcgaattctatggagtcaaccggatttcttagttatcattgtaggatgatgtgaacattgtgaacatcaagtttctacatcagtgatgaggctattttgaggccaaacattttgagctcccagtctatttgctgcaactaagaacaggcattccttcc
GSMUA_Achr5G03960_001	GSMUA_Achr5T03960_001	CUFF.23714.1	aagctactttctatgagggagagagaggtgcctctaacaagagaccaaagaaccttgttccaataataaattaattatttcattgttgtggtttttgcaggctagatcttggtcacttgaaggatcactgaagctcaaaaacttgtttggctatggtgatatttgggatgcttctggggcttatggttttggtcaaacatcagagataagtgctggagtgtcgttgcccagattcaaagcaatctcaactcctcttatgactcgggtgtcattactctctcaagattggttaaagttttcatcatacaaggaacgcctattgggtctttctgttggtttgatatcaactggaaaccatgacctggcttacaatcttacatggcgtaacttatccgatcc…
GSMUA_Achr6G24200_001	GSMUA_Achr6T24200_001	CUFF.30100.1	aagctatcaattaaatatattctttacatgtatcttgtgaagtggctcacatagtagttttttacatgttttgcatcttttcttaaataaaataaatgttccattatactgcaatttgttgttctgtttcttttgctcaatttgagttttaacttgtaaattatttattcagtgtaaaggattttttttgtnnnnnnnnnnnnnnnnnnnnnnnnnnnnnnnnnnnnnnnnngtgaaagtattttccattttgaattacagaagatatctgatgaagatggcattgcttgtcatcctttgaaggatcatgctgaatcttcggctcaagcgggcattcctgctcaggattatcaaaaagatatactaccaagatataagaatgctttgtctttgggtttg…
GSMUA_Achr11G18230_001	GSMUA_Achr11T18230_001	CUFF.10137.1	aagctatctgcagattaacacctggcgttcatcagtataagttctttgtagatggtgaatggcggcatgatgagcggcaacctcatatggtgggaaattatgggatagtgaacactcttattgttacccaagaacctagtatgcagaccatcttaagccccgagacacccaataaccgaatgaacatggatgttgaccatgagaactttcgacatgtggagacaacactnnnnnnnnnagaggctgatattggagactttcgtgatcagatttatgaatttttgtccacccatactgcttatgatctgcttcctgattcaggaaaggtcattactcttgatgttaatctgccagtaaaacaagcatttcatatcctgtatgaacaggaaattcctgttg…
GSMUA_Achr3G26320_001	GSMUA_Achr3T26320_001	CUFF.17948.1	aagctattggtgtttcatcaacgatgtccaatgatgaagaagaggatgatcgagcaacccatggcagtgtctcacttggttgtgatggtgaaggagatgaaacagagtcaaaaagaagaaagctagaagcttctgctattgaaatgagtgcagcttcaagggcagttcgcgaaccaagagnnnnngttcagactaccagtgaggttgacattctcgatgatgggtatcgttggcgcaagtatggtcagaaggttgtcaaaggaaacccaaatcccaggagttattataagtgcaccaatccaggatgcacagtacggaagcacattgagagggcctcacatgatctcaagtcggtgattaccacttatgagggcaagcataaccacgatgtgccagtgg…
GSMUA_Achr4G33180_001	GSMUA_Achr4T33180_001	CUFF.23163.1	aagctattgtggagttgtgtaagcaagtatgaggcacgatgttctcattgaggacttgattgacataaaaccttatattaaacccattgatctgattattgtcattgttttagttctgagtttatttgctgttctttcctatctcatcattgatttgtcctttacacccagtcttcctcttcccagttttggttcctagaaatctgattcttacctggttagtgtctccgtattatttgatccttaacctgaacaatctgacctcatcatcaccccatttcaacaaaaaccaataactaacattacatgcatcagcttaaaaatagttgacctcttacactccaactgatgctttttcccaataaccaccagttgctgtttgcaaatatcttgatttta…
GSMUA_Achr6G04360_001	GSMUA_Achr6T04360_001	CUFF.27551.1	aagctcagcagctcacggagctcgctttgttcactgattcaggtcgctgatcctgcgtagaggtggtggttaatcttcggctcaccaagcaaatttctccatgagacagtagaaaatgaatgccgtacatactgtgaattcctgacagctggtggaaaaaggacaccgcgccagcaaccctccaccgtgaaattggctnnnnnnnnnnnnnnnnnnnnnnnnnnnnnnnnnnnnnnnnnnnnnnnnaggagctttggtcttccttctccgcttcctgttctcgagttctcagggagcggaagaagggaagggcgggtggctgaggaggcagtgagagatgggcctcgggatcttcctcctctccttcttcttcctcgctgtgctacttgattcagccag…
GSMUA_Achr2G13410_001	GSMUA_Achr2T13410_001	CUFF.13104.1	aagctcttaaggccgcggagccctagtcgccaccggccctccccttcacgagcgccgcttgtctagtcgtcaccgtttcgtcctccgacgcttctcccattgacaccaccgcagcctggattggtcctcgccgggtgccgacccgtcctacaaagtacctcgacagcaggttccccggccgagtcccagttgcttatccatcaccggctcgagtaagtagaatacaatttcatggatggagattccgtcgttcaccttggtggttgccactgtaagcatgtgaggtggcaagttgaagcaccatcaagtgtggtagcatggagttgcaactgctctgactgttccatgagaggcaatatccacttcattgtgccatcatccaaattcaagctcgcagct…
GSMUA_Achr4G12620_001	GSMUA_Achr4T12620_001	CUFF.20346.1	aagctgctgctgtcgataaagatttcagtgctaaagaaagactgaatgaactatgtccactcaatggagtggatcctaagaaggctagatttccttgctgcatagtttggagtccacttccagtagtttcatggttggctccttatattggtcacgttggaatttgccgcgaggatggaacagttcttgactttgctggttcaaattttgtgaacattgataattttgcatatggagctgttgccagatatcttcaactcgacagggagcag
GSMUA_Achr11G20910_001	GSMUA_Achr11T20910_001	CUFF.10609.1	aagctgtccaattcaaagatatttttagttcaattctagttggaataatataggagaaagaagcttccaacctgctcgtaataaagttggtaggacaggattgacccagtctcttcatgcactagtaggattagacttcttgttttcagtaatttttgggctggttttcatccatctcagctgatgtattaggaagcaaaattatcttatactctacttcttgtccatgactcctatcacgaatatggtatagttaaggtaggttgtctgacatcagaatctgaatttaaataattccatttttttctttttggaattggatgaattgcgaggcgatgaaattataaaataggaaaccttttttctaatgatttagtatataacaacgcttgaaattcc…
GSMUA_Achr10G24240_001	GSMUA_Achr10T24240_001	CUFF.9380.1	aagcttattctttcatactatctttattgctcaccttcacaggcactttgtccccaacctgacaataggagctccagtcatcgagagtttacgaaaacacaccaaggcatacttagactgtcatcttatggttacaaatccattggattatgtagagccattagcaaaagctggcgcttcaggctttacatttcatgttgaagtggctaaagactattggcaagatctcgtccaccaaataaaggtgaagggcatgcggcccggtgtagctttgaagccaggaactcctgtcgaagaagtttatccattggtggaaggagaaaatcctgtagagatggtccttgtcatgacagtggaacctggctttggtggtcagaaattcatgcctgaaacgatgga…
GSMUA_Achr6G24240_001	GSMUA_Achr6T24240_001	CUFF.30109.1	aagctttggatattctcctggcgtctggttggccgagattttgttatgcgctcgttcgcttgaacattctttaggcgttggttcaatggaaattgagaccaatcacttgtcatggcttctgttgacctttagttagtgttcctatttgttgatgctggatgcttcctcgtaaatcttgaagtactgcttcgtggcctgtagtcagccttgaaatccaagtcagagatcggctatttagaacgaaccctagatatggaggcaaagtgtcctgagtgatataacatccgattgttctttgttcagtttgcaactatacgaaataatgtattctctctttttaaagaaactgattatattaaaaccaaaagattttttggttgacagttttgtattggtttc…
GSMUA_Achr8G33460_001	GSMUA_Achr8T33460_001	CUFF.39589.1	aagctttggtttccactcggccgtcgcttcccctcctcgtttcctctcttctcgagcgcaagtataaccaacaggggaagaggaggaagccaaactcgaccacccagagaaactatgtccaacgttctcttcagccccccaccattccacggcctctgcttcccacaccgcagtcgtctgaagctgtccgccctcttcccttctcacaaacctcctctctcatctctcctccatctctccccctccctcgcctccccgcccacttctcgcctcctctcctcctcctcctccctgctgccatccaaccctcgccgcggtggattccacttccgggcgcttgagtcttccgccgcgaagaccaatgaggatgaggatgcagaggagtccaagaatgtgggg…
GSMUA_Achr6G13220_001	GSMUA_Achr6T13220_001	CUFF.28724.1	aaggaaaaaagagatcaatcggcacatttcagagtatctactgaagacttggactaattattaggaacctttttgcttcaaggatgacattgttccgcagataacccttttatgcccactattggaaggtggcgaatttaaagagagtttgatgcttagacaagcttctttattgccatgtgtgtagatttagagagagttcataggaacaaagagaggtagaatgttctatttagg
GSMUA_Achr9G13260_001	GSMUA_Achr9T13260_001	CUFF.41404.1	aaggaaaacatttctaacatgcttatccacgccatgaaaacgcatcatccatcatgcacgctccaagaattcagaagaaatggttgatgaatatacatcatcaaagctggataatttacagtggagaagtaagctgaagcaaaaggatcctctaattgggaccccaacagctcaagtacatgactgttctcagcgcctcctccgactgcttccccttctccgccgccgcctgccaccctctcctactcctgtcgacggaggaagatgtcctcttggcctgagacaacgaccccatgctgctcttcgcccgctgctgtagggatctgacgacgtagttccaccggcacagccccgcctgatccttgagcgcctccaccgcgctcatgctcgctgccacca…
GSMUA_Achr6G03030_001	GSMUA_Achr6T03030_001	CUFF.27377.1	aaggaaaatggaaagtttaattaatcaaccagcttaaggaggtttgaagttttataccatagcaattttccctgggaggttgtgctcttgtaatttctgtgttttttctcttcttctgtgtctattatattgcaattggtcattccttttcctgtcatgatgtaggtgctggagcaatagaatttattatatgccatgcagagattgaaattgtttttgtggaagaaaagaaaatcatggaggtgttgaagacctttcctaatacggtcaagtacctgagaacacttgtaagttttgggaaagtcaccacagaacaaaaagaagaagttgaaaagtttggtttgaccatatattcttggaatgactttttactcttgggcaataatgaacaatttgatc…
GSMUA_Achr1G27690_001	GSMUA_Achr1T27690_001	CUFF.3657.1	aaggaaaccaattcgagacgtcggaagaaggaatcgatccgtttatagatccatttctccctcctcccctctcttcttcctccttcagctcttcctcccacccgacggcagcgaaagcgatgaaaggccccatctttgcctctccatcttattcttttcttcctcgtattggcttcctcttgctccgattcttactcaattgacctgcacgacgtttcgagttccacacttatagatgggcttgccaatcttacccgggatctccacgctctgtcgatcgatttccgtcatcgagatcgctccgattctactctattctgtctccagtagaatcgagctcaggtttcagtagcttgagttcgcgggaagggcgggcgacatttgcgggatcatggcaag…
GSMUA_Achr8G16570_001	GSMUA_Achr8T16570_001	CUFF.37472.1	aaggaaagccggttcagcttaaaagtcacaagatggccttcttagttgcaagtcattttagtgtggtttgtttatgttgtttctgctattttacagctgtttcggtcattctgtctcttccttgttccttttttctccctatttctcagttggatgtggaatttgccatattgtctatatggccatatttccatttctgtcgactctcaagctgtaccgaccaatttggtgcatttcactcaacaagaaacatgatggagctatacactttattttttagatagttacatttgtgcatgttcttactgtgcatctttttattttgattttcctccctcttctatttctttcttgatgcaggctcttctaggttttgtaaatttcaagctttatcattca…
GSMUA_Achr11G20860_001	GSMUA_Achr11T20860_001	CUFF.10573.1	aaggaaagttgcatcaggcataggaatcatgtggctttgtcttggtgtgcaggatgtcttagatgaggtctctttacatgaagctttggtttggcatttccattggtgtttct
GSMUA_Achr1G01620_001	GSMUA_Achr1T01620_001	CUFF.189.1	aaggaacaaattgatcaactatttaagtttctgaaccagtcccaaaatcctaatccttctccttcattatcttgctctttggccaagaaaggtaattgtttcacagctttatctgcttcttttggtcttagggctctttggatcatagatacaggtgcaataggccatatgactagcccttcacacttgtttttctcctacacaccttgtcctggaaactctaaaataaaagttattgatggattactttcttctgtagcaggaaaaggcacaattgcaatttcagattcctttgtattaaattatatgcttcatgttcctaatttgtcttgtaacttattatccattagcaaactcacaaaggatttgcattgtgttgctaaattctttccttctcac…
GSMUA_Achr11G00050_001	GSMUA_Achr11T00050_001	CUFF.7601.1	aaggaagaacattttggtttacataagtggatcgctgtctccttaattccagcttcatctgctatatcaaatcagcctttcccttaaaatgcacctgacggctaccaagttgtctcttttttggtannnnnnnnnnnnnnnnnctggaagtagcaggcacattggcaacttgcacacaagctgcaggaaatctaaacttaagttgatgcagattagaaagcatgagttcagttttggtttgttgctaccattttttctacctttgggaaggtaaagattgaaatataaatttttttctaccagattagaaagcacg
GSMUA_Achr6G32590_001	GSMUA_Achr6T32590_001	CUFF.31153.1	aaggaagaaggttgtatctcgacttctttcagattaatcgtttcgttcctcgattgatcgccttccgtctatctcgtcgtcatcgccgccaacaccaaaccaccctcccccgtgcgcaactctcttgatgggaacgccggaattccctcatctcgggaagcattgcagcgttggcgattgcaggcagatcgatttcctgcccttcacctgcgaccgctgcaatcaggttttttgtctgcaacataggggttatttcaatcatcaatgccctaacgccaatcagaatgatgtgacagtcttaatatgcccactatgtgctaaaggagttcgtctggtcctaggtgaagatccaaacgtaacttgggactcacatgttaatactgactgcgacccttcaaa…
GSMUA_Achr5G22250_001	GSMUA_Achr5T22250_001	CUFF.26043.1	aaggaagagagcgcttccacccgtccgtcttcctccgctctcctatttaaagcccgtgcgcttcttcctccacgcatctgctcggcgccgcttcctttgggnnnnnnnnnnnnnnnnnnnnnnnnntacgttccctggtttcctgcaacaagaatactagtcttgccttttaacggagaatacagaacagatcgctcgccgctgccgcagcctcttcttgccttcaaatcaaggtgtggatgaattaatggagtctaaaggcgggaagaagaagtctagcagtagtagtagttcattacactacgaagctcccctcggctacagcatcgaagacgttcgaccgcacggtggaatcaagaagtttcagtccgctgcgtactccaactgcgtgaggaagcc…
GSMUA_Achr3G03750_001	GSMUA_Achr3T03750_001	CUFF.14953.1	aaggaagtatgttatttagtcttcatggtggtcgccacgctgccttaattctggccgtgacgacaaaatccctattgtttgcacccttcaaaagcaatcaaggaggctccacttggaagattgcttgtact
GSMUA_Achr8G09550_001	GSMUA_Achr8T09550_001	CUFF.36587.1	aaggaagtctggacctactgtaattgagaagatatgtgcaaccattgaaggtttccttggttatcgctacaatgctgtttgggacatgtcattccaggtcctttcaacagcattcagtcaactaggtgaatcttcatattatctaatggctggagctgttaaaagccttgcagatatgcaaaacttatcagatgaggacttttcatttagaaagcagcttcatgaatgtcttgggtcagctattagtgcaatggggcctgagaaatttctacacatcctgccactcaacttggatgtggaagatgtctcagatgctaatgtttggttacttccaatattaaagcaacatgtggttggtgctcgtctaagttttttcttggaacacatattggtgatggt…
GSMUA_Achr11G18650_001	GSMUA_Achr11T18650_001	CUFF.10198.1	aaggaataagcctcctactgaacccactcgatacaacttgacatcatttgctattacattaaatgagctaacatcggaactgaaggaaaaacttccaccaactgattcaagactgcggccagatcagcggtatcttgagaatggggagtatgaaaaggcaaatacagaaaagctgcgattggagaagagacagcgaatgtcaagaaaattgcaggaaaatgggtggaagccaagatggttccaaagggatagtgaggatgcaacgttctgttatataggcg
GSMUA_Achr1G28080_001	GSMUA_Achr1T28080_001	CUFF.3601.1	aaggaatccccgctgctgccgaacgcgtctcagatcggaacgctcggttaggttccttacgcgatcgaatgcgtcggtgcaggaggcgcgggtccacgatttgcccgagctaggttttgatctttctcggccggatccagtgagttggatctgttatacgtcggacgatcgtcgttgtttctacctttattctgaattctcttcattcttcccgatcttgaacgattccgatgtgctcgtgggtgcgtgagcagtggaatcgctgtgggggctttgtcgttatgatctgaaatggtttcttgattcttacgaggaagcagtcggtgacgaatctgccggactaatattttcttgaggttttttcggattaagagaaaggggctttgtgaagggtgtgaa…
GSMUA_Achr1G20170_001	GSMUA_Achr1T20170_001	CUFF.2582.1	aaggaatcgcagatttaccgcaaaaaagcccacctttcatcgacaagccgagaaaaaaccacaagagagtaacactaccagagaacacggttcgatggaagaccctaatccaatcgcgagccttcctttttcgccaagtattctcgaattcacttgatgcaagtggggaagcaagccagccaaagcggggggagggcggaccggataaggc
GSMUA_Achr11G24450_001	GSMUA_Achr11T24450_001	CUFF.11115.1	aaggaatgagagtaagagaGAGTAGGTGACTATGCCTCTATGTTCTGCATGAGCTGCAGTTGTGGAGGAA
GSMUA_Achr4G15910_001	GSMUA_Achr4T15910_001	CUFF.20767.1	aaggaattatattctatagtgattttgtttcttctgacaattgtggtcgtttaattttgtttttgttgttgataaattacttctctatttttgttatcttgatggtattttattttaattgcagatatttggtactccaaaggaccagagaaaagtaaaacctttccatgaccatgtctttgtcttttcaattgtggatggtcacatttggtttcgcaattaccagatttctgtaccccataatgagacagataaggttgatcgtggaggtctggacaaattgacacttgtggaggttggcccaagattttgtttgaacccaatcaagatatttggcagcagttttggtggtccaacattttatgaaaacccattctacatttcaccgaatcagatccg…
GSMUA_Achr6G28290_001	GSMUA_Achr6T28290_001	CUFF.30588.1	aaggagaagcagctcttcgaacaacccccgctccgctttgttacccggtcaacgagaagccgattgtttcggtcttccgttttctaagccgtggccgacggtctctctcctcttctcctcctccctcgccttaaattatagtactagtggcagaagggagaggatagcgacctcacaggtaacgcgtacctggagagagagagagagagagagagagagagagagagagagagagagagagaagctgttcgaagcaatggcgggagacgatccgaccttccctgcagcgaacgccgacgaagagttgaacctccgcaagcctgacgagttcccggtggattccgtctcatccgaccttgccaccaccaaagagctcaaggtaatatat
GSMUA_Achr8G00490_001	GSMUA_Achr8T00490_001	CUFF.35452.1	aaggagccccaacacatttcggcattacaattgaagaaaggggtgcgaaagggcgaactgacattcgtggctgctatgaagctagagccactcaacgaagaggccattcaagaacctgctgtggtggcgaacgtcctgaaggagttcaaagacgttatgccacccgagttgccaaagactcttccaccacgcagaggcgtggatcacagtatcgagctggagccaggagtgaagcctccagcgagaccaccctatcgtatgcccccgccagagttggcagaactcagaaagcagttaggtgaactgctaagcggtggtctcatccgcagctcaaaagcacctttcggagctccagttctcttccagaagaaacaag
GSMUA_Achr1G14250_001	GSMUA_Achr1T14250_001	CUFF.1865.1	aaggaggtgagttcactgaccggccaccttctcaagtacccaatcaaggtagaagctgatggcaaagtaggagctctgcccgaccaacagtgtttccccgacgtcggaggtaagatcttaggagaccccacaagtcttcctgacacactaaccatgtagcagtatatcctcagatcaaatgcagtcacaacaaaagtagaacaaagatttgtcattttagtcatgctagataacttgacatgttcatttgcatggagttctaaaatcttatnntgatgcaaagataagcactcattcttcatggatcattaatttctttttcatcagaagatagcttcatacaacagaattattattgataataaatgtcaagacaaatatacagatgagtagtgagca…
GSMUA_Achr6G36510_001	GSMUA_Achr6T36510_001	CUFF.31674.1	aaggagtccaaaccgtaggtaaaaccgtagcggagaaggcaacatcaggcatcccagtatctggttgatgatcgaggctggggaaatgtttctaccaccaggttttcgcttccatccaactgatgaggagctcatcactcactaccttgcgccgaaggttgccggtaccagtttctgtgccactgtgattggggaacttgacctcaacaagagagagccatgggacttgccattgagcacaaaggtaggggacgagtggtacttcttctgcacgaaggacaggaagtacccaactggcttgaggacaaacagagccaccgattccggccactggaaagcaacaggaaaagataaggagatacacagaagacggaatctgatcgggttgaagaagactct…
GSMUA_Achr6G05560_001	GSMUA_Achr6T05560_001	CUFF.27710.1	aaggatatcgccccgttgacgggtcaaacatcatatcagcaagacgactcttcctcccttcctcctctctcaccaaacatatatagttagatgcgttccttctccctccatccctcccattctctaaacccagagcgcagtagccataagaatagaaagccagaccttggaatagaaagtctgctcgcccaatccacaagcaaaatcccatatcgaggagcagagggagaggaagcaagcaacaatggttgatctggctgagttcctatgttccttgttgtgttctcttgcgtacctgaggctggcggttaggaagtactttctcgtcatggctcccggccgggcatcccccgccccccattcgtcgtggaagcgnnnnnnnnnnnnnnnnnnnnnngc…
GSMUA_Achr10G27280_001	GSMUA_Achr10T27280_001	CUFF.7064.1	aaggatgtacaagttcagtggtgacaaaaaatgtgatgataacagcagtcaacctccatgcactggatgggtagaaatgatggctcctgttttctcgagagctgcctggcgctgtgcgtggcatatgattcaaaatgacttgattcatgcatggggtctcgatatgaagctcggttactgtgctcagggtgatcagagcaaaaacattggagtggtggacagtgaatacatagttcataaggggctgccgacgcttggtgggtttgatgagaaaatggtgagttactacaaagaacaaatacttcatctaaacaaataagatgccaaacctg
GSMUA_Achr5G17460_001	GSMUA_Achr5T17460_001	CUFF.24070.1	aaggatgtggccatgaaagagtacctttcactcaaggacacaaatgaacaactgaaggagcagattgccatgacagtgaggtctggaacggagagcagtgggactgctgcaggcaaagagatggagtcatcaacatgttcgcccgggttctccatgcacaagcctttgacttgtgccgacaccataggtttcttcgagcacagtggatcagtgcggcctctttacgtgccaccctgtgtgtggtactatccatcgcaccatgaagtttctcatccatttggagaccaagatgttgctgcatccagggacaatgaagcgagggtctctgttcatggcagggacgagaaggatcaatgcttgatagcaagagttgggaacgaaaaggaagatgcactcgtc…
GSMUA_Achr5G06610_001	GSMUA_Achr5T06610_001	CUFF.24070.1	aaggatgtggccatgaaagagtacctttcactcaaggacacaaatgaacaactgaaggagcagattgccatgacagtgaggtctggaacggagagcagtgggactgctgcaggcaaagagatggagtcatcaacatgttcgcccgggttctccatgcacaagcctttgacttgtgccgacaccataggtttcttcgagcacagtggatcagtgcggcctctttacgtgccaccctgtgtgtggtactatccatcgcaccatgaagtttctcatccatttggagaccaagatgttgctgcatccagggacaatgaagcgagggtctctgttcatggcagggacgagaaggatcaatgcttgatagcaagagttgggaacgaaaaggaagatgcactcgtc…
GSMUA_Achr10G06920_001	GSMUA_Achr10T06920_001	CUFF.4522.1	aaggattcgcgcacgcttgcgacctgtagtactggaaaagaagacgcttagggtttgaggacggccgccacctaagaaggatctccagattccgctgctcgcacgggtcgaacctgaatctccgatcgccttgtttctggtttcggaatccgatagatcgtgaccggcggagatgggcgacgtcgaagacgagctcagggactacaagatcattaaggaaggggaggccgagatcctgatgcattccagcaacaccgtcttcttcaacaaagcccaggtctacaaccgagatatgtccattgctgttttgaggacttatattgctaagtgcaaggaagagcatgatgcatatttgagcaaaaagggtagactagaaaataaggttcctgaggaaaaaaa…
GSMUA_Achr1G13260_001	GSMUA_Achr1T13260_001	CUFF.1758.1	aaggatttggcgatttgtttggggtctcgaaagcttcttcgaagcccctcttttctcatctcgtctggcgcggcgctcaattcgacagcaaaccctacctttccggaccgagaagcacttcgattccgcattccccgcttgcattcctcacctttcgcctcgtctcctccccggccgccgccgtagctgatcagaatcggaggtggggaaggaggggggcgttcggtggggcccgtgaattccaaggggaggcgcgggagatacccatttgtgtgc
GSMUA_Achr8G34290_001	GSMUA_Achr8T34290_001	CUFF.39689.1	aaggcactttcgttccggtgccccttcgacgccgaggaatccacccctagggttccgacgctgccctcggggttggcctccttcctattgcgggcctcggagggccacagaaagcacaagaagtcacagggagagacctccgagaagcctttggggaacagaaagccttcgaccgtgtgggatgagactgaggagttcttccgaccagtcaccctggacgatattgacatgttggtgccgaagctcccgtcgggtcccggtttgctggactcgtgccttgccatgcaggtgactggaattggcacgggggatggccagaaatatgataacttggttgctgatgcagttgaattgagttctatttcattgcctaagaaggaagaggtagtctcgacgcag…
GSMUA_Achr8G25270_001	GSMUA_Achr8T25270_001	CUFF.38573.1	aaggcatatattttgctttaacatactgatgctttaatttcatcagaatagtttttctcgagttcttttgttcatgtatgagattccaaaaatgtgcatcatttaggacagatgcttggcctttcaacgacactcagcattggccccaacaaagactaatgactgtttactgtgctcaaatgtctatgccaaggcaaaaaagaaattagcttgaaaacagtagccttacagatattcaattgcaccaaggctggcaaaagacttggttatttcaccagtcaatccacttgttgataggttcctgcaaaatatttaaactagtaaggtaattgcattatttttgtattgacacattttgataatgaatcatctgcagtttaatttcaatgcaat
GSMUA_Achr7G20390_001	GSMUA_Achr7T20390_001	CUFF.34472.1	aaggcccacgtcgtcttcgatcccagcctcgtcaaggatgaagatataagagatgccattgaagatgctggatttgaggcagaggtcctaccagaatctaataatagtcagacgaggtcccaaaagaccttgtctgggcagttcaggataggaggcatgacttgttcagcctgtgtaaactctattgagggtatcttgagtaaactcccaggtgtgaaaagagctgtagttgctttggcaacttcactaggggaagttgagtatgatccatcagtcattagaaaagaagagattgttaatgcaattgaggatgcaggctttgatgctgctttcttgcaaagcagcgagcaagataaagcattgttaagtgtagctggattgtcaagtgagatagatgta…
GSMUA_Achr8G05350_001	GSMUA_Achr8T05350_001	CUFF.35999.1	aaggcccccttgtccatgcatgcatgtatatgtcactctaggttcaactataatgttctgatttggtttctaggtctataaggaacttcagtgatcttcgcatctgttatcacagatgtgaggtacactaataaag
GSMUA_Achr8G18740_001	GSMUA_Achr8T18740_001	CUFF.37744.1	aaggcgaatcacccaaattttgcacttcaactggcttttcaacgagaatagtgaatgcatcagatcacaagtagacagctttttcataattgctgcttttctggctaaattatcatgcgagtatagagtctgtaaataccaaggtttaagcttcttagttattatgttgttccgtcatcaatgattcaacttgggaatatcttgctctgttagtagatgactatcgattaggagatgcatatgataggttatccgatgaccatatcagaggaagtgctaatcgattagttgttctggatataattctacttcgattcgtttgtggtaaaagttttgggctttcggatggtcctttattctcagattgaaaagtgtaaattatcatgtctagaaaacctt…
GSMUA_Achr1G18030_001	GSMUA_Achr1T18030_001	CUFF.2318.1	aaggcggagggagaactgagaagggtatggggatcgaggaaagtggtggaaactggaaatagaaagaggagaaagtagggagcaataaatggggaatcgaggcggcagcacagccgtctccatggcggcgttgcagcagactctctgatttctttctcccttaaactaccattggtttcggaattcaagaaaagggagactgcaagaggagaagtcaaggagagagagagagagagagagagaggagtcatacagggaagaagccggcagcatcgactgctccactcctgctggctgttgggtgcgttgtggttgcagagacaaaaaagcagcgggacaaaagaagaaagaatagagcagaggtggcagtggccattctcgctccgtcttggctctcct…
GSMUA_Achr9G02240_001	GSMUA_Achr9T02240_001	CUFF.40023.1	aagggaacgcgggttgttctttcggatcatactcagccacaatgaatgccagtttggttgattcttttgctatttgtattgaccctctctttctcccgctttactggttcgagtctttggacgttccatctccaaatccctcatcaatctccctcaccccctttctcaacggtccgccctctttccccctgtccacgccctccgtcggctgcaaattacggtgctccttcatctacctctgcgttcgcgtcttgccctacggatcgcgtcgacgctccatctcaggatcaccatacagatgagtgtcaatttagatcatcagttgcctttcagagttaatcaagaggctgagtctaaaagctttatgattggctaccgaagtgctt
GSMUA_Achr7G18740_001	GSMUA_Achr7T18740_001	CUFF.34257.1	aagggataccaggttgctttggagtcaaaaatcatgaggcttatcatttttgttcagatgtcttggtctgagaactggaatccatggatcagatacctactgaaggatttcatactgatcacaactgtgccccttggaagtacccatactgaattcaaaggtttactcagatccagaactagagtacagacaactagtaaacagatggaatattgagatatactgcaagcttttaatatagaaacagaaaagttatagtgtttcatcatcatactggcaaggtcatctgggggagtgaagaactagctttatgtctcagctgcatcctaaatggaaagctcagattcaagatgtaaacaacaaatgagctggttatgttagggcaacacactaaaaaaa…
GSMUA_Achr1G05100_001	GSMUA_Achr1T05100_001	CUFF.674.1	aagggcaccgctctgccggagatcgtgaaggccggtgaccccgtcctccatgaacccgccgatgaggtgccgccccgggagattgggtcggagaagatccagaatatcatagatgacatggtctccgccatgagaaaggctcctggcgttggcctcgctgctcctcagatcggtgtccccttgaagattattgttctggaggatacaaaagagtacattagttatgctcctaagaatgaaatcgaagcccaagaccgccgtccttttgatcttctggttattgtgaacccaaagcttaagaagaagagcaacaaaactgccttctttttcgaaggatgcttgagtgttgatggattcagagcggtggttgagcgctaccttgaggttgaagtcacaggt…
GSMUA_Achr4G01040_001	GSMUA_Achr4T01040_001	CUFF.18880.1	aagggctggttctgcttgataatgtggatataaagactttacaactaaaatggctaagagaacaaattggtttggtgaatcaagaaccagcactttttgctaccaccatacttgagaacatactctacggaaaacctgatgcaacaattggtgaagttgaagctgctgcctctgctgctaatgctcatagcttcatatcacaactcccaagtgcttacaacactcaggtaggagaacggggagttcagctatctggtggacagaaacagcgtattgccattgcccgagccatgcttaagaatcccaagatccttctccttgatgaagctaccagtgccctggatgcgggatccgagagcattgtccaggaagctctagatcgtctgatggttggaagaa…
GSMUA_Achr11G09740_001	GSMUA_Achr11T09740_001	CUFF.8895.1	aaggggagtaaacgtgttggctgagattgatgtgcccggccatgctctctcatggggtgtgggctatcctgatttgtggccctcagctgaatgccaagaaccacttgatgtcagtaaagagttcacattcaaagtaattgatggaattctttctgatttcactaaggttttcaagttcaggtttgtccatttggggggtgatgaagttaacacaagtaagctcatacatttcctgttaattgtaatagcacctcatttgtttatgcctcaacatgttctttttagtcatcatggtcagtggtgggnnnnnnnnnnnnnnnnnnnnnnnnnnnnnnnnnnnnnnnnnnnnnncactgatttaactttctttttgggtcatttcttgacatttgatcttta…
GSMUA_Achr2G13120_001	GSMUA_Achr2T13120_001	CUFF.13068.1	aaggggggatagagaggaggaggaggatgaggaaaagagaagaagaataagaagaagaagaggaggaggtttaggatttggggttttagaggaggaacttttagggtttcgattcctttggatgattggaaggaggagatgttgtccggtggttccatgcggaaatcattcaaggactcactgaaggttcttgaagctgacatacagcacgcaaacactttggcttcggatttccctacagactatgatggtgcatgccttcaaatgcgaatgtcatacagttcagctgcccatttgtttctttttcttgtgcagtggacagattgtagccttgctggggcacttgggctcctcagaattatgatatataaggttcacattgatggatcaacgaccatg…
GSMUA_Achr5G28540_001	GSMUA_Achr5T28540_001	CUFF.26831.1	aagggggttgggggtccatctgccattatctgacctgcctttcggatagtgtcgaactaggaggaggaagtttctggtacaatattttggagacatgaaccattgatctttccctcatcagcgttagcaataaagcaactgcttaagttgtttgtttacgaaactatctgcttaagttgaaaatattgatcaagtgttagcatgtttatgaaatttattactcagtttgcatgcaggaaggcacttgcacatcttacaaaacagttgtgcttttctttatatggctgcagatccggtagcttgtatagccttaaacaactcagatggatcgagggacgtgggtggagaatttaaatactgattgcctgaccatacttgtttagacagatttataatggc…
GSMUA_Achr10G16370_001	GSMUA_Achr10T16370_001	CUFF.5678.1	aagggggttgttgtgcatcgccaccgccggtcgccaccgaagagtcccaggtggctgacttcctcagcaactgctttctgtgtgggaagaggctacacgggatggatatcttcatgtatagagagaaggcgttctgcagcatggagtgccgatatcaacagatggtgagcgacgagtaccaggagaaacgtggcgttgaagccccgaatccatctggctcgccctactccggcggccaactcttctttacggctatcgtggtgtcatgactccccttcgttgttgaggctgagatcagggcatcaaatattccggcatcaacgagagatgatccgttgcttgtaggcggagacgtgcgttcgaagtatgcacctttgtatgtgcatccataggcgtata…
GSMUA_Achr7G07660_001	GSMUA_Achr7T07660_001	CUFF.32788.1	aaggtagagcaagcccttcatatggttggaggagccggagaaaccagctacgccactaattccagacttcaagagaaagcgctttatagaacaaagcccatattggagaccgccatagctgagttgtaccagacgctgctccctgagaggatggtcgtcgtcgacctcggttgttcgtcgggtccgaacacctttcttgtggtctctgaggtgcttggcatcgtcggcgacctacgtcgaaggctggaacagaagccaccggagatccagttcttcttgaacgacctcccgggaaatgacttcaataatgtcttccggtctttggaaagatacgagaagaagatggaggaggagaagggggacctgctcgtgcctcattacgttgtgggcatgccgggc…
GSMUA_Achr7G20300_001	GSMUA_Achr7T20300_001	CUFF.32788.1	aaggtagagcaagcccttcatatggttggaggagccggagaaaccagctacgccactaattccagacttcaagagaaagcgctttatagaacaaagcccatattggagaccgccatagctgagttgtaccagacgctgctccctgagaggatggtcgtcgtcgacctcggttgttcgtcgggtccgaacacctttcttgtggtctctgaggtgcttggcatcgtcggcgacctacgtcgaaggctggaacagaagccaccggagatccagttcttcttgaacgacctcccgggaaatgacttcaataatgtcttccggtctttggaaagatacgagaagaagatggaggaggagaagggggacctgctcgtgcctcattacgttgtgggcatgccgggc…
GSMUA_Achr6G22610_001	GSMUA_Achr6T22610_001	CUFF.29833.1	aaggtcatcggttgtcagaggaaagcggaattagggtttcgggaattcccccttcgagctcccaattctcccgtttcgttgtgctcccatctcgacttggatcgggttgggttcgagggtagtcctcggcgccgatgatctctgcctcggatccgctgagatgagaccgttagaggac
GSMUA_Achr4G33330_001	GSMUA_Achr4T33330_001	CUFF.23223.1	aaggtctctgagatgaaaggcgaatactttcccccaagggaggatgtgatcttgcagaacgaagcacctacagacttttacatactagtgaccggcagcgcggtagatggaatcaaatctctcttctgcatgtatatatatatatatatatttcatacatctatcagtcgcctaaacgctgactcatcgggtttgcaggagctaatcgatcacaggagcggaagtgaagagattgttcgggtggcgaagaaaggcgatctcgtgggagagatcggaattctctgttacaggccgcaactgttcacggtgcgaacaagatcgctgtgccagctgctgcgtctgaaccgtaccgtattcctcaacctcgttcagtcaaatgtcggcgatggaaccatcatc…
GSMUA_Achr10G04990_001	GSMUA_Achr10T04990_001	CUFF.4284.1	aaggtctgataggtgaactacaatcaatttcacattttggtcaatagtttaggccaaacaagttgatgggtcatggccaagtcgttacatgttatctttcacagccacaattcagactaaataaaacaacaaagttaggcaattgactttttggagctttcacttaaggatttagatccattattgtagcatataaacaagagtaagcagcttaccaaggacccactcctacgatcttggtcattgacatagactgtatcattgatcaccatggcagctgatccactctttttttcctccctcactttgttaaatatgccagtaaaattatcagctgacgaaggatcgctttcatcccactcaccaaatcttggcacagatgatcctttctcaggctgt…
GSMUA_Achr1G12310_001	GSMUA_Achr1T12310_001	CUFF.1642.1	aaggtgatgaactagttggcagaattacagatcatgtgaattgttgggcagtacatggagtgccataaaaaaggagcaatttctttggtcgccaagaaggggcatttctgattggaagtaagtctgacctaaacaatgttcaatataaatatttggaacaaatcctgtcaaaccaagaccaacagctgataccaaagaacaaatatcagtgggtcaaaaggtatgaatctccttataatatatgctcagaaacaatactgaagagatctctccactctgtcgagaagattatgttcagattaataatgtatgttctatccaccaaagaaattaagcaatgccggaaccttttatttcagagtaccattttccatgccaatcaacagggaaatattaatt…
GSMUA_Achr10G12340_001	GSMUA_Achr10T12340_001	CUFF.5155.1	aaggtgatttcttttgtgtaatggaattgttctatattcttaacaatttactacaagacaaatgtgatgggaacgttgaacatgttaggattggcaaagagaattggagctagattcctgttgacgagtactagtgaggtatatggtgatccacttgagcatccacagaaggagacatactggggccatgtcaatcctataggtgttaggagctgttatgatgaaggaaagagaacagcagaaactttgaccatggattaccaccgtggtgctgaagttgaggtccgtattgcacggatattcaatacatatggacctcgcatgtgcctagatgatggccgtgttgtcagcaactttgttgcacaggcacttcgtaaagaacccatgacagtttatggt…
GSMUA_Achr8G30200_001	GSMUA_Achr8T30200_001	CUFF.39196.1	aaggtgcaagagaaacctaagcacatactcttgctgagtaactagacacaattctcagtctccctaagctactggtggcacaacactagcaacctatatttgcaatccaatcctaagagtctagctagaatcactctgaacctacttcaagcaaaattcttcagaagatatgccccatgatgacaagttcaatccttgttttacatcctcctaccacagatattagacctcacttcagattagtctaagaatgtctccatgatgtcttggtaaatccctgcctctgagcccctgtaatccatgggctgaggagtcgatgcatggtgatggtccaacgaggaggaagaggaggaggtagtcattcttgcgg
GSMUA_Achr11G16300_001	GSMUA_Achr11T16300_001	CUFF.9820.1	aaggttgagagttctgctgccttgtatcagaaaaaagaatgctcatgaaactataagatccttgcagagtctttacatgcctgtcgacaattgtttcttgtgaattgtaagctttaattagcccttatcgaaccatttagcagtgtcgagttcttgttcatgcttgagcactctttttggatttcagacaccatcatcaaagctcaccttcagccactgttctcactggttagcagttcatcggc
GSMUA_Achr6G20370_001	GSMUA_Achr6T20370_001	CUFF.29546.1	aaggttgatttgcatgatgtcgtagctgcaataaaaatctcgagaactcctactgctgtgtcagggtgctgcaggtgttgtagcaataataataataatctcgag
GSMUA_Achr7G18730_001	GSMUA_Achr7T18730_001	CUFF.34260.1	aaggttgttacaaatgtacaatggcttgctttttaagttgggaacttcatctgaggatagagggttaattataaacttgcagcttgctgatttatctcctgaacatttgtctcctattgttatattggtgacagatttacacccttcgtttacctgtaaaaccagggaagataactatcatcgagaaaaaatgtcatcatcgtatgaaaaatctttgaagaaggagatcttgtttttcggtggaaaagtaatgttttccagtaggaactatgacaaattaaaaaaactgaatattggtcatagtcaaattaatggtaacacctacaaagatacaacttcctccaggtattcatacttactcgacgttcattgttcaagaattacaatttatcatgacaa…
GSMUA_Achr8G27730_001	GSMUA_Achr8T27730_001	CUFF.38869.1	aaggtttaaatcatttcctttcacaaggttaactctgtttcaatcataaccttgcattagaaatttgcacaactacaaaaaattggaaaagcagttttctgtttacaccagatattgatattgttggaaactct
GSMUA_Achr2G03630_001	GSMUA_Achr2T03630_001	CUFF.12006.1	aaggtttacggtggtgaaactcaaacaagagcttaccaagcatggatttggcgcacaattgctggagctgaggaatcccaacaagaaggatattcttgcattgtatgagaagcatgtcatccataagtagtagctgtttttaaacactggatgtatctctaaacgttctctaaacgtacctaacttaggtagtctctcaggtggcgtgtgtgggtcatgaatagttagttgtgttgttctttggtttctgtaacgtgcatcttaagcttttatgatgcatgcatcaattcttttgaggaagg
GSMUA_Achr5G13570_001	GSMUA_Achr5T13570_001	CUFF.24955.1	aaggtttgggttggcgcgtacccttcttgggcttctgggagtcggtggggattcggagatctcggaaatggcccaagcagtcgaggagtggtacaagcagatgcccatcatcacgcggtcgtatcttacggccgcggtcgtcaccaccgtcgggtgctctctcgagattatatcgccctataatctgtatctgaatcctaaactcatagttcaacagtatgagatatggcgcctcgtcacgaacttcctctacttccggaaaatggatttggacttcctattccacatgtttttccttgctcgatactgcaagcttcttgaggagaactcatttaggggcaggacagcagatttcttctttatgctcctgtttggtgcaactgttctaactgggattgt…
GSMUA_Achr5G08870_001	GSMUA_Achr5T08870_001	CUFF.24356.1	aagtaaaaaaagactaagattgatggtgtcgtcctcacagattaaataacaacctagatctccataatgtcctgcaccactaaattggccaaagaaccacaaagattatctttttcccctcccatgcaattaaaccttaacgaatctgatcaacgaaaaaagagacctgatcgtaatccagatacaatttgtcacttcagatgcccccccc
GSMUA_Achr10G22140_001	GSMUA_Achr10T22140_001	CUFF.6435.1	aagtaagcaagcatttactggtatatgcagaaaattttatttctttagtagacattattatgagtatggagcttcactaaactcctggaaaataattcaactatcctcagaatttacattctaggtaaaactttccatgatgactagttttcaaatatgttatgagagcactctagagagagatgatgtgacagataacaatgcataatgactagcttcaggtttcaaagcaagttgtgaagatgtctagcaaatttctggtgatgctttagtgaatgcaattttctgta
GSMUA_Achr1G06310_001	GSMUA_Achr1T06310_001	CUFF.1054.1	aagtaattcaacaataataccaacaaagaggcaagaaaaacagttcgaaaaaaaaaatcttcaaaaaggaggggtgagttctaaagaaatctgaagctaagggaagacaaatggtttcgatttgttcgcctttgtctcccaatcttgtggcaaattccatctcggtcgaagctcctcggagtagaggccgattgcttacatccagagaatatggtgttcttctccaattttgcatcgactccaagtcactggaacgcgggaagatgctgcattctcgtattcggaaagacgggttcgagagaaaccgagatttgctaccgaggctcattaagctttactccgtctgcggccggattgacgacgcgaagaagctgttcgatagaatgtcgaagagaaatt…
GSMUA_Achr3G28890_001	GSMUA_Achr3T28890_001	CUFF.18263.1	aagtaattgaaattctgcttcccaaattgattatcaaaatagacccaaatttgatgagatactggaaaaggattaatcaaaacccaagccagattatggtaaaggcagtaaactaaagagtgtcgaagtccaagagaaggccggtcaggctctatctaaaataatatttaaagaagcaagttagatgtcttgttccaagaagtctcgagattttag
GSMUA_Achr9G05360_001	GSMUA_Achr9T05360_001	CUFF.40422.1	aagtacacaacacaatatagaacaatgtcaactagtttatcagcattaagtgattcagcagaattaaaattagtataaaatgataaaagatataatgggatgatgaatgttacctatttctgaaccaagcataatacaatgttctatttgaaggt
GSMUA_Achr8G24590_001	GSMUA_Achr8T24590_001	CUFF.38485.1	aagtacacaatattttgcgtcatgtatgctgtattatgtcaaagaccaagaaaagaatagtaagctttaaatatggtggactaacaggcatttaaattttgattagaccaagtgatcaattctgtccatatattgcgacaagaaggtgcaagttcacaggcttgattgtttttagcccttgtaaagtctataaaacaagcaatcagttagctcttctacttgcagatataacaaaaaaggtaataaactgattgtggatgacagaattccattatagtcagaaatca
GSMUA_Achr5G28780_001	GSMUA_Achr5T28780_001	CUFF.26848.1	aagtacgcgatcgatggggtctttggtgacgcggtgagcatcaatcgtgtaggctctggaaggagtgggtgccgtctccacccaggagcgaagcctccgagcaaatgcattggggaggagggcgaggaggcacgcgctgtttccaggtaaagtttcgccataaaggtagtggcatcatggaagcctcgtcgaatggtgaaggaatgatggccatgtcttgtacatgttgacttgcaagcccccaaatccagctctttgtcacgggctgctggcgattccagttgcttacatcggcagggccgtatcagatgagctgtaagatcttgaggatactcaactggtggaactgggtgtcaagaacttttactgagaagtggaaataatactcaaggttactga…
GSMUA_Achr3G32250_001	GSMUA_Achr3T32250_001	CUFF.18626.1	aagtaggacaatgactcgtattctttgtcaggtgatgaaatatattttagttgacaatatctttaagctggctggaggtttcaattttcgattatgatgtcaaactgaaagtaacaatgcattgataaaaagaaaaaaacatgtatatatgcatgggtacgtatctgtataactcatggtttatgcaccaaaggtaattcctgaatgtgaaatcataatatttgccatgcttatattatttgactgtagatctcaatgcagtaaactgattacacagctatgtcagttttaggtttagaggatgaacaattaccattttaatggaatgtaacatcaatcttctagcaaaaatagcatatctttaggtaacaggaacttgatggtgcccattgttagcgt…
GSMUA_Achr6G16480_001	GSMUA_Achr6T16480_001	CUFF.29139.1	aagtagggttcagcgggacatggaattgtactactccacgaagctgtcgatttcttcggatgcgtcttgccacttcttgccgggatggggcagccatgtctccaactccagcagccttaatttgtcgaggaggagggggaggggtaggaggaatcggaggacctcgtcgcttcgcttttcgattgctgctgctgcggcgaccgagactgcaaccaggaagctggtgccgatatcgaggcggaacgagccggcggagagggtgaccagcgccatggagcagctcgacatcgagcgcggcgtctgcatccccttccgcaagtacactcccgagacggtcaggaacaaggttctggaatcgagggggtcgatactgtcgctaatcggccgtggcgtggagat…
GSMUA_Achr5G18500_001	GSMUA_Achr5T18500_001	CUFF.25523.1	aagtatatcccaattcttttatgtacaaaactaatgttgctcagttactgatcaaggtaccagaaaccataatgttaggaaaagaagcacagacaaatatgatagcttaattaggctattatgtaaaaattataatagttgatataatacaagattttagagaagttgatgatccagttcaccaagttggctgatattacacataagcatatgaacatcaattagtgattaaggagacacatcaattgctctgcattcataaaccacaataaaccaaaaatgattcgataaagaaattctaaacatgaaagaatattttgcttggcaggaaaagaaactttagtggctttattaatgtggtaaataagaaaatccatcagaagaatcatttttttatat…
GSMUA_Achr4G15340_001	GSMUA_Achr4T15340_001	CUFF.20687.1	aagtcagtcagagaaagaaaaccaccaagtatattctcttagataactgtatatgaatggattagcattagtatctacagaatcagaacataagaagttccatctttgatgtgaaattaaaaggaaagtttaatctatttgtaaaagaaataatatttgatcagatgaaaagaggagtctttagcagaatttctcaatctattttttattcttaacaaaagaaagttcgatctttattcgccaaatttatctagacaataaatctcaagaacttcgttattcattataaatccggtaaagaatatcaaatacattcacatttatggtaaagacatgccaactcagtcttagcagcattatcaactacatgtaaacagttgacatg
GSMUA_Achr8G32430_001	GSMUA_Achr8T32430_001	CUFF.39456.1	aagtcccctctatgtatgtctatggtttcctgtccattttctattatatatgctctcttagacaacctaaatcaatttcaggttacactgttacagcaaaggactttgtatacgacacttggtcac
GSMUA_Achr4G08320_001	GSMUA_Achr4T08320_001	CUFF.19759.1	aagtcgactataatatgggtgttatttcgacaaaaaagagcttagcaaagtgcgacaaactttcagttagttcattctgtaggcgcaggctagccacagttttggtatacctaaagtttgctgagcatctgagagaggctgtaacatacattgagcaaggccatgtccgggtaggcccagatgtggtaacagatccggcatttcttgtgacgaggaacatggaagactttgtgacttgggtggactcttctaagatcaagaggaaagtgatggagtacaatgagagattggatgactacgatgcgctgaatgcctaaagttgcttttacaagtcaagaatgccagttttttcaatatccattggtggggggnnnnnnnnnnnnnnnnnnnnnnncttat…
GSMUA_Achr5G07070_001	GSMUA_Achr5T07070_001	CUFF.24125.1	aagtctaatgacccagaacgcagcctctcggcatagtcctccctcggcatatgcgcggactccctctcgaccaggaaagccaagcactcgtccgattgggggggaaagcccgtggggaaatccccataaaaatcgcaccttttttgctgagaaacacaaccacgggtatgctcctcgtcctcgtcgttatcaccgtcaccgtcatcaaaacccaggatgcaactgttgtcctcaacgcagaggagggcagaggaagcatagtcatagctcggaaccattgctgcttgatatatcaaaaggcaaggataatggtgggactaaagctcaagctttatggttgacacaaggtccttgttttccctcctgcttcctcattcaaagnnnnnnnnnttttcatgg…
GSMUA_Achr1G16100_001	GSMUA_Achr1T16100_001	CUFF.2604.1	aagtctgacaatcttgtattcgcgatgaataaggtcgtttgcacatggcttaatgataaagaatgctaaggcgccgctcgagtcaaataataattgttgagagaccaccaataattagcgtttgctgaagcattcgatcgtatacatggcaggatgaaagaataaaaatatgctacagatgcgtcaaactaagactcgtaggacacagatggaacacgaaaacctcgatcaaccgaggtgcgttccggccaggatcgagttcgcggccgccatcagatggaaggcgatgaagatggcagacgtgggcacgcttagcacgacgacggcaatcatcccgatagccaagctgggccgtgtgtccatcagcagcgtctgcagaaggcacaggatctcgcacac…
GSMUA_Achr4G31880_001	GSMUA_Achr4T31880_001	CUFF.22972.1	aagtgagagggcacaaaacgctcgcgtcctcttcttcgtctccctttcttcttctagttgttgttcaaggatctccaatctctctctccatccttctcttgtgagaacgattgcagaggaggcatggcggagcagctcaccgacgatcagatcgccgagttcaaggaggccttcagcctgttcgacaaggacggcgatggttgcatcacgacaaaagagcttggaactgtgatgcgttctctgggtcagaaccctacagaagcagagcttcaagacatgataaacgaggttgacgctgatggcaacggcacaatcgacttcccagagtttcttaacttgatggctcgcaagatgaaagataccgattcagaggaggagctcaaggaggctttccgagtg…
GSMUA_Achr5G06110_001	GSMUA_Achr5T06110_001	CUFF.24023.1	aagtgatcacactgactgcagcattcatttacatgtaatgtggaggtagtcatggagatagagttaagtagcagaaggaaacagtaagaagctatgccgannnnnnnnnnnnnnnnnnngtagaaatcatgggcggccaccgcccagttgtcctcagctagtggtgtctctttcgcttaacacatcgatgcagccttctcctctgtaggccctccatgaagctatcaagtccccctcttctcttcccttctcttatcttctcttctctacacagatttagtacaagcagctgcgtacgccattattgaccttctttcatcttcctcgccacttacaccagtatatcaagggtggtggagaaggatgggggagcagtgacgatgatgaacggcgaggacg…
GSMUA_Achr2G20250_001	GSMUA_Achr2T20250_001	CUFF.14056.1	aagtgatggacttcgctcgactcaaccacagcaccgtgtcgttcttcgaccacatgaagcaggagacgcccgtctcccgctggaatcgtgttagattgaatgcttcgaaggttggtcaaggatcatccaaggacgccaaagctctggagctggcttttcagcactggattgaagctattgatccgagacatcggtatggacataacttgcatttctactatgacgaatggtgtaaaagcaaagctgggcaacctttcttctattggctggatattggtgatggaagagagttggatcttaaagattgcccaaggtcaattctttgtacgcaatatgtcaagtatcttagtcctcaagagcgggggcactatgaatatgttctgatggatggtaaagttg…
GSMUA_Achr4G09390_001	GSMUA_Achr4T09390_001	CUFF.19877.1	aagtgcctggccgacggcatgggccgcctccagcacaacgcattctacatgcaccgtgccttggattccaataatctgaaggatgcgctcaggtacgccgggcagatgctctcggagttgcggacttctagtctttcgccgcacaagtactacgaactatatatgagggcctttgatgagttgagaaaggtggagatgttcttcgtggaggagacaaagcggggctcctactcagtgactgatctgtacgagctcgtgcagcatgcagctaatatcttgcccaggctgtatctcctctgcacagtaggatctgtttacatcaaatcaaaggaggctcccaccaaggatgttcttaaagaccttgtagaaatgtgccgtggtattcagcatcctgttcgt…
GSMUA_Achr6G34050_001	GSMUA_Achr6T34050_001	CUFF.31340.1	aagtgctaggccaaagcataacaaagttgtgaatctgtatagtggcaaaatagatcatcttactttctccataacagaaaattcttgtgctctgccaactacaatcaaaactgtgatatgaggtgacaaaacccaatgagaaaaaatgccccaagaaaggagacagtcaacactgatggcaaactctataagatagtggatgagttatatcaaaattctacccatcagcatccaccattgtattgagaatagtggttcactcaaccataggttagttaagccacagacacaataaaaaagtgtctaaagccaacctagtagttatgttagtagcac
GSMUA_Achr8G34190_001	GSMUA_Achr8T34190_001	CUFF.39676.1	aagtgctcagaggtggaagcatggaagcacgagaaaatgcagcagctgccatttttagcttatcacttattgatgacaataagataacaattggaagtgcaccaggagcttttgatgcattgatcgagttactgtatagtgggagtcacaggggaaagaaagatgctgcgacagccttgttcaacttgtgcatatatcagggaaacaaagcccgtgctattcgagctggaattctgtcacctttgctgaagatgcttcaggaaccattgagcaatggcatgatagatgaagcactaaccattttatcagttcttgtgagccatcaagaaggaaagatggcaatagccagggccaacactattccacttctgatagacctgctaaggactggccaacctc…
GSMUA_Achr9G01350_001	GSMUA_Achr9T01350_001	CUFF.39911.1	aagtggaacgcggtgaccacagcgcacgcatcgggacacgaggcggtggaggcggaggaggaggtggtggcgaaggaatgttaggtttgaaacagtcgtcatctaatccatcgatcggatcataatagagagagaattgagaggagagagaaagagaaagaaagagaggcttactgaatccggcgatttcgtggccgaggggctgcggcgacgaagcagggnnnnnnnnnnnnnnnnnnnnnnnnnnnnnnnnnnnnnnngtcccttggtcctctgtcttcagggtcttcctcctcgtaatactcctcgccgccatcgtcattgcctttgtcaccctccccatcgaaaagattctcagggactttttggtctggattgagctgaatgttggtccatggg…
GSMUA_Achr2G04450_001	GSMUA_Achr2T04450_001	CUFF.11994.1	aagtggaatagccagattcgatgatttatctgccctcttggcagggacttgtcaccgggcgactcccacggaaaagatgccacggtcgaggttgatcgaagacaatgaagtgcttacatgcgtgcgtgcgtgctacctttttcttcacagggtgaacagtcggtgtgacaagtgtcctcgaagtttgtcgccccttttcctacaatccacgagaggaggagacagtacgagtcagcatccatcagacgcaccaggaaaggaaaggagtgaatcgtctgccatgtccaggnnnnnnnnnnnnnnnnnnnnnnnnnnnnnnnnnnnnnnnnnnnnnnatgaagttgcaatattcctttcttatattctttgcacaagtctctcaattccagtttgctctct…
GSMUA_Achr9G05590_001	GSMUA_Achr9T05590_001	CUFF.40447.1	aagtggcgttcccacactccttgacggcgtcgttaaagcgctccctcgtttcagttgctgatcctcgttgccaccaactcctctctcgcactctctcctcggccccctctgctgctaccttcgctttcccaaactcgcagaggatttcgactcccctcccctcctgctgttctcgctctctccttgcttctcgatgctctgaggatatggagttctcgcgatccatggtcgtcggaggatgatttgtggtcggagaaggcgagatcggggttgtattggaaggggataagaggaatccttgtatctcgttgggctctcgggaaatcagtcttgtaggaggcagctatggcttcaattagtgatattggactttcagcagccattaactttctgagtgcc…
GSMUA_Achr5G25340_001	GSMUA_Achr5T25340_001	CUFF.26391.1	aagtggtttatattgtgacagattgtgcacaagcaacaaggttgatgcagatttgttgttccatatctcttctctactttttggagcatcatgtagtgaaataattcattcttggtgaatatattaactacaattgtcaattatttgtgatcatttatcattatctataactatattctcccccttctttttacagctccccggtcttcataaattgatgattgaggcggcaaaagtactagacactgaagctcctgatctttatgtccgccagaatcctgttccaaatgcatacaccttggcaattagtggtaggaaaccatttatagttgttcacactagccttgtggagcttcttactagaagagaactacaggccgttttggctcatgagttggg…
GSMUA_Achr5G25350_001	GSMUA_Achr5T25350_001	CUFF.26391.2	aagtggtttatattgtgacagattgtgcacaagcaacaaggttgatgcagatttgttgttccatatctcttctctactttttggagcatcatgtagtgaaataattcattcttggtgaatatattaactacaattgtcaattatttgtgatcatttatcattatctataactatattctcccccttctttttacagctccccggtcttcataaattgatgattgaggcggcaaaagtactagacactgaagctcctgatctttatgtccgccagaatcctgttccaaatgcatacaccttggcaattagtggtaggaaaccatttatagttgttcacactagccttgtggagcttcttactagaagagaactacaggccgttttggctcatgagttggg…
GSMUA_Achr6G07130_001	GSMUA_Achr6T07130_001	CUFF.27966.1	aagtggtttgcctgaggctattggtggattgaaacaccttcggcacctggaggtgcctggaaacgccatcacggagtggcccaagtcattctgcaagctctaccatctgcagtggttgattctgaggatgcattccaagagtgtttcgctgccagatgacatgaacaagctaagcaacctacgttgtgtagatgcagataccgaagcaattgcagcccttccgtggattggaaatctaatttatcttcaagaattaagggactatcgcatccaacgcaaaaagaaaggattcgatgtagggcaactgaagcacatgaatcagctccgcagactctgcatcagaggtctccagcatgtagagagcagggaacaggcagcagacgctgtgttagaggacaa…
GSMUA_Achr10G06640_001	GSMUA_Achr10T06640_001	CUFF.4498.1	aagtgttacatgatagtatatatggttgtgtatgaaaggcattggatggaaacacagataatgctgataagtaattacattcatacactaagaacaagagtaatgctgtttgagggaacattgtactgtaaatatgctaccaattataatcagacaatccaaaaaaaattctgaatttttggttcatttgagaatatcat
GSMUA_Achr4G12470_001	GSMUA_Achr4T12470_001	CUFF.20339.1	aagttacaaagaatgctgttcgaggaatatgggctcgtagatcaaaaattaaccttgttggagctcatatcaatattttcactggtgaatggactcaaaaggatgctggtataggaacaagcatcgactctttctatgaataccttctgaaggcatatttgttgtttggagacgaggaatacttgtttatgttccaagaagcttacaaggcagctatgcgctatctccaccatgatccttggtatgtagaggtgaatatgaactctgctgctacagtttggccattatttaacagtctacaagctttctggccagggcttcaggttttagctggagatgttgatcctgctattcggacccatgctgctttcttcagtgtctggaaaaagtatggattca…
GSMUA_Achr6G06650_001	GSMUA_Achr6T06650_001	CUFF.27869.1	aagttacgaccaagatatcttgatactgaaagaccccatgctttatgaggatcttgtggtgaaagaccacatgcttagctaagacactttagatagaaaagctacttcaaacacatggaccatgatgttcctgtggccttctatggtccttaatttctgatgtgccagtaattaacctgagcctactgactaccgtaatattagaaaagaaattttcattactgatctaaccccatccaacctgtgtagaagaaaagctatgtactaaattaaaaagaggatcagaaataggaacacaatcgaaaagtccaaatgcaattccaatcaatcaacattaagagcttcaactatgaatttacttcagtagcaagattagtaataccgaaaacacaagtaaat…
GSMUA_Achr6G07810_001	GSMUA_Achr6T07810_001	CUFF.28015.1	aagttagaaaaatctttaccaagagctttgagtccattgatgacatccgtgaaacgggtgtacatgtctccgatggactcacttggtttcattcgaaaaagttcgtaagagtgcacaagaatgttgattttggactctttcac
GSMUA_Achr11G13530_001	GSMUA_Achr11T13530_001	CUFF.9434.1	aagttatctataaaaatgttatgatccctagtcttcatagaaaataatttgcttatcatggaatgaattacaaattgcattgatctgatatgatttttaactttgatgtcatatatgtgtcgaggtgtctctatttgac
GSMUA_Achr4G24350_001	GSMUA_Achr4T24350_001	CUFF.21973.1	aagttatcttacgtctgacatggcagaagcatctagcgctgtaaaaaggaccggcaactttgtctgggcaaaatgcttccaagctgctgaacaactttgccccaatcatttagatgaaaaagtctcgcaccatttagcttgcacaccctactcaacacttgtttaggt
GSMUA_Achr5G02250_001	GSMUA_Achr5T02250_001	CUFF.23488.1	aagttcctctttagtccgtgcatctctggcttttaattgaagccagttcctgtgactgtaaaggcacttctgttaactttttatgttcatgatatacaaaactcattgtttttcttcaatgttgttgtttcagtatatccctggtgatagaatcaaagaagagatgagaaatgttgatgttctatcagaagatagattaaatgaactgttgcagtccttcctaaatgatttcaaggagaggaagctggaggaaaatggctggccaacccgcatatgtgcatacaaggtttctaaagttgcagtgagtgcttacacaagaatccttgctaagaagtaccccaacatttgtatcaactgtgtgcatcctggagttgtcaaaacggacataaactggaacac…
GSMUA_Achr9G03700_001	GSMUA_Achr9T03700_001	CUFF.40229.1	aagttcgcagtagaaatatactcagctgttgcccggtgcttccaaccggattgatcatatgaaatgactccgaatccaccgacccgatgacccgctcgaagctcgcccgaaggtacaggagatcgccactgccagactttgtttctctgggaacgactccggcgccgaccgatacggattgcatgagcttgaagatggccg
GSMUA_Achr9G20040_001	GSMUA_Achr9T20040_001	CUFF.40229.1	aagttcgcagtagaaatatactcagctgttgcccggtgcttccaaccggattgatcatatgaaatgactccgaatccaccgacccgatgacccgctcgaagctcgcccgaaggtacaggagatcgccactgccagactttgtttctctgggaacgactccggcgccgaccgatacggattgcatgagcttgaagatggccg
GSMUA_Achr1G17060_001	GSMUA_Achr1T17060_001	CUFF.2165.1	aagttggatgctcagcttgaatttccgaacgatatgtggctttctcttccttcctctccgatctttcgctttttgttgttttgggttcttcttccttctgatacattaaagataggtttctgatgttggtagaagcggtttggcctgcgatccatctattcatcacgacaacgagaacttacctggaaacccatcatcgttcttcaaccctcgcaagcattagccgcaaaggcaacatccagatcacaagaagtcgttgattgtaaacatcaacgatgggttatgcacatccggtgatccgacctgccggaatccg
GSMUA_Achr6G04830_001	GSMUA_Achr6T04830_001	CUFF.27614.1	aagttgggaattataggacacgcacagtgcgaagggggcaaaagagaattaatgttttccttttggtaatgcaacatagagttgagtgaatcatttaggggtgcagaatccatgacctttgcatatttcaaggttgaatgactagaggtttttctctttataatgtaatataaagcagtatacatatgtttcttcccagagttccctaaagagttcgagcaatgaatctctgcaactgtttcggaagaaaatttatctgaaatgtgataagcagatagtgtcgtcatatatatctccgcagctgtcttatttcctgttatactctcctaacatcccaactcaactcaaatctgattacatatgttgacgaaacaaaaattatattctaccattttttaa…
GSMUA_Achr4G12850_001	GSMUA_Achr4T12850_001	CUFF.20381.1	aagttgtgatatagcagtttgagattctccaataactcgctttgatttaagacgatcgtgttattagattgcaaagtaaatctttcaattgtcagcgcgactaaaaataccaattttttttctttcggtacaacctgtatattgtatctatattattgatttgatgggttccatttcgagcttttgtcttaaacgt
GSMUA_Achr1G15670_001	GSMUA_Achr1T15670_001	CUFF.2039.1	aagtttagacatcacagagcatatacaaccatagggtttactgaatatgaataggtgaaaatacttagtttgaagtggcacttactccatcatgattacaagcatcacgatcaaaaatatgtaaagaaagctagataatata
GSMUA_Achr5G11980_001	GSMUA_Achr5T11980_001	CUFF.24729.1	aagtttgcctacttgccttcccacatttgtatcagtaatctcacaaactgtagcgtaaggataacctatttgctctcaccttttctggcctcacctctataagaagatctcgatgccttccttcaacattaacctcctcctcttttgcatccatgaagatagagcaggagaagaggtatgctctccttttagcggccaaggactcggactacgtcacgaagatgtataatggctacttcaacgtgtttgtacaagccttcggggaggaaggtgagagctgggacttgtttagggtggtggagggagagtttcccgacatggaagacctcgacaagtatgatggcttcgtcgtcagcggcagcccttatgatgcctatggcaatgacctgtggatcctga…
GSMUA_Achr3G04670_001	GSMUA_Achr3T04670_001	CUFF.15056.1	aataaaactaagctgaatgcgactacaaaatttgaacaatctgactcaaatttcttggctggcgctactgtaatccaaattttgcagaacatatgaattcacttaatcaattcaacgagtaccattccagtgctgctttcagggagcattttatcaagtacctccatctttttgattgagcaagagttcaaattcagattctaaagggcaaccagg
GSMUA_Achr10G00470_001	GSMUA_Achr10T00470_001	CUFF.3703.1	aataaactacaacagctgccaagcttttttggtgaaatcttaccgctaaagcttccgaaatatagctctctnnnnnnnnnnnnnnnnnnnnnngatcaacaaatctagtctccaatcagtttcattcagtttttcatagatttagaataatgcctttttctacatgcacttcactagcattcgatgacagtatcnnnnnnnnnnnnnnnnnnnnnnnnnnnnnnaaccacaaaacagttgaagaaacacttccataaattcaacaactaataacatcacatatattaaattcttaccttacggctttcctagaagtggtgttgacaacagtaagcctttaaagcatggctttctcatcctctcttgaatcaatacacnnnnnnnnnnnnnnnnnnnnnn…
GSMUA_Achr3G13510_001	GSMUA_Achr3T13510_001	CUFF.16182.1	aataaagaaacaaatttattcaacaagcaaaaaaaggagagagagggattcgaaccctcgatagttctttgtttagactataccggttttcaagaccggagctatcaaccactcagccatctctccccgagacaatttctattttattcctacaaatggaatatgactatatgag
GSMUA_Achr4G09770_001	GSMUA_Achr4T09770_001	CUFF.19922.1	aataaatagcatgatcaccgagtagaacaaattatgtcaattttgttatatgtttgagttctgcaaatgcaatataattacacaaaaaaggatattgaaagttggacagaagttgacgtatatgacctcaacacggaatcataacagacctgaatttttaaaaagacccaatgttttgaaaaaaaaaatagggtgtagaggaatagtttgcaatcagttttaatcacaagtgctagtcactaattgtaaaagcagaccagaattcgggaaaaaaaatatataaaaaattgggacatccatgtgaagattcaaaggaaaaataaaaatacaaaacaccacatgtcaagagccaatggcttcggatgagaggtattctcacatatgccctacttccaacaa…
GSMUA_Achr6G13770_001	GSMUA_Achr6T13770_001	CUFF.28776.1	aataaatattgggacaactaagaaaagaaatcaattgcacatgtgattaactctttttcctgatacatctggttactgctctacagagagtagctttgttgatctttattatattaccagactttatacaattgcgtaggtttgttgtgtgattcttttctgacttctacatgttcaaaaacagatatattactgaggctgctgctgaacccaccgatgccagttataaccattttgaactccatggatgaaagcttggtacgaaacatcctttatgacgcagtgattttagttgattattctttcataaatccggaggttgaaggagaacattttaatgattctacgatgaatatcattatgagaagactgattgttactcatgaagccatacaaatt…
GSMUA_Achr4G12960_001	GSMUA_Achr4T12960_001	CUFF.20406.1	aataaattcggcatcttttttggggttctttgcgggttttcttgtgatggggttcgaggagggtgggggagtccgctcggggttccggtgcctgacgaggaggaagcaggtggattcgaaccgcgtcagggccgaggaagggcatcaccagctcgccaaggcgttgtcggttccgcagctcgtcgcaataggtgttggtgcaacaataggtgccggagtctatgttcttgttggaacagttgccagagaacatgcaggacctgctctcaccatttcttttctgatagctgggatagcagctgctctttcagctttctgctatgcggagcttgcaagccgttgcccttctgctggaagtgcttaccactattcttacatatgtgtcggagaaggtgtcgc…
GSMUA_Achr1G04770_001	GSMUA_Achr1T04770_001	CUFF.630.1	aataacaacataaagcatgatttaagcatactaatctgcgttcaagtaaccttgtctgtgacgagcagcgagatggagtcctccataaatttgaagagtgatcatggtcctgtatctcacagtgttcatctCTTCCCACA
GSMUA_Achr10G30230_001	GSMUA_Achr10T30230_001	CUFF.7411.1	aataagaatgcgcaaaaggcggagcgaaagggaatcctattcgtttcttaaaccttccgattccgctggcaagtcgttggatttttttttggagcccaaacctggtttgacgcgaggcatcggcgtcgatcgccgactcaaggtttcccagccctagaggaagtgcggagcgaaataccctgagatgggcgatgcaaaggatgatgtggatgcagagtttcaagaaagaggggtgaatgaagcagattctgacgatgaagtatatgatcaatataatggcaaggtaactgatatttcagcagctcaaacaagaaaaggaaaagatatccaaggaataccatgggataggctaaacttttcaagggaggactataggcgaactagactagaacagtacaa…
GSMUA_Achr1G12050_001	GSMUA_Achr1T12050_001	CUFF.1616.1	aataataataaaagatgaaaggagaacaagaacttaggattgattgaagattctctgcaaagaggaaaatcaatgtcggtcgaatattttgtagaaaagggtagattatatgccaatcaaatttaaaagtgcatcttcccaagaaaataggatgattgattagtcttgactaaagggatataactcttatcatttatttttcttatttctttcttcctacacccgaggattctataaaaaaggtgaaaaaaaggtaatcagatatattgtagaacaaaatgaaaagctcgctttccctaaaatttgtgtaaatagtgtgaatccatattcttccaccaaggtgaaatcaga
GSMUA_Achr5G20000_001	GSMUA_Achr5T20000_001	CUFF.25720.1	aataataatattggatttgccactggccagcactagcagcggtcgcctccaccgtcgccgttgtttgtggagggcagcagggcgcggcagttcacctcccgnnnnnnnnnnnnnnnnnnnnnnnnnnnnccgcaaccgaaacccagcgcggcgcttgaccccgtcagggagaccgcggcgcacaccagcatcacgaacgactcctccttgctcgccatgtccctcgacgccatagccagctcgatccccgagaagagcaacagcacccccaggattccgatggggaatgcccccagcaaccgcacgaaggagctaccaaagagcagccccaggactaccttcccgatccctaggaacagcaccgacgccccg
GSMUA_Achr4G26160_001	GSMUA_Achr4T26160_001	CUFF.22233.1	aataatctaaaatacttaaatctaacttaataaatagtaactcaccaatcgtactcttataaattgatttacatttttcatggaactaaactgagggtaaannnnnnnnnnnnnnnnnnnnnnnnnncaaaaaatagtagcctgagacaggttaaaaactcagcactgatatcatccctgactggttgcgttcatgtcagatgaggtaccttgcagaggattgnnnnnnnnnnnnnnnnnnnnnnnnnnnnnatgcatgaaaagaagcatccgaatatattctctctcccaatcaaaacaagagaagagcatcactgcaacaccctcaaagtcatagttggtgttcattgattcatgcgttcatgtcaactttagcgcacaccaccacgcactctgaaa…
GSMUA_Achr11G03170_001	GSMUA_Achr11T03170_001	CUFF.8064.1	aataatgataatataaggagataagaacagagtcagccacataggctctatcctgtctattgttctttctctctctttcttgttgtgctttgcttgagacaggaggcgactgttgtaaaagcacatagccccgagattgatgcaaactgctgcattctaactctattattctttcttccttgcacgagtgaataaaggctggggtttgttgaattgatnnnnnnnnnnnnnnnnnnnnnnnnnnnnnnnnnnnnnnnnnnnnnnncgcagacagggagtagaagaagaggaagaggacggtgttgtgcgtgcatatatggtgaaggaaggaggcgaggagggagtgctggggaagtatgagctggggaggacgctgggcgaggggaacttcgggaaggt…
GSMUA_Achr11G05530_001	GSMUA_Achr11T05530_001	CUFF.8352.1	aataatgattgctgtactctttatgcagatgaactttgctggtgcaagaaaaagctttattcttgaagaaatgacaaaccggcctcgacagcagatagcagcacgaattaatcaccactatgaagctgaagataagacgccagcagtcacagtagccaaacccgtcaatgcttctactgtcatgcctgtgagagacaatgatagcactcgtaatggggcgatccaactcacgatagagtttggtcagcacaggcaagtcttcc
GSMUA_Achr10G18610_001	GSMUA_Achr10T18610_001	CUFF.5953.1	aataatgcagagatggggaggaatcctcgagggatgcatctcttgggaccgtagaacatcgttggcggtggtagacaaatggctgtagaggttgtccggcctgttcgatccgcccgatcctgctcaaatgctgctactttgctacaaggtttacatactcatttcttacaccaagtttacttaatgtgccggtgtcagcctctgtcacgtgaatcaccccctggtccagtaaagtccagctgtctctcgcttctcct
GSMUA_Achr5G04390_001	GSMUA_Achr5T04390_001	CUFF.23769.1	aataatgcatccaaagcactcccctcttcatcctcgtctccaccgcttcttcccctcccgctctcttccgcctctacttggccgtgttgtccccgctgctcctccggcttcccagatatgaatggtgtcactagctcaagtttgtttcctttgcagcgctgtaaaactgtgcacctggtcagacatgcacaaggcattcataatgtgaaaggtgaaaaagactacagagcatacttatctccagaactttttgatgcaccccttactccattgggatgggatcaggtcgataatctccgtaaacacattagagcctgcggcctatataagaaaattcaattggttatcacctctcctttgctaagaacaatgcaaactgccgtaggggtttttggagga…
GSMUA_Achr6G27110_001	GSMUA_Achr6T27110_001	CUFF.30421.1	aataattaccacaatatgcggattaatggaattagaagaagatgttatcaacaaagggaagaaagaaagaaacttcacacgctggtttttgtacagccaacattacaggggaaaaaataactatagcaacaaaaagcagggaaatcgtaaatcgaatttaccctatttgtacaggatgaggtttgatcggatccatccacggatcatggaatgctcagtcatcttcgagtaagcaacatccgcattctgccttgtacccacttaacaatccagatttcgtccattgcacattaaacgggaaaagcttcgatttaacctttttcatttggggagcgaaaggatcatcattttgaagaggtaggcgaatcaaggaggagggttggaggaagagaccgccgt…
GSMUA_Achr9G00390_001	GSMUA_Achr9T00390_001	CUFF.39762.1	aatacaataataaaaagtgtaactgcagatgcaaattctaagagttcaaaattgaatccactgctcaaggtaccaataccactggcatatatgtggaagagctgtaaacagcaactgaaaatatggagaactcctgaactaactaatttttgagttatccatctttcatgagctacatattacaaaataaattaaagcaagtagttcacaaattttattaaatttgtagagaatgcaggaggtaattttcatggcagtagttaacaattccccaggcctagagatctggcaaaccagttgcaactttatcttctgcagttttcataaataatagttaattcttagtagccaattatgccagtaaaaagggaaaaatctcttcaattatatatttttatg…
GSMUA_Achr5G08730_001	GSMUA_Achr5T08730_001	CUFF.24333.1	aataccctgtgatcagtgtttatattattttatgtcatttggaaaattgacttaataaaacaagaaatatgtggaaccataaattagtcctgtcaatacgatggattagtgtagccatttgttccgcaccgtcatctctggggctttatgattcgggcnnnnnnnnnnnnnnnnnnnnnnnnnnnnnnnnnnnnnnngggggtcatcccacgcgaccgtccctttctcgaggtctactgctgtgctctaccggtttggagttagggttttttatcgtcggccgtggattgacggagaaggcagatggcggtccacaacggctcctgggtccttctcggctagtacaacggtggcaatgaataaaaacaattgaaagacttcgagaagcgagaataatgt…
GSMUA_Achr6G05370_001	GSMUA_Achr6T05370_001	CUFF.27673.1	aatactatcatttgttggcactgcctgggccatctttcaccttcatatgcctaaactgcactggccaagggactgggatttgtttggcatgccatgagcacccattagaatactctgctgggagtctgtgaagagaatcttaaatcctccctctgcctccaggttgggttgtagggagattgttgtgttggtacaaggacatgttcactgtagttgcaggagaagagaacagtcatccctcaggctgcagttccaagtcctctcttccaggagcggaagaattgagctgctaacaggagccagtcaaattcaattcaacagaacaaccacagtagtgaatttgattgcaagacaagatactgagaaggcagggaaagcagggatgcatgatcttgtggc…
GSMUA_Achr8G24160_001	GSMUA_Achr8T24160_001	CUFF.38434.1	aatactgaaaccatgcacatttctgaccttctaatacaccaattgagcaacaagttgagtaggagttactgcactttaagaactaaatatgcatgacaagcacaaacatttagtagaactaatcgcggacatatagcatgtgcgatgcacagatttcattcagccgccaacgcttgcaaaatccagagtatgataaacaccttaaatagctcccaaaagacattacnnnnnnnnnnnnnnnnnnnatgaagagcagttcattcatcgacatgcaccagagctcaatgacattgcttatattcatagaaatttcaaatgtgtcctccaaaacaactaaaaaccatagaaaaaacacttgtttcctctccattactagaaaagatgtgatttagagaaccg…
GSMUA_Achr1G13960_001	GSMUA_Achr1T13960_001	CUFF.1856.1	aatactttggtccaaatggttgtaacgccaccgtaatatcacagttaaaacacggcctcccataagttaaatgtaaattcacttccccatctttcctgttttgtctcttttccatactgatgcctttttttctcagagtccactttacaattttatagctgagcagaaggtaattctttatcattaatatattctagcagctgtagagtttcttgttctgagtgatcattagcttttcaattgttcaaatttgcagttgaccctttctggacttgctcgggatcagatatcaggacaatattctgcatgcatttcttcttcaaggccatattacggccctggtacatctaggactcagccccacatgagtggaggtactgaggttaattgcaaacctca…
GSMUA_Achr2G07830_001	GSMUA_Achr2T07830_001	CUFF.12392.1	aatagaactataaaggccacatgagttacttgtatcagaatgtcgcacttgtgttgaatgcttcagagctcaatgggtaaggaagtgacagaattatcaagggatggggaaagagattgtgttctcatgcatgcacccaacggtaaaactgatcaaaagagtccctgcaaaccttccacagttgctgggtcagatgaagctatagataataatcaggatgatgcaaattctcaagggcatgcagtacctcatattaaaaatttgagtatagatcaggacacaacagaaaagaactttggtgatccaaaatcttcaaatcagaagtcagcatcatcaaactctgataatgctactggatctgaccacactgttcctcagccatttgctcccacaactgaa…
GSMUA_Achr1G00450_001	GSMUA_Achr1T00450_001	CUFF.55.1	aatagagtaaattgactagacattttattggaagaagggacaaaactgtttaccatgtgataaactatatcaaagtagctgcttgtgctaaaatcttaatatgagactataaaaggggtgatgtcgcacaatattttggcttcatctaccatggtcctgtgaaaattgtg
GSMUA_Achr3G28160_001	GSMUA_Achr3T28160_001	CUFF.18193.1	aatagatggagttatcctattataccctttcctcctccattgtgttagagatggctttgattcgtctcgcgggatgaacctacaaagaaatcgatggctggaagcgatcgcttactagggtttttgtttcatttggggggaaaggcaaaaaggttaaggctgtaggccttgcttcatctgattggtccttccgacatctgctcagagctgccgcaattcaattgaagcagtcgtagatcgcggcttcaacagagcttgcaagaataattgtgccttgaaggaatggaatcatatcctggtggtacaaatacaaatacagcagatccgagcgtacaaacggctttaccagccacaatcgatggtcagccatggtggtgcggtcctgtttttgctgctgtg…
GSMUA_Achr10G03440_001	GSMUA_Achr10T03440_001	CUFF.4089.1	aatagatgtgaaaggatttatttacctcaaagacaaaagaaatgcattttttatgctcttgtcgttatgtataatgatactattattttacagattggttttgtccaatggagtagaactacaatacactgtcaacaattttttcatgcaattacttaaattcactgaatattaatagagtttgacagtgcgagttttaagtaaattatgggactcataaattttggcagaatactctgtagagaatctctccatacatgtagagggttagtataaatgcagtaaaaatggtttaattacaaggggaaatttgattggactttttactgccagcatcaaaatatcttcactcagaaaacaaa
GSMUA_Achr7G02100_001	GSMUA_Achr7T02100_001	CUFF.32098.1	aatagctgcacttgttattgtgatagccgatatgccttccttattgtctaggttatatgtgttagtagtcatgataattagatactcatgttcacaggaaggcctattgtcttttgttgtagttaagagggcatactagatttattgagcctaacatgggttttgtaggtgatttatttacttgttctgttattccttcattggcatagctaagtatatgtagctcgagtctaaagataacttctctattctctaactttggattggacagaggatttcttcttgctattccttcttgcacctattgcgacttctggtggacaccatcatcattctctatcactttcttgaaggatatccaaatagaaaaaaacatgaaaagaatccatccaatgctcg…
GSMUA_Achr9G10200_001	GSMUA_Achr9T10200_001	CUFF.41061.1	aatagcttaaatgtatgagcagaaatcttgtacatgttacttcttataagatcccatggatgtaagagaaattggtcattcttattatgaatgtcagatgaagctaaagaatgaatgggaagttgaaagtcagcagaactctacttaaaataatgtgcaggtgagggtagacaggattctgaacagaggaagtttattgacattaatatgcatattgaagttattgatgccactag
GSMUA_Achr5G06400_001	GSMUA_Achr5T06400_001	CUFF.24043.1	aatagctttatcaaattcaagtgaatgtgaagaattcaacactaaaaaccaacaagcctcacgccaaattgctaattaaggcctagcactgtcatactacttcttttatcaatcattttaatatgggcctctaaactttccaagtaaacttgtaggctttacacaattttgccaagatatgttgatgatttcaagcggtaaaaatcataaaatacccaaaccccaatgtgaaaggtagaattgaaatcacacaaatcaaataggtagtaagtatcaacaatgcctactggtgcccatcccccagcttggcaagtttgtttcaaagaatttggcataaaacctcactagcataatttataactcaaataaaataacataaactacaaatataatggaaca…
GSMUA_Achr10G20470_001	GSMUA_Achr10T20470_001	CUFF.6225.1	aataggataacaccttttgttgcgaagcgaggcagaggggagaggagagacaagtaggaggcgataatactaacgagggaggacaaaaggctttgcatccattacgttcgatcaagagggaactggggtgatccagacgccgcggcgattactgtggatcgattcctttcctgttcttggcttcgatcggctgcgttagacaggaggaggcggaatatggtggggaggagcagcaacgggggaggggnnnnnnnnnnnnnnnnnnnnnnnnnnnnnnnnnnnnnnnnnnnnnnnngggccatggaggcggagtgcgtccgcagattccaccgccatgagccgaaagaaaaccagtgcagctcctccgtcgtcaagcacatcaaagcccccgtccacctc…
GSMUA_Achr10G19460_001	GSMUA_Achr10T19460_001	CUFF.6090.1	aataggtttattttagacacacagatgtattttcattattctccttatatctctcaagtctttgattcttgctccattacttggatgaagagctgagtgcatgttggatcataggttacttgaacccattattaaattggattataactatcaaaagcaacatcaactgaaagaattatgtaaatattcgcaacttctgtgcaaggaagagaatgttgcggagataggagttttaaggtgtatataaatttctcatgttttagattgtatctcatttaacatggaaatcatcaaaaccctctgcattcctaagagtctgacatgattatgatctttctagttgggcataagtagttgacttgtaccctgtcctcctctggatggctttttcctctctac…
GSMUA_Achr1G21350_001	GSMUA_Achr1T21350_001	CUFF.2780.1	aatagtaaagggatttggaaggcatgtgactcattattctaggcggaacacccagacttctcagtttcctattgcaaaacttgatgctatcattgatccagagtttgcagaatcatttaaagcacaacaaagtttgcagaaaagattgcacgaatctgaaccactgcctctctttgaaaagctaagaagaactctcaactttggagaagaagtaacctatgactgtttttgtgattttggggatgacattggtgagaatggagttgagaatgatgttcctgactttagtcaagaggaaactgatttaccaaatgagatggatgatacagatgcagaaggacctctctgcaatgaaaagcaaggtgatggtgcaaatacctctgatggtgttaaagcttt…
GSMUA_Achr5G26030_001	GSMUA_Achr5T26030_001	CUFF.26498.1	aatagtgataattagcttacaatgtaaggaccaatatgcaaaacaaacagccgcaaacccagacgtacaggtagacctacctaacgaatccaacgcccggctctctctctctctctctctctctctctctctctctctctctgtgcttgcacaaaactcagtcaaatgatcctcaaaggatggagtcaatgtgcgttcacagcttcccttctcatataaatccatccatcccctctctctctctcttcccttgttccactccttcctttccaactcagccttctttgtctctatctctctctctctctctctctctcctcctttgcctcttccttctcccatctcaagctgcagatcacacggaagccccactggttgtgctggtatgggcaggtctcc…
GSMUA_Achr4G14930_001	GSMUA_Achr4T14930_001	CUFF.20625.1	aatagtgtgtgacaagatccacacacttgtatactcttgactgaaactgatgtgatttgattgaaaagttggtggatctcaataaaaaattaacatgttgtaactgtatatattcataactgatggtaggacaata
GSMUA_Achr8G16780_001	GSMUA_Achr8T16780_001	CUFF.37508.1	aatatataaagagttcttcactatgatgaattaccagatcacagagtgaatggagaacatcggcgtttgatgcttcgatgacaacataatgtcacgagataaacaccaacgtccgattcgactatgtctaagtaaacccattgatatttgaactctcctgttgatcaaaatttccactgtggaatgaggtacatccatcatcttccattttaagaggatcaaaaagaaatgagaggcctcactagtacaaagactaaagaccagagtaggcaaaacaagtattttcaaatacaaataattgccccttgctgcatttgtgaaaaaatgggataggctatggactatgagtgctacagcacagatgtagaagttgctcctaactgtatatttacacagatg…
GSMUA_Achr7G00130_001	GSMUA_Achr7T00130_001	CUFF.31721.1	aatatattggctggtgcattataacccctcctttgggaactatgtcatcttgtaagaattacaacttttttgttcttacgatgttgtctagtcgtcaacaaccnnnnnnnnnnnnnnnnnnnnntccaaattggtgagtttttcaacattgtgtatctgctgcttgtgtctgccagttaccaatttcttcccttgtcactgacatttgacaagtttgatgtatcaggatcatcaagctgggttcttccatggctctagttacattcaaaacaaaggcagagagactgtaaagaatctggataagatggaggcttctttgtctgctaacatatctgagg
GSMUA_Achr3G05700_001	GSMUA_Achr3T05700_001	CUFF.15188.1	aatatcagagattatatgcatcctgattgcaactgaaaacgtatgattcactaaaaattagaaggataagacaggcatcttagggtaggactatagctagcattattcaatttgaagaagaccagttataagacttctttactagcgctatctagtcatcacaccagagaaaattcaacacaagcccttaataacaaggttgtcattcacagccagttggcaaggaaggttccatgccatacttactatggagcatataggataggggaaatggtgctttatttatgctgtaacatatttctcaattattaatatggaaatgtgatttacattaggaaataaaaaaatcatttgaataatgttgatagggtagaacttttaaattgcaatatatgttac…
GSMUA_Achr2G14590_001	GSMUA_Achr2T14590_001	CUFF.12582.1	aatatccagccaattgtgcttttgatttgcctgctgacaaccatctctgggcgcgaatccttccccaattcgggctgtccattggtaaagaaagaagattgtaatttgcggatcaacgagaaaaaacaaaaaccctgttttggcctcagatattgccatccgaaatcaaagaaaacagacaaaaaacccctcagatgtctcttcatctccacacaaagcacagcatttaggcgctgcattcaggaattggaacgatagaagattcattcatcacaggagcgatttcgtaccaccatccacatatcctaaattctacctcgatgactcaatatcgacaaagctcgaacagaaacattgaatccggttagggttcgtaactcaactttatcccaataatag…
GSMUA_Achr8G03600_001	GSMUA_Achr8T03600_001	CUFF.35802.1	aatatcttaattactctttaattaaagaaaacgaatacatacctcttgattagaaagttcttcctcttaatcttcccaaattagcctcgattgaattcacaaatcgttgttttatagagtttaggagagaaaaagaaagtttgagagagagtttaagagagtataatgaaataggggagagaagaatagtttaaataggaggagaaaaagctccaacggtcaaattgaccgttggaacactg
GSMUA_Achr6G08670_001	GSMUA_Achr6T08670_001	CUFF.28149.1	aatatcttgattaccataggaaggcccctctgttttgtgtctaatatctctttctgtatgattcaaatccatttactagagttccaattctgacatcacaagtttactgcaatgaagaaataccagattgatatctgtttcgaggtaatggtgccccaaaaatgagaagaattgatctacatgctattatagatgatttgaaggactcagaataatgttgaaactacagaataaactgtcaagctttagcatgtcaagatttgaactcccttgtctaagttgctcacctcatgctgcaagagagat
GSMUA_Achr4G12430_001	GSMUA_Achr4T12430_001	CUFF.20299.1	aatatggctccatatctcccgctgcttctactgccgctgctgctgtttctgcggctctccaatctcgtccgcggcacgaccgattcatctgacgtttcagccttaaatgttatgtatagcagcttaagttccccctctaagttgaccggttggagttcaggtggcggtgacccctgtggcaatgattggaaaggcatcaaatgctctgggtcatccgtgacagagatcaaactctcaggtcttggattgactggtacaatgggctaccaactagcgagcttgacttcagtaacttattttgacttgagcaagaacaatctcaatggtgatataccttaccagcttccaccaaacgtcacacatataaatcttgctggaaacggacttactggtgggatt…
GSMUA_Achr8G09960_001	GSMUA_Achr8T09960_001	CUFF.36625.1	aatatggtatctggtattgctgaaagcggctgcagaagtaaaaaatgaagacttctagaaagaaattaatttgctacacacctaaaaagtcttctcttcttgggaaggaactccattctaaattagactctgagtcagcaaagaagaatcttcgcaaagtttcctacagtaggagatgcagacttaagcctaatacttttatgaagaaaaggggaataaggaggaggaactttttgaatgggaaacctgtcaaaactatgcagaaaatctcccaccatacctcagttaatggccaatgtctctcacgattatcgacaaatggatcttcttgtttgtgcagtaaagggaacccagggacttcagatgacaatggaacaattaaattgcatagaaggagaa…
GSMUA_Achr9G01790_001	GSMUA_Achr9T01790_001	CUFF.40000.1	aatattattccttctgagattgttgaatgtgtcatgggcagagttgacactattatggctaaaggtacccttgattgtggatcggtttctcaacagttggcattttacatccttgggagcacactctttggggatgcatttttggattggcctaaagctagcatttatgagaagctccttataacaatttctaaagatggttgcttctgggcctcttatacaatccctcctttctggagtagagaatactggaagtacaagcacatgtgcaagaggttaaagcacttaacccaagacattattcagcattgtgtggaaaaatatgacttgttaagcaaaattggtcacagttcttacaaagataacaaggatattgaagatgaagccaggttcaatgat…
GSMUA_Achr8G23950_001	GSMUA_Achr8T23950_001	CUFF.38464.1	aatatttcctgcctgagattcaggagtaactgaacgatgtgttcacatggcatcaatttatgaatgttttatcacgtgtatctttctccctttgcctttcatatatgcaattgttattactactctactagattgataatgcattgttggtctgtaaatacaggccacaacatgccactcgggtctttgacatggttgacgagttttatattggagatttgaagaattgaaaatgaagccatttggcctctacaaatttgtctggaaatctggaccatgtcctacaactggtacttaggttgttttatttcccagaactgtggcaatctgttgaaacccagttttgtgtttcgaacaatttagtgatattccaactttccttgcgatttacaaaaagac…
GSMUA_Achr4G15210_001	GSMUA_Achr4T15210_001	CUFF.20663.1	aatattttaaaacagagtaaaatgaaagaatacttcatcaagtaatgagaagggcttaataacactataaccatcggagaagttactcctattaaacaaaggttcgatagtggttgaaatgaagacgtctgaaatagaaattcaagtgtagcataatgtgacaaatagatagtaaaattttgataaatgcataatgcagaatctcaaatagcataatgcgataaatagcataatgtagaatctaaaatgtcatgaagagtataaataattttgatcataatcagcattaagttgaatttttttatgtcagacatccatcaatgagaatcaataggcaatataaaacaaccacatacaggaaaaaatataaagagaataatggaataaagtgcatcacta…
GSMUA_Achr1G16020_001	GSMUA_Achr1T16020_001	CUFF.2093.1	aatcaaacttcctgacctgaagagacgtccgttcactctgctttcgttgattcagggtgaagaacagaagaagctggacgtgctctccaaccaagtcttcgtcaaggctttgatcagcagcgnnnnnnnnnnnnnnnnnnnnnnnnnnnnnnnnnnngtacgtatagcaccgttcttaaagcacgttcggctaatcatcttctcccacagtgtgttcttgtgtcagaagaggatgaggaagccacctttgtggatccatcactgcgtggaaagtgcgtaaattttgcgacatgctaaatctcatcctcaaatcttaacgatgtgcagcgtttcccccaatcggacgtgcaggtactgcgtcgtcttcgatcccctggacggttcctctaacattgactg…
GSMUA_Achr10G10280_001	GSMUA_Achr10T10280_001	CUFF.4948.1	aatcaaagaggaaggaagagtatatctgcttcccggagcaccactgcacttgctattccttcttctacgacgtcgtcaatcgtggggagcaactctgctgcaagcatcaaatagcggctcgactggcagaagccgtaggcgaggttgtggaagtggaggtgtccgatgagcagctagcaacgatgctctcgaagctctgacaaacaaagcgcccccgagagtggatatactgatggatgctactggatcaacataggctgaactgcgagctcgagatctgcaagctcacgtggacaccgaagaggatgcttggtggtgcttactatatgccggtgcatgggtaggctgccctagaagaagtgtttatgttgaaagaagctcaagttttgctagctctag…
GSMUA_Achr8G15610_001	GSMUA_Achr8T15610_001	CUFF.37353.1	aatcaactgaacgttacacgagaggtgatgacgcattggcttcagcaagagagcgttttctaactcgaaagagagcaagacagcagttggaaagcagttgtttcgtctctatttagcacttatatctggagttaaaattggtattctctgatgccatttatagtaacctcatcggttatttagtttttgaggaactcaagaagtgcacctcttggtaagtttgctgtaagcatttctccaaaataatcaaaagaagcatcaaacgtttcatgttaagagactcttatttatacacataaaagttgttcgaagtgacagtggtcagtctatatatgattatgaacagaggaggatgcagccgaggctggtgaagtcgaagttgctattatcaaaattgca…
GSMUA_Achr2G22890_001	GSMUA_Achr2T22890_001	CUFF.14420.1	aatcaagcaaagtagattatgtgggagtaaaatgtgatgtggaagaacacaaaaaggttttatgtctgagaagtcaaagagactgcttacaggaaacggacaacaacagcccaaaatccagaaatgaaagatgatcaagatttgccttccgatgagaactcaaagcacatcagaggatgactgcctcatgctttcaggatcgagagcagcacacaaagacaaacagctgaatcccaacttatccgacaagggagggtgcagagatgaggtagccgtcatgtccagcctcctccatacacggtacaccagcaactcgaaag
GSMUA_Achr8G02370_001	GSMUA_Achr8T02370_001	CUFF.35646.1	aatcaagtcacccccagccctcgagagccaaaccagatctaccctttcttcttcgtcctcctacccagacaaagctcgacctttgcaagcgggcgacgtagagagagatctcgaggaagatgagggagatcataagcatccacatcgggcaggccggcatccaggtgggcaacgcctgctgggagctctactgcctcgagcacggcatccagcccgatggcatcatgccgagtgattcttcggtgggagttgcaacagatgcgttcaataccttcttcagtgagaccagtgctggcaagcatgtcccaagggccatctttgtggatcttgagcccactgtcatcgatgaagtgagaactgggacatatcgccagctcttccatccagaacagctcatct…
GSMUA_Achr4G01920_001	GSMUA_Achr4T01920_001	CUFF.19948.1	aatcaatcaaattatgcatatcgagcattaacttatgtatcctctcagtgaagaaatgaatctctagagcccgcttataaaatagggatgtcggaaacacttctctctccacaacctgactttggccagtcacctctcaccannnnnnnnnnnnnnnnnnnnnnnnnnnatttgttcagaagcagaagctcttttttctctgataactctttcttgcacagagtcaagttaaaaaggaattgaatctctttcttgcatcgaagagtactcccnnnnnnnnnnnnnnnnnnnnnnnnnnnnnnnnnnnnctttacgatactctatatgatactcgacgagcttttgaattaaagaattttataatgtcattgtaactgacctgacttgctgcttaaccgc…
GSMUA_Achr2G05660_001	GSMUA_Achr2T05660_001	CUFF.12149.1	aatcaatcgagttcgcgaatcctgaccgccgacgagtccttataattacatttctacctctttgccatccttcttcctcgctcgctcttcgatcccaaagaagcgagcgcgctccttcctctctctcttctcccctcggaggggaatagaccacagtaatttttcttcagatcctggttcctacgccgaattcgttatcgttattcttgaaatcgaggttcctttggccccagatttggcgattcttctggatttcagggtttccgtttggttcctttgcggaaaggcgcggtgaatctgtttcgagctaggttcgggggagacggtagagtggatcggagagaggagggagatatgtatagagagaggggagggagcgggttgaaggtggagattgga…
GSMUA_Achr4G15200_001	GSMUA_Achr4T15200_001	CUFF.20661.1	aatcacaagttggctataataccagctattgccagaattttctttatcaaccaagtttagactaaaatccatgtctaacaaaggtgacaatgtaagaaacaattgcatcggtgaataagtaataatgcag
GSMUA_Achr8G31460_001	GSMUA_Achr8T31460_001	CUFF.39345.1	aatcacacatctgctatgccttgagcaagaatcattcagacattaattatatacaattaccaactttgtctgtggtaggtaatccaagttttagtttgctgagcctttgtgcaattgaattattatagcctaccaactctagaggcatgatttct
GSMUA_Achr11G16000_001	GSMUA_Achr11T16000_001	CUFF.9797.1	aatcagagtatcatcaaaacaacaagaacatctcatgcattaagcaagcaatcaaggtactcatgagccatgatcacacagaatatgatggaaccaaaaaagaaaatggaaatatgactgactggctatagtgtaacaatggtaagccaagtaatgactaatctgaaatacaaaaatgaagaacaagggctgtgatttatcgacacaattcatgcaaccagaatactgcttagggaaatgcaaatggctttggcatgtagaagcagcaatacttgttttgacaagtcacaaaggatgaaaaaaaggaaacttcacatctctgttaaatggggcagagattggatttgcagttacagggcagcactattcttaataaatgctagtcaaacaaacaacagt…
GSMUA_Achr9G00900_001	GSMUA_Achr9T00900_001	CUFF.39866.1	aatcagccaagcagaagatggaggagtacaaggatgcagcagctgacgcggctcgcaaggcgagagactacttggccgggacaggagaagtaacaaaggagaggttggcggaggcagaggagaaggcggaacagaagatggaagaggccaagcgaaaggaggagcaaagtcgaagggaggaagagagtaggcagtggactgaggagggcaaagaagcggggggagggggtttatttggtgcgatagggagcatggcagagtcgataaaggagaagctgagcgtctccaaggatgag
GSMUA_Achr8G12010_001	GSMUA_Achr8T12010_001	CUFF.36907.1	aatcaggttgaggaacggcttgtctctctcgaggatttgctcgatgctgatgaagtattttgcacaggaaccgctgtggttgttgctccagtaagcagcattacttatcaagaccaaagatatgaatacaaaacaggaactgagactgtcactcaaaaactatacaacatcctcacagcaattcagatgggcctggtagaagacaggaaaaattggacagttgaaatcaaatgaggcccaaaccttttgctacattagcagaaacacactagacatgtgcatgtgctgttatattggactatattcagtgttggaatcttgttctcaagacactgtttgtttgttaattattatgcttggtagattatcttggcatatgtgagcattagtgagtaaatt…
GSMUA_Achr8G15890_001	GSMUA_Achr8T15890_001	CUFF.37377.1	aatcagtacaggttcagataaaaacttcaaaccttgcaccaagttcctagaccatgatgtaggatgtcagactgtatacagcattaatctttctaaatctgtatttctctaattgagatctatttagttaatttttcatatttcctctcttctaaatgcatattaggccattcttttacaatcataagtaaaattctacaatcaaatgctcatgcacaaggctcaatataaatctcatttgttttcatccattttttcttttgaatctatacctaaagaattgttgtggttgcaatcactatttcgttcatctactaaaacacacaattgtatgtgtgccactccagttgaatctttcctaatttaccacattaactgttttaacaccagagaaacaac…
GSMUA_Achr10G24160_001	GSMUA_Achr10T24160_001	CUFF.6692.1	aatcagtctaccccaactatgggtactccgagatcaccaaggaaggatttttgttcaagagttcatatttcgaacccatgaaagattcgacaacagcactannnnnnnnnnnnnnnnnnnnnnnnnnnnnnnctgaaatgactcctttaggcagctccacagcaacgagatgccacactcccgtcaagatcacttcacctgcaaggcacaacactccagctgacaggtctggccctttggttcctcacagcaccggcattgacatttctgagctcacagactgtcacttcgccaagctcgagcttagtgctcagtatgattcatttgtttccaactggagctcaagggaagaggaagacgaggaggtgtcaaagagcttgaggcatttggagataagtg…
GSMUA_Achr5G23640_001	GSMUA_Achr5T23640_001	CUFF.26157.1	aatcagtgatcagccttgtcttgacccagaggatttgtggatagatatgggccactttgaagaggatatcgatgtaatttgacttctagatgaagtaggaaaggattcctttctaactctgacagcatatatgtctcctacctgcattagaagtgaaattgatcacaataacccacacaggtatggactcgaggagactataaatagaacaattgcactataaactgcgacctggtaagaaacctcaagaagtagcaggacagtaggatagaagttaccatgccgtagtgtttttgtattagtgactcaactaaacatatatcattatctaattgagaattgaaccaaactttaattgagtttgcaatattaggttatcactggtattctataaataca…
GSMUA_Achr11G23390_001	GSMUA_Achr11T23390_001	CUFF.10936.1	aatcatacagccaattgaattctttgtcagattatctcaactacaaacatagtattaaatacatggtagccgaagatgtggtgactagccataaaaattggtacttttgttgggtttgaacataagagccacagagacacaaaatatgaataggtggacatttacacaagaatcataactgagatggcaaaaattgctatgttgaaaccttgtttttgcaaaacagttcactggtagaagtaattcataggaattgcttacacaaaggaactttatcgatgattgagctatgctctccagaaatcgagtggaaagttcctgcattaaatcagtaattttatgttcatttacataaagtaactgagtggagannnnnnnnnnnnnnnnnnnnnnnnccag…
GSMUA_Achr8G15570_001	GSMUA_Achr8T15570_001	CUFF.37344.1	aatcatacgcagcgcttccactgtaacgccatcaccttcccttctatagcccgccctcagagcccctcgaagccgtcgcctccgatggcgatttcccagtcttcactccctgtctggttccctggcgtctttcacagctccccttctcagcccggtccacctctcccgtccctctccctcgttaagccgtctccggtgccggtgctgcgcaccctcaaccggggagtgagaattcagccaccaagggcggccagggaagattccatgtccgcgatcatctccgacctcgagctccagaagacagcagagcaagtggatacccgccagccgcaggacggtctagccaaccggtggcgcgtnnnnnnnnnncgcgacgactgggctggcctgctggacccg…
GSMUA_Achr7G07360_001	GSMUA_Achr7T07360_001	CUFF.32740.1	aatcatagattaaccaagattttggtgagcaaaactccacctaacagaaatgtaggaagcagctctcactaccgaaaactattgaagacaatcaactgcagcttgtcgtaaccggcaagaacgccagaaccagctacggcacggagtttgttcgcgccagcatcgtcgaacagctacttgacagcttctccggaggtcatatgacacataacataaccacgtatacatttacctgagtgggaaaataacaaatgacatcattggctgtgttccctctccacaaagacaaagcaccttcatctttaattgttccggcaaaggagtctgtacttccttttgtaaggttcaaagaggcgatcagcagtagcacacgttcattagtagctgcagccgtctttg…
GSMUA_Achr8G17380_001	GSMUA_Achr8T17380_001	CUFF.37563.1	aatcatgcaggttgtgttgatgaagcagttagatatttcaagatgatgaatgatcactatggcattataccctctgcctcacattatgcatgcatgattgacatgatgggtcgagctggaagactcgaagaggcacatcatataattgagcagatgccatttgagccagatattactatgtggaaggcgctattaggatcttgtacattgcacaggaatctagaactaggaaaacttgctgcagagaagattttcgagctgaccccaacagacagcgcaagctatgtgcttctctcaaacttgcatgctttgcatggtgaatggcaggaggcagagagagtaaggagaaaaatggatgagaatgaagtccagaaagcagcaggatggagttggatccag…
GSMUA_Achr9G10770_001	GSMUA_Achr9T10770_001	CUFF.41118.1	aatcattccaccctgtttcggcaatggggaagatgatcgttcgaagcgctgccggcggtgggaagctgatggagacgctcccccaaggactagtcctggagatcatggggaggctcgacttggagtctctctgttccttggctcccgtctgcaaagctctccgctgctcggtctctcagtcgttctcgtctatctctaccctcgatctctccgatttgtctcccaccacctgggttcttaatagaatcctcagcaataataaagtcctcaaaactcttattcttgattgtagacggcttgatgattattcagtcgaagtcttcgccaaagaaagtatccaagaacttgttctgttgaggtgcttcatgttttcttcttttgtttttactgctatagcag…
GSMUA_Achr11G22080_001	GSMUA_Achr11T22080_001	CUFF.10759.1	aatcattggatttcctcccttggttcgtcctcgcttgcaaaggtgattcgagggaagcaagtagatgaccatccttggtaaaatttctttggaaaacttggacctggctttaccaaaggggttttctagt
GSMUA_Achr1G23530_001	GSMUA_Achr1T23530_001	CUFF.3051.1	aatcattgtaggaaataatcttcaataataaatgttttgattctgttcattcatctgcttacatcaagtctgttatgacattcttatatactatttctgcttgtgatcattagtatgtccactaagcatcgagagcatagaaacaaactgcataagttgaatatggagaagataactcttgtttgaccacaacttgacgatgtatgaaccattaccttgaagaaaccaaggtatgtcccaataaagctaacttctgcactcatgaaacatctccttgatgaacgattacccattctaactataataggagagaacttgcttattgaggaatagctgattatggtgttttgtatctcctcaatccaaagcactaaagacacatcctctctatcagccgcg…
GSMUA_Achr3G24320_001	GSMUA_Achr3T24320_001	CUFF.17667.1	aatcatttcgagcgagcaccgccacgtccatcgatcgattcccccaccctcatctatttacagggttttctcggatcgccgccgcccatgccggattcccgatcgcttatcctgatagtctcctgctgcgccacgatctccnnnnnnnnnnnnnccttgtgcgcctgctgatctccctgtcggcctccgatcagaacgttcgacgcgccctcctcggcaagcaagttagatagatggtaggtgatggcggcataaccgactttgtcgatcgcgcaaagaaggcagcggattcctttttcaagggaaggaggcagatcgaaggctggggttgtgctggaagtaagaaggttgacttgaggtgtctaagaagcaccggccacctggagcggttgtaaagat…
GSMUA_Achr4G28130_001	GSMUA_Achr4T28130_001	CUFF.22489.1	aatccagaaatagctgtggctttttcccaaataagggaaaatgtgacctttaagttgaatgttcatgtaccacaccatgaaggagaaagtgcattaagctgtggatccatatattctagggaatgtgtttcccagaagactaagtcagaacacattgctgtgcagttatcaagattaagcggtcttcgtggaagctgtatatggccatcagatatcatggaagataaaatgtttggatttctgaaagcattggtcttcacaaatatatggatgctcactctgcctcttgaagtcttggctggaacatgtgagagcgataaatcggttatgaaaatgccactgttatttgcagtagctatgataggtgctgctgttggtggactgctagcaaggaggaga…
GSMUA_Achr10G09450_001	GSMUA_Achr10T09450_001	CUFF.4861.1	aatccatatacaattcagaaagatcatgcaattattttgtccctcttaatccatcactttgtaggtctttgtaggctttggtttcttccaggacatcttcannnnnnnnnnnnnnnnnctaaaaagccatgtttcttgtttgccgccttgtcaactcttcttttaatgagtgcagcttctgcatcatattcttttttctttgaagcaaagtgtgcacaccaattggttagagtactaattgaatctttacaatccttttgcctttctttgtctctgcatgtgctggataaatctgctgctgctgccttgtgtgtcacaggcaaaagcctagggaggattaacatgttatcttcatcatcaaagtgaccaatccaatcctttctttctggtgattattag…
GSMUA_Achr10G10840_001	GSMUA_Achr10T10840_001	CUFF.4861.1	aatccatatacaattcagaaagatcatgcaattattttgtccctcttaatccatcactttgtaggtctttgtaggctttggtttcttccaggacatcttcannnnnnnnnnnnnnnnnctaaaaagccatgtttcttgtttgccgccttgtcaactcttcttttaatgagtgcagcttctgcatcatattcttttttctttgaagcaaagtgtgcacaccaattggttagagtactaattgaatctttacaatccttttgcctttctttgtctctgcatgtgctggataaatctgctgctgctgccttgtgtgtcacaggcaaaagcctagggaggattaacatgttatcttcatcatcaaagtgaccaatccaatcctttctttctggtgattattag…
GSMUA_Achr4G23900_001	GSMUA_Achr4T23900_001	CUFF.21894.1	aatccatcttgagtgatctgaaattggtggactgacagacatttgaacaaattatttacccannnnnnnnnnnnnnnnnnnnnntcaaaaggttcatgcaaatgaggtactgacctttttttttgctttcgagtccatctccacattagcatgaatgataacactttttaagggttgtaacaggatnnnnnnnnnnnnnnnnnnnnnnngaaggatcatctggtgattggcacgccgaaaccataaacatgctctctcttacagtattctggagcacaaggagacgatgcgcattctcaacaagatcctggttctgatgaagcaaatgcctgtttccaaggatgatatcttgcagtccaatgtcatatttacttgtagcacactgccgaagccataatg…
GSMUA_Achr11G25060_001	GSMUA_Achr11T25060_001	CUFF.11197.1	aatcgagcaaattaacaatgagttttgcaaacactgaattacttaagctgggcagtcgctacatgaagtgtatggtttttagatgcttcatcctgcttctaacttgcagcatgctgttaggagagacaagttccttgaggttcctcagattatttggggattgaacaatcagaaaatagctttggccagggcatgtttgactgcgagatttctgaacagaactcttctgatgcctagcttgagcgcatccctattctacaaagaagtcgagttgctgaaacctatggcattcgataagatatatcaatttgataagttcaattgtctctgtgatggatttgtccggttgggacggtattctgatcttttgaatcatagcatgccatttgagatccagaa…
GSMUA_Achr9G10760_001	GSMUA_Achr9T10760_001	CUFF.41106.1	aatcgatcctcttaacttttccttccctgtagttgctcataaaaagcttgccaaaagcatagaaagcgatttcgagttggtgtatgtgggtcaatcgtgcnnnnnnnnggaagccctctgtcatcagcatagaaaagtgaagctgatttctgatgcgcacaggggatgtttccatggcgaagtagcagagaggtttcagcagtttcagatactgctggagaggttcatcgagaccgagaactgtgaaagcaaaaggttttggaattatgctcaaactaaattttgtaatgcacagcttctccaaattccggatgtttcaggttatgtagaggatgtgggagaaggtacgaaaggagaaacaatggag
GSMUA_Achr9G27520_001	GSMUA_Achr9T27520_001	CUFF.41106.1	aatcgatcctcttaacttttccttccctgtagttgctcataaaaagcttgccaaaagcatagaaagcgatttcgagttggtgtatgtgggtcaatcgtgcnnnnnnnnggaagccctctgtcatcagcatagaaaagtgaagctgatttctgatgcgcacaggggatgtttccatggcgaagtagcagagaggtttcagcagtttcagatactgctggagaggttcatcgagaccgagaactgtgaaagcaaaaggttttggaattatgctcaaactaaattttgtaatgcacagcttctccaaattccggatgtttcaggttatgtagaggatgtgggagaaggtacgaaaggagaaacaatggag
GSMUA_Achr10G12510_001	GSMUA_Achr10T12510_001	CUFF.5209.1	aatcgatcggtcggcttagaaggagggaagggacaaggaaagagacgagatggcgttcaacttcacgggcacgcagcagaaatgcaaggcctgcgacaagacggtctacctgatggatcagttgaccgccgatggcgtcgtcttccacaagtcctgctttaagtgcaaccactgcaaaggaaccctcacgctaagtacatattcttcaatggaaggtgttttgtattgtaagcctcattttgaacagctcttcaaagaatctggcaacttcaacaagaattttcagtcacctgcaaaatcagctgaaaaagccccagaattgactaggtctaccagcaaagctgccagtatgttttcaggaacacaagaaaaatgtgccacttgcacgaaaacagcata…
GSMUA_Achr11G17710_001	GSMUA_Achr11T17710_001	CUFF.10057.1	aatcggatgagccagcaacctaccccaaaaataagatctgatagaagtgattttctatttactaaatctcttcttgtgtaccatttttaaaaaggtctgataccactatgagataaaatgaaagtgctgcagctaccagtgcatggaaagtagagaaacccctgaatgcaaaagttggtaaggaatcctgaactgattaaagctgatgaattgtccactaggaatctaacaagcattaatgcctgcacatgtgcattaaagatgatgacttgtccaacaggaacctaacaagcattaatgctgcacatttacagattgttccacacaatcttttctaatttgcttagcttgctgtatccgttaatgtacaccaagctgattttatgtgtaacttcatat…
GSMUA_Achr11G17660_001	GSMUA_Achr11T17660_001	CUFF.10059.1	aatcggatgagccagcaacctaccccaaaaataagatctgatagaagtgattttctatttactaaatctcttcttgtgtaccatttttaaaaaggtctgataccactatgagataaaatgaaagtgctgcagctaccagtgcatggaaagtagagaaacccctgaatgcaaaagttggtaaggaatcctgaactgattaaagctgatgaattgtccactaggaatctaacaagcattaatgcctgcacatgtgcattaaagatgatgacttgtccaacaggaacctaacaagcattaatgctgcacatttacagattgttccacacaatcttttctaatttgcttagcttgctgtatccgttaatgtacaccaagctgattttatgtgtaacttcatat…
GSMUA_Achr1G13000_001	GSMUA_Achr1T13000_001	CUFF.1740.1	aatcggcagcaactcagacgagaagaatgtggtccgatcacagggttctctgcactataatcctactcgaggcatttctttcttgctgaggaacatcaagggctcaactctttcttcccagctactccatggtggtaaaacacatgcatcacatctcttctttgctcagaaccagtttgctggtatacattcctcagatatctcaaggattcacttcagagtccgccaagctctagactccgttgctgctctgcgtctgcgtctgcgtcacgctctgctgttcatcgtgttcgtgttctgtggaatgatcatagtcgatgctgaaggtattgctcccgaacgctatcttttgcagcttttcgatgtcagccgagtacttcccagagtcatacacagtgc…
GSMUA_Achr8G20840_001	GSMUA_Achr8T20840_001	CUFF.37989.1	aatcgttcctgtttacatggtatgaaatctgacaatcctgactgattagttttagcagttcttggctgcttatcaccacacagttgcagatggcataatcttgctctgtcagttcaaccattgcatctctcttcttggctggggcagtgtcactggtgataaaattgcttgttggattgctgagtggttagaggcaataaacatgacgagttcatatcgaggatttaataatgttggtggagtacatgcggcccttcattttccatgttagcttcactgtatctgatatctgttgagaaaaggaggttaactgtcctttttggaagtttctctggggcttttatgatgtgtgtaacaggaacacataatttgggatcaccctggaagaaaggactagag…
GSMUA_Achr11G14080_001	GSMUA_Achr11T14080_001	CUFF.9513.1	aatctaaagaacttgggatgaatcaagataagggaaatgataagacaggagttcagcagcaagaaaaaacaaaagagaaaattaggatgaagcaacaaacacaaaacagaaataggaaaagcaagaaagtaatctgaagtaatggtgatcggttcaaaaggtaatacatgaaagacagtactgaaatcataacttcagctaacatgaggtccaataaattaaagtcatggtttgggagccc
GSMUA_Achr3G25040_001	GSMUA_Achr3T25040_001	CUFF.17750.1	aatctaacggatcctgttgcctgtacacctcgagttgtcatcgttgacctttgaatcattatgcgaccgtagtggaggccgctgtgacgctcatagcagagaacctggccgtgcgttccgcctcgactgcagccgcc
GSMUA_Achr5G22090_001	GSMUA_Achr5T22090_001	CUFF.25987.1	aatctacatattgtttctgaaaaatagtaacatggctcttcaagatatctcatcatccatagttgtgacttctatgtattattggattaattagaatgaaccttgtcccattataggacatggatgaattattatgtttgtgtgctgtttctaagcaaagttacagaagatttagtagtttattttggtctacaatgttgttcagacagagggacagtagcaaagaaggtagagagattgtgagcatgagaagaactgctacaagacaccaacacaaaggaaatggacagacttgcagtgtcagtaggaaaatgctttccttgttgatctgctttgctggtttaaatgcaacacaaacacagcctgtgccaagtttcaggcatgactggggactccata…
GSMUA_Achr6G27420_001	GSMUA_Achr6T27420_001	CUFF.30489.1	aatctataagatgatttgatgaaccaaatgtgtcttagcacagatgttgctgtgttgtgatctcatatggcttgttgtaacattttgcatcacaattttactggacactaacttaaagataatattagaaaaatattaaagctttagagcatgctgaaagcaggacaacacacttgaacactagaagcaagctatatattagctcctcaatggtagaagtccttatttgataatcttatacttgctacaacaattgaattattgagggagaagctccaacaatagtgagaagttcctttttctcttcgtggcttcttcacagaggccttctcattgatctcg
GSMUA_Achr2G10090_001	GSMUA_Achr2T10090_001	CUFF.12694.1	aatctatatcaagagcttccaaatctgcacagaaaattgatggagaatctcctgtttcaaggtccttggtccagagcaattcaagtgttaatcggtttccagccagaactaatgatttagttcaattgaatgattcctccaaatatccttcatcttgccataggaatcaacaatatgacaaggatgtcaagcagaagtcacaagtccctgcacgatccctttcattaggagtatgtgatatgggtcgagaaaatcactcgattgtcaccaatgtaagctccaacagacctgttacaannnnnnnnnnnnnnnnnnnnnnnnnnnnnnnnnnnnnnnnnnnctataatactaagtcacagtatcatgcatataaccaaagtacaaagggtagctcatcag…
GSMUA_Achr7G12740_001	GSMUA_Achr7T12740_001	CUFF.33532.1	aatctatcgagattcaaatctctgctttgaactgagcggggagattgatcgcttcttgcatcccgagttcctttgggtcttggttcatggaaaggaacacagtcttttcttgcagctgctggattcatctcgggcatcttatccaatcccatgagctttgccacaacactggggtgtcgtacttgacgacttcgatcctgaagcagatcggaagccttggagactcttggagtcgtcttagttctgtccaagtcccccaagaacaaactggtttctgtaccaaagttagaattcctcagtaaactttccctgctttccagtgacagtctcgggatctctctaagtctggcagcagacttgcagtaatcttgggagtccatcgacagacgtctctgggaa…
GSMUA_Achr2G19030_001	GSMUA_Achr2T19030_001	CUFF.13880.1	aatctcgaaatcatttaatgtggaagcatcattaattgcgataaggcttcaatcaatcataattgaaatcagataactcgaactcttgattctctttcttctccctctacacccagtaagtcagagaatcatttccttccaaagcaccaaagagaatttctctatcaactctaaacaatcatatgttaccatcagaaggacactaggcctattatgcctttcagaagtattagaattttgaggcattacaaatttcagccaaaatttgcatgagnnnnnnnnnnnnnnnnnnnnnnnnnnnnnnacaactcaatgttctcctgtataatggccgctgcccttttgtcaaactcccatgatccaggcactaatccttttgcatcagcttaaggtgacaga…
GSMUA_Achr2G16540_001	GSMUA_Achr2T16540_001	CUFF.13500.1	aatctctcgaggtcgcctgcgatagctcgatccacaagtgccaccatcactccgctgtccgctcgggagtcctcaactagctgctcgtttatgatttagaggaaggaaagagattttttgttggaatcgtgcatctgagaatgactttagctcaagctagaaatgtcgttctgccctgcatgaagcttctcaggatgtcagctgtgcctattctagagcaactacatctggaggaaaggttgctcaggacatcggttgataattggtgcattgttaatgataggacaaatcgtcctactatagtcatgggagtatctgggtaagaactcatttagaaatatatttgttttgtgtttctgtgttcctttgatttttcagggtcatctataactgtttata…
GSMUA_Achr5G04540_001	GSMUA_Achr5T04540_001	CUFF.23778.1	aatctctcgccgatatgtggctggttggtacacgcacaagccaagcaagaagtagaggaagaagaggaggaggagaaagaactgggtgggtgagattttggagctgctcctctcatggagaaggaatcgaaggagcagagaggtgcccctctaagagcggctcctccggagcctgatttccccttgcagtggggaagccgcaagcgcctccgttgcgtcaaggtcagggacgagggctccccggcnnnnnnnnnnnnnnnnnnnnnnnnnnngtcccggatcaaccgccgcgttgtcaccggaggcgacaaggacttccccacgccgcggtttcaccgccctgcccaactcccccacaggcggtcggagtctgctgggagcgagaatcggaggtcgcgc…
GSMUA_Achr7G03110_001	GSMUA_Achr7T03110_001	CUFF.32158.1	aatctctctgccgcccgctcgcctcgctttccttctctcccaacccaaatccgactcggaggcgccgccgctcgagatccatcccttcgtctcccaagatggagacgcagaactccgagtcagctcaaattattgaagtagacatggatgtgcctcccggggtttctggcctaggcgggaacaagatttgcgggggtgcagcttgtgatttttctgatatcagaagcagttcacatgatgccaaagagcgatctgcctcgatgaggaaacttatggttgctgttatcctttgtgtcgtattcatgggcgtcgaagtggctggaggtgttgcagcaaacagtcttgcaatcttaactgatgctgctcatctcctctccgatgttgccgctttcgctatct…
GSMUA_Achr3G22970_001	GSMUA_Achr3T22970_001	CUFF.17491.1	aatctctcttccgatcctttcccatggcggcttctgatgttgagttccgctgtttcgtcggcggtcttgcctgggccaccgacgaccggaccctcgagcaggccttcagcccctacggcgagatcatcgagtcaaagatcatcaacgacagggagacggggaggtcgagggggttcgggttcgttaccttccgtgacgagcagtcgatgagggacgccatcgaggggatgaacggccagaaccttgacgggaggaacatcaccgtcaacgaagcccagaatcgccgaggcggcggcggcggaggaggaggctttcgtag
GSMUA_Achr10G01710_001	GSMUA_Achr10T01710_001	CUFF.3852.1	aatctctgactttaaaatctagaagcaatctctgactttcataaggaacctttcttttatgatctcataaattctggtcacactgccaacatatcactgagatatatactgcattttttgcagctgccagaacagatattttgaagttccagaa
GSMUA_Achr1G03900_001	GSMUA_Achr1T03900_001	CUFF.499.1	aatctcttctctatgaccagtttttctgtgttcagaaaactagatctctttatttcagttcatacatctgttactgccatgcatatttggagtatatcatttttattgggaaatccagcttagacgccatggctgtggccatcatatcatgtgttcaccaaagtacctaatcttacatttgagcattgcatgtggctcgtccatgttgcccatggcacagggtggcaacctgaaatgtgcttcttgatggt
GSMUA_Achr8G12600_001	GSMUA_Achr8T12600_001	CUFF.36980.1	aatctgataagaaatgtgtctgttgtcttattttgcagttgatgcttctcaagttgaattacatgtaaagctcaaatgccggcattcagaattaaaagcaaatcaaactcagaatatttaagattgcatgatcttcatacatgtcgcaaatcagctaaaacatcaaaaagctcacaaactcaggtcaagacgtttcaactagagacagaactggatacatttttccaaacccaacaaaatgcttcttctaataaagaagtatctgtatgcaactcgacacttgctggatttgatggaccctacattcagttgctgaacgcatccccattttcacttgatccagtatcaatcagaagatcggatatactatcagaaacaaatccatctaaccttgaaaca…
GSMUA_Achr1G07360_001	GSMUA_Achr1T07360_001	CUFF.957.1	aatctgcacgcgaatgcggaggacagcggggattcagacgagctcgtggatccgccgaaggtggaggagaagctcggagctgttcccaatgggctgtccactgatgcagaggtcgccaagagagaagcggagtcgatctcgaggaagactctgcgaagcaacgctgagaagttcgagttccaagctgaggtttctcggctgatggatattatcatcaattctttgtacagtaacaaagacatctttttgagagagctaatctcaaatgcctctgacgcattggataagatcagattcctcgctctcaccgataaggacgtcctgggtgaaggcgacgacactaagcttgatatccttataaagttggacaaggaaaagaagatcctttccatccgtgat…
GSMUA_Achr5G13840_001	GSMUA_Achr5T13840_001	CUFF.24957.1	aatctggtaaaacagagtagagttataagatgaaaactaaatggacttcacactcattggtaaagacaaattactcactagattctgttagcactcacaagaaaattaaacacagagagagagagagagaaaaaaaatgtacttctatctgacctactcaattttccaagcatgcagtatcaaagaaaaaccaaggccttgcagttgaggttccctcaaaacctgtgaactagtagaccacgacaaaagcttctcagctgaaaggcaagtttggaacatgaagacagcattgccagtaggtgagccgaaaagccagctatgaacatcccaaaacacttctacaggaagaccgtccaccaaaatcgtctggtttccgcggaatttccaggccagtctctt…
GSMUA_Achr3G18600_001	GSMUA_Achr3T18600_001	CUFF.16825.1	aatctgtacatggatttccccacgcaaatctgggcaggcgcagtgctttcttaagcttgagaggacaattcccagtctcgtttcgcaggcaaagcgagccaacatttcattttttgggggcgggggggaccgaacgaagcacaacgtggcggaatgcagaannnnnnnnnnnnnnnnnnnnnnnnnnnnngtcgctgcccgcgccactggggcactcgaacgaggactgcgcaagcaagcgagttgtgccgacagcgacacgtcgggatccacggcgcagttatggtgggaggtgaatgagagggaggaggagacttgacagtgcagctttgttgtcctaattggggcacctcggtctcagctcgttgatacaacatcagtttcttttggcttcagttt…
GSMUA_Achr11G18040_001	GSMUA_Achr11T18040_001	CUFF.10094.1	aatctgtatgttaaattgacaaatttggaggggtcaactattgctccaccaacaattgttcacacctacattgtgcttgctgtggggcatcaccagccttccttgccaaggttgaagcagttggctcaaaacattcggaattcttctgaagcaaaccttggtttaaatcgcactgtatttggtaaagtaaagcagattcgtctgtcnnnnnnnnnnnnnnnnnnnnnnnnnnnnnnnnnnnnnnnnnnnnnnnnaagtccagctccagaacctcatccggtccatcatgatcatcacctccatcaccaccaccaccatcattctcatcaccacggcccacatgttgctcatgctcctacaggaagcaattaccaaactcaagctccttctggttgtcga…
GSMUA_Achr4G20770_001	GSMUA_Achr4T20770_001	CUFF.21396.1	aatctgtcaaatgatcctacgacagcatcccagttggttgcaaaggaaccagctatttttactggttctgaggttaggataatagatgatgacattccacttgcacaatttgcggttgcatttagtggagcatcctggatagatccagattctattgctttaatggtaatgcagtctatgctaggttcttggaacaagaatactggcagtggaaagcacatgggttcagagctgtctcagaggattgccatcaatgagatcgccgaaagcatgatggcctttaacacaaactacaaagacactggtctctttggtgtttatgcaattgctaagccggattgcttggatgatttggcctatgcaattatgtctgagataagcaagctgtcctacagggtt…
GSMUA_Achr2G06050_001	GSMUA_Achr2T06050_001	CUFF.12179.1	aatcttaactcttccaattttctaaatttacagcacgatttttttcaacagtttgaagtaatgactatgtggtgtgttaggtttttcatactcgttcatggacttcagttcgagtgatgaacactgaacaaagaatagagcttttgaagcgtgtgaacgatgctgacccaaggaaaaaaatatcgtttaaagattgtataaggattgcaagggagttagaccttacagttgaacaggtacttcgtgtttcatacgacaagcggcaataccgtctttacaggtattctagcagctcaaagtccagtgagcaggacaaccgtattgatggagataattgtagaccatttaatagcaagaggaagagatcttctaaagatgggtctccaaaatatgatcttg…
GSMUA_Achr11G12080_001	GSMUA_Achr11T12080_001	CUFF.9208.1	aatcttcaatcaaccaccgtaatggagaccaacccaagggttagtttcttcaacagaaaaatcatctgtatattgcttcaaaatgctcacctctataagagaatttagcaagttcagacagcaacattttctatataggtcttccatccctaagacctatattcatcatcatcaaagctgctggatcaatcaggaaatcactagcacttccattgccgatcataaattttgttcctactatcaggctgatcaaatgcatagaaacacttcattaccactccgaatctcttacatttctgcgtgaacctcgtgttccattattgggaaactgattccttcttccttgttgcctaaaaccaaatcctttcctatcaacttgcctatcaaa
GSMUA_Achr1G05350_001	GSMUA_Achr1T05350_001	CUFF.708.1	aatcttgaacaccaaaccattacacacctgctgttctcacaatgccgatttggatacacaagcccttgcattagcttctttctgtgaaaagaagttcttctgatcgatgaccctcatttcttccacttaaattccctgcagagaagagttacaaccttgcttagacaaagatgaaggatcaaagaatataagcaatgacataatagagagaattgagtaagatggaaagaatgcagaagagagtaagcgtttctcatagagctaaaaggtctcccttctatcaataatgctggaacagtacaccatagtcacatattacaagttcctcacagaaagcttcagaaatattgccttgctacaaactaacataacacgttgattgatgattcaagatcagaa…
GSMUA_Achr8G03010_001	GSMUA_Achr8T03010_001	CUFF.35727.1	aatcttgaccatctataatagttatattacttcagtttctatttaaattaaaagagtcattcatatattcacctagcctaaaatcctaatttctattttgtgtttctagatttctatacacatattcttactttcatcaacaaaaatgatgtcatcaaacaaataccatacatcttacacatttaattttatcataatgatgaagtttgatactcaaacattcttaaatgaatgactcaattaagaagagattatagctatctggcttcaatgtctccaacagactagtggccccagttaatttcatgaccagcaagattctatttgctgcaaacttaatataaagaacaactaatgaacag
GSMUA_Achr5G04050_001	GSMUA_Achr5T04050_001	CUFF.23722.1	aatcttttcactcactcatgtctattaatggatttcattcaacggaagtacctcagcgccccaaaccatcttaagtttctctcattaatcaaatgattttaatctctcaggagcttgtattctacttgttttatggaatgatgataatcttttaggcaaatacatttcct
GSMUA_Achr3G17860_001	GSMUA_Achr3T17860_001	CUFF.16745.1	aatctttttgcttctttctttctttctagggtttagggattagcttcggaacccaaagaattcgctttgaatttggttgtagggttgcgatgaattcagaggggacatttggccttcaaaatgcgtccttgacatcaaaataagcattgcatacacatgatagatagaaaggtaggaaaggctaagtactgcttatgatgaaaagaatgcctctttgacatcgcaagtgggtgggtgtgggggcaccgccggcttgttgatgatgatgatgaatgatgatttggtttagaagaggtttatgcatgaagcaatgatgggaatcgagtgtccccaactaatttgatctcatctgcttctgccatttagctgtgatggaaggtctcaacacagttccgtaca…
GSMUA_Achr9G12220_001	GSMUA_Achr9T12220_001	CUFF.41276.1	aatgaacagataaagcatttaaaattcgagtcagaggaaagaataaaggaagccagagctgcagaagcaaatgtgatggctctgaaaaaacaatctgacgatttgctgatcgaatatgatcgcctcttggaggacaaccagaacatcctcaaccagttgcattcaattgatca
GSMUA_Achr8G16440_001	GSMUA_Achr8T16440_001	CUFF.37467.1	aatgaagggagacatgtgcctctgctactcacccccttgcgttcccaaaccctaaaccccctttcccttccaccctcccacgatatatgcgctccatgttgaggtttatccttcccttccacatctcttctcctccgcctccttcccatcaccaccttcttctcaaaccctccccacctctcctcctcccttcgtttcgcacgttccacttccccaaatcgttggccaaatcacctttcgtccgcctcccaaaacctgccacccatttcacctccttcagaccctattgtagaacgtcccccggagatcatgagtccgatatgcaatcgcgcccttgctgcggcgagatccatgtgatcgtcggcccgatgttcgccggaaagaccaccactctcctcc…
GSMUA_Achr3G14420_001	GSMUA_Achr3T14420_001	CUFF.16296.1	aatgaaggttatctgcaattctcaatcaattttgtaccttttgttccttctcatatatcatttgctgcttgtggatgttttttcacataggttattcgtcagaaatcttgttccttatttattgattaatttatgtcgttactctttcttactctctttgacaatcatcattacacttttctttcttaaggaccattgcacagacactttggatttcttgtacttgaggtgtcatatagttttgagtacatgcatg
GSMUA_Achr7G13200_001	GSMUA_Achr7T13200_001	CUFF.33565.1	aatgaatatagcgtataaaaggtgttaaaagatctcttttatttggaattttggaatcttaagtttagtttacaatgatatgatctagtggtaattggttggatttctgagtgtataaattgtttagcttgtggatttataagtgttgttaatgttttgttaagttggcttggattttcataaatgtgaattatcgagtgatgtgctatatgattataaactgcatatgttttattgatatgaatttgactcaatgtttctcagtgtccccaaatgttagtttggatcctgaattgatttgtgatgaaaaattttaatattatcgattcgggagacatgacagttcttttctcctagtctgaaatttccnnnnnnnnnn
GSMUA_Achr7G15520_001	GSMUA_Achr7T15520_001	CUFF.33822.1	aatgaatccacggtttgatacaataagttgagcaagaattttctctatcgtacaccaatccactcatgacctcaatcgttcatcctctctctctcaatcacagaggaaaaggcatcacctttacgacgtgtggaaggtacaaagcctggacgaagtggcgtgggaatcgtggtttctgggtgtagagaggcggtggcggcgtccatttctttatgttattatcatcatctcctgtctaaagaagaacagtgaaagatcttcacagtggcagcaatggaaaagatgaagcctcgacttctcttcctcctcgtcacctattttgtctgccagctgcagtccggcgaacccatcgacttcggtagtttgcttgacgcataggctttctttggttgtttcttg…
GSMUA_Achr10G08200_001	GSMUA_Achr10T08200_001	CUFF.4662.1	aatgaatcccaaacaggggaagtcttcatcaagattggacctcacggaactgcgaacggcgatgaatgggatgatgggtgccttgatggagtaagagagatcttcatatggcatgactcaaaagcatgttcacttcagtttgtgtatgattctgatggacaatcggtgttgtcggacaagcatggagatgaagatggagtgaattttgacacgattgaactggaatacccttcggagtatctgacaggcctacgcggtcagacccggagattccaaggatttttgacttccctcatgttcttcagcaacaaaagaagttttggnnnnnnnnnnnnnnnnnnnnnngacagagaagctgacttccaatggaaggtgatgggcaacaaaatttgtgggttt…
GSMUA_Achr3G30500_001	GSMUA_Achr3T30500_001	CUFF.18453.1	aatgaatgaaaattaaatctgctacattatgacttaatatttgcaaggcatacatatctcctcacaagtagagagtgttgaagcttggcaaacaactagtggcatgcacctccaagtggcagccacctttcttcaactggatgcagcgcatgccgagaaggaggctgatgccgattcatctgaatcaaatgcttcagctcatgcaagcttcttacatgattatgttggttatctgttgccagctctcgctacagccgctcatagtttgagttcttgcactgcaac
GSMUA_Achr11G16930_001	GSMUA_Achr11T16930_001	CUFF.9942.1	aatgaatttcttcaagagaagattgtagagcaaaatgggcattttgatgtagccccaatgacagtacagcaaaatgggcattttgatgtagccccactgacagctactgacatcccatacccactaaccatacagagtcaactaaacaatttttgggggcctgaacagggattctccttctaatggtaataatgtttgagggatctatgaaacaacaaatagtttagtctctggtctgtgtgccatataactctgcgtgtatgtgccattgtgtgataatgatccctcaaccagtcaccaaagtatattgtattgttgttggtatcccatgaattctgacttgaaagcttgatgatgtcttgctttggtctacatctgttgataaaaagcttgacttat…
GSMUA_Achr9G06110_001	GSMUA_Achr9T06110_001	CUFF.40529.1	aatgacctacgtaccttctgatctcagtgtagatttgagcattgtggtttgcaaacatttattgcacgtatattccttatgcattacttgtgcacttgtaccatttacatggacattcatgagcatatgatttttttgcaggttactccctcttacctagcttgaggggtacaaaatagtctcttccaatgtgggattagcattacatacatgccaccctccatgacaagtggcaggaacctcatacacttggctgtacttctcttcattggcaattttcctattggtaactgatcagaaacacataaataaaacagacctagtgtcaacatgtgtcacgctaatcatgtggctgttacatgctaactcccacaaacaatgcatctcttggtttaggca…
GSMUA_Achr9G00250_001	GSMUA_Achr9T00250_001	CUFF.39758.1	aatgactttccattgcttcttacagggaacatttgttgaaggcattaaggaggaggttgtcttgtctcctgcacatgcactgtcccttattgcagctggagaagagcatagacatgttggatcaaataacttcaatttactaagcagtcgaagtcatacaattttcacactgacaatagaaagtagctcttgtggtgattgcagtgaagggggagcagttaatttttcgcagcttaaccttatcgatctggcaggttctgagagctcaagagctgaaactactggagtccgtcggagagaggggtcttttataaataaaagcctcttaactcttggaactgtaattgcaaaattgactgatggaaaagctacacatatcccttatagagattccaaatt…
GSMUA_Achr3G05160_001	GSMUA_Achr3T05160_001	CUFF.15134.1	aatgaggagacctttaaacactcaattggtgactcacagaagcatctcctctccctaaatctatattatataaagactaagaaagaataccttcattgtagcataaaccttcttaattaatatcagataaattacacaagaattatctaagataaccagaccaaaaatcaagctgaaagc
GSMUA_Achr5G07980_001	GSMUA_Achr5T07980_001	CUFF.24255.1	aatgagtacgttctaacagttttgttcttgtaaggcaccttccactgtcggtgaatccgtgtgctccatcgtcttgcgttgccccgttgcctaccttctccttctcctgtcgcgtgacagagctcggagtggcgctgccgacatctacaggaggataggagggttcccaccatttctcttccacttcttctcaagaactgtgctctctaatgatgtttggattcatggctcctttgtctgttcttgtgttggtcttcttctctgctcgaggtattgaagtatcagttggagctgtgtcatctgtctctgttttgcttctgtggtttggaattggtcacgcctgtgtttgattttgatttcaggttgcttggcggcctcgttcacgttcgtcaacaactg
GSMUA_Achr5G26850_001	GSMUA_Achr5T26850_001	CUFF.25192.1	aatgagtagtaaatataacactgagttggatatctttgtctgattcactttctcagtgcaaaaagaaaaaggaaaattacatcgagaaatattgtgtgtgtgtgtgtgtatatataggtaaattgtcggatctaattctctcagtatcggatctaaccccgggcgtttggatcagaccacctcggatggaggagacaggttgagatcgacgtcgaagggaagcctcatagtcggctccgccggcgagaccgaatccgacgcactctgtaaacggtcacagacac
GSMUA_Achr6G35630_001	GSMUA_Achr6T35630_001	CUFF.31541.1	aatgagtcttgttctctgttatgcagtatctcatcactcatttcagcgagttccagttagcaactgtcggcactttcttaattcatgaaagtgtctttttcttatctggacttccatctatatactttgagaggtcagggcttttcagcaaatataaaattcagaaaaagaacaatactccagaagggcgagagaaatgtattgtgcgtcttatcctgtaccatgtatgtgtcaacttaccagttatgctcatctcttatcctacattcagattcatggggctgagaagcagtcttccgttgcctcactggactgtcatcgtatctcaaattattttttacttcatcttggaggattttgtcttctactggggacacaggattctgcacaccaaatggc…
GSMUA_Achr10G22760_001	GSMUA_Achr10T22760_001	CUFF.6518.1	aatgatagtgtattacatctttggtatgactttgtcccaaattaactttcttgaacatcttagttacttcttagtctgcatggctcaatttaaggataaattatattgtgattttattaaaaaagattggcatctaaacacttattgctggaatttattttaattctactctgagttgagtgtcataagatattttcattgcttttagctaaatcccccctcctatcccattgttcatagttcttcctcttttctattgtattctttttcttggagactgccatgcatgcccatctttcaatccgcacgtacatactatactagcctgctagaccaccataataggtaagg
GSMUA_Achr6G32940_001	GSMUA_Achr6T32940_001	CUFF.31211.1	aatgatgtagccctttgtagaagcgatgcctggatgtcctccaacctgctctttacatgagacaccaaaactgaaggctccatggatatcccaagatctttacctggcttcccaggtacatctctcctagataccaccacactccagttagcaacatcatgaggcccaacctctaattttaaagggacaccggagatcgattgtccaaaaggaagtcagattgaaatagacagcttagtttttcatatactgaatgactcctcaataagattcaacaaagatgatttaatgaaacaaaatgcaagaatcaacttatgcaacaatcaggcttacacacacatttcaggatggattgatgaaataacaaaaaaatcctgtgtagaag
GSMUA_Achr3G30780_001	GSMUA_Achr3T30780_001	CUFF.18472.1	aatgattgcaaggatgcaactgctccaattcaaccggctgaagagcatcctccaagagataattctgaatgggttgatctgtttgtgagagggatgatgaatgcctctgacatgaatgatgcaaggtctcgtgcttcccaaatgctaggggtcctggagaagtcaattacagctcgtgctggtgctgaagccatgaagagtctccacaaggaaaatacaacgatgaaggaaaaaactcgagtgttgctcggagagaacaatcttctgaagcgtgcagtggcaatgcagcatgatcggcagaaaaattatgatgaaatatgccgagagtcacagcatctgaaccagctggtctcccaatatcaagagctactaaggactcttgaggtgaacaactttgca…
GSMUA_Achr6G31370_001	GSMUA_Achr6T31370_001	CUFF.31016.1	aatgcacgattattgatctgtggtcaagcataacatgaaaaccagctgaagaaccttagagcattcatatgaaatatatgtatgattccttgtgctctttctgaaacaaatattccactatacttaatccactaattaaaaatggtgcttacatcgaattctacaatcccttctaaatccagagtggagatctaccatcaacttactgaaagttctctttgagtaattgaggatattacaaaaggcatccttaaaaccggcaaagagatactaatcatgttgatcagcatgaaacagcaagaaagctggtaaatttatgcacatttatacaggaattatatgctacatcttaaagctaaccaatcttcaattggaaatgtgttctgtgacccatctggg…
GSMUA_Achr4G07740_001	GSMUA_Achr4T07740_001	CUFF.19691.1	aatgcagatatccatacgggtgggaaaaaccaggtcatagtcctttgtttggctatgatttttggtaccaaccacgtcacaagaccatgatcagctcatcatggggagctcctgcagctttttcaaagggtttcaacctacaacatgtttcagacggattatatggaagatacttgtatgtttatagctggccagatggtgaactaaagcagacattggatcttggaaatgcagggctcttacccttagaagcacgatttctgcatgacccatctaaagacactggctttgttggctgtggtttgcccagcaacatggtgaggtttttcaagaccacagatggtgcctggagccattaggttgccatatctgtaacgccactgaaggtgcgaaactgga…
GSMUA_Achr8G20550_001	GSMUA_Achr8T20550_001	CUFF.38000.1	aatgcatgtcattaggagattcatcaagaaacattttaatggtcaagatgttgtgtgtgtgtgcgtgttgatttgtacatctcatgatgcgaaattaccggtcgatggtgtccgtgcgttgagcattaaaagaagaagatgatgatacaacactgttttgagaatattccaacgatgataaccatctaagatctccgagctgaaagatacaaggggaagggaaagggtttcagatatagagatgggccttcaagatgacgaggaagagcaagaggagcaagccgaagagaagagcatgagccaagatggcgacgacgctggtcttcatgttgaggaagtccaccgggcgatgcttccccggcagctgcaggatgacgcccggacacaggaacgcaaaca…
GSMUA_Achr7G03540_001	GSMUA_Achr7T03540_001	CUFF.32274.1	aatgcattccttcccagactgcaagggacttgtgcttcacctcccttttttatgcattaactaattatcagattgtaacatctgcagaaaggtgatcaagtccttcttgcaaggttttcttcctggtctggctttaaaagtttttctatacattcttccaacagttctgatgattatgtcaaaagtggaaggctacttgtcattgtcatcacttgaaaggaaggcagcagctaaatattattattttatgttggtgaatgtttttttgggaagcatcataaccggaacagcctttgagcaactttattcattcattcatcagccccctacccagattccaataaccattggagtatcaataccaatgaaagctacattctttatgacctacataatggt…
GSMUA_Achr10G00030_001	GSMUA_Achr10T00030_001	CUFF.3677.1	aatgccaaacacaatcagtgccaccaggtaggggctgaaataccaactatgagcattatacatgccaatttcatgtctagaaaaaggagcagtgtacttgtatgaagactagatgtgacaattacacaaagcatatagcttcaataaagatataatgcatgcttttcttgccatacgttatggactatggtgatcagcatattttctttataagaacctggagttgacaatcaacgccgagctgagcaacaccaacatgatcatcttggtatggtgatctcaagttgacgaaacttaagccatctcattcctgtgacaagtatacacaagtatggaagaacaatc
GSMUA_Achr1G14990_001	GSMUA_Achr1T14990_001	CUFF.1974.1	aatgcctataaccagggctgcaatggtggcctcatggactacgcctttgagttcatcattaacaataaaggcattgacactgaggatgattatccctatagagctcgggacggcacatgcgaccaggacaggaagaatgctaaggttgtctctattgatggctatgaaggtgttccgcagaatgatgagaaggccctgcaaaaggctgttgcaaaccagcccgtcagtgttgctattgaagcaggtggcagggagttccaactctaccgatcgggtatattcactggcagatgtgggactaagctggaccatggtgttgtagctgtaggctatggcactcaaaatggtgaggactattggattgtcaggaactcatgggggggagactggggagaggct…
GSMUA_Achr6G36970_001	GSMUA_Achr6T36970_001	CUFF.31725.1	aatgctgagtttgacaagaccagctaatgcaaaggtgtatcagtacaagtgaacttatactgatacttcaaaaatattttgtgttttcaaaaccagtaaatagaacatcaccaattgcctcgtgttatgaactctaacagcagaatgaaaataatctaaccagtagagagaacatcaccaaatgccttgtcttatgaactctccaacaacagaatgaaaataatctaatccattcatcaatgaactagtggccacatgcaagattacaagtatctagaaacgattaaa
GSMUA_Achr10G07190_001	GSMUA_Achr10T07190_001	CUFF.4561.1	aatggaacagccaatgcagagcataaaaataaaaatgcaaatggaggaagcaaaaatggccccggtggtgagcatgatcaggtgaagcatcaaaacaatggtgtccttcaacataaatcttccaggaagagggagagggagagggaagatgacccatgaaaaattatgtgaacctgtggctgctgcaaaaatggagagtatctaccgagatgaggtttttgag
GSMUA_Achr6G02210_001	GSMUA_Achr6T02210_001	CUFF.27249.1	aatggaatacaatatcatttaaatgaataaaaccattaaataaagaacacagagaagaaccttcaatctcctagagacgataacctccgcctactcctcccttgcaatcgaatcaggatgacagtccttgtttccattcaaaggttcagagcctgaagcatcctttatctcgatttatgaccatggaagaagtgacagcatttccccagccgatcgatgccttattctccagcacgccttcctcaccgcagaccaattttcgcattcccctaacaattctcatgaggccaaattcgccgagaaataattcttaaatgattatgtaatccttcccaaaaccctaacccgcccaatcgaaggctccacacatccgccataaatgattacccaagaatcaat…
GSMUA_Achr6G23510_001	GSMUA_Achr6T23510_001	CUFF.29980.1	aatggacggcgggtgggtcgcgctttcctccgcagtcctcttcctcccttcggcttctcccgcctcgtcctccaagttccgcaccctctcgccacaagcaagcnnnnnnnnnnnnnnnnnnnnnnnnnnnnnnnnnnncgccctttggctcgtcgcccagaactcagtgggcgtcctaaggctgcagcatctccaacttgtatttgacaacactcgatccaactgccaggatgcactgatagatgtgaaggtcatctttcacccttagttaagttcccactcagatcttgcaccaagatagatccggaaaaccctaccagtgcaaaacttacactcacaggaaaggtatgataaaagattatagtaagaaaaaagtctgcaaattgttttttagtttag…
GSMUA_Achr9G05390_001	GSMUA_Achr9T05390_001	CUFF.40423.1	aatggagatgatcacagaggaaaatggcttttatcttctgtggtctggactgtgagatgtcagcatcttccccatgcttaggaacccaagatggcatttttctacttgcacaaaagaaagaaagaagggatcagagtaaaatggtggacaaattggtgtttgggagatttaagtgcaggtttaggtctaccaactggtggttaggagattgaacaccttaacaatcctcatcaccaactcccaggaagaagaagaaggaagtaacctctgaagacttacagataaagagataaggagggagagatggggaggggaagagagagaaagatttgtcatttatcatggcttccttttagagggtgaggactggagggaaagagggggaagtactctcacgtg…
GSMUA_Achr10G17560_001	GSMUA_Achr10T17560_001	CUFF.5831.1	aatggatccacagatgcaaaaaggaagatgaagaacgaaatcatataagtgatgaatcaaagatgaagcttcagcctttttacatcagaagataatttcatatgaagcatcaatgaagaacatgaaaaatgtggtcataagaacaagaatatattgttattagaaaaaaaagggagaaaggagacatgcaaaggaacagtagatcccaatatcaaagcaattcatttgttaggaaataatactaccaattagttacttcaacatttcaggagattgctgcaattaataagctccaagtctcttgtaaaagaaggcatataggcaccatgcatcttcacatagaaaggtagcctgttcaaaaatttggcaaacttaatttagtgaccatctcaatctgaa…
GSMUA_Achr4G23780_001	GSMUA_Achr4T23780_001	CUFF.21899.1	aatggcaggcgaagatgacaataagttcatatttggttttttttggcattaatggtaagtatgttgaagcattaatttctgtgaacaagaggatgaattctgaggggaaaatcgctgggacattatgctttttgcatgtcgctagtccagagcttcaacattccttgcaagtacagaaaatgtctgaacaggttgcgaccaacagtctcagggaactagcttaccttcgtcaagaaattaggaactcactaaatggaattacatttatgcaagacttgatggagacaactgacttaaccgatgagcagaagcaacttcttaggagaaaggccctctgtcaagaaccgttggcaaagatattagacggcatggatctagaaagcattgaacagtgctata…
GSMUA_Achr7G09910_001	GSMUA_Achr7T09910_001	CUFF.33138.1	aatgggcaaagtggctaccgagccgatactcgtctgtgcatcctgatcgcaagtccaagaagtcggtaggaaatacgacactcaacctagaccaagagagcggagccattgtgccagttggggccgatctgccaccaaccccttttcttcccagtgatgcagaagggaggctgcccgaggagttggagtcttttcgaaagaagttttcatctgtttgcagattattcagctacgaggaactcgagcaagcaacgtccaactttctgcatgagaatttgattggaaagggcgggagtagcagtgtttataagggctgcctttccgatggcaaggaattggctgtgaaaatattgaagccatctgaagatgcagtgaaagactttgtttcagagattgaga…
GSMUA_Achr5G19240_001	GSMUA_Achr5T19240_001	CUFF.25631.1	aatgggcgtcgagcatataatggttagacgcggccgagggctgtcgccgatgctgctactggcggtcgctgcagcggtggtgtggcgcttcactccggtcgatgcctccgtttcttacgaccgcaaggccgtgatcatcaatgggcataggaggatcctcttctctggttccattcactaccccaggagcactccggagatgtggccagatcttatccagaaggctaaagatggcggcttggatgtaatccagacctatgtattctggaacggacacgagccttcccctggccagtattattttggaggaaattatgacctggttcgcttcgtcaagctggtgaagcaggccggcctctacgttcatctccgaattggtccttatgtttgtgccgaatg…
GSMUA_Achr4G20640_001	GSMUA_Achr4T20640_001	CUFF.21379.1	aatggggacgaaatagttgcacagatcggcctttgtcgacggcggcattccttcccaccactcgttctccccaattatctgctccagttttggcatcctccccaccggaagccttctgaggtttgggcaccgctccaccttaatgttctgcaagcaaggcaagtcctccgtttggctgatgctcctcagcttgcgcaggtcgctcagcaccacggatctcagcttcggaaacccatcccttctctgttcacatgcttcgacacccttttcctccacctcgggtacgccgttggttctcgtggaagccccatcannnnnnnnnnnnnnnnnnnnnnnnnnnnnnnnnnnntgggagatgacgagccgctcgagggattccaggcgtagcacccacgacac…
GSMUA_Achr1G27290_001	GSMUA_Achr1T27290_001	CUFF.3484.1	aatggggtttccagggttcggtccaccatgccgaccatacctttgtctcctaatctgcagttccaagtaagtgctttatcttcacctccaagaaattctttatcttcactctcggggacatgctttatcttcgtcccgcagaggaggatatccagtggagaggagctgaactcttggggaaatgccgccggcgatggggtttccagggttcggcccaccatgccgcccatacctttgtctcctaatctgcagttccaagtaagtgctttatcttcacctccaagaaataatgtcaattatggattttgagttgctattccaagaaattgcaaatggatttgcagtcgtgaagaaacagggaaagtagagcactatagaactctaaaagacccgagatag…
GSMUA_Achr5G19960_001	GSMUA_Achr5T19960_001	CUFF.25710.1	aatggtatgtccatgtaattttgctagttctacctaactattctggtgaagttattgactggtaggtacttcattggcttctgatgtctgtattcaccacaagatgacaagtcaaataaattttgatgcagttacaaattgctttcacgtaattttaattttcagaaccctcttcatttttcaggtagcttaacaat
GSMUA_Achr1G13210_001	GSMUA_Achr1T13210_001	CUFF.1749.1	aatgtaccaatcaattatcagtacgatacgagtgctttaactttacgactgctatgagtacttcatttttcttcattacgacttgttttagttttgtctgaagaagaggctaataacaaaagttttggtacattttacatgagttctatattggtgttcagagctacaatgagactttgtcgggtcttaatttccatagaaactctatggacgtcgggctgctcatcctcacaagtcatatttgttgagatggatcgtctgtggaatttacacatttcaattaatacattacaatgcatggaaacagtttatcgactgttcttgacaagctttagatgtgtttgaaggattctacagagatatctctgcaagaactgaagacaaaactgtaaaatgtgg…
GSMUA_Achr10G18420_001	GSMUA_Achr10T18420_001	CUFF.5935.1	aatgtatctcttctagcatataataattttgaagggacagaaaaaacagttttcatgacaacttgaatacgaatgctgccagttctgataatgaatatgcannnnnnnnnnnnnnnnnnnnnnnnnnnnnnnnnnnnccagatttgacctaccaaaacattcatgatgctgctgatgtggttcttcttgattcagagctaccgggtgccttattgagcttgctcaccagaagtgaagattcactatggaaaggtggtaaatataaacatgaaattataacttttggtcaggctttagattctggagaatcgtctatacctactttggaagttgtcttggatgaagcagcagacatcctaagtgttgattaacctcatcatgacaatatcagtgctgaaa…
GSMUA_Achr11G17030_001	GSMUA_Achr11T17030_001	CUFF.9969.1	aatgtctcaagtaaagcggccatctgtttcagagtcatagcaacaaatgtatagctcaatcctctaataatgttttcaattctttgtcaatgataatagattatagatgtatgtttt
GSMUA_Achr9G13060_001	GSMUA_Achr9T13060_001	CUFF.39672.1	aatgtgaaaatgatcaaaacaaatgcttgtctaagccaaagtcttttaaggtgcctaatactgagaatgtcattgaggatggaaggaagtctccttccaaataccgcactattgtgctaaataaaatttgtgaagaattgcaaacagatatgtatacagatagtgggttgccttctgtctgtggtgatgctctaaaagtttttgctgggaaagtctcgaataaccaaaattttcttattgatgatgcatcatatcagtctgatag
GSMUA_Achr5G02610_001	GSMUA_Achr5T02610_001	CUFF.23546.1	aatgtttaagatatcacataagctcttattatacatcctttgatgcaacttctaaatctttgagaaagtttcaaaggaatagattgcatgaaactgtaagttgccatctatgtgcttcattagctaaccaatttgcagcagcattaattgattgattgatatttgtttgaagtctgttttgaaaccaattgtcataattcggtttgacgtatctataaacctaatacaaaattccaaatcttctttgtccaaaatatctgaaccctaactataaagatatcaaatttaatgttatcttttgtctagaactcttacc
GSMUA_Achr4G22800_001	GSMUA_Achr4T22800_001	CUFF.21702.1	aatgtttaaggaagatatctacttggcaattgcaaataatttgctgatgtccatagcttgatgctaatacaggcacatccttggctctcagaaaaccagagggagcagctgtgccggctgatggacagccagaagctgtcactagaagcttgcactcatgctgcacagaatgagaggctccctctgcgagtcgtggttcaagtcctgttctttgagcagcttcaacttcggacgtcggttgctggatgtttgctggtgtctgacaaccttgatggctcgcgactgctgaggagtggaattgcttgttcgggtgaagctggaggatgtacaccaccaaccgccgttagggagaacaaggatctgaaggtgggcatggattacatgaggatgagagtatct…
GSMUA_Achr7G18200_001	GSMUA_Achr7T18200_001	CUFF.34194.1	aattaaagcatctttcgaaattggaggtcgttcaaaatgatccaagtggctgcacctttatgctgggattcgataatcttagaagccaaagtgttgctcctcctcaatggacgatgaggaacaaagatgataggaaccgcatacttctgtgcattttaaacatttgcaaggagatactaggacggattccaaaagttgtcggtatagatatagtggaaatggctctttgggcaaaggaaaatactactgcagtaagtaatcaactgagtgctgaggatgggcgagatgcatctgctatgattcaaagcaatgcacaggttactgttgaaagagacctggtctcacaagctgaagaagaggacatggaggccctccttggcacgtatgttatgggaattg…
GSMUA_Achr5G10990_001	GSMUA_Achr5T10990_001	CUFF.24612.1	aattaagcggaacttcatttttcccttttcttccctctgtcttcgatttcttgttctcgagaccaccagaccataacgggcgacatggcgaaggaggcggaggcgagcgcgcggaagcggaaggcgagcgacgatgtcggccccgaaggagaggagcccgctatgccagagccgtccctcttggaggtggaaaccaaatcgggggaggaggcctccaattccaaccctaatccccgcgataacttcctcttcgaagacgactacggctgcgccagcttgtgcgacgacaacgttgacatcatgcaacattactccgacatctgcgccgtggatgccgtcaagattccctatgtcggcgacaaggaacctctttcctcattggccattgagtttcaatca…
GSMUA_Achr11G13790_001	GSMUA_Achr11T13790_001	CUFF.9463.1	aattaatagtgtaaattattatattcataaatcccaaagcaaaatcatcagtctcaaaatctcaaacagcaactctgataagcatatccggtacaaactatataccacgaactataagaggaatttcgagaaacaaaaaaaacataatgttcagtgatagatacattgtatgtcaaagtcccatattctcaggtatcgaggaaaagcagtcatcatagacacagataattagcaaaaccaagcataacgtgcaagagaaggtgaagcagataatggattataaatccgtttattgagtgtaccataaaagaaacatggtagcagaaaacaaggatcagaaaatacagaacataatgccatcagcgacaaagacaaaatgtaaagtctattttgggtcag…
GSMUA_Achr5G03850_001	GSMUA_Achr5T03850_001	CUFF.23686.1	aattacaagctaaactacaagagtccaacataattatttaacttatacttcaatatttatgtccttgtggcatataacatattgaccgagaaaatgtaatacattagcataaaaaaaatggtaacactgacttaggttgcatttgagagcatatttatatttttaatgtgcatttagagaatactgtttagaatatgcaactctagaatactgtttagcaaacaacagaaaaaaattatattttaaatatgcattgacataactatttttggtaaaattatatttcaaaagttcattgaatactatagataaatttatccttttaatatttt
GSMUA_Achr8G31790_001	GSMUA_Achr8T31790_001	CUFF.39412.1	aattaggaaaggagttgtaaatcatactcttgtggtggaggagctaggacgccataatttcaataacggggaattttatgttctgaggttttacaatcgattggaccaaacaaaaaaaggagaaattgcttgtggttctgctggagaggcacgcaagtggattgaggcatttgaacaggctaagcaacaggctgagtacaatcttctgagagggagtagccggcacaaacttagcatagacaacgagcttaatcttgaagggcaccgaccccgagtcagacgatatgcaaaagacttgagaaaaaagcttatcaaaattggtaaaggcccagaaatgcttattcggcggtcttcaggtcttgggagtcatttgaggagagagacatatattgaagcaga…
GSMUA_Achr5G14740_001	GSMUA_Achr5T14740_001	CUFF.25068.1	aattaggaaggacatttctttgatttcgaagagccacagatctttgatcgccggggttgtgtttctaacttggttctcgagatttgcattggtttcttgaagaaaggcggtacctttgctatggacaagtcgccagttcctgatggaggcggagacggaggcaatggtgtcggtttaccgccccattcatccagataccccgcctctggctcgcccacggcctcttcttcttctcagccaccttcggattctgannnnnnnnnnnnnnnnnnnnnnnnnnnnnnnnggctgttcagccacgatgtcagccggatgcctgatttccctccaagaaatcccggccatcgtcgagcccactcggagatccttagccttccggacgatattagcttcgacagc…
GSMUA_Achr6G10280_001	GSMUA_Achr6T10280_001	CUFF.28328.1	aattataacatataggatcaagtcaaatggttcagcaagagtacagctatttcctatcatcgaaaaaacattattttgtgaataactaaagctgaggtgagacatttttattgagcaactgaaataataattaaagaatggtggtgaatttagcgaaacaacttgaaagtaaataccacacaactgcctgatttggcgaaagaacgcttgcaacagaaatatgccaagaaccctaattttacaaagtcactaactagaatacgcggtcaccgaccaaaaattccaaatcatcaaaagtgaaaaatccacacatccctaaggatacggtactctacgactttctgagcctccgaatccaaaccgaaactagagccaaatgggccatctctaaccaaaagt…
GSMUA_Achr5G23560_001	GSMUA_Achr5T23560_001	CUFF.26168.1	aattatttgcttgatgctgtaatgtggaactttaagacctgattcagacattgcttatggattctgaacatgggagagaaagttctgaatattacaatgcaaatcaagggcatgaaaaggctggtatttccggtgtcaaggttgataaccctgatctgcccaagccagcaattaagcctaaaactgtgaaagaaagatcatgctcaaattcctcttcttcaagcacttcatcagaggaggaattcttccagttagatgcaagtgagcttggcaagccaatggcagttgttcatgagatgcaaagaaacgacttgcaaccttcacttcgtgtggaaaatacacaagtagaagcaggtctaggctcaagtaaagggccaacagaaatatcattctcttcct…
GSMUA_Achr6G04940_001	GSMUA_Achr6T04940_001	CUFF.26168.1	aattatttgcttgatgctgtaatgtggaactttaagacctgattcagacattgcttatggattctgaacatgggagagaaagttctgaatattacaatgcaaatcaagggcatgaaaaggctggtatttccggtgtcaaggttgataaccctgatctgcccaagccagcaattaagcctaaaactgtgaaagaaagatcatgctcaaattcctcttcttcaagcacttcatcagaggaggaattcttccagttagatgcaagtgagcttggcaagccaatggcagttgttcatgagatgcaaagaaacgacttgcaaccttcacttcgtgtggaaaatacacaagtagaagcaggtctaggctcaagtaaagggccaacagaaatatcattctcttcct…
GSMUA_Achr10G22870_001	GSMUA_Achr10T22870_001	CUFF.6553.1	aattattttctggatagcttgaagttagacaatatttgcaagtggatttgttattgtctatcatgttagtaacataataatagtctttggctatacatggatggcttttcaatcaagttgttgttagagatcacataaaagtttaaagatcttaaagaaatacagtgtagaaaatgagtaacctcattaatgagatttaacaaaagaactggcgtttttttctttgaaaagtaagcactttattactcaaatcaaaactgaaaactagcattagttttgtgttcattgcatgtgtttgttttctcatatagtaaaagtaatgacgatttgaatttgttct
GSMUA_Achr10G11480_001	GSMUA_Achr10T11480_001	CUFF.5059.1	aattcaacaatattatttaacatgcacatctgttttttgtcaacccctattagtagtatcggaaactggattgtggagaaataggattcaactttagctaccagggtgatcagccaattttctgttcttt
GSMUA_Achr6G16240_001	GSMUA_Achr6T16240_001	CUFF.29112.1	aattcagtcctatcatcatattataaaagacctacagaatctccaaaagcatgttactggtggcagttaaaacaggacaattgtatttacttcagttaaaaacatcatcgcaacaaatgttttcttttctacaggccagcatgttcactaacaggagccaatgtcacaatgggaccttgctttagaacaatatggtttata
GSMUA_Achr2G02340_001	GSMUA_Achr2T02340_001	CUFF.11790.1	aattcatcggggcggagttttgatagatatggcggtggacgattaccacgtgatagagctggtcggggaaggatctttcgggaaggtgtacaaaggaagacgcaaatacactagacagaccgttgcattgaaatttattctcaagcatgggaaaagcgagaaggacattcacaatttgagacaggaaatcgagatactccggaagttgaagcatgaaaatattattgaaatgctcgatgcctttgagactcctcaagaattttgtgttgttacagagtttgcacagggagaattgtttgaggttcttgaagatgacaaatgtctcccagaagaacaagttcaggcaatagctaaacaactggtaaaagcattgtattacttgcattcaaaccgcatcat…
GSMUA_Achr2G17220_001	GSMUA_Achr2T17220_001	CUFF.13590.1	aattcctcgtcaagagggtccctggctccactgtcgatcttctctgtgggctcagacgcggggatatcgtcgagctgagtggcattatggggaggggattccgggtggaggagatctctcctcccgatgccttcccctccgtctttatctttgcaacgggatctggtatcagtcccattcggtcacttattgaattaggtgtccgtgcaaatgaaagatcagatgtgagactttattatggagctagaaatcttcagaaaatggcatatcaggaaaggttcaaggattgggagtatgctggagtaaatgtcatacctgtcttgtcacaacctgatgaaagatggagtggcgaaagaggatatgtacagacagcttttttaagagccagacatattctaa…
GSMUA_Achr11G08480_001	GSMUA_Achr11T08480_001	CUFF.8766.1	aattctgctgctcattctctattgcaatctactagaagttgttcattagatagttatattcttggctcatgctatttaaaggatcatctatatgtcttccattgtccccatatatggaattacattaatcttgttatgctgaaatcattactgttgtatgtgccagcgatgttaatgttgctatgataattacttccccatcgagtattccctctctcgactgcaactctaaccttttcacatcattcttgcaaatcctatagctgtgttgctttgtattcttgaccaatctcccatgaaatttcagatcatgcatcatggacagtgatggcaaagcctcaaaagtaaggagatttgcttgttggaatcacctggtaatattcctattggaattagtga…
GSMUA_Achr11G24740_001	GSMUA_Achr11T24740_001	CUFF.11146.1	aattctggttctcgatgaaggcttcttctgccccgcccacggacaaggggcgtcaagatctcgggctcagtcatcctctcgaaggtgatggtgatcaaatatgatacttggaagacctgtttttcattacacaatcagattgtgttgcaattcttgcaggtttcaacaggctgagaattctttgaaaatttgatggatgggggaagttacctatctgtagggaagaaagctttggaaaaggttctggttacgtcagggagaaggatgggatatgatgagtcacaaaaaggcaggaggattgattttacaacaaaacagagacacagtgatcaggtctttctccatatcaatcggatggaagcttccatgctcacctaagaatattttgttgttttggac…
GSMUA_Achr3G31840_001	GSMUA_Achr3T31840_001	CUFF.18590.1	aattcttcgtctcgaatagatccctcggctaaacagaacgcgacgcccccagatctcacgatgatgtccccaaaacctcccatgtccgatgcccgagctgctcgctcgacgtcttccagttccaggcacactcccttgcagataatacatgttattgggaactttatgagaatatggtctgtttactccttgtatcactatctatcgcatcaaggagatagtgtagtagcttttattttcagttgcttggttccagcttctattattttcctggtgctgcaaaagccttggaaagggaggcctttacccaattcacagataataccgactgtcattaatggaggaataatggcattatatttcatattatggggaaaaggacttttatcatgtggacca…
GSMUA_Achr4G25010_001	GSMUA_Achr4T25010_001	CUFF.22155.1	aattcttggctaatagtcgttggaattgggggaaacgagtacatggggaatggattggcttgcttgccaaagaaagacctcagaggcggcatcgggtctcgtagcaggaggggttccaactcgagatcacagaggaagacggcggcatccgaggacgagctattgcaccaccaggccctagcgatggcaattcaccagcaccagttgtctcgacgcttcgatggatcgatgtctcgcaggattggttccacgagttctcgaagaagggaccttcctgattctgtcacaaatggaaagctgcctcctgcttttctagagaatcttgaaacaaggaaaattattctagtacatggagaaggatttggggcatggtgttggtacaagaccatgtctcttttg…
GSMUA_Achr5G11970_001	GSMUA_Achr5T11970_001	CUFF.24730.1	aattgaatttgtactgctatgtcagtcagcgagctggtgggacaagcttctgtggccggcattgcaaagtgatcagtcatgggaaagtcttattatatcttgtcagactcatctcccgttcagctggtagagggtggatttgaaagagatgtccacatgctttagtgaaaggaggtcaatttaactagaattagggggttagggctcactgcagggtaatgatgatgcaagcaagaaagcagatttagctctgctgtacgtgtctgtggaggggagggcatcctttgtatgatcccagganntaaacatgtacttccacatctagttgctttttattcaggtgtccatcggattcattgttatttctgatctgttccaacagtttttgtagcccttgtt…
GSMUA_Achr3G14820_001	GSMUA_Achr3T14820_001	CUFF.16350.1	aattgacaggcatggatcaagaagaaaccgaaacagcaattcttgaggaggtcctagatgataaactgagagtggaatactttaagagttaccttgcagctgttgcacaagcaatcagagatggagccgatgtacgtggatactttgcatggtcattcttggacaattttgagtgggcccaaggatatactaaaaggtttgggctggtttatgtcgactataaaaatggtcttgctaggtatccaaaatcatcagccctatggttttcacacttcttgaagtctagtgaggaagatgttggcaagcaggtcaatcaagcctgatatgaagctaaggtgaattctcacgtctgccttcatgcgcataccgtcctatctagttttgctctttggcttacat…
GSMUA_Achr2G15470_001	GSMUA_Achr2T15470_001	CUFF.13363.1	aattgatctgagttcttgcacttcaagcttgcaattagctggattaatcattttgacaaggatttggacccatatatgagatacaaaccatcgtttgattgacgaatggacttaattttaaaatctatgcctaaaaaaatggaatcgattgcaggatattgagtcatcatgatgccccagtatctgatgactattattttgattttgaacctaactgtgatgtaaatatcatatccaataagcgtttggtttttgaatttaacattttgtaacaag
GSMUA_Achr10G08470_001	GSMUA_Achr10T08470_001	CUFF.4724.1	aattgatttgggcagaaacacttcgactgtgagccatggttcttcgaagaaatattgaggctttgttacttggtgtcttatcaggttatacaattctcaaaccagtaaaggattcatgcgtaccgcccgcatggcgcattgtggattggactcatcagctgctgccaccaccagcatatactgagtttctaccctcctggactggtagacaaattgctcgtcatcacagcatcttcaatcgagttaccacatttaccaaggggaagggagtaagtttggttctgccccatcctcagcacatattcaggtgaagcactcgggcagccgcgtcccaaacgtatacggtcacctgaagcaacctcggcaaatcatatattatacaaagcaaagaagcaaata…
GSMUA_Achr1G05450_001	GSMUA_Achr1T05450_001	CUFF.705.1	aattgattttgctatgacagattgcatcatagttttgttttggaaacagaatttcttatagaaattcttacttttggatttgctctctttgcagtttctgggatgcctattttgaatatctaatggagcagtctgcaaataagtcagccaactatgtaactctagtgactgcacagctcattgtaattgcaacccatatggatggactaggactccctgacactgatgcttggaacatgattgagaaaattgcggagaaaaacaatctaggttacaagcaacttataaagctgagggcactattgtcacatatccaacaactccggataggttactggggactcccatctgggaaagtgcaatctgcatcaccatatggtttgccctctcctcatttac…
GSMUA_Achr2G01000_001	GSMUA_Achr2T01000_001	CUFF.11582.1	aattgcacaaagacacaattagaccaatatgtgcttttaggcctacagctaggttgctgtatctgagtttcttgtcatttctatgtcctccagaaagttggccgttatttactaaccatgacagaagtaagaaatagaatgcttgaatatagtatttcatgagagttttgatctggccaaaagtgttttatgcaaaagattgtacatcttctagcatttttgtttgaaaacataaataagcagtatttgagta
GSMUA_Achr4G03970_001	GSMUA_Achr4T03970_001	CUFF.19228.1	aattgcagccgccgttgtttccgattactcttcttctatcttcctcgctcgcgcgagatctccacaattcgcctctgccatcgatcttttacgtttcagatctctcgtcgcttcggcggccgacaattcaaccttttctccctctcgttgctttgattacttcttccctcgtttttgttttgggtaataccgggctggtcgtgccgggatttgtcagcatatttcggggatcgaggtttttgtttgggggggctttcagtatgcagcggcctagcaggtacgagcggcaagggacgatgacaagggagaagcgcgggttggacnnnnnnnnnnncgacagcttgcaccccgagcccaagcgacccaaggtcccggcccttgcgagtgtgattgttgaag…
GSMUA_Achr8G29360_001	GSMUA_Achr8T29360_001	CUFF.39048.1	aattgcgttctcttcctacgcacacttcgatgcttatttcttcgctctcttattcgtcgctgcttttatttatgaggcgaagtgccactcctccctcggccgaccaagttttgctcccagatctcggctcccgggaatgctaaacctggaatcggattcgaaggagggggctgcgagtatgcttctctcgatcggttccgccttagatcagtcttttgggcgttagcttctgtctgcaggacgccatgagcagaatcgacacggagagaaacccctaccccaacgatggtgttagggaattgggagatggtagcgcagataatgctctgtttgatgcctcacgatatgcattctttggtaaggatgtcatggaggaagttgagttagggggtctggaag…
GSMUA_Achr7G03920_001	GSMUA_Achr7T03920_001	CUFF.32243.1	aattgctctatattggaactacatttcttttcaatgaaattatggttaatataaaaagtaatatgctggtttatggcacaatgccatctataacattgctggtgctaaaaggaatattccttagtcagttttcagtgtcttgaatatatttttcaggttgattcgtttggcttgttaatttgtttggttgatagtttattatggctttgctctttaaagggaactaacaagtaatcaaagccctgaattttgacctcttggttatatgatagttgattgtattaggacctttctttcttttgcttgattgaagttatcataatattctctctgtgatagtatatgagtcagttttctcactgtgatgattaatcaaattttacatctatttgatggtgg…
GSMUA_Achr5G04270_001	GSMUA_Achr5T04270_001	CUFF.23767.1	aattggaattgatggcctcctgatgtgtttcagatgatgtttctggcatgctgctgattcattgttttatataaacctgcaggatgccgcggataactgaggcttctaagccacctgcttctgatgaaacactgcgtcccacagaacaaggcgggaaacctgcaagatcagcttttctatgggtggccttgtttgtgctcttcctgaatagctcttgggctgtctaccattttcaattcgagagtctacctttgcctctcgatgctgagcaagcaggcaagcgtggtttctctgaagtgtcggctttggagcatgtcaagtatttgaccaaattgggtcctcatcccgtcggttcagacgctcttgagcttgcagtgcagcaacagagaagattcagaa…
[truncated: 22,135 more rows]
[truncated: 1 more columns]

## Sheet: CS vs. DS
Gene ID	Transcript ID	Cufflinks ID	Nucleotide seq
[truncated: 23,079 more rows]

## Sheet: Sheet1
			Supplementary Data 4
		Article Title : Transcriptomic Changes of Drought-Tolerant and Sensitive Banana Cultivars Exposed to Drought Stress
		Authors	Muthusamy Muthusamy, Uma Subbaraya*, Backiyarani Suthanthiram, and Saraswathi Marimuthu Somasundaram
		*Correspondence:
		Uma Subbaraya
[truncated: 1 more rows]
